# Supplementary material for: Addressing the Challenge of Defining Valid Proteomic Biomarkers and Classifiers
Source: BMC Bioinformatics. 2010 Dec 10;11:594. doi: 10.1186/1471-2105-11-594 (PMC3017845; doi:10.1186/1471-2105-11-594)
Supplement: Additional file 1 — Training set data file for the male-female study. The pivot table CE-MS-male-female-train.xls contains the amplitudes of each peptide in the 67 males (labelled as M...) and 67 females (labelled as F...) used for defining the biomarkers and training the classifiers for different Ntrain. The pivot tables also contain a worksheet named "Peptides assignment" that shows the mass (Mass, in Da) and migration time (CE-Time, in min) of peptides assigned to a certain Pep:ID, which is subsequently utilized as the unique identifier in the database. [file 1471-2105-11-594-S1.XLS]

## Sheet: Training set
Markers	M_10724	M_10737	M_10747	M_10750	M_10759	M_10761	M_10763	M_10768	M_10770	M_10772	M_10774	M_10781	M_11291	M_11293	M_11295	M_11305	M_11338	M_11341	M_11473	M_11607	M_11611	M_11612	M_12125	M_12132	M_12137	M_12138	M_12151	M_12162	M_12164	M_12185	M_12188	M_12192	M_12194	M_12197	M_12200	M_12207	M_12208	M_12212	M_12463	M_16816	M_16821	M_16824	M_16825	M_16827	M_16828	M_16833	M_16834	M_16835	M_16836
ID:1577	0	0	0	38.12	0	0	150.11	0	96.07	78.61	0	0	0	0	0	64.37	0	0	0	0	39.12	239.33	0	31.47	82.32	49.08	0	0	0	172.99	0	366.15	0	153.55	75.61	0	0	148.02	19.67	78.71	52.97	88.76	127.84	125.9	31.59	38.09	126.38	0	0
ID:2505	145.5	202.18	131.18	344.38	85.56	249.36	350.94	93.27	315.5	326.27	263.56	196.48	0	0	0	290.55	0	0	259.03	0	0	439.45	0	231.85	174.54	156.42	79.61	40.16	0	473.81	488.16	498.34	0	372.16	251.94	0	0	328.54	0	695.58	136.92	399.65	427.98	307.89	198.2	148.76	386.37	92.87	264.1
ID:2659	151.82	394.65	149.52	0	120.97	575.17	372.54	443.68	536.72	142.85	217.4	542.86	0	0	0	651.98	0	0	332.6	0	0	407.79	0	0	174.63	0.3	296.63	562.65	476.45	651.66	418.07	787.87	89.44	192.78	281.57	0	0	536.08	0	246.22	475.3	217.04	1003.18	480.42	483.95	116.81	39.23	0	0
ID:3052	30.03	0	29.3	149.62	0	0	243.42	57.91	216.56	219.16	0	68.55	0	0	0	0	0	0	56.16	0	0	248.2	0	0	102.47	88.1	0	0	0	175.34	144.8	182.11	0	193.41	62.73	0	0	204.92	44.65	160.28	91.89	110.24	251.26	142.52	43.05	62.35	147.85	0	133.89
ID:3508	53.28	109.44	0	108.62	0	64.23	130.76	0	0	0	0	0	0	0	0	0	0	0	0	0	0	0	0	0	0	0	0	0	0	0	132.35	90.39	0	0	0	0	0	0	0	78.96	117.49	0	0	0	0	46.64	0	0	270.59
ID:3608	74.4	0	0	73.47	0	0	102.66	0	118.63	0	0	0	0	0	0	0	0	0	43.05	0	0	101.26	0	0	77.29	0	0	0	149.87	62.79	0	99.15	0	72.42	145.77	0	0	80.4	0	0	0	0	74.56	81.29	0	70.9	223.2	174.27	262.4
ID:3743	0	0	0	73.93	0	0	158.12	0	63.1	107.76	0	0	0	0	0	0	0	0	0	0	0	180.42	0	0	21.8	43.24	0	0	0	72.85	97.86	64.47	0	91.23	0	0	0	76.38	0	78.34	21.11	0	52.72	56.55	0	52.69	112.04	0	0
ID:3806	0	164.62	92.86	0	271.76	0	188.86	255.97	282.87	129.34	82.98	137.2	0	0	0	173.31	283.2	0	0	0	0	67.34	0	0	0	0	188.71	243.44	0.18	116.52	147.19	77.71	0	197.24	119.95	223.19	188.77	139.16	48.79	105.54	121.59	117.4	122.21	94.21	30.59	75.3	275.15	0	462.44
ID:4356	204.26	210.04	222.07	289.85	193.38	157.91	257.63	0	0	143.29	199.87	84.33	132.44	0	0	2508.11	1394.81	0	0	0	715.15	195.82	0	309.26	349.66	455.41	156.09	565.86	746.16	447.34	669.21	313.26	1009.96	76.35	107.82	303.88	0	550.53	0	1140.27	210.12	118.61	175.99	55.98	0	517.48	674.74	163.3	181.09
ID:4976	91.51	0.42	727.31	525.56	440.1	966.05	641.44	545.21	462.21	1057.57	466.55	647.19	0	0	0	0	93.45	0	1101.09	0	0	865.52	64.67	385.47	471.97	146.84	649.66	0	654.47	1127.72	0	720.88	271.52	203.4	627.88	219.96	0	226.94	1477.55	1010.68	511.24	383.67	289.77	1096.66	268.06	590.71	858.62	213.52	620.76
ID:5661	2302.06	1979.93	1173.35	1070.18	5531.2	368.27	2984.85	764.45	2007.2	1182.01	2737.58	1415.54	0	0	2144.99	502.22	420.67	0	0	376.24	424.95	289.75	186.67	0	268.58	373.03	727.8	0	2704.05	599.57	2834.19	592.07	536.9	364.97	765.03	364.76	795.92	1760.66	648.45	993.84	3504.4	2269.96	2555.66	1427.69	1370.13	700.71	485.18	80.88	0
ID:5675	722.26	867.44	446.25	538.08	786.38	1906.27	996.53	1244.26	1294.71	724.17	764.15	1581.6	960.12	0	0	1674.14	586.88	0	708.33	0	176.91	1023.79	0	453.81	419.89	82.29	535.22	1312.02	1444.9	1018.45	642.03	375.81	0.35	393.16	532.19	329.04	0	1185.02	327.13	1027.46	483.62	272.07	938.75	492.84	526.33	328.14	845.79	195.1	75.67
ID:6803	0	0	0	0	0	0	0	0	0	0	0	89.18	0	0	0	790.62	0	0	0	0	0	156.25	0	0	0	0	0	157.36	0	60.47	96.79	122.69	0	40.83	0	0	0	60.15	0	0.17	57.01	0	0	0	0	57.18	63.06	0	70.16
ID:6838	0	0	0	17.86	0	0	34.71	0	0	0	0	0	0	0	0	0	0	0	0	0	0	0	0	0	0	0	0	0	0	0	113.63	29.06	0	0	0	0	0	0	0	43.61	0	0	102.72	0	0	0	72.53	0	0
ID:7094	0	0	0	23.95	0	0	0	0	0	0	0	0	0	0	0	0	0	0	0	0	0	0	0	0	101.55	0	129.64	0	277.8	50.3	0	73.15	0	153.8	198.82	89.54	0	100.66	182.27	111.5	0	0	0	0	0	0.6	422.17	0	616.13
ID:7408	0	372.2	55.27	123.09	763.51	385.85	320.64	231.78	385.33	197.9	77.66	221.88	0	0	0	0	0	62.54	188.02	0	0	104.58	0	0	54.58	22.88	206.94	194.58	0	337.82	97.71	328.71	0	132.84	78.48	0	0	156.16	186.69	0	94.82	219.1	147.54	231.07	36.47	34.66	137.84	0	0
ID:7689	0	67.07	0	121.72	250.21	85.56	93.6	167.93	49.24	76.16	195.18	104.96	0	0	0	0	0	0	0	0	0	0	0	0	0	7.81	0	22.44	0	0	174.32	24.49	0	0	7.11	0	0	39.66	0	0	92.9	42.19	330.57	0	0	60.63	26.59	17.38	0
ID:8342	50.9	0	0	258.75	0	0	228.39	0	0	520.93	0	0	0	0	0	0	0	0	0	0	0	187.99	0	413.64	394.44	0	441.4	0	365.29	249.85	654.32	229.16	0	90.98	179.76	0	0	97.01	284.43	868.01	107.38	0	0	0	47.8	538.15	122.21	0	250.38
ID:8390	72.71	0	0	0	195.18	0	87.03	0	0	0	0	0	0	0	0	429.08	0	0	0.48	0	0	504.86	0	0	120.59	15.59	0	181.95	79.72	251.71	0.1	523.15	0	72.92	170.32	0	0	121.92	0	485.35	31.61	0	0	0	29.52	259.68	333.49	53.74	106.58
ID:8503	89.79	0	90.31	234.32	294.35	0	0	0	0	91.45	190.71	0	0	0	331.66	0	0	0	0	0	0	0	0	0	100.13	0	0	315.06	143.14	33.91	520.83	0	0	19.45	0	75.98	0	0	79.64	152.18	44.07	0	0	0	0	0	173.1	0	368.13
ID:9288	0	0	0	0.37	247.45	0	145.38	0	0	0	0	0	0	0	0	0	0	0	0	0	0	0	0	0	0	0	0	131.56	145.76	0	37.1	208.04	0	141.27	0	0	0	169.92	0	654.78	81.15	94.09	136.31	284.62	28.69	0	270.25	82.9	0
ID:10088	0	0	0	0	0	0	0	0	0	0	0	0	0	0	0	1043.53	207.88	0	1474.37	419.11	0	661.72	289.4	0	233.37	0	0	164.81	0	331.98	184.42	413.29	0	170.22	25.35	0	0	0	0	533.99	10.35	0	0	0	10.36	237.51	207.63	0	69.07
ID:10745	98.65	92.71	121.93	96.65	161.55	121.28	212.72	58.2	89.51	55.74	0	51.39	93.43	15.46	761.21	1577.21	370.34	19.27	414.41	0	94.54	165.4	0	347.46	230.76	508.04	0	0	757.17	131.62	1013.48	110.59	435.97	298.8	104.18	81.04	0	769.39	275.66	470.66	30.71	65.67	35.3	17.9	0	162.58	456.03	172.38	0.4
ID:11150	0	89.87	0	46.6	0	145.14	341.98	0	102.79	0	0	0	0	0	0	0	0	0	0	0	0	257.11	0	0	94.19	0	0	0	185.32	110.14	0	310.91	0	88.4	61.04	0	0	0	0	0	0	0	52.52	189.06	0	37.63	321.95	0	0
ID:11249	53.22	0	0	0	0	0	116.04	0	0	0	0	83.68	0	0	0	0	0	0	0	0	0	0	0	0	0	156.65	0	0	0	0	239.13	58.94	0	82.23	0	0	0	0.8	0	292.18	39.76	0	0	0	0	119.19	239.2	142.16	0
ID:11282	0	0	0	0	127.16	0	121.35	0	128.26	0	0	0	0	0	0	0	0	0	0	0	0	85.89	0	0	0	64.08	0	79.76	0	142.76	98.99	135.01	0	114.47	22.52	0	0	94.34	0	0	0	0	0	0	0	0	64.79	0	124.05
ID:11413	912.56	1647.93	802.26	1790.22	1548.81	665.43	931.47	1173.1	1768.9	1146.39	860.01	1264.47	1745.65	0	4567.72	4014.33	645.08	316.1	743.88	2765.53	703.56	1095.25	1369.92	455.74	1296.65	924.04	1907.56	1857.62	787.86	762.52	2092.23	1074.67	0.34	368.26	504.66	518.69	0	344.59	178.34	764.77	617.57	990.13	2893.56	1093.34	632.95	154.32	888.52	708.17	1053.88
ID:11982	0	0	0	136.37	0	0	98.62	0	0	361.3	0	0	0	0	0	0	0	0	0	0	0	0	0	0	0	0	0	0	104.48	0	243.83	42.47	0	0	39.31	0	0	0	0	115.46	0	0	0	0	0	94.42	63.82	0	0
ID:11989	0	0	0	0	0	0	0	0	0	0	67.97	0	0	0	0	0	0	0	0	0	0	242.94	58.14	0	162.66	0.22	177.64	0	0	0	221.09	0	137.43	220.83	0	109.61	0	0	64.8	132.49	0	0	0	0	0	223.28	0	0	201.33
ID:11991	56.1	237.6	134.15	28.81	0	175.48	109.98	327.54	319.89	277.11	331.29	359.8	147.63	0	0	318.15	0	0	0	0	0	29.9	28.03	0	0	0	0	0	0	52.21	42.94	117.07	295.01	0	0	0	0	0	0	42.84	48.4	80.89	83.03	43.54	0	0	83.86	75.32	49.55
ID:12380	0	0	0	0	0	0	141.71	0	56.41	0	0	0	0	0	0	0	0	0	0	0	0	0	0	0	0	0	0	0	0	0	0	0	0	0	0	0	0	0	0	0	0	0	28.62	0	0	101.8	102.25	0	55.48
ID:12917	0	0	0	56.16	0	30.85	100.42	0	0	0	0	0	59.75	34.31	0	198.06	0	0	0	0	24.24	0	0	15.27	0	46.25	0	0	0	0	126.17	46.17	0	0.4	0	0	0	27.55	0	57.44	0	0	0	0	0	33.23	116.88	0	0
ID:12998	0	0	0	0	0	0	287.57	0	0	156.14	194.28	315.2	0	0	0	0	0	0	0	0	0	235.63	0	0	0	0	0	0	0	86.46	129.86	218.89	0	104.45	29.73	0	0	50.31	0	0	92.32	57.8	27.63	106.57	122.79	0	0	0	0
ID:13145	226.62	487.2	0	380.68	319.26	280.81	244.19	321.16	209.11	112.24	251.75	267.72	428.05	274.08	0	0	0	174.07	0	0	0	0	0	0	0	0	0	0	0	0	96.28	0	0	0	27.23	0	0	0	0	0	195.26	40.45	144.24	150.85	0	18.4	32.04	0	0
ID:13188	927.43	1462.16	636.03	1591.31	1846.8	699.03	1073.36	2354.55	2375.17	755.68	1056.9	821.43	5556.84	0	759.68	755.67	1309.24	0	486.11	2261.44	632.89	423.16	617.53	585.38	537.53	806.25	830.18	1210.62	1229.85	331.91	1000.91	305.03	1506.01	1444.33	668.43	1550.62	946.36	1000.54	1050.68	517.85	744.8	568.53	719.54	491.46	382.84	393.82	578.78	216.72	1478.18
ID:13321	1027.04	976.81	1062.19	731.54	1162.57	1015.28	1512.02	715.09	909.52	633.94	1029.31	0	804.6	0	0	4662.3	1682.99	538.4	1700.17	0	1753.89	674.84	514.6	1575.53	969.03	2002.8	919.03	746.75	2038.96	757.31	2054.31	538.01	1959.77	1020.61	639.62	498.15	963.3	1226.34	742.19	2253.87	461.91	448.72	351.35	270.38	0	867.39	2734.93	897.33	280.34
ID:13342	2622.21	1809.82	2000.93	1551.7	4716.59	4200.24	1994.84	2779.1	2254.5	1918.37	2159.38	3175.83	1563.03	1604.48	140.8	4428.06	1543.98	0	3702.21	3390.77	1038.24	3573.57	602.49	1625.39	1892.54	542.19	1481.2	2062.36	2879.52	2753.56	1941.95	4324.66	991.87	1042.59	1415.86	750.39	635.24	1242.67	1012.82	3111.29	1717.49	2242.04	1903.57	1102.37	2425.99	1355.88	1953.54	663.31	570.84
ID:13344	0	349.31	57.76	439.04	73.26	153.89	212.1	0	355.5	109.33	0	0	0	0	0	0	0	280.75	0	0	0	0	0	0	56.3	0	75.52	0	0	0	0	34.04	0	0	0	0	0	36.14	0	40.81	28.95	0	81.09	592.7	0	39.01	82.85	0	105.39
ID:13429	0	0	215.11	0	0	0	213.99	0	0	0	0	0	0	0	0	0	0	0	0	0	0	0	0	0	117.88	55.19	0	0	0	0	414.11	135.39	0	0	0	0	0	0	0	0	0	0	0	0	0	0	88.57	0	120.89
ID:13590	60.44	256.52	174.3	175.37	0	291.3	399.34	402.56	558.51	250.63	0	237.96	368.36	0	0	0	0	0	0	0	0	0	0	0	0	0	0	0	0	0	0	36.65	0	0	0	0	0	0	0	0	113.8	0	0	0	0	0	38.94	0	0
ID:13746	188.67	0	0	0	0	0	0	0	383.2	0	0	0	0	0	0	0	0	0	0	0	0	0	0	0	0	31.67	0	0	0	85.43	0	84.57	0	0	157.55	0	0	0	0	0	0	44.56	265.83	186.92	0	0	0	0	0
ID:13747	0	84.33	0	106.17	0	0	350.56	0	116.46	0	0	0	0	206.73	0	711.24	410.36	0	464.05	0	196.02	1043.16	0	71.52	141.83	0	0	548.02	303.27	68.35	576.06	265.72	716.83	436.24	139.84	0	0	0.45	0	837.55	0	0	41.49	0	0	395.63	683.75	36.44	244.28
ID:14047	262.42	365.74	363.17	94.82	407.46	0	0	271.24	0	571.9	342.01	450.77	193.02	256.63	0	487.15	126.17	326.09	0	0	55.41	409.1	0	95.19	355.36	103.69	131.81	353.07	329.7	396.57	323.4	481.51	99.9	113.64	206.1	0	0	179.27	29.65	282.64	264.83	176.97	262.34	234.13	343.93	172.7	242.43	0	0
ID:14071	270.38	0	522.68	0.132	191.97	0	1165.15	0	512.4	0	972.46	243.19	356.55	654.41	0	0	0	810.46	0	0	0	0	0	243.44	0	78.7	0	0	517.28	0	939.57	0	0	146.61	122.88	85.46	0	159.57	0	288.03	761.06	221.24	0	0	444.62	0	83.75	0	117.39
ID:14478	0	227.99	204.86	437.56	298.6	258.37	353.7	464.16	575.19	187.23	0	243.95	0	0	66.63	381.95	318.4	0	0	0	361.62	436.13	175.51	122.36	113.47	472.78	91.68	240.14	234.41	64.14	514.7	414.34	0.52	409.55	186.81	154.9	0	473.72	67.98	700.65	0	101.92	222.7	0	0	108.43	442.63	0	219.36
ID:14763	328.37	0	0	143.72	0	599.03	146.87	0	0	366.91	0	0	106.3	0	0	0	0	0	0	0	0	0	0	0	0	164.8	193.93	0	1892.93	765.67	146.84	0	0	0	867.7	0	0	0	0	0	0	0	0	281.38	0	0	69.94	433.14	0
ID:14906	503.84	1216.95	426.77	812.35	1018.84	2480.87	0.139	2215.95	1457.96	658.67	721.33	1897.32	1088.98	495.19	0	1541.45	942.17	1220.69	1255.52	676.94	278.35	750.81	445.49	911.23	499.98	326.16	735.97	1386.92	428.62	1357.01	1032.13	1550.15	579.12	383.3	440.1	233.44	257.7	0.84	388.07	904.95	528.68	556.2	751.15	337.14	732.5	521.12	819.68	203.28	174.39
ID:15012	102.66	0	0	131.01	0	0	231.43	294.54	0	0	0	227.22	0	0	0	0	0	0	0	0	56.42	0	0	0	92.91	81.13	0	197.74	0	0	0	168.13	97.25	60.17	27.68	0	0	390.18	0	0	27.16	0	59.05	354.93	0	0	64.72	0	114.43
ID:15065	65.23	0	0	39.58	29.24	72.69	97.11	468.43	0	200.6	0	204.87	106.76	0	0	223.71	0	0	0	0	0	0	0	0	0	0	0	27.5	0	0	71.18	121.13	69.34	0	0	0	0	0	0	41.56	0	16.93	38.01	0	0	0	0	0	0
ID:15296	0	0	0	0	0	0	105.18	0	0	0	0	0	0	0	0	0	0	0	0	0	159.61	0	0	0	0	0	0	34.8	0	0	120.67	34.19	0	7.53	0	0	0	23.79	0	80.63	0	85.85	141.69	0	0	0	95.22	67.13	0
ID:15561	201.66	245.19	112.24	0	748.12	605.51	148.86	0	0	183.34	0	286.39	0	0	0	0	85.53	0	0	0	129.64	357.26	0	0	165.31	0	0	173.38	0	70.64	353.25	425.68	115.54	0	78.14	0	0	302.71	0	410.92	41.69	53.79	183.6	53.01	0	189.81	262.82	0	0
ID:15593	0	186.04	273.75	400.76	0	328.32	276.18	0	231.11	245.87	0	0	0	0	0	164.49	0	0	0	0	0	0	0	0	158.85	0	0	0	0	142.53	0	129.56	69.41	0	0	0	0	0	0	0	26.11	0	28.51	0	72.91	0	0	0	0
ID:15776	2422.2	2679.05	2556.86	4089.56	3667.87	1216.25	4154.34	3645.75	5059.32	2914.37	3235.67	2531.59	6522.45	6169.16	3939.38	1861.77	1602.32	0	0	1973.27	1707.54	1932.35	669.46	970.84	2709.86	2352.21	1745.54	2546.13	1589.22	0.144	3710.81	1248.63	1754.46	1976.61	629.21	2277.54	474.2	3265.53	1132.28	900.84	2227.74	2686.57	3452.11	0	2166.15	1462.14	2130.67	1010.34	2786.76
ID:15800	0	201.09	299.75	462.75	115.72	0	404.95	187.13	536.09	543.71	0	139.08	51.82	168.32	0	421.59	452.88	84.89	0	0	0	135.64	0	198.11	345.25	445.29	432.28	0	579.16	353.61	312.58	203.95	292.41	359.17	280.91	160.17	0	170.57	500.28	178.58	50.94	0	76.26	66.94	0	159.81	367.81	0	372.2
ID:15887	64.18	266.58	370.95	750.3	335.36	612.61	305.32	196.21	508.69	282.76	361.95	339.85	107.44	376.78	0	0	0	0	0	0	0	64.12	0	0	113.27	266.34	0	472.97	0	98.89	286.76	0	91.84	0	0	0	0	234.41	0	0	110.07	0	120.01	0	39.18	117.09	43.63	0	105.12
ID:15889	0	0	0	0	147.27	0	0	0	0	929.76	0	60.44	0	0	0	0	629.34	0	0	0	0	0	386.64	628.65	0	315.26	352.92	0	1070.68	0	643.76	545.74	0	0	342.63	0	0	0	0	274.04	430.71	0	0	0	0	0	20.93	0	0
ID:15954	159.89	624.01	249.25	0	43.98	668.71	424.39	717.6	254.1	262.15	0	563.64	0	0	0	795.05	109.44	432.16	0	0	0	167.79	0	0	12.75	0	43.27	176.2	0	122.44	213.83	265.42	98.92	0	0	0	0	0	0	127.7	0	179.6	0	105.44	0	0	199.49	81.21	0
ID:16059	0	506.13	462.38	0	74.96	0	180.11	142.8	0	247.24	0	151.59	261.79	0	0	330.07	0	489.57	523.56	0	0	152.85	0	113.9	167.51	0	0	0	286.23	343.89	71.38	245.38	132.67	160.45	211.85	0	0	87.66	0	197.07	119.73	38.04	128.76	197.17	120.36	146.38	322.13	72.62	0
ID:16168	8639.61	10951.6	10540.3	10373.7	11787.5	7652.21	10132.2	10151.2	0	7084.18	12033.3	6449.47	17503.3	0	13837.5	7981.03	3885.06	0	3488.69	4397.27	4157.96	1021.59	826.85	3189.5	1322.93	3092.35	5146.87	2809.41	8182.24	3459.87	5436.69	1688.46	6099.06	8620.08	1397.59	2903.45	1184.06	6745.34	4851.61	3465.31	13702.8	15319.9	10132.6	5931.94	5770.69	2436.25	3471.82	2827.68	1369.92
ID:16497	0	0	0	0	0	0	0	0	0	0	0	0	0	0	0	522.8	282.45	0	233.23	617.48	242.58	479.49	0	0	261.52	110.56	112.17	146.41	0	201.03	0	355.95	0	59.88	113.24	0	0	0	0	45.7	0	0	0	0	0	61.84	30.73	67.67	0
ID:16773	215.98	194.15	0	0	106.84	59.01	419.05	298.88	345.72	157.95	103.37	395.78	272.26	0	0	491.47	0	221.9	0	0	0	115.15	0	0	0	0	139.12	279.39	0	390.64	0	338.3	0	105.18	0	0	0	0	0	0	31.86	0	26.89	57.47	229.06	0	67.32	0	0
ID:16779	0	0	89.52	0	820.08	0	249.81	0	221.84	314.36	135.4	0	0	0	0	0	0	0	0	0	150.02	363.31	76.15	0	0	53.26	104.08	277.18	348.15	0	324.84	397.9	198.03	214.59	156.83	171.22	0	479.96	87.03	479.59	0	136.85	517.28	0	0	112.33	288.78	0	256.36
ID:16854	340.79	309.48	243.61	614.89	0	53.97	0	0	652.67	519.78	0	0	595.51	0	0	435.24	459.18	414.54	0	0	0	0	0	0	0	211.15	0	0	0	0.16	375.17	0	191.58	0	0	196.02	0	162.78	216.69	0	191.89	80.25	244.43	272.69	133.91	307.06	0	0	406.17
ID:16875	0	0	0	0	0	0	0	0	0	0	0	0	0	0	0	0	0	0	0	0	0	0	0	0	0	40.84	0	0	0	35.25	0	55.54	0	101.09	59.2	0	0	0	0	0.11	36.59	0	70.81	52.66	0	35.36	0	0	0
ID:16910	0	146.26	0	0	64.07	0	254.67	146.93	0	0	0	108.47	0	0	0	0	0	0	0	0	0	47.55	0	0	70.84	0	0	44.02	0	55.47	0	134.97	0	0	0	0	0	103.66	0	51.1	0	0	44.19	69.89	0	110.73	71.8	0	0
ID:16976	1601.32	2169.99	950.88	2558.44	2984.1	1079.5	1281.37	2240.74	3003.98	1432.65	1606.79	1410.75	5995.93	0	1118.87	970.85	1319.02	0	0	887.57	554.67	605.32	455.86	872.73	855.1	1441.74	1135.78	1508.28	1696.07	737.01	0	623.78	1118.54	864.79	729.63	1866.57	438.55	1549.92	940.64	650.1	1243.58	978.44	1329.58	935.68	151.26	665.59	1048.61	595.36	1912.47
ID:16989	44.52	0	124.65	0	213.94	206.75	52.84	486.37	0	0	0	579.33	93.04	44.41	0	0	70.1	164.42	0	0	0	59.24	0	0	34.91	0	0	61.54	0	0	0	115.08	146.19	0	52.49	0	0	0	0	36.01	0	0	0	251.75	0	0	0	0	0
ID:17045	0	890.22	1098.05	0	0	1588.51	0	1520.32	1618.54	0	2134.42	1210.1	2056.39	0	0	0	0	974.94	0	0	0	160.41	0	185.32	212.01	0	0	0	0	480.15	0	0	0	180.86	111.37	0	0	0	0	0	0	0	365.28	647.98	89.58	0	215.27	1458.68	100.5
ID:17055	0	0	0	405.84	0	0	263.26	0	0	2171.93	0	54.8	272.2	0	0	653.39	347.18	263.73	0	0	0	36.2	0	168.88	0	582.42	270.06	0	885.75	374.53	639.88	198.19	368.38	444.14	227.75	203.74	0	143.08	453.54	385.46	84.19	42.32	78.07	100.12	81.79	237.98	0.48	70.1	581.14
ID:17070	79.3	124.47	0	0	0	0	111.64	0	0	503.88	0	0	0	0	0	328.41	59.86	0	0	0	0	18.8	0	0	0	0	0	32.62	0	0	162.83	74.19	462.56	0	71.28	0	0	0	0	0	137.99	122.37	155.1	0	0	0	150.66	0	0
ID:17649	25.43	0	0	0	0	0	162.9	0	0	0	0	0	0	0	0	0	0	0	0	0	0	37.56	0	340.87	0	57.09	0	0	83.34	0	112.72	96.06	0	0	0	0	210.95	0	0	0	0	0	0	0	0	79.8	170.36	95.08	0
ID:17694	5623.91	10775.3	6700.36	11212.1	8944.39	9758.4	8120.1	6540.59	12227.2	9539.08	5681.12	6898.07	7646.03	0.601	4328.84	7057.65	8910.5	7018.39	8964.94	11253.2	7646.74	10231.9	4405.48	5919.67	4716.55	8267.43	4657.74	7820.39	8425.97	3811.22	7889.89	8434.37	7989.4	0	4827.53	5068.19	6208.2	8402.71	2257.38	12939.7	5149.39	4792.31	15266.4	5593.36	5298.3	4940.72	9565.1	3227.73	5120.44
ID:17968	826.72	795.05	531.77	775.16	586.59	499.69	1315.32	1951.61	1826.63	1013.8	1069.03	2327.01	1631.76	639.87	640.11	706.13	498.06	0.174	429.54	296.56	231.13	248.1	303.52	461.86	432.84	504.84	686.59	830.41	243.13	762.03	686.58	434.86	448.14	262.58	436.35	332.7	113.49	0	0	502.87	544.43	503.87	570.65	295.07	588.71	709.87	420.64	217.47	306.91
ID:17973	0	350.87	316.35	0	344.39	57.55	336.74	362.2	0	557.62	156.28	431.16	236.66	0	0	146.29	191.78	0	186.94	0	0	147.07	0	321.02	121.84	148.14	0	0	432.37	339.02	318.28	0	0	190.32	209.51	0	0	252.76	0	364.71	87.81	0	109.31	0	65.68	380.87	0	111.46	53.58
ID:18029	145.01	223.68	310.35	0	382.28	1011.47	530.33	838.72	1099.73	441.45	0	1173.94	330.6	0	0	323.3	0	656.99	0	115.76	358.69	181.33	0	224.33	234.42	0	123.04	0	0	266.36	451.45	398.37	672.76	119.97	352.82	0	0	0	0	526.09	254.73	182.61	287.13	652.07	0	197.42	293.87	543.73	0
ID:18393	0	0	0	0	0	0	0	0	0	0	0	0	0	0	0	205.3	238.8	0	0	0	97.07	373.31	176.44	170.03	293.75	210.92	0	197.66	0	120.11	42.18	198.25	200.07	0	0	0	0	0	0	81.38	0	0	0	0	0	115.92	33.18	0	0
ID:18587	0	0	0	730.56	0	0	518.88	0	0	0	0	0	244.45	0	0	0	0	0	0	0	0	0	0	0	0	0	0	0	103.7	0	994.51	0	0	0	0	641.12	0	105.12	0	0	0	0	223.79	23.49	0	0	0	0	0
ID:18604	0	0	271.83	0	123.44	0	263.25	0	422.5	175.9	0	263.6	0	100.02	0	0	906.56	0	0	0	151.49	251.65	508.87	559.66	164.3	166.63	0	46.75	0	295.45	0.36	369.32	438.68	0	205.51	0	0	0	0	663.26	83.49	0	211.82	73.49	0	216.74	240.94	314.01	194.3
ID:18833	297.72	233.67	307.08	514.89	0	31.33	624.71	284.17	472.03	828.77	328.72	232.84	412.06	517.66	284.63	140.79	182.28	232.9	0	0	213.11	180.66	0	125.95	123.86	398.55	216.03	290.6	0	273.63	783.7	180.24	272.29	228.52	152.8	125.13	0	189.01	0	254.2	0	303.35	136.82	122.89	120.52	150.76	214.42	29.82	262.7
ID:18927	0	0	0	0	377.31	0	0	0	217.53	0	0	0	0	49.73	0	0	0	0	0	0	0	83.31	0	40.71	0	148.01	0	50.66	241.32	70.89	21.92	0	0	0	0	0	0	0	0	78.15	0	0	0	0	24.25	0	171.51	0	25.56
ID:18939	188.05	0	0	340.22	0	0	348.43	0	0	0	0	0	507.69	0	0	0	0	0	0	0	0	0	0	0	0	0	0	0	0	0	0.3	0	0	242.36	0	0	0	158.05	0	0	188.99	146.05	366.43	178.83	186.42	0	423.93	0	483.97
ID:18943	4499.95	4465.14	3499.48	7712.79	13734.2	4518.95	3955.97	6033.15	7509.38	3664.88	4502.54	3980.22	5094.4	5472.3	3825.4	2242.37	4173.5	3542.49	2106.36	4603.53	5111.78	4408.78	2770.98	3110.46	2840.77	5106.79	1821.73	4675.85	4478.95	1729.96	6527.69	3559.57	4560.8	2602.68	2098.01	2994.04	2579.5	5320.09	1823.47	6845.61	0	3169.16	7897.95	1930.06	1810.48	2787.34	3317.8	1722.71	5407.75
ID:19032	84.64	0	232.06	311.18	0	280.62	44.79	805.04	793.48	0	254.56	256.38	362.89	0	0	53.64	0	247.95	0	0	359.3	33.95	258.27	159.27	75.52	0	0	0	0	32.35	758.94	0	999.82	0	28.8	0	0	54.06	0	166.57	30.44	0	0	0	0	0	0	55.5	0
ID:19085	141.56	270.48	218.38	217.32	545.07	311.3	303.05	0	0	245.93	308.17	534.61	0	0	0	107.38	119.67	101.78	0	0	0	22.27	0	0	0	0	0	0	0	0	0	62.44	0	44.09	92.25	0	0	0	0	0	0	0	240.88	162.75	0	0	83.25	122.82	0
ID:19284	170.05	169.15	0	0	215.89	0	0	284.24	342.72	98.05	0	0	0	0	0	175.12	0	0	0	0	0	50.49	0	292.27	10.54	0	0	0	0	263.92	0	219.03	0	0	109.74	0	0	0	0	238.47	0	29.29	0	0	0	0	55.67	0	0
ID:19501	0	120.47	247.87	88.85	0	0	113.52	97.56	231.66	0	0	0	133.96	0	0	0	0	0	136.72	0	0	202.88	0	0	189.23	98.07	222.91	0	0	329.34	0	86.02	0	0	76.85	0	0	144.66	296.08	0	0	0	0	0	0	90.47	0	0	0
ID:19597	0	193.54	235.64	167.1	0	0	218.36	0	339.43	544.69	0	0	134.53	0	0	461.84	270.66	111.51	0	0	0	288.39	0	0	412.06	600.81	236.47	0	786.83	394.91	575.17	170.01	313.96	258.82	421.87	0	0	284.56	399.99	219.63	102.41	0	173.12	118.16	57.75	197.84	382.47	0	397.33
ID:19648	0	0	0	128.12	0	0	170.1	0	371.25	0	0	0	543.07	0	0	0	0	129.61	0	0	0	0	0	0	0	0	0	0	403.06	0	297.14	35.91	0	71.04	0	0	0	234.37	0	0	447.26	182.85	236.08	218.6	162.39	0	166.93	0	0
ID:19655	0	0	0	0	151.86	0	168.15	0	0	0	0	0	94.52	0	0	0	0	0	0	0	0	0	0	0	48.45	67.63	0	0	0	0	0	0	0	0	0	0	0	0	0	0	0	0	0	0	0	0	0	0	0
ID:19773	825.64	2951.73	2211.62	1408.03	1408.51	416.49	1572.75	2198.04	2257.72	1523.33	1461.13	1395.66	1811.05	1367.77	0	1150.11	1991.28	992.44	0	2649.78	1247.91	655.2	0	1687.33	584.04	480.68	1358.6	251.41	679.34	857.67	1233.84	873.97	0	641.01	571.23	714.07	1210.59	378.19	336.86	1657.61	2049.03	1177.82	1516.26	839.96	1794.63	611.82	551.97	691.85	833.77
ID:19791	381.39	545.37	167.92	442.12	593.95	572.14	456.54	0	0	952.96	111.83	326.94	392.15	396.43	0	417.74	448.4	590.15	607.75	0	359.65	606.8	183.26	142.29	385.61	210.78	58.34	278.23	454.34	447.62	260.3	686.59	350.34	230.89	161.35	61.92	0	328.41	0	301.6	286.5	373.41	0	503.63	618.64	346.61	537.61	85.79	198.69
ID:19828	332.2	219.31	160.38	379.44	355.22	0	323.48	287.52	198.59	324.97	184.3	177.57	491.3	0	0	146.12	272.8	155.64	0	0	0	98.18	0	46.2	100.9	323.51	222.36	149.64	0	81.38	454.28	64.08	210.3	128.28	86.55	91.02	0	0	0	104.35	248.97	150.67	222.76	128.69	83.81	166.82	53.67	70.82	158.12
ID:19871	797.12	778.71	708.16	885.21	933.12	657.29	1078.53	1116.72	1243.86	645.56	1047.07	524.89	0	0	654.65	0	0	925.74	0	0	0	0	0	267.46	0	254.92	932.14	103.09	599.94	367.77	824.28	133.9	0	0	231.36	0	0	0	235.72	235.4	2504.06	511.68	774.35	0.79	0	200.15	264.1	211.87	87.13
ID:20072	634.77	1517.62	681.67	712.15	1301.24	944.06	1270.1	1232.23	979.06	1071.9	820.22	1395.96	1092.97	572.82	0	0	0	0	1702.11	699.72	0	1724.62	0	749.23	1699.25	397.53	1284.21	0	360.99	1347.62	735.79	1669.86	0	1782.13	0	324.31	216.29	859.76	276.52	623.68	548.69	580.48	865.28	846.33	403.95	498.88	989.2	366.82	213.04
ID:20118	424.13	0	309.69	0	65.5	0	0	0	1114.7	0	0	0	63.93	0	0	951.73	849.16	0	1390.95	1105.24	607.66	907.66	0	753.19	621.59	638.09	543.88	457.56	64.07	553.61	279.15	716.69	0	292.92	320.72	0	124.36	0	0	0.4	51.54	0	0	0	43.12	374.1	238.94	154.51	112.9
ID:20204	0	228.58	68.66	0	119.68	57.22	198.72	159.04	125.16	54.32	0	111.51	104.6	0	0	0	0	0	0	0	0	150.06	0	123.83	100.88	0	0	73.56	0	150.06	0	367.48	0	0	0	0	0	0	0	0	49.31	0	0	0	0	75.91	0	0	0
ID:20216	0	149.88	0	0	219.04	52.96	0	83.41	0	74.42	0	220.26	0	0	0	0	0	0	303.61	0	0	366.5	0	0	502.29	0	0	174.82	0	377.73	0	404.14	0	0	0	0	0	0	0	103.32	163.98	0	140.23	259.81	0	82.51	285.56	0	0
ID:20334	0	0	0	0	0	0	29.68	49.95	0	0	0	0	0	0	0	0	0	0	0	0	55.26	58.08	0	0	0	0	0	0	0	76.68	0	0	0	59.55	48.79	0	0	35.43	0	476.12	177.57	472.83	356.8	0	388.36	15.34	0	63.08	0
ID:20659	0	0	0	0	536.36	104.98	3419.24	0	377.41	181.06	0	0	5346.63	0	0	0	0	0	0	0	0	0	0	0	0	0	1789.53	0	3106.51	0	0	887.98	0	107.77	1488.57	0	0	0	0	0	2645.77	0	2194.38	2565.98	0	0	208.57	0	2252.56
ID:20690	901.49	2873.61	2724.06	3984.28	0	1256.7	0	1972.75	3420.24	4197.05	2254.26	1349.74	0	0	0	0	0	3610.87	684.11	1058.84	0	805.84	344.31	620.92	1211.08	1288.27	0	0	0	1624.99	2141.99	0	1380.56	971.32	0	1622.23	771.83	2732.27	2536.55	1362.74	0	2053.17	0	0	2269.67	1032.68	1794.95	982.43	0
ID:20698	0	0	0	0	125.52	84.24	0	0	0	0	54.64	1456.82	1446.44	0	0	0	0	0	0	0	0	0	0	0	0	0	0	104.51	530.08	0	24.41	0	0	0	0	0	0	0	104.66	792.12	0	0	30.19	125.78	50.3	0.5	38.48	0	0
ID:20700	177.63	0	547.31	59.04	0	0	179.8	358.97	420.28	100.92	0	422.9	0	295.68	0	62.85	215.32	0	0	0	0	314.57	0	254.38	346.11	213.22	0	0	0	0	109.5	81.21	126.22	0	0	0	0	274.57	0	125.91	0	56.45	75.61	0	21.2	62.02	78.13	0	98.78
ID:20749	0	83.89	0	0	591.27	0	171.45	0	0	211.37	0	144.42	0	0	0	0	0	0	37.94	0	177.65	136.31	0	0	105.67	32.84	0	158.52	0	90.15	440.72	276.84	0	28.36	90.18	0	0	63.55	0	160.78	0	0	119.19	100.38	0	230.02	26.24	0	0
ID:20750	0	151.36	148.22	113.74	457.23	0	506.54	134.93	449.82	0	0	247.88	157.31	0	0	262.6	129.14	305.18	286.47	0	0	328.02	0	195.01	376.91	63.91	194.26	119.68	0	227.98	194.4	570.83	0	282.03	0	0	0	162.91	0	139.67	328.56	137.49	387.47	230.48	363.27	129.14	350.03	88.04	97.98
ID:20756	424.06	683.46	204.57	497.39	470.29	1569.07	1498.78	2287.57	693.32	677.56	0	0	0	0	0	998.77	598.3	1521.33	0	0	274.41	577.67	669.46	296.68	232.67	117.41	288.34	176.76	0	464.89	497.56	592.76	435.16	106.19	236.68	139.83	0	431.38	0	0	523.91	370.17	249.67	622.75	95.52	88.82	297.41	438.27	0
ID:20862	220.57	728.73	420.99	548.94	691.47	1226.76	1099.42	977.71	704.87	407.09	0	1970.46	0.105	0	0	1734.06	666.29	1065.05	0	61.25	258.88	678.34	458.2	766.82	167.97	187.1	421.77	497.38	0	643.32	1004.13	1055.64	1062.42	208.82	745.12	92.22	69.12	855.82	0	599.93	1051.15	757.73	221.38	785.9	144.02	91.53	416.44	607.8	0
ID:21147	0	0	0	0	201.74	0	190.47	165.64	113.81	0	101.76	289.13	58.73	0	0	156.8	197.44	0	0	0	0	387.62	162.45	0	319.8	354.4	60.29	45.74	0	323.35	250.38	211.09	190.67	274.7	230.05	0	0	203.88	0	287.86	0	0	0	0	0	189.57	199.37	0	220.78
ID:21276	414.01	0	0	674.87	370.48	167.42	800.03	0	0	0	627.1	0	358.77	398.37	0	0	342.53	320.91	442.55	0	0	0	0	0	0.32	673.58	278.58	0	560.84	208.56	0	0	0	304.4	188.46	0	0	402.79	289.86	527.38	0	0	0	234.49	0	223.31	473.85	52.77	0
ID:21338	0	62.41	0	0	165.07	400.51	0	0	0	52.82	0	267.82	42.14	0	0	40.26	68.27	327.34	0	0	55.75	0	27.56	0	0	48.46	0	0	78.03	99.17	35.81	161.5	80.26	88.78	0	0	0	0	0	0	0	0	0	0	0	0	0	46.24	0
ID:21365	691.85	479.34	501.89	654.83	418.18	458.4	0	673.94	522.92	1283.85	0	103.31	0	847.32	0	652.29	468.39	0	181.81	344.18	547.42	1065.96	356.19	346.37	594.38	732.8	276.39	555.61	398.14	880.95	679.34	1034.65	631.02	366.7	480.55	357.98	403.21	655.6	0	0	222.33	0	0	592.42	369.07	552.8	596.56	82.72	166.91
ID:21641	0	147.75	111.6	288.87	0	60.62	214.34	74.59	159.28	0	121.64	62.33	745.64	0	0	0	0	0	0	0	0	0	0	0	0	0	0	0	204.96	0	39.53	68.19	0	0	50.79	78.28	0	0	0	49.64	240.83	48.08	184.09	269.56	38.47	71.05	144.35	0	176.92
ID:21747	1236.58	4133.83	1827.3	1866.38	1862.43	4895.31	3938.68	5262.63	3582.13	2036.12	0.326	7187.85	5245.73	0	361.21	6250.91	2596.24	4511.46	0	2332.8	0.202	3422.18	1592.22	3746.71	999.39	852.98	2394.75	1653.82	3225.09	2548.95	2803.7	4953.35	2982.26	1288.54	2479.53	961.22	1015.21	4588.5	1671.86	3197.28	2609.26	3411.41	1651.57	3284.25	991.08	1107.2	2098.81	2911.2	146.28
ID:21919	0	0	0	0	0	0	0	0	49.38	0	0	0	0	0	0	0	5262.91	0	0	0	0	0	0	157.7	364.38	0	0	71.73	0	0	163.82	0	206.93	0	0	0	0	0	292.2	0	0	0	0	0	0	0	0	0	0
ID:21972	1810.28	2422.5	2107.31	2639.86	3072.35	2421.42	3223.03	2408.81	3071.4	2624.03	2653.48	1707.52	3875.98	0	2828.19	1347.88	973.81	3197.8	0	0	1153.87	886.96	473.8	1907.08	1029.19	1434.25	1830.01	618.12	2448.76	1143.46	2330.38	787.32	1420.2	1440.34	569.15	837.9	0	1544.38	1736.71	1304.17	4069.26	2157.1	2275.46	1951.84	1456.77	741.7	1258.43	835.56	236.51
ID:22043	90.74	0	0	211.26	230.82	0	249.37	0	0	0	0	308.98	260.48	0	0	0	0	0	0	0	0	37.98	49.42	0	0	95.85	0	0	0	55.94	0	105.02	0	0	0	0	0	0	0	94.62	0	0	288.88	342.88	0	0	262.99	0	0
ID:22089	0	196.74	101.2	242.89	0	282.68	540.02	0	231.63	83.84	0	0	339.2	167.33	0	0	0	775.35	142.27	0	0	570.16	0	0	343.18	0	292.61	0	336.44	472.63	0	532.8	0	258.36	337.75	0	0	170.81	851.41	133.44	232.58	108.25	206.63	799.72	194.54	311.01	515.02	96.03	0.6
ID:22625	0	0	0	0	139.54	0	0	123.36	94.22	0	0	0	0	0	0	0	365.88	0	0	0	137.15	465.12	0	0	341.58	138.67	0	162.34	0	112.67	197.69	0	0	230.77	0	163.56	0	275.28	124.96	45.6	0	0	0	0	43.92	0	161.67	0	179.95
ID:22725	177.52	0	0	0	162.28	0	187.74	0	0	86.93	0	202.89	98.56	0	0	33.53	0	0	0	0	0	67.95	0	0	0	0	0	116.56	128.91	0	48.94	117.4	0	43.21	48.06	0	0	0	0	0	166.22	0	0	0	256.2	52.09	31.79	0	0
ID:22835	236.96	578.82	332.69	271.37	317.17	943.04	1020.95	831.01	306.11	377.52	0	1078.12	859.86	228.28	0	891.29	467.27	0	0	0	238.7	475.92	336.35	523.06	217.36	94.67	254.65	198.4	0	373.15	444.36	956.82	734.98	224.48	321.37	0	0	677.58	0	803.58	217.51	0	164.66	196.96	0	118.08	0	277.93	0
ID:23360	416.39	0	751.21	430.85	0	0	692.6	805.37	35.6	442.36	0	731.36	577.08	348.21	0	1281.08	1151.24	538.41	1273.32	3152.63	0	1867.77	374.36	777.03	1665.27	1396.89	736.3	985.13	0	1033.4	1049.97	572.12	655.25	621.8	364.81	113.31	0	0	164.3	0	551.72	292.07	0	282.23	686.36	535.36	289.41	264.92	0
ID:23409	663.53	1285.65	897.74	886.55	0	1768.26	1730.06	1048.87	697.24	733.69	786.29	1467.6	756.45	276.04	0	1402.95	623.21	2057.84	0	0	0.143	1157.53	190.22	1515.95	834.75	101.14	0.133	130.37	850.19	677.54	593.72	1621.31	718.34	0	374.1	184.1	0	0	186.41	1562.52	1489.12	271.47	389.56	1644.75	808.63	222.5	665.5	452.66	0
ID:23518	276.9	178.66	0	0	0	0	170.75	173.9	272.97	0	0	141.28	192.54	44.05	0	331.21	186.95	292.18	218.28	0	0	150.8	0	151.92	102.42	14.94	66.16	169.51	54.63	137.75	47.29	291.1	0	102.46	114.17	0	0	0	0	156.55	97.73	72.45	91.92	136.71	301.23	104.42	124.34	27.71	0
ID:23535	0	0	0	0	0	0	262.51	0	529.64	498.6	0	394.16	0	0	0	0	0	0	0	0	0	0	0	0	0	0	0	0	0	0	250.81	131.24	703.38	0	0	0	0	0	32.31	0	51.81	0	176.57	0	0	0	140.34	96.28	0
ID:23628	176.18	157.48	0	0	355.25	326.42	107.21	0	0	199.68	0	157.4	0	0	0	0	0	186.26	112.35	0	0	60.29	0	0	0	0	0	166.57	0	73.9	176.5	411.24	117.73	0	77.52	0	0	0	0	0	67.71	53.6	140.9	0	0	109.81	66.99	0	0
ID:23697	737.25	1259.2	1075.1	488.57	637.92	551.7	1363.89	1085.5	669.04	0	384.87	1075.55	1970.42	591.18	0	0	0	3036.43	1773.8	0	0	967.38	360.44	451.72	0	0	472.74	857.74	1389.47	2036.15	535.61	1692.44	0	1223.25	835.23	527.63	1576.75	722.58	1079.02	931.15	569.1	563.37	1196.66	2097.67	1929.06	810.85	2055.41	630.89	0
ID:23724	840.98	821.06	712.14	915.89	0	1152.88	1558.28	0	1057.74	1058.96	991.68	692.5	2762.14	0	0	155.66	365.72	1230.04	0	0	518.83	377.08	257.65	1076.36	567.87	581.71	1266.64	166.88	1248.91	404.68	1305.92	374.57	458.58	0	271.72	463.31	817.19	885.5	1361.42	1043.08	1764.29	1693.34	1694.58	943.24	583.82	259.22	308.02	244.47	65.9
ID:23798	0	0	0	0	65.46	0	118.39	0	0	0	0	0	0	0	0	93.25	0	0	155.16	0	0	88.2	0	0	103.66	0	73.92	0	0	96.69	0	143.26	0	89.45	0	0	0	62.66	0	0	0	0	0	0	144.99	50.41	79.45	0	0
ID:23968	151.76	1253.18	649.72	425.04	0	2126.09	1248.06	967.86	419.01	697.84	756.22	1750.79	649.23	0	0	1188.31	1204.59	1195.12	648.6	194.06	803.21	689.24	157.54	1400.75	544.61	148.04	960.65	266.95	293.99	909.97	401.92	1156.51	679.33	297.72	188.52	77.38	265.43	261.39	0	1015.78	1312.07	701.93	767.47	1214.73	350.41	319.57	672.35	616.9	0
ID:24065	0	0	0	125.04	0	248.15	339.47	145.12	177.23	94.25	0	162.06	136.77	0	0	0	0	0	0	0	0	0	0	0	0	0	0	0	0	0	61.59	0	0	0	106.7	0	0	0	0	0	0	0	32.26	0	0	0	0	39.66	0
ID:24117	3580.2	1655.05	3370.3	1652.56	2795.63	3279.48	2024.3	4973.56	2397.15	3558.36	1956.99	3715.7	2240.05	4004.07	1291.13	3378.18	3455.68	1567.07	4796.61	3856.82	2541.75	6348.37	2977.4	2182.13	3723.57	2447.07	4598.36	3582.4	966.19	2577.75	2330.54	4730.92	3316.78	1428.69	2217.32	2163.05	2697.93	1497.77	981.35	2547.58	1424.92	1074.06	2750.33	1829.08	2041.73	1571.99	1465.96	1385.76	1766.69
ID:24291	18135.5	19245.9	0.2832	17549.8	0	28380.6	29877.6	26483.7	21792.2	16482.3	24111.4	14675.3	55155.7	0	41875.3	18413.1	12216.7	0	14179.3	19749.2	18829.5	6483.85	6707.91	19441.6	11174.4	28227.8	0.1406	9943.47	41832.6	0.1325	38376.6	6052.17	19858.9	25244.2	8527.55	12746.9	16999.8	32020.9	16214.3	19205.3	0.5676	70959.7	0.367	23847.8	19333.8	9958.83	0.2236	7370.11	3288.53
ID:24308	0	1022.72	0	348.5	0	0	1089.36	599.78	1265.84	0	0	550.55	2351.74	0	0	0	0	0	0	0	0	230.69	101.69	0	0	679.21	0	0	0	192.01	1075.61	373.79	425.86	0	875.75	0	0	0	1215.53	0	983.59	0	0	0	0	0	861.76	0	0
ID:24364	168.06	0	1014.4	1309.86	0	578.04	0	0	0	1569.58	649.19	0	0	0	0	0	0	1491.17	0	0	0	0	0	263.24	561.3	0	751.56	0	1033.6	551.97	0	0	0	391.92	0	710.06	0	804.57	0	416.53	0	673.16	1057.64	959.94	939.63	477.38	0	243.33	987.61
ID:24449	0	0	0	0	0	0	0	0	0	233.18	0	183.49	221.11	150.27	0	322.02	0	0	0	0	0	219.1	81.9	0	264.47	729.26	95.58	0	660.91	292.27	654.97	148.17	135.98	277.92	370.43	259.06	0	200.17	0	241.08	0	60.26	85.78	0	103.15	137.63	338.24	0	253.17
ID:24510	5233.02	8373.89	6345.32	6772.65	11246.7	7238.86	9040.17	6554.66	6735.76	4338.96	4431.07	5739.26	15172.1	6189.81	2922.64	0	8758.35	13004.9	15874.9	11769.2	5829.8	13485.8	0	12706.7	13157.5	5992.61	13102.7	10293.2	0	0.1343	9877.9	16492.9	4666.54	16591.6	3006.91	6289.35	4650.17	14552.4	5593.32	11654.7	17491.1	17694.4	11842.4	0.2033	0	0	20753.6	6092.37	4931.1
ID:24660	186.06	0	0	0	0	0	122.5	0	64.24	71.58	0	38.39	0	42.99	0	0	0	0	0	0	0	0	0	0	168.75	0	0	116.84	0	0	55.92	144.95	87.41	0	80.73	0	0	0	0	0	0	0	186.1	0	0	33.39	0	0	0
ID:24723	0	0	150.5	33.46	0	0	0	0	0	0	0	0	0	0	0	0	380.83	0	0	0	0	1106.96	0	121.36	750.38	45.07	0	0	73.12	0	204.82	0	267.63	0.15	77.32	0	0	318.91	552.84	0	0	0	0	0	0	64.1	135.49	0	203.73
ID:24887	0	0	0	0	0	1037.9	0	669.33	0	1473.51	0	0	0	0	85.1	0	313.32	0	1683.72	0	0	0	0	1035.49	271.47	0	384.04	82.76	0	0	0	0	0	166.11	530.46	0	0	0	0	0	0	0	0	0	0	0	0	141.21	0
ID:24952	0	0	0	101.42	22.2	94.15	360.89	190.41	0	0	0	298.14	0	0	0	56.45	0	0	0	0	108.45	0	0	0	0	0	0	0	0	0	84.67	0	0	0	65.1	0	0	0	0	0	274.02	0	111.79	0	0	0	0	0	0
ID:24958	757.03	301.97	112.24	475.14	148.28	0	471.38	0	542.29	0	533.71	573.23	1082.6	796.9	0	609.28	63.9	755.04	0	0	0	1197.66	357.78	0	104.19	539.26	0	961.56	346.01	952.48	515.86	1288.08	234.65	0	0	123.54	0	1078.96	0	1155.69	571.59	1433.46	371.92	0	299.13	684.51	309.9	0	481.45
ID:24990	150.17	0	0	0	0	336.93	138.82	0	0	0	0	0	0	0	0	145.5	0	0	0	0	269.39	339.68	742.17	813.69	374.9	513.23	776.55	105.78	362.87	418.79	0	250.13	446.64	566.92	410.64	615.17	697.1	539.38	0	509.6	252.64	203.2	41.14	177.62	0	230.85	558.38	0	87.42
ID:25053	0	138.15	40.42	112.36	0	0	141.2	0	160.43	0	0	0	68.56	218.17	0	110.64	96.49	95.85	0	0	135.32	85.29	201.2	0	0	49.96	0	202.55	112.89	93.53	46.7	306.12	113.48	0	124.83	0	182.12	461.11	0	244.29	49.46	450.25	380.99	185.28	35.3	0	138.33	0	153.13
ID:25294	415.36	0	314.97	0	199.77	60.44	0	364.75	183.5	495.53	194.51	676.88	953.49	0	0	0	254.38	0	730.6	159.66	0	245.11	0	660.77	359.93	36.57	454.53	497.29	54.72	0	0	549.68	0	0	211.4	140.24	0	0	0	269.52	0	0	0	120.07	869.9	0	0	133.87	153.74
ID:25363	1711.42	1131.39	1237.66	1397.84	0	1147.45	2043.53	958.95	1323.12	551.45	799.77	758.68	2270.05	1218.29	0	0	1578.46	2281.15	2111.02	1844.66	812.43	3661.44	0	1790.72	3987.22	912.64	1952.56	1170.07	1460.73	2180.97	2256.64	2330.93	0	2467.32	563.3	929.86	463.49	1898.35	814.01	1713.79	3484.78	2480.63	1900.16	3572.97	4038.02	1387.69	3282.91	697.79	1406.59
ID:25411	0	0	0	0	0	0	91.47	0	0	0	0	0	0	0	0	0	0	0	0	0	0	369.37	0	0	0	0	0	0	0	95.38	338.23	51.47	0	0	0	0	0	0	0	399.87	0	0	0	0	200.72	118.79	0	0	0
ID:25429	3080.34	5475.37	3282.26	3169.01	5292.01	8713.41	6389.57	5664.42	6417.59	3564.19	3839.88	0.693	0	0	0	11202	4514.82	5254.79	11494.1	11028.5	4896.65	7492.53	2558.59	9662.39	6354.77	1595.68	7665.03	503.04	6658.45	5385.34	0	7420.34	5947.27	4564.85	4113.67	1716.14	5476.79	207.9	7020.31	0.1	0	0	2480.9	11294.8	10039.3	285.67	8165.5	4808.29	0
ID:25639	0	0	0	0	0	0	122.95	0	0	0	0	0	0	0	0	0	0	0	0	0	0	221.14	0	0	179.88	100.44	0	162.01	0	35.23	61.41	336.52	0	0	77.58	0	0	0	0	0	0	0	0	0	0	0.7	25.26	0	0
ID:25866	0	0	0	0	84.79	0	35.31	0	0	177.14	0	233.9	76.88	0	0	0	0	0	0	0	0	0	0	0	0	169.72	0	274.7	0	114.35	272.1	162.27	0	33.69	119.91	0	0	0	0	55.31	136.15	59.87	0	0	0	64.92	38.82	0	148.36
ID:26113	293.9	0	66.08	354.4	245.08	216.64	231.62	292.01	400.77	407.93	180.47	223.96	507.44	755.48	0	340.05	290.42	230.94	0	0	268.66	412.21	241.12	340.84	334.61	536.66	220.63	495.64	161.98	435.03	443.94	395.08	0	112.03	302.12	226.77	0	334.9	0	233.81	310.33	348.72	340.39	198.42	176.43	268.44	214.36	182.43	405.96
ID:26163	0	408.08	204.5	596.92	0	0	449.4	0	536.48	452.32	590.61	0	1771.75	1404.38	0	0	0	595.77	0	0	0	0	0	0	230.43	165.99	246.37	0	1116.74	0	1160.19	73.98	0	214.94	261.09	691.1	0	409.69	0	217.66	1356.47	698.28	930.86	1096.29	818.69	299.76	477.33	493.6	848.82
ID:26488	75.22	0	0	39.33	0	0	230.51	0	0	67.22	0	0	267.86	0	0	0	0	0	0	0	0	0	236.84	0	0	0	0	0	0	0	232.97	91.47	213.38	0	0	0	0	0	0	0	0	0	0	0	0	0	0	0	0
ID:26630	3641.6	0	3586.46	865.53	1208.47	0	741.21	6964.22	6426.13	4355.14	737.3	4285.97	5402.9	1396.82	827.63	0	5426.21	7449.35	0	1361.41	1615.35	6332.41	3163.1	5439.94	3238.48	987.65	1439.59	8694.03	336.18	1329.23	5121.36	0	4452.26	2182.67	4120.37	3205.79	3862.38	0	580.13	4485.24	4143.85	4186.98	1253.76	423.64	3942.07	0.286	0	886.84	1236.82
ID:26670	0	0	0	3461.48	4037.75	0.1053	3335.52	0	0	0	2256.92	0	0	5087.91	949.21	0	0	0	0	2230.11	1770.85	0	0	0	0	2664.23	6161.56	0	2006.26	8000.31	0	0	0	0	0	0	0	3803.44	4728.89	0	0	0	5289.62	3815.31	0	0	5336.14	2521.96	952.83
ID:26919	0	0	0	0	43.83	0	128.66	0	0	0	31.18	0	0	0	0	0	417.12	0	0	0	0	141.81	0	578.25	350.09	269.59	0	0	0	0	0	204.63	0	113.56	142.89	0	0	82.55	0	314.09	215.06	0	69.65	0	0	169.92	120.3	219.31	330.1
ID:26929	0	0	0	0	0	0	54.54	0	0	0	0	0	1579.24	0	0	0	0	0	0	0	0	0	0	0	0	0	0	2253.81	0	0	1053.88	0	0	0	0	0	0	823.05	0	0	3435.21	1182.07	0	0	0	1473.55	0	0	993.64
ID:26986	43.26	0	0	94.63	0	0	135.21	0	0	112.99	0	0	41.93	0	0	0	0	0	0	0	337.72	0	0	100.12	0	124.62	0	0	0	0	143.34	92.64	48.21	0	0	0	0	0	0	0	74.72	0	67.75	0	0	87.79	63.1	0	0
ID:27350	0	269.85	403.19	894.78	0	41.35	527.61	378.24	473.95	1053.6	123.39	205.77	629.34	0	494.89	642.24	541.56	1210.23	86.34	0	85.44	195.84	416.96	802.75	731.66	1180.63	1155.51	0	1835.05	665.85	1620.42	300.55	499.24	1036.35	587.55	628.87	284.48	1038.2	1494.78	654.55	690.98	692.6	667.22	512.24	1246.02	356.21	739.48	0	850.63
ID:27517	0.6814	27331.2	32228.1	31582.8	40980.3	33927.1	24194.1	47907.8	29514.5	38477.8	0.3101	37542.6	40639.9	37609.2	30096.5	47660.4	46319.7	63821.4	68513.1	0.7424	0.476	77393.4	37500.3	54859.9	48045.2	48007.3	67878.9	60360.8	40567.9	67528.8	45356.2	58310.2	39297.9	38844.3	34422.9	33763.8	41737.4	0	44400.9	56138.4	63440.6	66702.2	55221.6	44155.4	0.9333	38089.9	31206.1	28159.7	27359.2
ID:27592	122.3	0	0	131.01	96.87	183.37	244.67	79.83	62.52	0	0	139.74	130.54	0	0	0	0	0	0	0	0	216.25	0	0	162.15	25.06	0	0	0	0	0	216.74	0	70.04	143.79	0	0	43.73	0	0	95.32	0	0	112.12	0	118.23	221.96	256.77	193.46
ID:28103	1038.33	2608.9	1776.77	1552.19	1093.72	0	1408.55	1871.99	2008.64	1738.81	1492.43	1619.97	3615.93	0	1648.87	1318.89	2343.56	1081.01	918.59	4472.99	2317.21	796.36	0	2908.75	1370.54	1371.75	2572.21	291.6	953.78	1411.58	2521.46	1022.76	1564.78	1488.45	1305.76	2277.74	2538.87	1122.35	1550.81	1866.52	2623.54	1642.72	1978.88	1306.31	2058.21	1044.51	679.93	1509.79	1729.41
ID:28119	0	0	0	0	0	0	0	188.22	436.45	0	0	219.94	664.82	0	0	0	0	1228.35	0	0	0	154.51	0	0	64.83	0	0	0	0	0	541.05	17.06	0	111.43	131.51	81.32	0	0	0	307.49	665.33	467.88	0	0	859.55	154.36	0	0	0
ID:28281	0	0	0	0	0	0	0	117.77	270.18	0	0	0	0	0	0	0	0	0	0	0	0	136.93	0	0	261.74	403.22	0	0	197.3	66.09	0	131.63	0	0	0	237.29	0	123.82	0	0	0	144.24	238.26	0	0	0	0	0	192.49
ID:28385	0	0	21.47	303.6	0	0	416.76	0	0	0	0	140.82	801.23	0	0	0	0	443.7	0	0	184.64	0	0	136.06	0	0	0	62.37	0	0	539.77	205.36	66.89	0	0	0	0	0	63.24	168.37	0	211.2	308.15	0	0	0	0	0	0
ID:28466	0	43.23	61.47	0	390.6	147.8	851.82	0	373.15	280.32	0	380.36	292.98	0	0	63.44	98.62	959.25	0	0	0	166.68	0	0	336.86	247.22	172.55	0	116.22	287.68	564.09	330.01	0	486.4	0	0	0	1049.68	330.99	311.65	375.71	299.02	447.83	380.67	1048.6	311.06	634.01	0	442.84
ID:28561	12527.3	8585.03	4200.25	5849.37	16378.9	28420.1	6275.02	9695.55	5600.89	5541.32	5746.23	13217.2	7445.07	7963.14	2040.41	11214.3	6881.12	0.2317	13485.3	12932.4	11244.1	20390.1	4542.85	10840.8	8555.84	3526.98	9757.61	9761.89	0	9270.8	9961.22	28592.9	8257.96	0	11652.2	3208.62	9994.13	5632.16	0	0	10216.2	14561.7	12215.8	0.744	9618.07	0	23997.3	3882.29	2560.49
ID:28723	0	0	0	0	0	0	259.86	172.72	0	0	0	83.41	0	0	0	0	0	409.09	0	0	0	0	0	0	0	130.15	0	0	351.75	0	329.8	51.23	0	149.41	186.6	196.64	0	226.28	630.27	52.14	508.06	211.71	302.16	0	366.86	0	212.54	0	246.2
ID:28747	5238.82	580.1	3932.83	3877.76	271.1	0	1445.46	7423.01	3832.8	3259.67	4825.71	3999.05	2772.62	9360.54	4731.97	2162.02	3607.11	532.81	2624.98	3570.88	2469.14	4346.59	3764.48	461.21	4198.14	6457.72	2571.82	4338.07	0	5614.71	4089.67	360.1	3412.63	0	569.17	3818.64	1342.77	0	1358.6	0	4859.82	691.03	2731.98	313.65	3922.99	494.36	0	1580.48	5536.07
ID:28850	0	0	0	0	73.48	0	274.44	154.36	0	124.41	0	0	0	0	0	90.89	0	0	0	0	229.2	306.25	0	0	0	0	52.47	75.83	292.76	134.41	170.83	176.74	0	216.19	113.32	261.02	0	0	0	410.86	0	62.89	222.15	102.14	0	152.56	150.47	0	231.65
ID:29067	0	238.04	0.5	451.06	0	369.63	247.72	0	154.77	139.92	0	0	688.14	1130.04	0	324.98	0	287.52	0	0	0	55.72	0	0	268.63	42.44	0	0	100.11	0	151.41	0	0	0	0	0	0	112.35	0	0	206.53	0	59.42	127.01	236.13	158.97	120.72	0	192.4
ID:29111	0	0	0	0	0	0	0	0.9	0	0	0	0	291.36	0	0	0	0	390.08	0	0	0	210.21	0	62.35	0	0	0	0	0	0	375.54	0	0	60.82	40.72	0	0	0	0	0	0	1263.45	0	0	381.47	135.89	0	0	0
ID:29279	3428.9	2582.31	2080.08	2903.85	2214.87	3758.02	4107.3	2075.95	3027.07	2741.25	4406.87	2824.52	7602.48	0	6615.13	2102.05	2128.84	5965.45	0	2692.71	2833.15	1441.56	1631.91	4157.51	2788.45	1984.11	3817.96	1302.14	5179.61	2026.63	5138.01	1707.43	3358.05	3107.89	3119.7	2881.29	4247.67	4144.38	6007.12	4034.47	15804.1	4992.37	8049.64	9900.63	6106.78	2216.08	3608.62	2264.26	877.81
ID:29538	200.86	149.69	0	343.96	69.11	0	116.38	187.27	527.09	0	0	66.46	0	264.88	0	64.89	535.97	0	0	0	795.02	811.18	356.95	165.05	190.28	766.99	99.43	736.3	0	0	911.54	459.29	729.18	544.4	551.7	445.56	647.86	303.5	0	1149.45	0	41.71	245.72	0	0	327.74	655.21	83.07	734.94
ID:29677	0.23	360.19	292.1	0	396.95	448.86	476.32	455.51	315.26	497.66	395.26	390.06	732.61	1121.17	290.1	340.48	343.54	871.22	0	0	363.47	125.2	152.66	44.73	289.8	575.56	401.95	209.08	589.23	582.71	214.28	340.65	907.3	594.84	184.13	0	501.32	556.58	0	301.56	1214.08	1126.06	754.82	573.25	0.28	243.3	603.4	670.84	36.95
ID:29685	223.29	144.93	0	0	0	0	227.39	273.74	227.58	137.18	65.9	289.6	288.32	301.63	0	299.4	0	106.55	0	0	0	65.12	0	131.52	226.3	0	0.22	124.13	0	254.3	0	253.86	0	77.99	154.04	0	0	0	0	0	346.95	0	0	0	348.43	203.4	104.45	0	0
ID:29840	184.9	0	0	33.51	0	0	150.69	0	0	0	0	33.74	110.01	93.83	0	31.48	0	191.73	0	0	0	159.66	0	71.99	0	0	0	0	129.62	69.9	0	93.32	0	149.14	0	0	0	0	0	0	0	0	43.71	0	395.53	103.56	98.44	0	40.93
ID:29906	0	0	0	0	0	0	148.54	0	0	0	203.68	0	163.48	150.35	0	0	0	0	0	0	0	0	0	0	0	0	0	0	841.61	0	1588.72	40.2	0	339.26	606.43	438.84	0	268.8	0	0	148.34	250.95	0	520.35	134.26	0	0	0	0
ID:30443	0	31.08	0	0	0	0	34.67	69.31	0	565.24	0	0	0	0	0	24.02	0	0	0	0	0	23.9	0	0	0	0	0	0	0	0	0	117.73	282.48	0	0	0	0	0	0	0	0	0	0	0	0	0	0	0	0
ID:30575	0	0	736.89	2074.44	1134.81	0	813.18	1457.14	2458.74	530.3	783.74	853.95	0.122	1797.45	618.13	640.39	2006.61	1547.53	0	0	2768.55	1985.25	1722.31	1525.64	800.58	3154.75	0	2167.1	0	0	0	1504.65	2849.87	2370.51	1047.25	2035.15	2745.48	0	107.62	3756.32	1400.53	1383.52	3717.13	0	1453.83	1638.36	1438.32	621.84	2711.01
ID:30699	275.58	319.06	0	558.22	179.43	34.17	350.78	310.53	404.14	0	0	264.67	564.03	646.55	0	207.49	153.3	1074.01	139.33	0	0	513.52	101.08	101.25	284.5	306.91	0	349.12	0.19	366.54	399.76	310.36	82.98	468.69	302.08	365.99	0	1170.96	446.02	533.29	0	195.83	649.13	0	492.17	432.77	484.39	257.61	649.76
ID:30730	0	0	0	0	0	0	0	0	101.98	0	0	0	0	0	0	0	0	129.21	0	0	0	0	0	0	0	233.57	112.84	0	0	76.12	32.72	0	64.03	0	0	0	0	0	0	0	0	0	58.24	57.86	0	0	164.13	0	0
ID:31029	0	241.99	43.63	167.4	0	0	277.44	0	0	0	0	0	73.44	0	0	0	0	0	0	0	0	0	0	123.89	0	0	0	0	70.11	0	188.3	285.34	216.26	0	0	0	0	89.65	0	0	0	0	0	0	0	0	0	0	0
ID:31052	0	783.25	0	0	551.56	1487.1	0	0	0	0	0	0	1690.44	0	0	0	0	1408.01	0	0	0	0	0	1288.87	23.33	0	2725.3	0	400.66	0	2072.67	876.13	0	1106.27	1142.88	1022.54	0	389.92	1525.84	1553.19	0	1350.97	0	771.17	0	617.08	1907.57	0	0
ID:31280	106.24	56.45	116.41	314.61	159.35	95.33	221.08	167.65	120.71	0	0	220.36	229.2	238.46	0	0	115.03	0	0	0	368.76	322.45	104.42	191.89	185.12	219.1	0	206.35	0	59.4	139.17	169.24	184.25	148.74	42.54	78.38	0	105.39	0	0	0	0	53.68	0	0	0	0	0	0
ID:31480	2037.04	0.92	1141.8	1128.17	1373.57	283.67	1479.4	2214.75	1698.12	1224.85	2055.76	1100.17	2520.2	0	1040.28	2370.7	1978.54	1995.17	1736.4	3664.37	1623.32	2327.98	1057.48	1753.85	1518.38	2063.34	1917.29	1732.25	4499.04	1975.18	1390.36	1076.18	2697.46	3413.58	2242.58	2220.82	1963.01	1563.97	903.81	1846.91	1962.42	792.13	816.13	614.73	1682.97	1704.83	1186.22	910.42	1571.83
ID:31525	0	185.71	131.09	0	0	0	417.43	0	0	158.51	432.93	441.92	0	0	0	590.81	527.8	0	540.9	0	0	640.74	378.45	0	589.83	1358.02	679.56	0	619.31	624.86	1060.06	115.07	238.39	945.06	427.26	883.28	323.19	973.1	371.46	752.53	0	0	0	0	0	908.43	540.04	0	0
ID:31657	0	0	0	0	126.11	0	0	0	0	0	0	0	0	377.08	0	442.42	0	1382.15	0	0	0	96.32	0	0	0	67.74	0	0	0	0	285.74	855.4	0	670.28	49.4	125.18	0	0	0	972.66	0	0	0	575.36	0	126.67	558.23	0	0
ID:32171	38485.5	20609.2	13342.4	0.1396	0	0	11816.5	19586.9	0.1588	10276.4	0	0	20252.5	27155.9	8387.66	35537.9	17708.3	0	45496.6	35033.7	19002.5	45897.5	11050.1	34107.4	0	10499.9	0.3497	24303.2	0	44115.6	15310.3	47303.2	16912.1	0	24853.7	0.1285	21357.4	0	0	0	35264.8	37995.5	31629.9	24414.7	57395.8	0	0	17224.7	4534.23
ID:32178	0	0	0	0	0	0	85.88	177.67	0	887.79	0	0	0	0	0	5006.95	200.99	0	0	0	226.25	0	350.68	0	0	0	0.46	4368.03	0	35.27	0	377.69	75.69	0	3392.3	0	0	0	0	0	101.1	0	0	0	0	0	171.7	482.96	0
ID:32220	254.02	444.37	0	477.64	0	0	294.16	260.12	0	551.72	0	0	529.46	1722.1	293.72	0	133.89	0	0	0	254.42	0	0	0	0	367.29	415.14	0	347.85	236.33	390.48	259.53	0	0	83.95	0	319.54	191.91	0	0	973.45	0	0.9	0	0	0	0	199.96	0
ID:32340	0	0	0	0	0	0	112.56	0	0	0	0	0	0	0	0	0	0	0	112.7	0	0	0.1	0	0	183.81	0	0	0	0	0	0.9	167.63	0	63.36	0	0	0	179.18	0	0	129.76	0	121.78	47.89	253.57	97.45	209.18	0	35.49
ID:32343	0	0	0	0	452.22	0	145.16	319.12	434.69	0	238.22	0	0	195.04	0	0	0	0	0	0	0	0	49.85	0	0	0	0	0	0	0	0	0	0	0	0	0	0	0	0	0	0	0	233.8	0	0	0	0	0	577.34
ID:32405	58.94	206.78	137.26	0	94.09	139.12	279.01	67.39	75.25	0	0	65.66	0	0	0	0	0	587.1	0	0	0	210.76	0	0	180.24	0	0	0	298.88	310.36	0	128.33	0	163.94	134.49	221.15	0	0	0	216.36	351.35	410.15	0	0	567.4	0	196.34	0	0
ID:32470	308.84	167.08	70.94	0	257.79	0	447.99	111.26	75.96	183.91	82.93	296.15	299.86	136.15	0	417.36	297.69	665.84	138.18	0	121.02	432.26	0	724.74	245.34	0	269.74	505.05	0	591.91	144.43	413.64	0	564.89	213.17	182.03	103.55	104.76	55.29	662.73	782.21	0	125.27	318.44	1498.75	463.2	637.95	190.72	101.27
ID:32471	0	298.67	442.84	464.38	595.07	196.26	302.77	543.67	394.85	374.12	547.02	752.75	1023.35	670.92	0	346.77	419.13	1300.13	568.97	868.56	627.41	778.4	527.75	0	653.64	630.98	0	568.55	0	449.55	1484.18	358.24	578.52	732.66	553.24	774.95	505.89	424.3	0	1907.67	0	0	632.33	338.68	0	655.42	1235.98	167.92	949.85
ID:32874	76.36	217.26	0	193.92	63.56	200.92	122.57	0	0	141.66	132.85	150.36	372.33	623.52	0	34.61	0	303.7	0	0	0	0	0	77.17	89.67	64.85	0	0	0	0	0	85.15	0	166.24	43.32	0	0	101.5	0	135.41	732.82	453.25	0.17	440.33	0	112.11	189.72	0.13	0
ID:32883	187.18	0	0	0	0	0	79.97	0	0	0	0	0	107.85	0	0	82.01	0	0	0	0	0	196.37	0	0	117.1	428.12	253.52	355.2	154.77	362.23	57.91	0	0	173.4	186.1	0	0	0	0	164.3	276.56	115.88	172.22	0	65.29	234.26	160.81	74.82	0
ID:32944	0	0	0	0	126.06	0	0.1	0	0	0	0	0	0	100.79	0	0	0	0	0	0	181.25	158.71	0	118.33	75.02	0	0	143.06	0	166.17	0	174.91	0	0	0	0	0	0	0	0	0	0	110.03	0	0	183.32	0	0	0
ID:32982	0	19.71	147.4	0	0	219.22	0	136.15	114.64	165.16	0	357.56	0	0	0	57.54	222.42	0	0	0	549.71	123.55	49.42	41.37	70.96	0	0	337.5	0	0	51.48	121.68	71.96	0	185.99	0	0	0	0	293.84	65.73	0	133.13	0	0	0	119.63	210.38	0
ID:33082	81.88	0	0	0	0	384.28	229.51	212.5	0	0	0	295.51	333.07	0	0	788.65	259.24	618.74	0	0	216.78	433.59	257.71	0.53	224.94	21.99	216.13	185.07	0	241.28	279.97	882.16	105.75	0	286.74	0	0	548.59	0	777.19	261.45	0	215.22	429.31	0	14.56	439.44	372.02	0
ID:33135	0	0	78.27	473.78	641.04	0	212.18	64.64	120.8	0	0	170.04	0	140.18	0	49.89	132.46	0	185.29	0	278.24	1257.93	0	171.36	614.33	923.75	349.31	160.12	0	164.42	288.3	161.52	0	448.05	0	0.19	0	1303.81	361.86	205.55	0	0	63.02	53.44	0	441.19	304.04	95.96	510.13
ID:33209	369.94	89.81	153.16	171.64	163.42	159.68	131.52	200.13	176.59	144.57	0	273.97	219.65	325.85	0	89.06	154.06	353.84	0	0	129.36	296.24	0	133.41	215.63	218.97	121.56	299.6	0	495.39	256.21	465.86	220.57	231.56	216.82	60.51	0	0	0	201.44	154.06	126.71	195.83	0	186.77	282.27	160.45	76.98	289.24
ID:33238	211.71	0	0	89.36	0	371.23	23.8	0	0	73.83	0	0	0	116.39	0	0	0	0	0	0	0	0	0	62.63	0	117.78	106.23	0	118.67	84.58	131.47	0	0	0	0	0	0	0	0	0	0	0	0	0	0	115.87	48.82	0	0
ID:33284	0	0	0	0	0	0	0	187.3	0	0	0	97.89	0	0	0	0	0	0	0	0	0	76.54	0	0	0	0	0	0	0	0	0	121.71	0	0	0	0	0	0	0	0	0	0	0	0	0	216.08	0	0	0
ID:33602	182.35	376.18	135.18	355.49	0	244.71	174.41	120.35	0	252.55	69.73	0	490.6	1127.8	0	128.45	0	308.28	0	0	226.64	0	0	47.71	91.81	186.64	75.57	0	425.87	75.29	430.93	114.85	0	0	0	0	187.86	0	490.34	111.25	541.14	219.42	98.48	244.08	0	52.66	161.74	119.52	0
ID:33727	0.72	47.06	787.72	237.4	332.03	697.41	191.6	1431.4	320.03	429.1	355.06	738.8	0	338.22	0	301.45	617.28	710.92	683.63	482.1	498.5	1489.82	481.77	626.85	1384.14	367.6	0	534.51	99.42	625.73	0	274.17	296.46	0	182.84	184.26	100.22	0	0	325.9	692.54	0	0	90.48	727.68	451.78	288.3	165.05	273.24
ID:33776	243.57	298.88	574.55	93.19	177.24	1081.48	367.17	733.97	647.02	708.42	0	751.43	458.98	851.33	0	953.32	790.31	958.87	0	1445.39	0.194	930.58	614.4	541.28	538.03	208.06	494.94	542.34	441.58	488.96	842.75	781.12	619.97	820.32	1033.17	0	648.48	430.12	0	1390.5	577.81	366.22	792.55	1077.75	322.91	331.21	691.19	709.63	0
ID:33812	0	0	0	0	0	0	120.91	196.82	87.08	62.04	178.91	0	0	0	0	0	0	38.5	0	0	0	0	0	0	128.34	0	49.19	155.31	339.47	87.27	221.55	65.16	0	162.88	76.6	0	0	64.36	59.02	0	83.21	0	0	0	0	181.12	89.23	0	0
ID:33938	0	134.67	0	152.66	0	155.26	417.15	128.89	0	299.84	0	283.55	0	495.36	0	322.75	0	231.49	0	0	0	136.79	0	0	277.79	138.78	144.37	0	164.14	219.88	383.17	55.63	188.04	0.27	0	140.01	0	84.72	0	0.13	202.2	0	345.19	109.3	0	0	287.22	0	126.69
ID:33973	1201.35	726.21	544.42	581.2	809.64	1440.47	447.85	821.95	467.34	417.1	457.68	930.91	477.88	534.14	0	1241.76	725.3	1380.32	1456.74	717.14	408.16	1401.33	0	1088.65	1622.29	522.26	594.09	928.71	872.34	1422.56	484.61	1581.99	521.31	517.12	608.65	607.66	632.97	732.87	391.37	923.82	670.11	708.57	1007.45	638.08	1501.69	855.91	811.98	520.42	335.28
ID:34154	193.9	0	0	0	0	0	50.45	0	0	0	0	0	0	0	0	113.74	97.11	309.75	0	0	0.5	82.24	0	59.1	81.36	72.76	0	0	0.15	72.34	76.68	84.62	0	0	16.06	0	0	0	109.85	0	209.46	0	0	0	176.17	272.46	12.89	0	25.09
ID:34186	1724.35	1645.15	2083.8	2679.62	359.48	1223.47	2678.21	714.02	1100.4	1516.17	852.53	433.88	4561.15	4086.82	2185.72	1796.14	1229.53	3508.5	0	1325.7	2484.37	310.22	1309.72	2378.49	1857.33	1035.58	2017.06	228.72	3483.09	1308.06	4293.09	1000.49	656.08	586.03	1093.72	1884.65	2343.9	729.72	3553.4	3099.34	7268.53	4746.98	789.4	4312.14	2050.12	806.9	944.08	0.138	406.62
ID:34267	0	0	0	0	0	0	255.29	0	97.8	143.49	0	309.73	0	0	0	0	0	191.73	0	0	0	0	0	0	0.15	0	0	0	0	171.04	94.59	62.97	0	0	0	0	0	0	0	0	81.48	0	106.12	0	51.57	174.62	153.47	0	185.82
ID:34339	0	0	0	0	0	0	132.14	0	0	0	95.02	120.68	0	0	0	0	0	0	0	0	0	84.61	0	87.36	0	607.6	0	0	537.81	269.09	640.26	0	94.51	188.79	340.35	0	0	211.86	0	0	0	111.22	0	0	0	0	399.64	0	86.76
ID:34401	0	0	0	0	0	0	0	0	0	0	0	0	0	0	0	0	0	0	0	0	0	0	0	0	0	0	0	0	0	0	0	93.45	0	0	0	0	0	0	0	0	40.08	0	0	0	0	0	0	0	0
ID:34432	1275.31	2381.53	1679.02	1798.05	1020.9	1859.02	1946.27	1383.8	1516.9	1676.72	1371.43	1235.73	3205.05	6951.86	2084.32	1604.17	1592.6	3128.61	413.33	3205.22	1439.8	815.89	1165.8	2300.05	1774.28	2126.93	1427.25	1080.06	2899.3	1747.58	3181.19	842.33	1275.56	2572.02	1080.09	1808.49	1848.14	3256.61	3349.81	2066.51	4870.2	1649.23	3353.78	3075.92	2425.38	1348.36	3400.22	2504.92	344.95
ID:34510	0	0	0	0	0	88.92	0	170.04	0	0	0	0	0	0	0	65.56	0	0	0	0	274.78	426.03	237.47	0	345.79	0	0	0	0	421.31	155.35	30.82	0	0	0	0	0	0	0	0	0	0	0	0	0	0	0	0	0
ID:34724	901.52	239.52	773.47	616.68	0	671.14	0.34	1530.79	774.79	683.92	392.14	702.56	533.9	842.24	814.72	607.8	1093.68	1007.69	1124.75	1177.85	839.8	0	785.82	861.79	1218.75	821.49	0	1019.98	0	728.32	1213.3	0	703.7	666.7	473.65	660.99	702.99	0	0	0	0	0	365.77	313.12	0	787.01	496.62	345.64	0
ID:34766	685.39	1054.88	1537.13	632.4	813.76	2431.33	1144.16	1533.83	1263.66	2246.97	437.88	2243.11	1239.71	2643.28	0	1815.72	2041.76	2790.27	0	2743.66	3219.54	1973.36	1436.81	2210.64	1348.79	657.71	1975.56	2135.34	1717.11	1615.53	2266.27	3598.81	1706.12	2684.26	2810.89	634.32	1993.42	1488.66	537.54	4751.78	1824.98	865.76	1206.35	2410.09	1798.46	805.75	2223.08	1796.78	100.75
ID:35027	0	120.04	0	0	0	0	0	0	0	0	0	0	0	0	0	18.37	278.15	0	0	0	297.11	0	0	78.43	0	0	0	0	0	0	0	10.65	230.66	28.5	81.76	0	0	0	0	0	0	0	0	0	0	0	0	51.11	0
ID:35204	0	0	0	0	0	0	290.57	93.38	131.13	117.07	0	324.86	0	0	0	0	0	367.93	0	0	0	0	0	0	0	50.71	0	64.6	0	0	117.08	49.95	0	106.94	0	0	0	0	0	0	101.6	0	0	0	121.12	63.1	167.3	0	0
ID:35339	6513.48	2740.85	3688.38	2207.56	4525.7	3241.64	2340.43	4350.92	2791.03	1918.7	3271.33	4354.16	3019.48	4052.72	1819.47	6610.51	0.392	11403.2	0.776	5972.79	4079.19	6707.89	1940.2	5473.46	4443.67	4747.89	5372.26	3842.49	8122.26	6132.07	3435.37	4651.16	3207.58	0	4474.12	3186.34	3272.72	0	3511.37	9184.08	4493.53	3793.03	4374.5	2478.03	5178.76	5869.7	6924.83	3293.1	2431.47
ID:35424	0	0	0	0	124.54	0	31.42	0	0	0	0	0	0	0	0	0	0	0	0	0	0	96.92	0	0	55.55	112.44	0	70.58	0	0	157.08	23.8	0	289.01	0	0	0	328.54	128.22	0	0	0	0	0	0	0	89.56	0	140.64
ID:35535	0	0	151.44	0	0.39	0	103.8	208.61	0	69.25	107.7	630.66	0	228.31	120.63	0	0	233.27	0	0	0	109.1	0	460.27	126.9	407.81	2001.8	375.75	0	1185.85	989.98	117.3	0	0	1015.81	470.85	0	0	0	0	312.08	169.98	0	0	0	0	134.2	0	0
ID:35550	0	74.43	0	0	0	186.46	121.22	0	0	828.7	0	0	0	0	0	381.23	378.12	0	0	359.8	567.13	0	253.66	385.5	0	0	156.05	308.97	0	210.85	395.35	367.7	386.12	537.35	481.9	0	0	0	0	596.76	0	0	0	39.01	0	0	315.92	0	0
ID:35647	93.36	0	0	0	82.85	0	72.68	170.45	0	0	0	141.89	0	0	0	275.68	0	231.02	162.53	0	0	0	0	163.6	212.68	0	0	126.56	0	391.9	0	225.36	0	176.55	80.28	0	0	0	0	238.58	261.69	0	0	53.82	65.33	190.8	92.98	0	0
ID:35712	0	0	0	0	0	0	0	152.02	0	0	50.16	136.9	0	0	0	0	77.72	0	0	0	0	0	0	37.63	0	0	235.2	108.53	0	263.3	55.62	56.42	0	0	70.6	0	0	0	167.15	0	97.9	0	135.51	0	418.74	81.54	36.82	84.27	0
ID:35979	20829.1	0.2711	12791.1	23528.7	0	31075.6	12047.1	16207.4	21315.9	17494.7	0	19339.1	0.3513	0.11305	39861.7	10284.8	19176.5	0	8102.44	36280.3	13355.3	0	14042.2	38835.2	16073.7	17077.1	40040.5	4654.37	41168.7	25652.5	25483.7	0.1343	16617.9	32426.9	0.1638	33526.3	31235.2	44487.6	0.4264	0.3475	0.6234	80509.9	0.4378	33266.4	46634.9	13924.4	35349.2	0	7336.46
ID:36156	4101.9	3981.78	3070.68	7502.45	2078.42	3737.24	5192.5	4175.61	4509.94	6983.49	3940.4	2773.71	8484.05	0	4733.85	3787.89	2077.4	8946.16	600.35	2894.5	861.16	1616.42	1832.44	4278.75	3286.41	4821.72	4547.36	630.91	5766.62	3887.01	3230.29	1519.66	3279.98	4340.02	4228.92	4557.98	2193.61	4324.54	9511.97	3813.82	7636.62	6608.92	8129.12	4063.97	3284.43	2987.12	5719.05	3421.27	5755.29
ID:36331	485.86	646.32	671.15	0	0	221.66	0	0	0	154.74	0	0	0	0	0	563.75	281.77	0	0	221.22	290.02	0	0	655.01	21.22	61.43	0	84.14	0	0	0	243.92	0	0	343.39	0	0	129.13	0	0	0	940.45	1057.11	1073.66	0	0	284.73	202.11	0
ID:36345	872.3	0	0	88.38	386.85	0	346.54	549.42	307.82	573.19	434.52	841.84	345.53	1701.65	357.57	0	0	931.68	0	0	0	0	0	0	0	0	1144.98	320.82	1240.51	850.25	505.47	888.97	0	607.97	731.21	449.98	0	0	0	1505.24	1064.17	0	0	769.58	1560.18	833.22	864.24	689.46	283.88
ID:36350	0	0	207.13	0	60.47	0	117.03	328.64	33.57	172.8	0	115.2	123.37	519.29	0	231.84	282.72	0	0	0	0	146.86	391.86	0	319.52	296.47	123.33	313.16	0	227.94	90.9	170.09	623.31	0	83.97	0	387.76	0	0	0	113.69	0	235.98	57.7	0	266.92	0.11	0.12	190.17
ID:36586	0	0	0	0	0	0	78.97	0	0	0	0	0	0	0	0	130.03	138.67	0	0	320.22	151.01	0	111.36	231.63	0	0	0	0	0	0	0.2	0	302.75	0	276.46	0	0	0	0	0	0	0	0	0	0	0	0	151.41	0
ID:36769	0	456.53	225.57	176.1	0	351.84	592.82	301.89	124.68	322.1	0	0	276.44	603.64	0	0	71.81	1050.97	156.45	0	0	643.83	0	123.12	508.86	0	608.2	0	445.83	0	0	467.32	0	249.62	449.03	0	0	257.8	843.46	0	301.74	0	0	666.9	477.35	522.03	504.22	292.32	131.11
ID:36784	264.01	201.43	210.07	238.41	304.86	155.84	363.71	379.4	246.7	269.32	152.17	236.66	147.55	559.68	0	0	81.59	278.84	0	0	0	195.04	79.4	42.67	269.3	147.79	51.93	174.47	0	264.88	154.03	175.26	0	181.9	0	0	0	294.66	167.84	0	181.58	107.09	192.61	61.19	197.37	213.25	179.34	220.99	291.23
ID:36819	0	0	0	0	138.97	0	342.16	0	0	54.08	100.25	307.46	321.02	0	0	0	96.81	684.62	0	0	29.41	0	0	609.31	0	0	0	324.15	466.44	0	599.39	211.92	0	0	0	0	0	0	0	632.41	525.01	394.4	64.04	0	236.84	754.62	241.93	89.77	0
ID:36858	264.93	1190.27	753.34	1410.74	466.26	557.34	1072.85	726.97	946.26	1629.03	646.82	365.54	1443.57	2409.43	0	706.46	0	937.07	0	0	0	140.12	306.92	214.08	573.61	0	504.45	0	944.88	897.02	1899.19	312.39	438.53	812.99	466.71	769.02	309.83	676.23	510.28	441.25	701.01	834.64	965.59	615.41	944.27	702.94	1304.56	556.69	754.82
ID:36868	143.04	413.31	331.49	164.91	0	562.28	369.05	0	0	175.98	0	686.75	0	0	0	582.49	315.01	0	0	325.63	148.03	347.71	416.63	516.4	0	21.21	452.65	93.87	248.89	502.8	352.38	689.35	485.07	0	410.02	0	213.48	194.25	147.89	737.11	546.79	279.12	201.66	877.45	0	0	579.59	979.53	0
ID:36880	98.25	0	0	0	197.09	546.55	0	0	245.62	301.41	409.81	0.29	198.9	113.64	0	356.71	389.51	758.86	0	0	92.96	393.43	200.77	0	238.69	99.14	394.24	540.23	0	268.23	0	120.18	0	102.25	71.43	0	0	0	0	0	310.49	0	0	39.66	477.97	0	0	107.11	446.93
ID:36988	481.8	911.39	900.74	401.68	0	2298.95	1464.4	0	926.95	1637.02	791.49	2339.09	1324.64	2032.42	0	5430.58	2286.41	0	0	1090.43	1259.03	1622.11	1607.58	1508.22	895.93	889.52	1140.32	2632.79	618.51	1386.72	1042.16	1472.37	975.69	1048.95	1456.8	1186.97	1703.46	2069.37	861.85	2448.62	1073.82	390.17	628.23	753.41	673.07	601.26	788.72	2773.35	247.41
ID:37056	7839.52	6212.03	5172.6	14045.9	4196.91	6137.73	5560.13	6631.49	5605.96	0.166	4425.2	4746.33	23697.4	21348.7	8090.99	7426.15	4539.52	28660.1	0	6029.14	2144.72	1887.58	3873.53	7915.72	6174.14	9170.58	7468.91	1038.45	13836.4	0.655	9970.07	3183.63	5845.86	9332.18	6694.09	9662.25	3848.98	7169.09	13420.7	9982.12	9855.45	11101.3	10456.1	9112.35	10311.3	8637.75	14174.7	6449.89	13827.3
ID:37124	0	94.79	0	130.95	0	0	119.48	0	0	0	0	0	266.67	494.32	0	0	0	0	0	0	0	45.69	0	0	104.85	0	0	0	131.54	62.74	0	79.46	0	91.84	0	0	0	41.14	159.4	0	126.33	0	86.78	312.71	0	144.19	273.68	166.11	331.58
ID:37420	0	222.09	112.1	637.31	0	115.74	22.91	128.78	399.45	310.49	310.12	71.53	272.56	476.31	0	0	67.83	574.66	0	0	0	325.52	151.97	269.3	467.8	356.88	690.65	0	1189.19	559.79	0	193.67	0	687.98	727.94	734.59	0	857.85	0	376.16	250.11	214.44	397.98	600.89	80.08	597.39	875.65	88.82	1661.62
ID:37501	0	153.81	101.82	88.88	0	0	32.88	0	0	90.85	0	0	0	0	0	0	141.97	0	0	0	0	0	161.44	0	0	0	0	0	0	0	0	19.48	144.9	0	0	0	232.87	0	0	58.52	0	0	0	0	0	0	0	0	0
ID:37603	0	228.81	0	0	142.09	209.06	0	84.38	0	232.04	0	200.82	303.29	3244.49	0	0	0	0	0	0	0	0	0	0	343.31	642.1	0	0	0	160.46	0	67.48	551.11	0	0	0	0	0	0	0	356.79	0	107.53	226.57	0	63.31	0	87.62	0
ID:37650	645.5	1135.03	696.69	1030.96	524.77	918.76	688.48	0	0	449.21	772.7	0	1033.05	0	1551.54	1924.4	689.03	2454.81	0	1268.26	984.55	134.84	1014.52	1214.46	671.44	0	607.11	386.33	778.82	77.38	1570.41	120.16	783.2	317.74	664.73	592.31	462.28	495.98	639.84	0.49	796.28	1178.25	784.81	1797.93	2117.71	519.42	609.07	885.36	0
ID:37662	2570.53	3249.8	2552.28	4384.89	1121.02	2187.09	3589.86	3497.8	4503.03	6009.71	2330.51	3597.12	2189.84	7148.06	0	3239.22	1233.1	8605.52	1464.37	2213.31	0	809.46	1403.65	1182.38	2749.78	3151.14	2971.97	0	4305.57	2719.3	3216.2	2064.99	2376.32	3298.51	0	3639.79	0	1266.04	4406.41	3339.33	3726.82	3159.1	4294.59	2707.5	4724.12	2809.82	4101.19	2738.53	4491.1
ID:37698	4309.73	0	2617.4	2838.43	3765.15	3308.78	2149.03	2613.89	4410.52	3997.84	4002.78	3519.79	3972.11	3230.93	3274.47	1510.44	2673.87	2784.93	6361.82	2790.64	2261.73	3060.14	2541.9	2662.35	2751.73	4569.15	4133.65	4797.11	2400.96	2998.61	3719.81	3494.78	3282.01	0	2687.31	3325.29	2667.46	0	1505.87	3621.21	4610.66	4423.86	5886.21	2998.11	4702.54	3909.21	3433.39	4838.91	4025.94
ID:37903	1287.44	4301.53	2348.66	1632.09	1552.32	4854.27	4309.14	5045.93	3845.84	176.77	1988.85	5342.59	6311.49	4148.87	173.11	12221.5	5577.97	0.1103	0	5995.96	5040.9	8093.74	3747.45	7833.68	4739.22	1898.72	6833.79	4541.7	5572.08	7840.49	5742.06	7883.97	2840.31	6272.98	7843.31	2309.82	3701.17	15267.6	2471.01	16767.3	7668.04	9110.97	4133.03	6473.8	6894.39	4050.69	6308.35	280.98	870.58
ID:37949	3258.71	2171.67	1844.53	4778.05	2872.62	1669.49	1545.5	1911.63	2793.13	2582.16	2517.49	1509.19	10147.8	8395.35	2023.84	2258.78	1758.01	7658.34	691.98	1786.13	479.78	0	1074.1	2107.46	2437.38	3548.05	3446.7	466.5	4281.14	2289.65	3035.31	1783.53	2005.67	3373.06	3703.44	3135.33	757.47	2983.34	5259.62	3736.8	2282.64	4837.09	6744.42	5166.06	3055.34	2947.33	4152.8	3436.68	5823.89
ID:38510	557.18	0	233.68	0	0	0	92.92	206.89	156.58	0	177.17	0	0	0	0	248.84	158.91	521.79	431.39	401.68	0	745.78	0	185.3	257.57	0	0	587.71	0	548.24	0	489.61	0	0	193.91	65.13	0	0	0	363.15	74.54	163.62	0	0	335.25	204.48	301.46	574.88	76.76
ID:38605	8819.83	2969.76	5363.55	4004.49	8447.08	5946.54	3418.28	12665.5	6498.36	4096.82	5479.51	0.1081	2022.2	9473.14	7916.56	4043.07	6749.17	7806.15	4725.79	8256.58	9292.51	16230.8	5981.44	5379.08	8779.91	9138.92	9103.67	7378.37	13650.2	6161.98	7836.37	4919.02	5267.76	6137.03	9346.43	7602.03	6722.91	0	8249.56	16711.4	5080.13	3874.91	6046.43	2541.77	5291.66	8744.23	8534.43	6768.45	0
ID:38617	910.95	0	606.39	225.2	1571.49	398.93	407.87	388.9	392.15	0	342.02	784.5	207.53	514.96	0	155.51	82.53	960.9	131.59	0	0	564.89	0	0	426.52	145.36	93.09	453.63	0	167.38	313.96	743.39	222.78	386.75	517.77	149.97	178.33	499.36	422.22	482.6	360.92	381.18	425.26	0	361.92	237.85	538.11	0	503.08
ID:38752	5309.61	4247.91	6490.07	4148.12	0.16	2721.7	6605.12	3390.6	3394.92	3848.64	4192.99	1996.91	8346.49	13048.3	7295.19	8711.15	3452.54	8305.82	0	10817.7	6715.46	1387.52	4546.97	10632.5	4437.12	1943.17	5413.9	633.6	6904.35	3935.12	10564.4	2178.44	2188.79	2683.42	3945.72	4459.43	5424.16	3682.39	13176.8	9439.69	13643.7	21713.5	5891.26	10368.8	10839.9	2773.44	4567.43	8262.95	719.5
ID:38780	310.22	0	291.25	123.96	0	0	0	0	0	136.34	0	221.42	185.54	315.05	0	0	0	394.04	452.63	0	0	177.4	0	83.15	322.76	68.1	82.63	0	1052.62	0	111.76	0	0	222.5	0	0	0	567.76	440.29	0	930.1	557.99	64.39	0	334.63	399.25	404.39	199.02	0
ID:38798	3516.5	2886.44	2487.54	3945.52	4034.26	4406.42	2446.38	4750.63	4672.02	3069.75	3273.28	3091.12	3628.53	5956.83	2892.58	1384.08	3035.78	0.577	2265.94	2428.61	2677.63	3564.62	4405.08	2292.98	2303.02	4572.7	4222.22	6621.68	3733.6	3530.18	4513.88	2999.91	3703.36	2571.09	2517.23	3992.18	4036.85	0	2842.38	4352.48	4447.77	5333.59	10320.6	2258.81	4598.19	3568.59	3532.79	2959.93	3468.3
ID:38879	0	0	0	0	0	0	134.59	0	0	118.01	0	0	0	357.54	0	0	39.57	0	0	0	0	0	45.6	0	0	0	64.32	169.76	0	57.24	0	210.96	131.71	0	233.34	140.4	70.72	0	0	0	0	69.14	76.46	225.88	401.21	0	0	0	57.17
ID:38910	0	259.42	0	0	822.3	0	52.53	0	363.96	0	0	0	106.49	0	0	0	0	0	83.27	0	92.3	0	0	0	0	172.97	0	123.21	0	0	92.42	198.49	0	0	0	324.97	0	120.25	0	0	0	60.85	0	0	0	94.73	144.72	0	579.16
ID:38951	0	253.5	864.72	905.66	0	0	1925.01	1279.42	1127.61	2149.07	593.85	387.46	217.54	0	0	2418.15	1083.74	0	0	1088.36	1205.08	1422.12	733.73	1499.45	800.47	373.18	1244.25	905.55	96.91	1063.54	1000.6	1647.65	634.99	1521.92	1418.07	428.89	696.58	1611.3	0	2447.09	0	0	1893.77	0	1052.43	689.63	819.38	0	107.3
ID:39163	0	64.83	38.97	51.91	0	0	166.56	0	0	0	0	0	0	213.14	0	0	0	182.26	0	0	0	390.5	0	0	0	0	0	0	0	0	0	109.37	0	43.31	265.09	0	0	223.09	486.39	0	0.13	0	0	444.11	0	153.59	76.36	0	207.32
ID:39276	0	0	232.27	0	0	0	0	205.41	0	71.12	220.16	237.41	0	0	0	162.54	76.64	0	224.65	0	0	66.2	0	0	153.66	0	130.18	193.3	0	104.57	0	83.32	0	0	57.78	0	0	0	0	61.77	0	0	125.87	0	0	0	0	0	52.44
ID:39607	165.31	259.74	0	559.96	911.12	139.62	1089.06	455.04	715.34	462.07	855.87	617.86	716.32	1372.09	0	0	112.65	870.39	55.05	0	0	663.93	273.39	0	917.05	0	268.49	127.04	1054.49	375.49	528.08	820.35	260.01	1106.98	662.01	519.14	0	627.87	121.46	0	1398.57	550.9	1028.16	1070.04	269.54	105.59	1183.39	304.61	1416.34
ID:40091	3868.42	4989.94	4088.91	6619.71	1318.99	4608.42	4265.59	4044.3	4460.68	9385.67	4962.25	3098.61	15021.8	10106.5	5102.7	4523.21	1959.96	13320.6	1839.08	4086.34	1460.55	2651.87	2166.3	5358.02	4693.54	6309.28	4160.6	771.98	8451.39	5699.73	8904.49	1661.3	2827.82	3687.45	4676.46	5980.71	2429.72	6058.69	10842.7	7314.26	9471.32	12916.8	10876.2	5888.03	6920.35	4727.98	10155.2	6353.27	9050.71
ID:40221	0	0	174.05	0	4175.97	2702.55	89.24	2643.12	0	0	0	0	0	0	0	0	2159.51	6864.85	0	0	198.26	0	144.36	526.46	3344.47	739.05	443.44	69.18	0	2163.78	0	0	0	0	69.3	0	0	0	4597.27	0	0	0	753.29	1735.57	0	0	0	499.18	0
ID:40243	27661.1	11797.8	23547.9	16026.2	27095.3	0.1041	11830.1	37893.1	18705.1	15861.2	0	0	14136.2	29280.9	19611.6	25725.1	29564.9	38590.7	27825.8	35105.2	31569.7	46520.8	25325.8	21317.8	28438.9	32816.2	23998.3	25266.6	0	20999.6	0.2451	15957.5	23445.7	25095.1	20223.7	22872.4	23702.6	0	21466.9	0.4342	35302.4	26293.5	40439.6	14273.8	36681.3	0	23874.3	15885.1	27648.5
ID:40260	3947.34	1335.89	2363.64	1169.92	2361.94	2004.01	1325.55	944.55	910.52	160.55	1043.79	2789.12	695.38	993.88	0	1435.73	498.26	5963.39	1638.69	512.39	0	1790.57	242.39	1229.73	1395.64	435.94	584.27	837.49	169.23	1599.86	1612.01	2345.93	1320.75	2131.06	1060.18	426.37	910.22	1270.37	0	2284.47	1645.58	1737.11	1521.24	1266.12	2310.2	1645.66	1566.05	2103.02	963.82
ID:40277	0	0	0	0	0	0	0	196.47	1266.16	0	111.15	197.79	641.17	0	3184.35	1431.92	0	0	0	0	0	0	0	401.01	0	0	7879.01	665.1	0	0	844.08	377.18	909.52	2010.98	1836.74	1475.18	739.83	2939.76	2217.12	0	0	0	0	0	0	0	0	0	0
ID:40294	0	50.5	0	361.1	445.92	144.32	364.34	232.04	56.51	0	0	0	268.94	0	0	0	230.24	0	0	0	238.83	536.46	0	0	431.26	412.49	0	0	0	247.21	270.41	151.85	0	208.47	0	176.83	0	696.78	162.57	43.63	60.94	146.34	65.79	0	256.98	0	448.91	0	416.41
ID:40344	0	0	105.01	0	0	0	85.47	262.43	0	304.38	0	392.46	0	392.02	0	65.16	0	144.17	0	0	0	0	0	0	0	0	0	65.17	0	0	0	62.35	54.91	0	0	0	0	0	54.03	0	135.81	0	94.97	100.18	0	0	0	86.95	173.38
ID:40366	0	0	0	0	0	0	0	0	0	0	0	0	0	0	0	0	0	0	0	0	0	0	0	0	0	0	0	0	0	0	0	0	0	0	0	0	0	0	0	0	0	0	0	0	0	0	0	0	0
ID:40541	868.16	0	95.8	0	0	0	16.95	0	0	409.6	557.78	0	0	0	0	404.34	70.26	0	1175.67	1789.23	0	233.01	0	844.09	715.37	0	73.9	391.76	0	0	0	0	0	0	28.55	41.26	0	0	0	0	0	0	0	0	0	0	0	0	0
ID:40645	2401.13	0	0	0	0	595.27	753.87	0	0	1140.39	0	1090.26	0	3354.68	0	0	0	0	0	0	0	0	0	0	1688.13	179.77	1815.17	0	0	2369.58	0	0	0	0	1318.46	0	0	542.08	0	0	160.84	97.01	72.94	23950.5	550.54	1658.32	0	477.05	0
ID:41166	0	0	0	303.86	0	0	574.32	91.34	96.38	81.48	174.56	0	0	371.39	0	0	0	408.93	0	0	0	248.44	0	0	0	0	0	0	0	0	166.64	501.66	0	558.54	0	0	0	0	46.4	0	511.36	102.34	131.72	620.74	75.96	0	0	0	194.65
ID:41431	2137.36	3399.22	2515.71	3789.05	341.64	4326.66	4584.83	2418.1	2257.41	3621.9	2923.16	4755.81	4239.7	3209.6	2227.05	3857.45	1266.33	6200.35	2008.08	1715.31	961.76	1750.84	1227.86	3310.95	2974.24	2467.12	2699.54	78.48	4227.93	2638.52	2961.4	2190.85	1788.9	2442.1	3286.94	1832.47	1139.21	2732.86	5382.18	2703.92	3286.35	2822.8	3644.1	3499.91	3039.79	3401.75	3317.96	910.18	2564.95
ID:41434	0	276.28	446.71	378.14	47.03	0	324.19	183.88	158.66	57.18	229.75	198.07	289.8	134.09	0	965.86	719.33	324.13	697.21	0	561.5	43.94	588.71	717.68	612.88	945.82	338.82	1065.87	322.98	712.47	627.93	139.3	475.97	28.67	66.84	0	0	0	0	174.74	0	0	0	0	0	1011.07	0	204.14	600.86
ID:41471	146.76	0	0	0	226.56	0	0	431.46	0	0	174.94	0	729.82	607.18	0	0	0	1795.9	0	0	0	599.53	0	0	0	0	0	0	0	0	356.12	0	0	341.78	0	89.79	0	257.82	0	0	930.78	725.2	995.84	0	1497.19	0	1130.93	590.4	291.06
ID:41485	626.52	0	0	0	640.93	0	0	518.59	173.46	463.83	218.81	367.4	223.29	0.45	0	0	0	135.74	0	909.96	0	304.74	0	0	0	0	351.85	0	525.27	0	0	95.38	0	0	345.93	369.42	530.09	0	0	31.94	102.85	124.33	0	0	122.7	0	285.39	495.62	0
ID:41513	0	1254.61	1009.89	1489.71	0	544.09	1797.82	0	0	2232.33	0	964.23	94.28	0	0	9319.11	363.45	1174.26	5105.29	0	0	4573.09	6757.01	0	6898.42	5074.21	6446.57	10188.1	723.25	2756.34	1707.77	0	370.21	10265.7	2067.76	1154.73	0	4078.9	367.99	0	340.32	1738.07	4561.5	0	0	520.58	5413.49	0.753	0
ID:41514	227.08	156.32	350.8	400.44	817.14	465.13	126.61	864.1	1759.5	668.87	1204.46	0	314.4	0	3594.23	0	622.3	0	0	3178.27	779.61	945.6	0	1215.78	0	0	309.8	0	673.07	335.82	1208.54	0	555.02	0	170.18	1339.9	520.67	0	343.24	754.31	313.05	0	46.42	0	0	0	0	0	3102.21
ID:41601	2822.78	1763.51	1846.95	2280.09	4671.03	2001.57	3236.49	3677.72	3899.19	1650.56	1559.17	1763.4	4418.81	4575.01	2233.28	1296.98	2855.82	3164.88	60.28	1827.56	2468.39	4038.5	1373.01	2584.36	2853.91	190.97	785.76	626.43	0	1922.77	2035.97	2305.67	1399.19	1976.93	0	4065.13	2489.94	4645.57	2059.29	0.376	4785.68	4119.39	3910.3	3421.05	5827.05	2568.3	2906.91	789.75	0.496
ID:41665	0	160.28	236.56	135.13	0	128.91	147.46	60.9	143.19	133.26	0	97.01	121.71	0	0	0	0	291.42	275.96	0	0	168.71	0	0	291.08	0	0	0	109.42	239.7	82.99	240.25	0	0	119.69	0	0	56.47	228.3	0	98.55	72.09	131.73	114.73	239.73	153.86	307.5	165.78	106.36
ID:41770	0	421.33	0	427.18	0	0	0	1260.27	0	0	0	0	2522.36	1897.66	0	832.62	0	0	0	0	0	155.05	0	0	1094.86	416.06	0	0	320.57	177.03	0	0	370.27	0	0	1196.2	0	110.36	283.62	0	0	0	956.3	1014.04	0	0	1052.71	0	279.2
ID:41833	0	0	0	0	0	0	641.9	0	0	0	0	0	0	0	639.54	0	0	0	0	592.3	252.15	339.91	0	481.02	0	1062.35	0	0	113.9	0	0	0	0	33.66	0	0	286.14	159.7	277.56	0	0	278.26	0	0	0	1271.03	0	0	708.39
ID:41869	0	0	0	0	0	97.43	19.37	0	300.44	55.93	0	0	0	0	0	48.48	344.55	0	0	0	25.54	66.04	232.45	35.74	0	0	0	444.16	0	0	0	204.17	131.35	0	219.68	63.13	0	0	0	156.72	0	0	106.97	0	0	0	0	195.01	0
ID:42150	0	0	369.03	300.53	521.91	0	17.01	565.79	380.72	0	667.88	0	984.46	27.55	317.27	586.82	0	3659.33	425.64	928.93	444.02	1038.64	498.73	881.32	0	1057.47	0	1034.36	141.27	0	195.3	0	643.94	571.63	0	154.94	755.96	1342.83	822.12	0	0	2018.56	275.23	0	1571.47	0	299.52	0	834.57
ID:42188	0	1237.8	0	0	166.12	0	1282.25	0	163.44	0	0	275.22	0	0	0	2660.85	0	0	2272.29	0	0	0	0	0	0	0	0	0	0	1308.48	0	2018.64	0	0	0	0	0	0	0	1687.3	623.16	115.95	0	0	72.52	961.78	2005.58	0	0
ID:42216	0	0	144.82	75.6	0	0	151.83	0	153.62	383.87	139.29	0	83.09	0	0	0	0	0	83.99	0	0	232.13	0	0	202.65	439.36	0	0	152.12	114.11	0	74.72	0	0	127.28	199.91	0	0	434.66	187.07	0	0	0	164.21	0	545.11	263.57	226.08	873.65
ID:42304	1033.38	1271.53	1086.39	1656.69	1967.82	563.8	1677.43	1444.03	1643.57	1320.38	833.93	755.89	2302.38	1919.95	634.47	1975.81	1473.94	1942.9	1300.41	730.79	623.76	2910.87	934.03	1319.54	2478.15	1186.46	1982.07	1879.79	0	1935.43	904.35	1506.04	649.66	3059.03	777.46	1706.55	828.78	2272.28	916.59	2275.09	1927.05	2152.51	2361.27	1882.1	3651.33	1536.92	2501.38	1220.28	1969.46
ID:42378	0	838.66	967.85	0	0	852.79	641.8	341.02	429.66	571.69	194.4	487.45	0	0	0	0	0	1452.75	926.11	0	0	698.72	0	360.72	804.2	77.36	311.35	0	435.48	1205.51	127.9	797.16	286.91	184.28	612.38	0	0	213.43	757.57	1152.07	586.57	0.41	319.36	1123.75	671.21	722.53	904.31	439.42	84.95
ID:42404	0	0	116.04	0	0	0	0	0	0	606.35	0	824.01	0	230.92	0	377.82	0	347.04	0	0	0	62.58	401.93	0	0	0	698.03	156.59	1251.69	759.32	0	453.57	0	0	1334.81	0	0	92.46	0	0	0	0	0	464.38	334.58	723.95	367.31	879.52	0
ID:42458	0	987.62	0	235.2	0	414.32	71.89	0	222.3	0	0	384.05	289.15	161.59	0	0	0	260.02	182.94	0	0	0	0	0	0	0	0	0	109.57	0	0	166.13	0	0	185.71	0	0	174.42	0	0	0	0	0	0	0	0	372.64	0	111.64
ID:42594	206.63	451.47	838.53	488.88	0	1546.16	1208.42	1099.21	2507.99	850.39	99.08	1570.37	648.07	1590.27	0	1714.54	2307.78	0	0	848.48	2240.26	1405.34	2189.75	950.72	676.21	1177.8	0	2488.24	173.69	816.32	809.79	1366.35	1086.24	495.59	2579.23	2082.33	1394.89	864.86	876.6	1500.29	928.66	406.18	1463.21	1029.99	625.35	394.98	1099.25	3519.27	639.7
ID:42683	0	0	73.98	68.32	123.01	0	330.63	268.6	0	0	94.76	96.95	0	0	0	0	171.58	0	0	0	75.8	0	160.06	0	0	0	0	935.69	0	97.67	217.45	121.92	171.7	0	190.12	0	0	0	0	0	0	0	0	0	0	0	0	0	38.89
ID:42722	0	382.48	0	420.58	0	0	207.41	92.26	304.14	788.91	0	41.94	1333.04	266.28	0	130.45	0	0	0	0	0	0	0	0	0	182.76	0	0	460.8	67.78	0	17.95	122.88	185.17	194.14	0	0	319.64	407.23	179.96	0	274.32	497.43	0	394.03	124.19	0	0	452.88
ID:42776	678.33	104.21	500.26	0	558.21	110.03	186.49	68.58	0	177.68	229.1	540.71	113.64	0	0	491.94	271.65	383.68	559.43	808.21	0.1	292.59	0	340.4	261.86	0	156.4	266.44	284.48	226.28	109.75	367.98	199.74	143.68	333.44	82.57	234.9	80.86	309.91	182.07	342.5	0	0	0	496.19	0.26	125.74	0.27	78.89
ID:42806	203.97	267.26	0	0	0	237.76	194.06	99.66	0	97.73	0	0	0	899.6	0	456.08	214.72	0	0	0	150.02	0	0	417.11	185.68	111.46	53.2	0	271.16	0	406.49	84.79	0	150.48	181.1	0	70.38	0	45.08	0	426.65	118.1	199.25	420.7	0	80.15	238.92	0	0
ID:42832	123.35	0	0	0	0	0	0	174.81	0	283.67	0	271.81	0	0	0	309.27	258.57	0	0	261.44	357.26	188.45	218.71	290.93	263.57	113.7	25.5	252.84	0	130.28	212.54	212.92	148.2	264.29	347.83	26.9	0	163.38	0	815.92	170.73	0	161.4	0	0	0	223.44	400.43	0
ID:42866	526.87	302.81	0	0	0	0	246.31	0	0	0	0	87.75	80.85	218.61	0	659.11	0	357.62	0	86.66	0	46.59	0	238.65	53.24	53.76	158.13	242.04	381.08	705.17	131.21	790.48	0	257.14	472.79	0	127.29	1142.98	0	267.36	0	481.88	0	300.32	120.79	335.32	292.63	0	0
ID:43226	483.03	0	0	0	122.79	0	0	336.36	0	436.36	408.55	0	340.45	0	160.74	224.82	102.03	253.97	0	371.5	0	265.2	101.58	612.12	115.55	22.81	292.08	0	0	331.53	0	22.18	0	184.1	151.79	462.65	0	0	232.62	393.08	319.8	109.6	0	67.09	0	154.6	112.85	276.47	409.66
ID:43442	2560.32	2975.97	3748.26	4160.01	4374.44	6330.03	5421.45	5650.66	15634.2	3281.98	1938.02	6179.13	4125.05	10133.4	749.56	8494.93	8280.81	7505.95	0	5657.96	8050.1	7178.99	8084.54	9330.4	5194.03	4967.04	5428.41	7958.7	4013.85	5814.12	4446.93	7504.79	4533.05	4459.59	8624.62	6743.98	5422.84	12915.7	6638.28	7616.13	5751.94	4061.3	7182.38	6252.85	6580.12	2921.62	8254.03	10437.4	1131.84
ID:43543	2041.49	4209.48	2543.2	4114.55	5950.25	2972.6	2440.71	4549.34	5259.03	1935.84	4015.35	3113.13	1126.69	3146.63	2290.73	1255.13	3514.07	3991.96	1809.71	1434.24	3413.2	1195.38	2298.28	3341.02	2021.23	6943.43	2511.56	5855.63	5650.6	3372.06	0.526	1917.91	2911.05	641.73	3508.86	2327.53	1668.24	0	4210.12	2638.34	3478.8	4233.31	2094.84	1721.97	2805.94	3323.1	3385.44	2917.08	3227.63
ID:43660	275.73	0	0	0	514.2	276.3	32.46	160.58	180.71	0	408.39	62.12	59.22	0	77.41	0	0	874.04	0	0	0	0	0	0	71.84	0	0	0	0	0	0	0	0	0	49.42	0	0	0	0	853.16	84.8	0	126.07	565.13	297.56	149.63	216.63	0	297.27
ID:43691	0	0	0	144.08	0	0	0	0	0	0	0	0	0	0	0	0	0	0	0	0	0	0	0	0	76.15	0	0	0	0	159.01	0	82.36	0	0	79.45	0	0	74.82	474.58	0	0	0	0	0	0	97.2	0	0	363.93
ID:43715	34.03	0	0	0	0	0	0	198.55	0	83.31	0	0	0	0	0	0	264.34	0	0	0	0	0	0	0	120.71	0	0	105.6	0	0	0	0	72.51	0	0	0	0	457.23	0	0	0	232.28	0	153.37	125.17	0	0	0	259.58
ID:43794	0	0	110.92	0	0	99.69	58.15	0	0	213.28	0	67.54	190.49	0	0	124.03	0	0	0	0	0	0	0	0	0	0.5	0	0	0	0	0	12.65	86.48	0	83.17	127.02	190.2	0	0	0	0	0	0	0	0	0	0	0	0
ID:43828	228.75	117.27	210.11	134.73	0	0	129.19	362.77	0	83.68	52.03	0	139.56	313.62	0	290.88	0	0	0	0	0	67.96	0	0	297.04	0	0	105.7	0	0	0	92.6	0	0	32.32	106.6	0	0	0	0	109.59	64.41	145.51	66.98	0	0	33.55	66.12	200.89
ID:43851	710.53	0	460.02	0	147.43	1067.1	102.95	0	583.78	176.82	770.12	272.79	108.04	226.43	0	0	0	537.32	0	0	0	105.47	0	0	361.9	0	968.19	0	1071.85	155.68	0	410.91	1103.51	184.17	269.08	597.45	0	353.18	0	642.55	0	0	0	0	0	244.61	296.62	1440.1	0
ID:44464	0	56.16	0	0	0	0	53.5	0	0	38.27	0	0	151.14	252.16	0	40.88	0	0	0	0	0	0	0	30.57	23.87	0	38.89	89.68	45.17	21.2	0	99.1	0	0	132.38	146.62	0	127.62	0	55.96	0	0	0	0	128.7	152.94	111.72	136.32	162.11
ID:44524	3988.34	858.96	1212.99	426.11	1938.03	896.89	654.18	1891.45	0	0.73	468.24	1052.92	388.68	141.21	0	1548.04	1146.43	1082.69	1291.2	3007.5	430.28	686.81	124.04	2075.06	656.32	67.23	626.1	587.74	1525.9	541.09	784.11	695.14	409.07	1425.64	813.51	356.74	1309.27	0	870.89	1171.77	550.79	465.98	0	384.92	901.6	715.04	1011.42	647.38	437.17
ID:44535	389.74	0	129.35	0	311.8	25.54	151.67	121.77	0	0	152.2	0	0	79.73	0	0	0	112.79	0	0	0	0	0	0	0	52.69	97.83	0	0	0	144.47	0	0	169.85	0	0	0	814.68	0	0	223.62	0	60.08	0	183.49	0	68.78	0	216.48
ID:44592	3052.26	4037.46	3202.03	433.49	1201.11	5683.3	4599.59	3421.37	3065.99	9224.97	5103.56	669.77	13715.6	6247.83	3539.72	4026.85	0.176	8517.24	1675.01	4152.1	0	2552.1	1751.34	3916.6	2892.09	6616.46	3985.72	336.49	6572.36	4314.29	6937.11	1367.29	0	3190.57	4278.73	5470.33	1968.55	3910.66	8321.51	5962.05	4205.61	6383.43	6409.26	3870.41	4997.31	4203.08	6727.53	3565.71	5707.27
ID:44618	9687.77	19457.5	0.145	12418.7	11567.6	19435.5	0.1645	27699.8	27287.2	11505.4	12749.2	18655.3	20950.9	29099.3	5236.38	31733.8	0.2221	35249.9	0	0.2697	17123.9	32328.5	0.1971	26969.1	26016.2	14766.1	26768.1	0	22880.9	36430.1	19816.6	0.2047	0	33850.3	21142.5	16383.4	12797.9	32020.4	36150.5	47377.7	26032.7	20860.5	26627.3	38060.5	37332.9	18835.6	0.425	0.3697	7723.55
ID:44633	0	4192.76	3085.06	2353.65	0	0	1501.56	0	1299.43	2538.72	2139.78	3808.7	1367.34	253.78	2142.21	9855.51	2747.03	8523.15	2752.12	0	2010.78	2945.5	0.517	0	2355.81	19391.5	2613.11	1008.63	610.83	708.34	1160.88	2455.33	2075.39	3105.29	775.07	1395.62	0	3696.26	0	4401.65	4308.62	2004.55	8302.83	652.81	2960.85	6856.23	2150.3	3547.92	0
ID:44679	0	505.1	176.27	767.61	0	340.68	648.83	0	472.3	941.16	981.65	64.95	1361.24	1175.24	0	0	0	419.43	114.12	0	0	686.91	0	0	448.4	275.68	402.02	0	1108.16	459.18	0	165.64	0	490.88	411.56	899.58	0	563.38	917.48	305.34	690.6	807.89	1703.18	2272.89	306.98	811.24	692.63	803.43	1941.84
ID:44718	1891.74	2145.28	1541.91	2118.26	1080.18	1617.59	2032.58	1800.86	1502.2	1287.75	2280.78	1535.51	3068.49	8665.27	1921.29	4872.34	2277.07	2986.74	0	4391.39	1714.5	1372.7	2168.6	3021.83	2335.12	2022.66	1923.41	245.64	2996.11	1328.27	2668.85	748.77	3038.81	2096.45	1471.25	2176.16	1885.73	2950.82	2657.62	0.262	4749.83	3715.95	4666.98	4284.83	3215.3	1314.32	2715.29	2066.97	578.66
ID:44744	0	317.13	250.53	124.43	275.65	0	255.9	445.84	296.03	0	0	0	123.26	499.11	0	771.93	84.62	924.22	190.36	0	0	423.64	0	0	648.61	0	339.74	164.39	0	682.73	0	0	0	407.62	420.59	0	0	0	409.83	0	332.04	245.16	755.18	0	504.63	0	197.09	783.13	0
ID:44802	0	0	152.95	151.79	225.19	0	199.78	177.51	91.52	0	0	77.95	157.25	0	0	263.17	134.95	0	135.95	0	0	536.19	0	141.81	504.41	0	92.59	125.62	0	162.1	48.08	137.38	0	213.71	0	0	0	400.45	101.7	198.97	69.52	133.08	169.13	316.89	58.68	195.48	196.97	0	191.7
ID:44969	85.25	374.41	405.02	270.97	0	237.75	313.18	199.79	576.43	651.83	0	279.2	354.76	0	0	282.54	438.04	0	0	349.36	578.14	212.37	611.77	245.37	154.47	190.41	0	655.98	0	114.93	315.79	98.72	571.21	0	458.54	517.21	383.52	189.71	0	0	717.42	0	0	140.65	0	0	218.53	749.28	0
ID:45243	80.75	0	511.25	55.42	0	85.37	99.25	112.29	103.05	1702.47	0	0	629.95	130.16	0	134.8	0	0	162.46	0	0	373.36	0	89.61	560.74	580.32	0	0	794.71	170.22	0	405.36	331.06	1342.1	784.98	434.98	0	0	0	0	0	0	0	104.42	0	98.66	98.67	0	115.88
ID:45290	175.88	899.06	0	0	0	243.21	373.52	255.43	562.48	0	511.61	0	1275.35	0	0	207.33	0	678.18	0	0	0	0	234.12	0	0	0	0.74	0	0	505.16	652.95	0	0	0	0	0	219.8	0	0	0	0	0	0	0	0	626.84	0	542.89	0
ID:45384	471.25	169.6	597.57	156.21	475.6	0	220.58	123.14	0	231.98	126.97	310.16	26.08	0	0	133.71	197.37	199.94	0	659.36	389.74	442.68	184.48	0	290.84	112.22	275.75	195.14	351.76	210.02	403.57	262.47	388.86	294.51	307.08	288.04	181.2	283.69	240.58	217.07	300.66	89.01	0	242.4	182.65	298.55	131.73	102.16	0
ID:45445	0	883.84	550.86	0	0	0	0	0	1857.22	4044.13	0	0	0	0	0	7338.16	5407.25	0	0	5121.54	4004.94	3595.42	5037.75	5649.55	3976.32	3159.18	6703.76	4062.46	3884.88	5618.14	5331.38	5634.84	4888.87	8027.68	5299.34	3641.28	2885.1	7459.25	4969.25	6984.56	0	0	0	0	4442.82	0	8277.87	12254.9	1873.32
ID:45496	0	0	0	0	183.09	0	0	268.19	647.52	0	66.86	0	32.15	0	0	0	0	0	0	0	0	0	0	421.38	0	0	0	0	0	0	0	0	0	0	0	89.7	0	0	0	0	0	0	0	0	0	0	0	101.01	391.1
ID:45503	6244.42	5580.16	4070.7	9218.58	5387.95	0	9840.63	11886.1	10629.1	0	5322.79	9526.85	0	18227.2	2166.94	0	0	18716.7	0	0	0	0	0	0	0	0	0	0	0	0	0	0	0	0	0	0	0	0	0	0	6676.21	4125.9	6554.67	8876.5	1306.01	0	0	0	0
ID:45597	0	0	0	0	0	0	112.64	0	0	0	0	0	0	0	0	386.03	116.06	259.79	190.28	0	0	621.76	0	0	0.67	242.3	120.16	114.86	0	272.69	123.65	274.76	0	380.17	0	85.79	0	390.61	122.62	0	0	0	0	290.85	67.58	0	92.6	96.38	0
ID:45695	0	0	0	0	0	0	420.7	0	0	0	473.23	0	419.59	0	0	992.71	0	0	0	0	0	574.5	0	0	648.18	0	0	0	692.2	483.16	577.07	520.27	472.39	0	336.09	197.41	0	0	0	0	0	0	0	417.93	0	0	657.3	0	0
ID:45863	141.07	0	0	415.83	0	263.67	285.63	0	714.52	0	0	0	406.68	0	0	76.65	283.88	0	0	94.24	577.01	92.77	160.53	111.2	0	40.63	0	252.37	0	13.47	254.94	228.96	122.4	0	179.53	443.72	245.14	1273.03	0	206.58	499.7	0	405.16	0	0	0	156.34	599.59	83.4
ID:45893	0	36.13	0	0	86.96	25.74	0	0	0	0	0	37.69	0	0	0	113.58	56.11	0	0	0	154.99	0	0	231.8	0	55.36	83.45	0	719.4	0	0	0	0	0	462.67	0	0	160.72	299.75	0	0	44.1	0	0	0	0	0	0	91.3
ID:45944	225.7	265.5	255.46	470.12	58.49	0	190.45	143.43	173.09	445.37	0	0	783.21	381.59	0	492.14	68.56	517.9	0	0	0	217.22	0	0	188.64	0	130.73	0	0	339.37	603.28	95.03	115.46	504.76	258.02	0	0	300.44	317.1	0	215.22	0	519.98	1104.56	0	315.51	439.58	0	514.96
ID:45950	0	0	177.47	0	0	0	40.08	0	0	61.45	0	285.26	0	0	0	0	0	0	25.99	0	0	0	0	0	91.26	48.43	36.62	0	0	295.49	0	242.91	0	49.48	0	0	0	61.84	0	0	0	63.72	0	0	0	387.81	0	0	0
ID:45980	2578.73	2879.71	1242.01	2827.88	1772.44	2053.05	1789.97	2467.45	1569.8	1702.68	1935.06	1560.25	3476.93	7221.43	1877.54	3773.78	3237.69	2629.93	0	3627.42	3159.94	993.39	2228.12	3843.1	2374.51	2122.37	2613.19	38.74	8259.63	1726.09	2193.66	1548.84	4325.12	1592.35	1718.3	3092.93	2722.44	3260.54	4836.28	4029.13	6846.21	3903.16	3247.59	4516.54	2699.3	2430.44	2180.86	2656.24	748.71
ID:45983	0	0	0	42.1	0	0	0	380.08	179.61	439.34	0	0	588.82	2218.03	0	0	0	151.63	0	0	0	0	0	0	0	0	0	0	0	0	451.87	0	0	979.34	0	359.6	0	0	0	0	0	1660.6	566.01	0	132.23	378.57	464.03	0	0
ID:46091	0	0	0	0	0	0	95.99	121.9	36.58	0	0	148.06	84.81	0	0	269.25	146.01	96.79	0	234.03	0	40.12	0	93.08	76.1	0	219.93	0	271.86	121.28	130.44	117.94	0	78.68	0	0	0	0	0	127.35	162.73	111.03	128.99	0	191.55	155.68	121.95	0	33.43
ID:46170	0	0	83.43	0	115.3	0	59.15	0	0	51.4	0	0	0	0	0	0	0	91.09	0	0	0	68.76	0	0	0	0	169.51	148.43	0	56.29	68.28	49.7	0	0	0	0	0	0	0	0	120.16	0	0	0	0	41.28	0	0	0
ID:46184	1365.9	2593.46	971.76	3444.37	1454.23	2444.32	3772.99	1655.41	8067.44	1409.94	857.97	2716.41	3206.33	5487.11	0	270.36	0	4061.73	0	0	0	0	0	80.03	0	0	0	0	0	132.13	284.43	165.74	387.75	288.96	421.99	0	0	0	0	0	791.22	0	891.71	3032.41	517.03	0	236.31	443.22	0
ID:46338	127.8	0	0	408.81	0	0	562.2	0	0	0	0	0	1558.96	0	0	0	0	871.77	193.36	0	0	166.49	0	287.46	0	0	622.39	0	903.77	0	321.02	176.99	0	451.33	297.1	173.54	0	235.29	1997.41	1090.43	1178.92	154.96	0	252.08	655.78	236.12	796.44	0	515.51
ID:46542	553.67	573.06	478.38	510.64	63.07	215.34	0	634.11	338.21	262.36	495.68	93.51	477.12	681.31	244.66	1141.46	412.94	421.68	0	1750.56	292.47	67.26	602.44	647.98	582.69	89.77	469.87	0	1374.86	443.96	938.33	156.43	611.34	65.02	514.61	570.09	349.6	150.56	0	0	525.71	0	0	567.08	2857.69	128.58	415.17	668.36	0
ID:46606	1944.27	1722.27	1396.12	2928.67	1973.06	1280.88	2336.21	1422.97	2429.4	1397.5	1822.5	1795.58	3752.24	2900.33	1434.05	1992.96	1220.91	0	754.75	1857.55	0	1215.31	865.11	1500.69	1935.43	2063.62	1302.61	0	1124.74	1462.13	1569.82	738.01	1390.51	1855.39	1369.84	2467.5	420.73	2391.79	1631.53	1459.66	1463.42	0	0	1614.32	89.12	1715.77	2328.92	0	2776.97
ID:46649	2080.95	0	800.09	323.06	1705.92	206.25	491.08	686.46	0	996.93	181.2	1381.33	52.92	53.92	0	962.71	641.76	715.11	404.42	775.37	1559.7	1914.48	239.31	0.115	545.24	0	403.83	472.39	1063.83	525.44	0	331.39	652.31	1151.65	750.27	1305.33	309.51	556.45	263.13	633.38	42.76	0	0	94.15	215.79	60.95	622.13	162.47	477.81
ID:46725	0	63.51	0	89.19	0	0	41.35	0	90.64	0	113.48	0	111.01	110.46	0	0	0	0	0	0	0	0	0	0	75.68	58.93	0	0	138.62	0	173.13	0	0	0	41.28	0	216.88	0	0	79.64	0	0	0	0	0	145.93	53.43	41.94	33.21
ID:46756	223.15	150.35	118.05	168.45	154.42	0	134.35	253.09	296.89	147.26	81.37	198.75	90.6	214.84	0	81.94	93.29	0	102.04	0	63.83	0.33	0	28.74	106.02	151.94	0	377.72	0	52.95	264.92	106.28	0	62.57	23.77	209.31	0	245.74	0	0	252.41	220.01	422.1	0	39.82	125.81	172.13	0	330.8
ID:46783	0	77.08	0	1095.94	0	0	0	0	0	0	0	0	0	0	0	0	201.46	65.56	0	632.6	285.15	0	0	340.09	0	0	0	0	0	0	68.49	43.5	0	0	193.17	1573.08	0	0	0	0	0	0	0	0	210.66	0	32.8	135.14	0
ID:46880	0	409.03	106.33	334.78	0	0	311.81	0	426.32	0	538.44	60.93	0	0	0	0	117.48	0	128.66	283.39	0	187.12	94.08	150.62	547.71	211.39	246.67	56.01	499.55	417.71	0	703.81	0	174.29	308.1	313.76	0	536.8	1436.24	0	0	0	0	0	0	170.33	227.82	176.56	925.7
ID:46928	0	0	0	0	0	0	0	0	0	0	0	0	0	0	0	0	28.23	0	0	0	0	0	0	0	41.06	0	186.96	0	329.09	0	36.75	0	657.49	37.1	84.74	0	0	748.9	0	296.28	0	0	363.99	0	0	783.75	0	0	0
ID:47005	0	0	27.02	0	24.56	0	0	0	256.12	0	19.37	36.48	181.12	0	0	0	0	0	0	177.57	428.14	0	0	0	85.2	0	118.8	211.23	0	22.1	138.44	0	0	138.3	140.74	234.66	0	0	0	0	0	0	0	0	264.23	0	0	387.04	0
ID:47039	0	0	0	0	0	0	0	196.64	0	0	0	0	0	0	0	0	0	0	0	0	0	170.47	0	118.8	35.02	126.94	0	0	0	0	79.4	0	370.46	165.32	17.47	0	0	0	0	307.57	0	0	0	340.63	0	0	255.92	0	290.09
ID:47367	1472.04	0	0	1759.02	881.53	1539.21	586.14	0	1386.18	719.59	738.72	855.01	1987.57	1260.66	870.57	0	871.36	675.29	557.62	0	898.14	0	0	1446.48	1116.11	959.55	2011.51	740.48	582.02	0	862.57	379.87	0	615.21	622.85	1603.26	1201.82	658.07	387.35	1005.64	984.31	1032.44	1907.45	275.6	951.77	930.47	1032.92	624.28	2855.39
ID:47855	0	143.61	0	753.55	421.75	200.13	1142.64	130.19	736.19	190.97	727.88	119.85	423.92	233.83	0	0	0	163.39	0	0	0	239.66	0	0	182.38	0	65.31	60.48	1094.66	226.12	581.33	686.33	0	922.16	307.9	171.97	0	818.62	733.11	0	0	284.89	321.71	0	195.91	0	607.47	0	555.25
ID:48089	3621.31	6447.22	3467.01	14220.3	2859.9	6112.59	11224.1	4345.38	9487.57	8145.38	10947.2	3541.28	17853.1	12218.5	0	0	2069.92	12571.6	683.06	2700.37	0	4496.96	3184.81	3215.25	6489.39	3053.62	7200.25	969.33	12974.6	7482.26	1136.61	3292.83	1978.47	8216.4	11900.6	9490.55	2990.69	9416.05	16796.2	6145.91	13728.1	11329.6	17413.7	17401.3	5218.18	6739.82	0.1294	5557.17	21967.8
ID:48093	568.26	188.42	569.06	728.11	422.32	0	551.11	230.26	709.95	1613.24	557.82	534.53	542.61	641.3	0	318.1	0	990.97	257.46	0	1899.34	299.79	92.64	0	999.74	0	180.83	0	0	0	381.98	0	211.56	460.75	0	365.83	125.02	867.07	0	505.47	538.02	740.68	892.6	0	530.54	606.2	581.08	700.8	650.55
ID:48106	6871.41	2044.39	3818.03	1713.11	4014.61	1880.71	2008.71	3470.8	2120.33	2011.12	2619.83	3127.01	1732.06	536.67	2251.48	6603.66	3924.57	2852.97	2969.07	6662.5	5024.98	6731.28	2691.07	3570.61	3889.91	3657.06	3373.38	2087.22	4859.47	2822.16	2274.06	2207.64	3902.31	5679.43	3456.41	3732.07	2679.48	6696.57	2907.28	6846.37	3628.05	3187.91	4400.31	2371.82	3419.05	4232.26	3049.81	2477.05	2570.83
ID:48162	26.43	0	0	170.35	387.99	0	128.01	0	1180.09	0	603.85	0	340.04	0	5022.35	0	0	0	0	4105.83	0	0	0	0	0	0	283.75	0	927.77	0	1694.77	0	0	398.11	0	1679.24	0	0	408.88	0	301.77	0	0	0	0	0	939.05	0	3208.78
ID:48176	314.42	1059.73	992.75	698.48	963.12	178.57	982.53	446.29	1078.64	1796.77	739.53	878.65	655.38	232.34	0	5980.72	1602.26	633.49	2215.2	0	0	3215.17	4729.78	0	5462.7	3836.05	2949.29	4142.58	359.52	2040.46	907.96	757.4	1247.75	5054.36	0	1258.98	588.95	2059.42	206.48	827.44	336.61	1093.38	3525.48	155.69	239.95	1690.96	2101.32	4494.16	334.16
ID:48394	173.86	340.71	225.26	1031.33	263.82	0	581.24	273.94	941.79	461.79	175.03	269.05	545.66	406.73	0	0	352.88	742.94	78.25	0	53.6	349.97	0	0	216.32	417.88	161.56	63.19	0	208.76	403.06	208.58	0	269.27	55.36	493.48	106.55	769.76	109.96	422.4	589.07	471.62	687.44	117.6	389.86	159.88	531.85	161.09	800.5
ID:48417	370.34	0	279.53	182.36	328.82	0	914.83	0	0	172.35	64.66	334.45	1194.13	1155.81	105.7	1477.67	0	0	0	82.74	212.39	87.2	455.72	193.81	716.13	314.76	0	0	0	0	171.25	59.43	0	0	554.12	0	53.2	133.93	0	631.38	1528.3	242.83	372.41	610.78	0	121.99	58.46	888.12	271.07
ID:48425	91.56	51.21	0	103.05	139.48	51.61	160.96	0	0	96.44	0	143.4	45.61	0	0	0	0	319.06	37.35	0	0	148.06	0	50.32	56.71	0	264.15	0	186.54	39.81	0	237.22	0	101.1	0	83.78	0	0	0	0	183.52	0	267.96	0	0	112.75	111.56	232.75	0
ID:48480	0	137.14	0	0	0	192.64	0	506.24	0	0	0	150.12	113.68	0	0	371.18	0	0	0	319.03	326.05	54.67	0	444.64	0	0	1391.98	173.32	0	1153.43	771.16	168.49	41.21	797.34	275.08	304.31	0	1011.3	1424.67	0	0	0	0	0	0	0	0	0	0
ID:48520	169.51	0	421.9	60.42	732.39	0	102.02	348.98	293.29	335.18	148.01	459.96	49.99	154.38	0	0.7	329.21	237.13	0	0	274.94	0	387.88	156.8	267.3	0	222.91	542.75	254.1	281.5	241.98	221.68	303.69	112.12	370.73	96.43	255.16	0	0	221.83	0.25	205.16	210.56	0	363.53	208.1	215.57	351.45	188.75
ID:48580	0	0	69.99	0	226.91	0	101.04	283.62	42.26	75.97	0	34.68	103.79	0	0	0	126.07	0	0	0	271.82	44.34	0	0	20.52	191.63	0	80.48	0	125.54	35.69	0	444.2	28.46	0	29.66	340.34	0	0	62.69	0	0	0	0	0	0	180.95	0	349.12
ID:48686	0	0	95.52	0	0	101.6	98.57	122.24	0	0	0	75.93	0	0	0	200.33	146.98	0	0	0	298.82	114.74	166.99	210.92	120.85	0	0	66.49	0	0	132.24	205.08	104.83	0	41.22	0	0	0	0	177.3	0	0	0	0	0	0	154.91	268.47	0
ID:48751	1365.28	543.16	387.75	548.14	0	471.11	389.09	169.5	542.62	986.37	0	208.37	3444.15	326.35	0	805.83	0	754.26	236.99	0	0	63.3	0	277.98	84.6	268.33	136.95	0	537.73	516.5	402.33	228.36	272.03	303.06	63.03	0	0	283.44	866.04	802.05	262.16	177.39	476.58	143.28	0	380.7	403.76	896.74	465.55
ID:49122	0	245.31	0	437.04	136.47	150.83	634.2	0	172.56	71.7	0	0	141.72	0	0	0	0	0	0	0	0	89.59	0	0	126.68	0	52.7	0	571.23	285.7	251.62	348.18	0	490.07	94.28	0	0	283.65	568.58	0	0	86.44	0	0	0	31.19	391.7	0	225.31
ID:49284	0	349.14	0	267.1	0	0	0	378.96	550.95	0	0	0	0	0	0	0	69.1	0	0	83.2	663.59	19.78	0	503.98	95.23	591.82	0	0	83.03	99.64	22.42	47.93	0	18.81	0	0	0	1173.7	0	0	0	0	0	0	0	157.86	352.5	0	0
ID:49295	381.28	99.22	160.26	372.58	201.38	0	284.98	0	227.2	338.37	198.61	0	0	347.07	0	0	62.92	161.74	0	199.45	0	118.61	76.85	0	0	0	283.07	0	0	232.95	81.63	159.34	0	194.03	0	182.52	122.46	196.27	0	0	381.48	162.72	229.22	180.31	200.55	183.47	270.61	364.19	402.29
ID:49303	0	0	1115.58	0	0	0	0	2329.37	0	1117.81	901.69	0	0	0	0	1795.44	2171.37	0	0	1816.25	1716.06	1240.12	0	1877.52	1396.95	1114.4	2297.57	1709.87	1036.48	1500.4	2373.94	996.45	1858.19	1475.88	0	1659.26	1317.48	1493.04	1098.53	2838.71	1582.34	582.1	1367.87	0	1859.49	832.29	1259.39	2726.69	854.19
ID:49332	405.87	0	362.49	0	446.48	135.4	0.32	0	0	272.76	375.9	320.54	172.8	0	0	867.57	635.29	336.75	325.27	544.38	0	325.21	312.41	0	243.06	0	347.87	804.64	0	330.93	209.75	311.28	345.06	292.6	573.44	254.66	351.48	0	0	354.85	382.28	504.29	0	191.2	471.34	571.81	0	296.22	360.95
ID:49334	0	0	122.67	0	0	0	312.83	0	0	356.96	0	0	572.23	540.39	0	0	0	170.94	0	0	0	0	0	0	0	0	0	0	375.3	344.58	0	0	0	0	633.6	407.34	0	0	1130.13	0	421.3	0	538.65	500.79	0	0	491.24	104.82	0
ID:49381	0	0	60.76	170.47	154.75	0	331.88	127.01	257.52	125.9	0	164.34	0	0	0	159.57	0	0	124.51	0	0	0	0	880.23	0	0	0	0	0	0	0	224.87	427.51	0	0	0	1021.95	490.64	215.08	0	0	167.77	0	261.88	134.59	192.14	0	0	157.74
ID:49509	383.04	0	138.02	0	126.14	113.55	303.65	0	0	262.82	128.96	0	729.19	666.63	0	719.38	290.75	0	0	0	251.75	121.14	423.06	330.79	614.68	259.95	191.91	0	397.98	194.1	0	180.29	332.56	21.52	196.98	0	158.73	245.55	0	0	848.12	864.71	527.92	752.61	0	51.21	238.79	447.96	0
ID:49530	0	0	0	0	0	0	0	0	0	0	0	0	0	0	0	0	0	0	0	0	0	0	0	79.88	0	0	0	0	0	0	392.54	0	0	258.97	0	0	0	0	0	697.9	0	0	0	358.45	0	0	268.47	315.09	0
ID:49608	226.86	65.77	474.05	106.18	427.07	875.2	193.18	326.21	256.02	632.26	216.63	514.64	129.74	0	0	121.29	680.35	263.3	454.38	0	0	172.9	356.66	156.23	0	0	1396.73	0	1872.24	0	362.82	220.8	281.48	181.63	426.15	0	317.71	0	0	0	355.14	0	137.54	0	334.78	416.33	217.96	0	201.18
ID:49713	0	0	0	0	781.69	0	0	29.34	0	0	277.71	0	159.35	0	111.47	0	0	182.96	0	319.15	0	0	0	946.91	0	0	0	0	415.14	0	0	0	0	0	0	408.97	0	0	2355.23	448.4	351.34	0	0	0	0	117.22	0	0	915.67
ID:49948	150.52	455.82	344.38	303.69	0	0	174.99	199.84	360.48	204.44	0	0	636.42	301.02	0	471.48	0	488.95	153.45	0	0	198.14	0	0	0	208.32	0	0	149.73	355.64	143.16	290.5	313.14	111.16	242.69	0	0	197.66	249.1	315.92	143.59	257.77	0	612.93	233.46	364.63	618.29	447.74	206.62
ID:49958	151.84	540.18	167.84	0	2374.82	0	240.99	150.05	2683.65	227.22	191.47	167.18	290.69	257.31	0	291.76	2030.88	0	269.44	0	1324.4	0	56.53	1423.51	0	2444.83	658.95	0	1753.58	137.63	1587.19	1014.59	0	937.23	291.02	318.31	0	2934.52	4478.2	932.98	185.06	0	365.15	80.65	134.13	1457.88	1060.28	1221.47	1116.42
ID:50008	639.95	1428.35	561.07	1876.83	0	1158.74	622.32	1578.49	0	523.34	1539.85	819.82	0	483.95	0	653.46	0	570.84	289.39	298.98	0	401.55	1028.23	0	787.32	0	0	3443.65	0	1162.16	0	0	0	0	957.85	744.64	526.73	0	0	0	896.9	1147.2	751.98	323.66	666.6	0	0	0	0
ID:50037	0	0	0	25.54	0	65.41	0	0	0	0	0	0	0	0	0	117.7	388.57	0	0	0	122.47	0	0	194.27	0	0	0	333.86	0	0	0	0	0	0	311.24	118.29	0	0	0	72.12	0	0	0	0	0	0	0	267.2	0
ID:50087	402.09	489.88	502.6	828.68	463.66	678.9	1037.88	947.06	1223.03	832.68	607.69	765.89	813.67	1505.81	0	0	0	779.96	0	0	0	131.11	331.27	0	0	8.54	0	29.7	0	167.29	201.32	125.62	0	94.57	0	0	0	0	0	51.96	443.15	235.17	608.03	494.16	0	0	37.63	0	0
ID:50172	342.52	575.41	549.14	96.12	0	191.95	297.13	0	132.1	278.5	62.59	411.49	0	0	0	82.26	113.11	109.47	451.44	0	0	208.38	0	104.9	267.54	0	129.44	0	0	186.21	0	547.4	119.17	0	54.59	0	0	0	0	88.5	172.22	295.41	0.1	248.31	133.02	716.25	415.26	70.2	74.92
ID:50212	484.57	0	110.34	626.45	492.58	344.43	364.2	609.29	778.4	464.91	99.43	209.58	145.61	353.18	0	272.71	208.88	199.64	0	0	0	458.87	202.8	449.65	839.79	248.38	463.65	395.11	0	339.63	297.63	231.35	249.17	436.83	88.05	355.95	0	405.91	142.02	198.95	127.93	139.26	296.13	87.41	0.12	28.27	307.57	97.21	443.46
ID:50431	0	141.6	0	0	0	0	155.41	0	0	0	0	0	111.55	0	0	34.17	78.81	332.67	0	0	0	270.01	0	0	0	72.85	0	0	0	192.57	64.04	115.76	0	0	31.17	0	0	254.3	0	0	279.2	179.49	0	0	332.89	0	356.18	0	225.5
ID:50578	0	0	237.81	0	313.62	0	0	0	0	0	0	210.67	657.56	512.31	0	426.55	0	541.16	92.91	0	0	296.13	98.78	0	282.28	461.53	0	123.33	0	527.46	0	154.1	141.01	0	160.64	676.77	0	0	0	0	155.82	0	0	777.44	0	0	0	321.63	1058.8
ID:50593	16.09	0	323.78	0	0	117.83	170.89	0	106.96	217.36	0	322.5	0	0	0	332.28	411.94	0	0	210.26	147.62	100.53	653.1	81.3	146.11	0	0	856.35	0	38.64	25.05	335.42	246.23	0	704.4	155.2	0	0	0	20.47	69.82	0	0	0	0	0	0	387.78	0
ID:50633	788.37	308.3	862.04	288.89	911.57	340.15	1032.59	1096.15	335.29	367.04	736.86	691.17	409.74	95.2	0	1177.37	739.07	441.49	278.91	985.18	772.9	926.44	1385.94	1584.74	622.38	2259.58	503.13	1018.93	926.14	984.66	292.67	814.56	593.11	1004.53	1097.98	821.79	1144.04	882.83	400.07	333.47	588.24	222.53	105.32	133.21	1076.27	751.79	533.76	310.28	286.77
ID:50638	194.89	248.34	0	744.4	0	0	769.4	0	0	0	148.1	0	0	0	0	0	0	0	0	0	0	0	0	0	0	0	136.88	0	0	0	451.19	0	0	854.94	0	0	0	759.22	232.38	213.14	364.27	165.69	253.32	0	652.24	0.34	639.31	0	0
ID:50766	0	64.18	0	0	0	38.54	0	0	51.52	0	0	0	46.54	0	0	338.74	169.27	189.33	85.55	0	0	0	0	0	0	0	0	0	0	28.13	0	62.09	0	20.66	0	0	0	358.04	196.07	98.3	279.92	133.27	0	87.69	312.3	0	120.38	0	0
ID:50791	408.01	162.26	129.68	200.12	193.38	0	124.63	0	205.94	179.05	0	122.48	184.3	171.97	114.4	0	0	0	122.87	216.56	0	0	0	0	141.48	246.69	214.39	412.38	0	48.86	159.27	0	0	0	0	184.11	182.86	342.89	0	0	0	343.72	373.85	0	221.64	470.71	0	0	423.2
ID:50840	7290.64	2748.05	4833.52	8065.8	9053.87	4349.22	5761.68	8413.15	4725.89	4399.51	4697.58	6908.17	4309.1	5348.05	5000.1	6350.66	6096.61	3728.4	3324.4	7691.76	7459.53	15927.1	4198.28	6720.72	12894.4	6292.55	5355.92	5313.66	594.91	2933.28	4468.46	4212.26	0	9654.9	1414.11	7931.32	3225.3	11716.7	2954.34	6787.49	9959.5	7493.87	15097.5	5551.86	5759.9	5694.31	7621.13	4076.44	8618.68
ID:50904	1061.19	505.33	819.2	1046.96	583.93	761.09	840.28	655.66	789.27	618.82	1030.33	765.6	1845.03	1931.64	926.8	2434.49	1221.02	1328.96	0	1905.54	915.87	824.45	1537.14	1891.64	1305.88	2016.63	1029.03	539.8	1319.56	552.08	1877.45	747.06	1136.66	1283.79	1066.41	1398.38	542.98	1076.4	1245.86	1873.73	2651.96	1610.07	2636.15	2704.89	1010.6	745.35	1688.36	1027.62	0
ID:50914	92.52	0	83.08	0	0	78.52	65.24	351.38	257.6	91.56	0	0	0	57.69	0	68.23	820.26	0	64.31	0	252.29	622.95	0	342.55	0	367.79	0	0	0	79.61	0	99.71	0	0	133.08	0	299.37	519.29	982.98	82.43	0	0	0	0	44.78	60.89	68.64	0	0
ID:50921	0	726.69	575.44	0	1333.75	775.3	0	0	0	0	0.95	0	223.65	539.19	0	0	0	0	0	0	0	0	0	0	1037.75	0	0	0	0	0	229.06	0	0	0	0	0.152	0	0	0	0	473.46	0	1045.59	0	961.36	0	566.96	0	1504.48
ID:50972	0	213.02	0	0	0	0	0	26.42	47.38	194.27	0	0	0	0	0	51.62	99.86	0	0	439.26	319.85	0	0	0	0	53.93	0	0	0	0	0	0	286.73	0	15.35	0	0	0	0	0	0	0	0	0	0	0	160.43	77.06	0
ID:51007	0	230.88	322.57	193.56	499.3	60.94	315.78	192.5	0	162.34	41.32	645.28	0.11	60.29	0	232.18	258.32	140.91	0	0	506.24	0	109.78	0	214.47	286.2	0	388.95	431.33	0	590.76	316.44	337.03	205.01	0	0	323.65	361.98	73.94	240.54	224.93	508.07	229.35	0	36.84	479.49	333.47	46.96	194.8
ID:51175	0	148.08	0	373.59	0	0	562.52	0	0	0	0	0	74.82	0	0	0	0	100.85	0	0	0	0	0	0	0	0	0	0	0	0	0	323.72	0	94.42	119.38	0	0	360.14	0	0	0	0	207.67	383.77	0	0	651.67	0	337.94
ID:51333	0	237.14	0	0	0	0	29.4	0	0	0.12	0	0	0	0	0	540.49	130.21	0	0	0	37.43	0	184.34	114.89	0	22.24	0	0	0	0	160.94	40.13	210.25	0	145.17	0	504.59	0	0	253.68	0	0	0	0	0	0	0	59.08	0
ID:51374	213.36	0	0	0	0	0	316.56	0	0	0	0	0	0	0	0	80.36	0	0	0	0	0	0	0	0	0	0	0	0	0	0	0	28.54	0	141.27	76.94	0	0	0	0	222.53	245.29	0	106.51	124.67	486.7	106.06	85.12	70.86	0
ID:51779	61.22	1128.09	640.73	0	0	0.46	0	0	76.43	234.96	0	0	303.77	0	0	2078.31	1161.03	0	0	0	0	0	504.4	0	588.63	163.85	0	0	828.52	164.16	269.7	0	0	328.82	448.08	0	0	161.28	0	1030.4	0	0	329.82	1002.44	0	0	366.68	78.17	0
ID:51804	784.3	322.71	829.9	0	2434.99	333.12	0	422.11	468.77	0	575.56	1244.29	153.22	0	0	180.91	565.57	254.69	331.87	0	172.63	534.48	452.66	143.87	306.79	0	0	668.64	288.97	0	303.67	645.24	760.48	268.82	1424.75	0	136.8	0	0	0	321.03	868.64	492.14	0	235.83	691.52	337.79	0	468.81
ID:51838	0	0	0	199.78	0	0	866.39	0	0	0	0	0	0	0	0	0	0	0	0	1233.76	1050.45	0	0	1151.99	0	0	110.25	155.36	0	0	0	827.95	0	0	155.92	150.43	0	0	0	0	0	0	0	0	0	0	0	403.68	0
ID:51862	717.75	0	425.17	0	0	955.15	0	0	1777.9	146.3	0	0	0	0	0	0	0	842.38	193.74	0	0	0	0	902.27	0	0	1739.19	510.39	0	0	0	520.42	0	0	1281.39	0	0	0	0	778.73	0	0	1370.9	1352.85	0	878.84	0	0	0
ID:51865	4414.79	0	0	0	2360.93	0	0	158.48	150.63	3394.56	315.72	82.13	1684.96	1486.24	1893.77	0	4393.69	0	2385.17	0	0	3933.7	0	167.35	118.63	0	381.15	5227.73	347.91	53.09	2752.64	2951.12	0	208.94	4385.48	246.89	2730.09	6026.46	0	4031.92	3893.8	233.18	288.22	2932.2	2289.17	3382.69	3471.64	1709.38	2561.88
ID:51875	678.46	690.09	1836.28	521.56	1511.91	1570.98	1201.46	2428.17	1894.05	1528.65	1117.16	3063.22	1143.83	1215.41	42.02	1952.85	2170.83	426.56	0	2691.65	2853.85	2586.46	2516.27	2267.25	2512.41	1048.51	3009.59	2813.4	734.54	3009.18	1169.66	1362.53	1737.22	504.47	2928.27	2253.67	627.79	1518.51	1704.14	1131.21	1406.48	955.83	605.13	0	582.34	0	668.57	3667.91	487.86
ID:51916	131.1	796.3	655.4	1753.05	164.37	0	1031.27	229.16	3066.37	1609.57	1511.65	0	4029.15	2209.21	0	0	278.25	2178.34	0	173.43	0	510.75	152.94	0	358.66	883.09	1132.95	0	1256.19	1898.77	0	125.91	105.39	583.02	1294.77	1181.51	0	2259.22	3362.94	1594.51	1478.4	3403.05	1169.9	4761.87	0	596.31	1481.84	2693.86	1358.02
ID:51929	9872.1	9933.6	5726.66	10319.9	9913.56	9477.99	16559.5	8156.02	5696.21	5764.56	18264.2	20115.3	20924.6	11657.8	8270.12	11024.7	5256.58	6315.7	3295.91	6349.48	3158.19	8583.81	5150.1	5732.83	10572.1	10393.4	9925.04	2933.12	5409.11	8828.86	0.1176	2805.74	6216.13	12672.9	7126.43	12790.9	4095.71	11976.3	15971.9	9021.68	10459.3	16146.2	20243.3	5548.4	11192.1	10065.6	11440.5	8551.39	9874.15
ID:51932	0.21	2102.19	3356.74	2387.9	115.94	3678.25	1973.53	3765.22	2928.14	0	3261.39	3423.1	0	51.13	0	3889.34	0	1888.74	0	3289.86	0.514	0	2849.77	3293.81	2828.57	3361.96	2119.86	0	5404.82	2855.64	0	10.96	2743.07	4322.37	0	3097.72	0	0	5017.6	0	0	3170.46	3793.27	0	0	101.89	50.26	0.24	0
ID:52100	0	252.42	104.37	0.6	113.41	0	465.66	0	399.23	219.44	836.05	338.7	0	0	0	0	107.8	0	0	234.17	0	223.08	0	371.8	562.7	209.4	697.62	0	527.61	0	107.56	597.97	0	127.23	1021.5	345.91	0	224.47	923.74	0	0	0	226.95	0	0	0	276.57	0.9	654.53
ID:52189	3273.42	3997.08	3815.92	6801.55	2001.68	0	8486.37	2155.84	3515.96	4364.79	2145.15	2760.79	6666.09	2520.14	1251.83	0	3645.67	10774.1	7008.32	0	3202.16	8188.75	0	0	7307.21	2715.84	8259.55	1984.28	553.24	5244.03	2934.76	4691.7	0	8931.18	1762.04	5093.36	3029.34	6004.6	1087.62	9175.04	12883.9	6070.77	6715.38	5996.85	10657.7	4786.41	10706.5	4379.77	4605.73
ID:52213	93.12	76.33	0	0	91.41	0	38.71	0	0	0	0	97.53	67.28	0	0	0	0	0	0	0	99.88	0	0	0	0	0	0	169.17	0	0	0	0	0	0	37.12	0	0	0	0	167.22	0	0	0	0	0	0	0	0	55.34
ID:52252	299.42	0	0	292.52	118.8	0	142.47	0	0	0	0	115.87	0	124.9	0	0	0	0	0	0	0	0	0	0	196.61	111.01	0	0	0	0	63.37	88.7	0	147.53	0	0	0	0	0	298.85	0	43.99	283.67	0	0	0	199.86	0	330.73
ID:52320	318.21	0	209.87	0	631.68	134.1	186.87	0	348.14	515.96	468.68	280.75	289.06	0	0	385.56	599.75	294.43	388.52	549.59	740.71	449.22	0	512.68	284.13	165.04	40.31	703.76	782.66	407.79	782.51	286.9	236.62	399.24	441.59	310.14	0	481.61	0	839.07	836.88	588.7	207.12	45.73	431.4	502.5	217.44	186.35	595.33
ID:52612	191.82	0	0	0	0	0	0	0	0	176.17	45.35	0	0	0	0	148.87	0	0	0	0	23.44	0	0	0	88.6	0	0	0	144.39	0	0	35.13	0	109.71	0	0	0	630.43	0	77.33	85.7	0	0	0	130.54	48.43	83.86	0	76.33
ID:52730	0	0	0	248.37	0	98.26	564.85	0	123.87	0	0	0	0	0	0	0	0	87.73	0	0	0	117.32	0	0	65.71	0	0	0	0	73.1	0	316.52	0	345.66	144.13	0	0	0	472.35	0	64.8	0	0	161.96	0	55.65	288.71	0	140.24
ID:52769	1044.41	806.34	538.96	1327.74	703.11	573.9	1342.31	367.34	1046.29	1095.59	1092.4	808.06	1094.41	902.67	175.92	1028.68	452.19	773.38	224.9	917.69	0	762.79	398.6	418.47	862.64	1350.39	402.52	403.42	82.76	842.14	976.91	496.92	719.86	1428.55	614.18	903.07	819.98	1415.79	338.11	1187.91	1096.02	1473.71	2104.18	1296.01	1237.64	1138.84	1261.93	1664.39	1341.11
ID:53002	0	310.27	311.06	0	0	0	421.81	0	0	103.68	0	0	0	0	0	1015.6	167.74	0	0	145.76	0	0	0	243.09	24.7	0	0	0	0	0	0	0	0	0	85.16	0	0	0	0	192.49	520.14	0	254.45	0	0	0	65.75	95.16	0
ID:53035	1667.94	1710.63	3688.6	2368.49	2330.64	2614.46	3222.89	3365.85	5803.52	2624.26	2313.63	3855.26	2155.95	3180.53	956.76	4148.82	4706.88	2915.13	0	4910.23	4400.48	4104.82	4843.33	4571.74	4074.8	2407.98	4913.48	4689.34	2546.18	4235.41	5326.89	4029.15	3849.25	3124.98	5152.2	3673.56	1917.64	4451.6	4633.53	5189.45	6177.26	1694.22	4089.85	4522.46	3076.4	2232.17	3489.3	5829.64	1583.16
ID:53181	0	0	926.44	0	0	1392.13	0	0	3840.55	1009.26	5636.81	0	5632.86	0	9052.91	434.64	1072.2	0	0	358.95	702.94	155.74	458.4	2509.15	726.84	2234.81	0	1109.32	535.27	0	830.07	0	3696.7	714.66	0	1327.47	943.8	0	1039.99	500.42	1026.94	0	0	0	0	0	856.56	2020.46	987.59
ID:53287	0	0	150.04	0	139.13	0	22.75	0	0	103.7	0	0	0	0	0	207.7	0	0	87.76	0	0	165.25	0	0	141.47	25.17	0	174.6	0	0.18	60.49	154.52	90.04	33.58	0	0	0	0	0	0	0	0	0	0	0	0	0	0	0
ID:53375	0	0	230.11	149.83	0	62.09	1073.22	0	0	310.46	0	0.119	0	453.99	0	0	0	454.36	208.51	0	0	785.04	0	0	0	0	668.43	0	153.73	1478.18	0	1629.12	0	486.72	536.21	0	0	894.3	0	0	490.06	2766.63	599.12	1824.42	3688.19	0	0.48	0	0
ID:53393	547.33	0	0	0	0	0	0	0	0	36.04	0	0	328.18	0	0	0	0	0	973.92	0	0	0	0	0	0	0	0	0	0	0	333.56	0	0	0	0	0	0	1318.67	0	555.68	0	0	0	481.21	731.24	548.54	409.09	0	526.79
ID:53435	260.3	0	0	302.28	319.03	0	0	0	349.09	233.52	406.86	302.5	289.03	117.99	0	690.53	0	304.85	0	0	182.74	197.42	0	0	215.91	0	259.53	676.36	0	301.06	398.54	220.5	0	183.46	254.48	228.54	0	0	0	445.96	304.79	1032.69	261.44	119.47	227.56	467.53	253.33	278.85	577.37
ID:53470	844.12	0	103.2	0	573.71	25.64	1140.35	0	975.69	0	640.18	0	2697.74	0	0	0	1291.06	443.29	0	0	0	560.79	0	1845.52	0	0	1594.11	0	0	557.23	0	0	2827.95	867.9	1334.17	2052.37	0	0	601.24	1528.16	0	2294.53	0	2409.23	0	73.64	0	0	0
ID:53554	0	0	0	0	0	15.74	66.99	0	0	0	0	91.21	0	0	0	329.26	0	0	0	0	150.26	0	0	0	0	58.11	98.53	0	121.41	0	0	32.04	0	106.31	132.04	0	0	0	0	179.52	0	0	0	0	332.49	306.36	75.71	230.84	0
ID:53633	1498.94	853.87	1085.53	584.11	915.4	821.11	456.96	1261.45	1075.03	616.16	1309.71	940.26	340.99	0	552.15	353.89	1078.74	351.69	345.38	1465.64	1583.26	1462.98	687.84	1184.36	700.48	757.95	614.65	869.61	1291.16	0	1332.28	0	1264.97	662.19	631.17	667.38	471.24	1519.41	1179.21	649.75	971.51	630.33	294.46	333.24	817.98	632.93	653.61	993.47	1531.08
ID:53744	637.89	351.91	334.1	214.14	2257.72	124.07	223.76	906.91	311.11	336.15	310.87	290.04	0	109.63	0	197.8	527.56	0	186.78	124.51	806.07	132.82	203.16	0	138.89	85.58	177.88	309.42	472.76	148.5	524.12	253.37	435.18	283.49	967.82	184.12	0	439.54	487.1	448.57	273.8	101.84	0	55.97	105.42	315.84	145.33	303.79	0.31
ID:53800	0	0	0	0	0	0	0	0	0	0	0	0	0	0	0	859.04	770.46	0	0	1033.31	678.16	328.28	814.81	914.75	679.57	438.17	101.67	680.1	0	435.74	486.64	610.73	756.23	48.07	1079.02	302.07	91.15	0	425.22	468.5	0	0	0	0	0	0	0	0	0
ID:53866	1400.2	1268.5	2215.61	2624.42	1949.32	2282.43	2685.78	2252.87	2644.21	1772.79	0.181	3235.58	2119.14	2679.41	1094.16	0	0	1669.65	0	0	0	0	0	0	0	0	39.67	0	0	0	250.92	0	99.49	0	0	71.59	0	26.98	0	0	2083.56	1109.57	1294.83	1349.57	690.68	0	184.09	1215.59	90.02
ID:53957	0	159.88	176.92	510.11	648.55	0	0	0	104.38	214.58	173.19	80.43	74.13	0	0	0	0	315.72	0	0	0	0	0	76.19	0	165.39	0	0	55.31	0	48.2	505.76	74.79	0	32.36	0	0	0	585.69	0	67.18	0	0	0	63.51	194.05	49.56	66.49	281.84
ID:54054	0	0	0	0	0	0	110.97	0	0	0	0	0	187.86	181.06	0	216.4	0	0	0	0	0	0	0	0	63.82	0	0	0	0	0	0	0	0	0	49.98	0	0	0	0	0	67.23	0	0	122.99	0	0	69.12	66.1	0
ID:54176	0	0	196.72	18.4	0	0	75.35	167.62	0	0	67.26	216.7	0	0	0	193.38	0	0	0	393.27	100.42	156.86	0	373.09	209.46	284.15	577.85	121.22	163.29	386.85	0	0	146.1	613.99	0	0	0	0	719.83	0	0	0	0	0	70.7	182.32	0	0	0
ID:54269	0	26.46	0	0	0	0	122.29	70.47	0	0	0	0	0	0	0	156.96	0	0	0	0	0	0	0	0	0	46.05	0	0	105.7	0	106.68	0	0	62.56	0	0	0	0	0	0	0	0	0	0	0	101.57	82.29	0	55.2
ID:54421	589.78	413.26	0	0	260.66	0	826.13	253.01	485.19	0	196.14	0	611.09	186.08	0	675.35	0	452.96	0	0	0	0	0	187.8	354.77	0	293.26	276.36	0	647.57	0	504.69	0	0	229.24	0	0	0	388.06	0	629.5	0	0	409.72	1033.4	0	594.07	0	182.42
ID:54438	36862.2	51791.5	39859.2	54390.2	3760.69	22613.6	44997.8	4559.59	0.1547	60124.9	18130.9	0	18245.7	0.1587	18144.7	0.10059	9476.1	0	0	1824.18	11914.3	62655.5	66056.7	2909.97	55466.3	25629.2	59926.6	70467.4	8015.24	29753.4	16862.6	15377.2	11752.6	0.10029	18237.9	16594.9	4911.32	40702.4	4373.96	16894.1	30530.9	67972.1	0.16284	14485.6	13409.3	17476.6	58627.4	0.6261	1739.48
ID:54525	3856.04	2341.51	2996.75	2285.84	3325.24	0	1762.01	4429.65	3192.92	0	0	0	1568.21	551.29	2341.21	0	4288.36	0	0	2821.21	3478.09	4922.13	0	2314.47	0	3295.76	2661.91	0	0	0	2539.66	1772.57	3760.66	2236.58	0	2679.21	1984.01	5882.26	4115.86	2392.44	4264.84	5237.47	0	1514.56	3705.43	0	40.94	2248.92	2836.1
ID:54687	2053.86	2124.82	2613.73	1223.51	768.8	948.66	1738.2	0	1137.11	846.78	959.12	1527.68	1155.38	1136.87	427.29	0	1942.45	0	2067.08	0.297	1941.3	1290.15	0	1880.12	1286.5	0	0.114	0	0	1533.67	0	1069.99	0	1640.1	1763.51	876.4	1784.63	0	162.5	2314.77	4388.78	3288.8	1261.36	1680.69	3877.31	1504.52	2560.69	2380.35	1244.13
ID:54703	108.17	500.32	222.14	363.84	447.85	179.43	223.11	0	346.53	0	0	372.94	45.84	66.1	0	62.31	170.49	147.04	0	0	0	0	0	0	0	0	0	95.48	82.34	0	0	266.08	156.85	0	264.21	0	0	605.85	0	0	0	342.32	288.28	167.81	0	315.91	0	274.37	96.13
ID:54712	125.11	163.74	386.25	349.83	150.45	424.09	495.03	0	392.34	328.84	175.53	625.37	327.4	0	0	47.39	0	447.12	0	0	0	0	0	0	0	0	0	0	0	0	0	0	122.51	0	70.84	0	0	0	0	0	49.18	0	55.12	0	0	0	0	0	0
ID:54804	155.58	292.49	353.57	0	0	0	269.51	0	77.48	277.22	0	0	291.92	0	0	0	616.46	0	0	246.26	170.49	0	0	394.83	0	0	0	0	0	0	0	351.91	55.05	0	499.82	0	0	0	0	526.35	123.43	0	0	0	0	0	155.38	568.78	0
ID:54846	181.88	90.06	94.5	244.86	101.05	171.95	204.79	99.73	0	105.14	135.85	47.02	552.18	541.99	54.23	450.2	228.4	118.24	0	371.4	401.51	61.54	257.35	221.24	310.46	239.07	273.25	0	387.48	105.32	255.86	177.71	296.11	283.48	168.64	320.78	66.39	212.73	0	196.85	460.62	198.58	289.08	396.27	0	54.7	203.5	47.77	0
ID:54920	0	0	49.24	0	0	106.04	170.5	0	67.93	0	0	0	0	0	0	0	0	168.25	0	0	0	83.44	0	0	59.47	0	0.2	0	68.02	161.3	0	353.23	0	0	116.35	0	0	165.62	742.05	0	45.31	0	0	140.68	0	85.31	249.78	0	0
ID:55001	393.39	0	0	0	409.87	0	153.05	0	0	110.28	226.27	0	77.19	0	0	0	0	167.62	875.28	0	0	0	0	0	186.47	0	0	465.74	0	0	38.28	661.18	0	0	87.1	0	0	0	0	0	155.27	0	0	0	0	124.42	0	0	0
ID:55143	3146.91	977.93	2418.02	773.99	1747.41	1322.02	1032.63	1635.86	833.56	735.18	682.4	2131.5	460.8	0	0	2599.45	1944.98	1493.38	0.239	2213.26	971.73	2059.18	816.01	1548.52	1576.97	715.01	781.48	1589.26	2146.83	0.118	1032.51	2136.38	1582.87	1570.34	2199.37	377.91	1317.74	2445.92	2273.29	1924.8	2072.93	824.99	782.79	1031.63	4248.28	1888.95	1468.99	1414.19	743.26
ID:55314	0	239.07	184.99	162.84	167.61	256.71	223.56	0	237.1	454.3	587.19	57.22	621.56	259.83	0	0	0	0	0	0	0	50.34	0	0	202.8	351.42	75.41	0	0	118.99	0	100.29	0	0	194.36	0	0	76.94	166.94	51.57	309.7	213.49	113.44	348.75	0	315.6	410.48	737.38	418.57
ID:55315	133.19	176.15	32.98	0	0	0	93.09	56.17	0	0	0	124.3	123.36	0	0	185.29	0	0	338.22	0	81.65	0	0	0	0	0	0	0	0	71.95	23.23	679.82	0	48.53	0	0	0	50.18	0	0	52.64	0	0	0	148.32	0	203.58	0	0
ID:55523	0	0	0	0	0	0	0	0	39.89	71.72	0	52.18	0	0	0	0	0	0	0	0	0	28.2	0	0	0	0	0	0	0	0	94.92	33.03	0	0	33.16	0	0	0	0	132.26	34.73	0	0	0	0	71.09	39.84	0	99.17
ID:55582	1891.77	1515.05	1363.13	884.56	1833.2	875.69	1140.65	886.79	1001.05	666.19	887.22	1237.48	1427.27	776.12	307.26	2347.95	1303.7	1550.51	2176.42	1949.29	1540.98	1002.22	613.28	975.21	750.59	800.83	576.95	684.4	1032.22	1185.16	739.81	1248.73	1502.93	1238.5	1073.94	758.39	1015.66	2425.78	2676.42	1035.04	1537.18	1484.94	773.89	723.48	1151.71	1027.17	781.04	818.71	551.61
ID:55637	1795.59	0	1592.21	0	3522.29	127.4	2167.93	0	112.83	210.19	0	904.73	7300.12	2012.28	2199.25	1621.12	0	172.62	0	0	0	203.43	334.22	1128.81	1329.91	2569.06	0	83.22	270.59	39.15	0	69.73	0	0	2924.39	0	0	0	0	7400.63	10418.4	0	297.03	0	3925.92	191.89	59.19	2292.86	395.12
ID:55756	1020.07	732.33	688.2	599.21	1925.27	0	548.5	852.72	1473.45	663.72	1234.44	716.05	780.85	0	741.33	487.31	1059.5	422.39	530.57	961.85	681.65	657.01	387.3	819.38	444.25	740.18	487.18	1218.12	1001.5	797.94	860.25	363.52	569.25	760.37	686.38	761.08	301.94	692.88	1587.01	782.3	1177.34	0	661.12	430.54	0	885.27	520.34	628.37	786.7
ID:55917	486.26	0	415.08	0	0	0.386	2392.32	0	0	1491.8	0	1289.09	614.67	744.23	93.44	652.04	0	82.86	630.2	0	0	524.23	0	0	421.03	211.34	1754.43	0	816.9	2035.5	57.33	194.9	0	101.04	1126.77	0	0	192.73	0	0	133.95	809.99	2166.97	125.85	6256.15	1885.02	0	3474.35	0
ID:56053	1141.1	711.22	268.83	26.9	320.03	963.37	742.07	406.16	921.88	704.11	786.85	214.76	1020.05	493.62	0	662.13	167.96	588.58	280.29	304.77	0	584.12	433.69	124.24	1092.69	433.33	114.71	244.38	0	617.04	564.12	624.02	706.64	442.39	129.56	880.9	793.33	429.53	196.25	720.21	729.01	353.93	1211.2	331.83	1064.29	398.15	495.36	570.15	618.26
ID:56099	0	258.43	455.62	0	619.05	356.33	184.81	269.17	0	613.19	0.37	415.3	0	0	0	264.55	48.63	210.12	548.43	0	0	180.65	0	72.43	362.19	0	0	80.06	0	775.73	35.84	430.61	0	0	0	0	0	0	0	0	254.46	0	0	0	362.48	0	164.92	0	0
ID:56139	3612.45	0	3246.89	248.46	1873.4	1966.76	576.55	895.07	614.15	675.92	1111.25	2276.29	651.9	0	0	0	1258.79	578.25	1770.19	3412.42	1241.27	1386.66	570.98	934.7	1243.04	218.22	684.7	1730.3	2067.54	2651.43	0	3310.61	1521.6	0	3194.59	359.78	1118.93	1055.81	2034.66	1739.32	2466.19	929.39	681.99	697.68	0	2880.61	1961.06	0	208.42
ID:56142	0	1234.07	0	418.48	655.84	0	998.23	744.73	471.01	562.47	0	1479.03	623.42	282.5	0	3467.3	1677.02	836.6	3042.09	0	1046.3	1203.84	865.03	1128.96	980.06	0	0	0	730.35	0	0	0	1229.91	2409.45	0	0	1077.56	0	182.84	1151.66	0	667.18	570.27	659.3	3761.59	0	0	1282.27	0
ID:56267	0	0	0	206.8	151.43	0	458.43	0	154.15	0	0	0	189.82	0	0	0	0	334.82	0	0	0	0	0	0	0	0	0	0	0	0	116.04	368.52	0	138.51	0	0	0	207.51	308.62	0	213.96	0	0	158.69	339.27	75.17	348.07	0	0
ID:56388	0	0	27.25	0	110.52	0	0	0	48.4	62.99	124.74	89.97	0	0	0	0	0	0	31.22	0	0	25.84	0	0	0	0	0	136.19	0	0	0	60.32	0	0	0	0	0	0	0	216.43	0	0	0	0	321.37	0	0	0	0
ID:56457	9175.31	0	3495.34	0	0	7571.83	2616.22	0	0	17389.9	0	1660.74	0	1383.3	0	0	0	0	0	0	0	0	0	0	2767.25	2837.35	0.15	0	254.44	5463.43	0	1667.06	0	0	6097.97	0	0	348.41	0	0	661.09	0	0	20620.1	0	2231.73	0	9563.8	0
ID:56493	0	368.74	0	531.1	0	1320.19	1180.07	165.5	311.95	0	135.18	0	642.97	198.62	0	0	0	548.97	187.62	0	0	571.02	0	0	90.89	0	1103.24	0	727.1	0	0	562.34	0	526.77	734.83	0	0	612.91	1216.59	110.34	824.99	122.21	135.07	0	268.83	112.65	563.66	0	267.79
ID:56514	1518.15	438.1	527.03	436.89	786.09	0	564.92	646.11	694.29	505.12	624.77	1010.72	559.42	0	0	906.41	820.91	961.69	1499.11	1580.54	283.37	1203.2	0	894.3	1033.34	677.13	1314.55	726.63	1218.08	992.67	0	1479.73	0	0	526.97	251.45	858.89	0	345.3	1080.55	1054.17	1251.36	1410.62	1031.89	818.1	1047.71	997.65	695.66	40.57
ID:56662	0	0	0	43.93	0	0	349.97	0	0	0	0	0	151.42	0	0	0	0	305.96	0	0	0	190.74	0	0	191.68	0	0	0	368.13	0	0	326.55	0	534.62	103.28	0	0	37.16	256.02	0	163.64	0	0	135.91	0	50.09	401.34	49.5	87.79
ID:56884	1075.21	1222.9	1108.2	1888.05	537.05	1023.15	1532.13	887.33	1178.94	1254.12	0.177	1145.94	2718.79	2372.93	1038.75	2389.49	1510.74	1401.96	0	2262.54	805.47	1000.61	2245.29	4516.48	1702.08	2988.61	2181.08	1519.26	2908.13	789.01	4867.83	1976.3	1163.11	3317.03	1810.28	1327.09	0	1822.68	1584.08	2736.73	3950.53	2596.34	6307.86	6126.71	1412.27	1306.97	4262.16	2209.86	764.01
ID:56952	43.26	0	172.1	11.8	0	262.48	0	156.78	373.3	0	0	0	35.25	532.86	0	201.47	0	0	0	0	0	119.94	63.71	0	0	0	0	292.48	229.97	27.78	0	85.73	0	0	76.79	0	0	0	0	65.95	0	0	0	197.52	0	0	0	112.21	0
ID:56992	199.26	358.11	354.43	91.83	193.62	270.29	124.92	0	117.04	212.26	241.54	275.05	207.16	186.17	0	376.54	48.11	86.49	0	213.12	253.68	0	122.62	175.43	206.94	220.16	0	0	0	222.28	215.59	162.13	487.38	190.34	254.99	93.48	170.19	214.36	43.68	58.33	0	0	0	58.32	0	49.74	147.21	180.86	0
ID:57152	0	399.12	219.53	99.41	0	0	225.2	284.4	448.24	236.8	0	0	0	0	0	519.21	251.92	0	0	0	0	390.7	222.66	0	139.6	0	183.09	561.26	0	397.34	305.46	291.78	267.35	345.56	327.56	138.29	215.17	0	0	0	588.37	1082.26	0	0	746.82	0.47	388.02	315.94	413.17
ID:57183	119.15	121.36	0	312.84	158.35	0	154.58	68.27	278.98	172.46	136.01	0	240.15	109.32	0	0.12	0	0	0	0	0	163.65	0	0	101.87	147.53	0	0	0	166.83	238.08	58.86	0	133.95	0	151.99	0	126.22	0	0	111.38	124.72	209.98	0	98.3	157.52	185.17	115.37	246.79
ID:57211	0	0	152.49	0	0	102.14	30.46	0	0	0	0	235.11	0	0	0	284.72	16.67	131.92	0	152.28	0	0	39.22	179.06	144.3	0	19.64	118.24	0	0	0	293.13	32.82	0	85.4	0	0	0	0	0	26.8	0	0	87.98	0	0	47.34	116.45	0
ID:57264	61.62	119.11	445.67	0	260.14	0	0	0	0	629.85	122.74	150.99	0	132.28	0	0	324.76	228.22	0	0	0	0	0	0	0	0	549.16	33.76	0	0	0	0	0	0	833.09	0	0	187.56	0	133.21	74.63	352.86	0	0	171.8	0	0	1445.18	0
ID:57265	5767.43	3292.65	3367.13	2487.45	3012.23	8264.01	2279.82	3403.68	3418.29	2032.8	3668.73	4505.45	2247.64	905.74	768.56	5103.58	3980.41	3060.06	8011.82	7311.67	2427.39	4232.98	1705.89	5683.26	5090.84	3425.23	5063.5	4529.79	0.712	8601.3	2592.03	8031.65	2396.08	0	4904.42	1926.85	3543.68	0	1681.77	4022.85	4601.81	5556.74	5712.69	4470.3	8955.91	5438.63	4362.32	3117.94	0
ID:57360	0	311.16	0	92.3	0	0	778.01	0	46.29	80.64	0	0	159.71	54.88	0	0	0	262.88	0	0	0	244.05	0	0	238.72	0	0	0	282.05	111.14	0	125.64	0	447.11	329.58	0	0	369.04	295.35	75.13	219.24	0	0	522.92	224.62	297.82	827.29	52.02	207.36
ID:57378	0	62.64	0	0	0	0	51.66	0	0	0	0	0	0	0	0	378.38	0	0	348.34	0	0	108.23	0	0	0.1	0	262.28	0	0	279.43	0	740.63	0	61.6	0	0	0	53.17	0	0	0	120.93	0	0	46.93	28.79	68.57	209.69	0
ID:57531	6131.23	4110.59	3609.6	3309.23	9413.16	3893.87	3944.1	6274.45	4820.14	2325.71	6377.63	5902.46	2511.35	3504.23	1382.07	3688.71	5767.02	1987.02	4286.81	3612.16	4227.96	3005.71	2470.91	3850.81	2351.03	4551.22	1861.88	2269.65	0	0	2155.06	3027.65	3906.24	4568.01	4414.11	2585.3	2737.92	0.789	11946.4	4236.31	2601.02	2954.11	4033.54	2615.72	0	3637.34	0	4117.95	2578.7
ID:57537	3688.65	4208.06	3979.7	0.1015	12743.7	3307.55	6353.01	4144.5	4286.98	4190.34	3650.12	3361.86	5990.04	4946.01	3716.64	2476.16	4778.84	3251.38	3258.06	4138.33	3933.4	5553.62	3497.55	4035.06	4423.76	5553.72	5388.67	4730.79	301.24	5511.54	5176.52	709.64	1825.55	6496.15	321.08	6257.62	3405.84	8835.92	4340.53	5556.46	5968.11	9256.62	10700.2	5557.98	1029.24	4137.11	5239.58	4470.86	5212.69
ID:57584	919.2	414.07	0	0	0	0	397.42	569.62	623.36	246.54	209.42	286.04	629.63	505.5	0	386.12	0	0	0	430.21	258.17	0	151.62	0	598.17	499.36	0	378.32	0	111.91	394.88	214.16	0	277.33	0	330.58	0	201.87	0	414.97	86.42	0	788.24	0	517.63	0	0	88.19	914.29
ID:57633	0	53.07	66.66	0	0	40.11	23.71	0	0	141.32	0	328.7	0	0	0	87.23	0	0	0	0	0	0	25.7	0	0	0	0	0	0	0	0	225.99	178.43	0	373.79	0	0	0	0	0	0	0	0	234.73	0	0	24.13	221.36	0
ID:57711	0	0	0	0	0	0	0	59.35	0	0	0	223.16	0	0	0	0	0	0	0	0	161.14	0	0	0	0	0	55.87	311.37	0	0	190.32	111.03	0	73.75	0	0	84.13	42.77	0	0	0	0	0	0	124.27	196.29	0.9	133.29	0
ID:57777	0	298.48	0	0	0	680.78	0	0	476.28	1045.18	0	0	124.64	28.49	0	624.6	128.67	245.04	0	0	0	152.6	299.8	0	93.04	0	0	676.03	216.2	173.04	0	0	0	0	0	0	848.39	0	0	98.68	0	0	42.49	364.24	0	0	0	0	0
ID:57888	74.59	173.49	0	164.87	0	174.81	370.58	32.27	0	0	0	0	456.87	247.64	411.15	214.93	0	208.69	0	0	93.04	0	278.06	59.12	259.44	567.32	0	0	257.02	0	0	143.71	0	0	0	42.08	0	223.25	0.5	645.61	993.17	0	107.4	0	1011.06	17.1	0	0	0
ID:58050	0	0	151.79	0	737.84	262.45	0	0	0	195.01	298.92	1108.62	189.57	0	0	854.09	233.77	1266.34	1656.36	0	179.34	399.8	210.5	434.26	173.89	0	471.41	616.59	626.81	608.27	0	1235.98	117.72	229.65	728.18	99.77	0	0	1933.54	333.69	847.98	735.7	0	232.35	0	728.02	358.09	322.16	0
ID:58084	1278.3	1959.74	840.95	1543.12	1994.91	1682.01	2056.86	736.27	1740.31	633.4	701.12	628.57	1511.87	334.28	0	2464.72	1195.75	1339.81	3444.07	1082.72	1057.34	1781.86	466.73	1891.87	2064.97	512.22	1736.3	1011.85	0	1966.96	644.79	3723.64	424.1	2377.02	410.62	457.84	548.43	1896.02	611.02	1571.97	1423.46	2611.38	776.36	2918.25	2190.66	2158.06	2234.97	1226.78	575.76
ID:58355	0	0	0	2449.28	8200.57	0	0	5725.16	6866.73	911.1	5871.22	0	4616.63	0	22459.6	5982.59	6404.84	1647.28	0	5830.61	4187.58	0	3067.53	7274.93	2564.46	0.1077	0	661.53	0	0	2981.93	0	5551.13	0	0	3268.95	1621.57	0	2855.75	4233.66	4753.45	0	0	0	0	2303.1	1547.49	3178.55	6771.51
ID:58452	0	0	129.38	0	458.31	0	0	220.93	142.33	149.23	271.55	0	0	0	0	0	147.95	0	28.94	0	907.38	42.48	136.58	0	0	0	0	295.12	0	0	0	0	0	28.31	50.06	0	0	0	0	0	254.38	0	0	0	143.18	193.84	113.92	123.94	0
ID:58798	72.73	118.63	0	0	0	85.42	24.13	0	110.11	55.79	0	0	0	210.4	98.66	0	48.03	137.81	0	41.11	141.9	0	27.02	0	0	0	0	0	0	33.33	29.33	104.27	0	0	0	144.75	0	0	167.23	0	0	1612.59	105.88	0	298.61	0	0	188.76	0
ID:58880	0	0	0	116.87	0	0	635.67	239.28	0	139.34	0	188.93	803.42	325.48	0	0	0	1072.62	89.44	0	0	708.91	0	0	711.83	0	386.68	0	820.3	549.04	0	810.71	0	0.69	330.88	0	0	705.16	797.5	573.01	1138.04	226.18	226.16	1359.61	867.31	146.46	675.67	0	642.72
ID:58889	0	0	92.03	27.62	186.24	0	59.04	80.98	92.96	128.05	0	142.26	40.05	0	0	0	0	0	0	0	0	28.55	0	0	0	680.74	0	0	58.13	0	0	69.47	153.37	104.58	0	0	0	0	0	0	0	0	0	0	0	146.97	111.66	37.01	36.49
ID:58898	187.34	0	0	331.29	205.48	0	151.69	0	195.01	0	0	132.7	0	0	0	525.89	826.54	0	173.31	351.12	789.4	735.97	0	101.68	489.5	0	355.36	410.08	315.76	0	0	303.59	0	211.24	369.94	629.71	1048.66	0	0	284.55	208.21	0	0	0	0	450.12	591.55	78.74	678.64
ID:58941	3337.35	2646.96	2442.31	1073.69	2687.46	2274.03	1588.92	1580.21	1632.46	1191.66	1938.96	2620.88	1214.06	649.98	100.97	3882.8	2612.63	0.208	6070.82	2412.21	1306.11	1856.95	1012.65	2006.32	2034.68	0	1416.09	1692.93	2481.19	3786.22	0	3928.21	2131.91	1482.06	2647.05	585.74	1854.16	4143.8	3675.64	2090.58	2119.26	4288.65	1938.11	1798.65	3422.07	3802.9	1979.29	5410.21	879.3
ID:59022	3157.95	10821.4	2155.17	3297.43	3185.85	7801.14	1415.9	2254.39	5766.77	6106.24	5483.23	1004.26	8528.57	1872.06	7529.5	4719.63	1670.72	208.7	1333.22	1924.58	128.36	800.01	4223.15	922.09	7526.06	1578.9	437.53	7794.09	0	1830.57	1832.23	2247.76	7802.93	10393.6	195.9	5343.96	4379.46	7729.33	42.05	683.36	832.73	1949.16	8592.71	0	305.51	943.93	1303.95	10139.4	1774.52
ID:59100	0	0	0	137.29	0	0	0	66.88	0	330.14	0	0	0	94.95	0	0	0	0	0	0	0	119.31	0	0	0	0	0	0	0	170.97	0	0	0	0	0	0	0	0	0	0	0	0	0	0	0	152.78	180.02	112.35	218.62
ID:59142	367.19	290.74	145.5	114.38	0	0	124.98	165.55	251.02	0	72.84	129.65	332.8	45.36	0	120.77	79.34	0	0	277.08	32.94	0	0	0	60.93	0	0	72.95	0	0	0	68.03	152.92	118.82	269.82	135.78	0	0	0	0	0	0	0	42.34	0	225.47	0	91.62	156.18
ID:59152	104.84	1099.36	1674.71	0	214.3	705.43	0	767.46	1325.31	1132.72	215.91	502.56	0	713.29	0	577.1	1136.84	534.8	0	452.34	0	273.37	0	0	149.33	0	0	995.04	645.46	385.87	0	0	154.61	134.37	162.58	0	1239.71	0	0	49.09	0	520.02	533.03	610.49	0	12.66	117.39	200.68	0
ID:59226	478.84	355.82	0	0	0	0	625.23	0	0	0	0	0	0	0	0	0	716.87	0	0	486.37	462.55	0	0	996.41	0	0	0	0	0	0	0	1475.91	0	0	1248.27	270.08	0	0	0	555.54	414.14	0	0	0	0	0	250.6	456.73	0
ID:59295	0	0	30.34	0	0	60.42	63.32	0	0	190.65	331.54	0	281.73	0	0	37.71	0	0	0	126.16	0	200.34	189.46	23.82	103.82	248.79	0	39.83	230.42	0	337.45	0	318.71	0	0	280.39	276.76	0	0	277.49	191.48	0	0	34.8	242.21	160.66	129.5	261.99	150.02
ID:59594	212.66	158.7	0	0	291.4	0	143.09	85.18	0	33.55	37.83	234.8	157.39	0	0	289.49	54.8	44.64	0	0	0	62.23	0	0	91.28	0	138.8	72.23	267.15	200.32	24.72	395.41	0	171.42	146.36	37.37	0	215.74	0	0	223.64	0	0	0	421.14	284.87	172.48	0	0
ID:59745	179.11	66.56	80.84	144.9	168.82	109.85	239.48	0	218.89	0	46.71	104.12	0	0	0	700.34	720.39	0	761.77	824.24	713.08	1013.55	538.48	720.38	1015.34	1310.64	555.79	0	449.68	518.92	750.73	709.4	232.47	563.43	422.41	702.38	228.73	873.73	208.91	667.33	190.25	179.91	275.52	133.91	417.68	665.44	501.02	569.02	487.51
ID:59773	0	34.2	0	34.92	0	0	400.62	0	2092.49	68.59	0	470.08	0	0	0	224.68	41.63	0	0	1020.48	319.77	0	314.14	70.3	59.48	350.21	0	0	0	0	146.7	0	1060.44	0	0	466.83	0	297.41	0	62.48	634.52	0	0.12	573.88	0	0	644.14	0	0
ID:59793	684.1	2733.77	3490.78	0	0	978.44	0	405.73	0	3367.96	0	27.87	847.21	909.39	0	1898.87	0	1071.03	0	0	0	362.47	0	113.14	572.38	0	424.96	1308.91	1208.44	716.14	0	0	0	680.82	1065.49	0	1451.02	0	0	507.94	0	790.9	0	840.07	464.57	39.88	0	787.77	0
ID:59844	276.25	0	206.93	268.92	0	0	0	50.09	0	0	0	0	185.96	113.71	0	215.8	162.65	73.16	0	0	569.56	0	0	0	82.86	98.7	0	0	144.94	0	0	92.19	0	341.24	0	194.54	0	0	0	27.38	0	644.23	1024.36	0	0	0	0	51.7	0
ID:59876	0	340.58	0	0	0	326.59	0	0	481.79	421.32	54.47	0	0	0	0	0	0	233.36	0	0	0	254.1	0	906.98	0	0	801.34	92.34	0	297.81	734.33	0	284.55	0	116.81	0	63.63	179.99	147.09	251.06	0	0	0	737.3	0	0	565.99	0	0
ID:59928	1415.17	0	0	0	1160.26	0	518.36	0	737.14	0	0.76	0	1030.1	0	0	0	977.07	430.15	0	0	0	607.53	0	0	0	0	1037.92	0	0	0	0	0	1849.39	544.04	709.09	1185.88	0	0	619.4	0	0	2298.07	0	290.22	0	0	0	0	0
ID:60041	163.11	0	70.54	0	107.98	0	42.7	336.04	0	0	0	109.52	0	48.89	0	0	0	0	0	0	0	132.78	0	0	169.07	0	0	0	0	0	240.95	27.74	0	251.81	45.26	0	0	25.62	0	0	70.31	0	0	0	0	105.06	88.63	0	0
ID:60126	0	59.39	27.79	87.63	0	0	101.42	0	144.35	207.86	94.75	265.02	134.04	72.01	0	0	0	0	0	0	50.53	0	0	0	0	0	0	0	0	0	0	114.98	0	0	0	156.4	0	66.03	0	0	0	0	0	0	0	94.36	136.4	0	121.68
ID:60149	1791.78	1723.88	1843.95	3592.73	2466.25	3044.99	1833.05	1414.18	3524.67	1753.42	1377.3	1281.34	1707.08	1602.12	800.36	854.27	1692.19	1011.97	1014.92	938.38	1757.11	1617.88	1288.7	1975.29	2148.4	2776.59	2221.61	2031.27	0	1076.02	2802.52	855.51	0	2283.68	543.93	1442.53	570.44	3292.38	1529.12	1463.76	2367.73	2930.75	3294.1	1699.52	700.87	2543.05	2328.31	741.82	1947.86
ID:60248	229.7	0	100.27	0	204.07	303.54	437.22	64.98	136.66	0	68.44	159.27	52.24	67.12	0	0	146.35	31.44	0	0	159.87	65.61	0	293.03	112.23	56.82	48.93	0	158.41	77.28	147.15	121.54	0	306.04	135.66	0	0	589.05	266.72	303.14	963.43	0	0	237.32	56.28	0	405.04	41.22	65.13
ID:60352	0	743.59	443.77	35.51	0	893.9	366.11	0	0	237.43	0	0	297.45	0	0	656.32	534.02	52.38	0	299.75	199.42	0	101.66	586.38	14.21	0	0	0	347.74	282.92	83.59	817.25	162.08	0	167.27	0	331.71	0	0	403.47	192.62	0	0	475.86	0	142.17	372.84	227.8	0
ID:60357	1336.78	1315.87	1346.75	494.22	835.76	297.95	777.51	690.41	579.86	278.48	403.03	912.92	447.32	500.34	0	1197.04	740.85	463.14	703.96	955.21	805.71	472.6	573.01	794.58	340.97	238.87	186.03	0	530.03	562.08	689.61	745.48	1141.38	658.75	661.21	671.17	814.28	0	470.49	1085.94	1131.28	1514.74	365.45	364.64	1672.33	1015.68	674.2	362.07	568.15
ID:60429	96.96	499.2	718.08	154.59	0	112.33	37.4	0	434.8	866.13	0	0	66.33	0	0	0	435.71	43.77	0	0	0	0	0	0	0	0	0	0	0	0	0	183.67	0	0	162.1	0	0	0	0	0	39.19	0	0	0	0	0	21.38	0	0
ID:60628	0	232.26	94.23	146.94	228.07	986.88	0.23	249.06	403.46	1139.04	208.74	492.78	362.12	191.56	0	71.74	0	123.13	140.9	0	0	193.46	0	0	228.6	255.15	253.21	0	0	262.63	184.38	146.16	128.82	119.39	99.81	189.26	0	376.21	0	83.53	151.67	325.12	124.74	322.58	0	360.7	237.48	0	417.34
ID:60721	0	364.38	213.53	0	0	0	449.83	52.76	0	0	74.39	0	0	0	0	270.22	83.51	143.08	292.82	0	0	292.98	0	231.45	484.24	0	0	204.03	0	0	0	75.28	70.06	450.18	0	0	0	0	30.3	0	375.15	0	0	0	0	209.09	439.37	0	0
ID:60751	0	986.11	2613.91	3323.6	0.109	1819.47	693.9	366.71	2183.48	2912.4	4400.3	0	0.612	962.03	0	0	0	911.4	114.49	0	0	1155.27	0	81.89	840.46	2806.14	1066.48	130.79	1893.25	955.54	736.24	592.96	665.9	900.02	1720.07	3601.37	624.24	1948.38	1752.4	1638.81	1926.5	3652.31	862.09	2893.59	1962.38	3501.71	1054.91	3748.59	6595.85
ID:60792	618.69	1283.64	0	0	0	0	0	0	93.26	4194.74	0	1309.73	310.99	390.65	0	2302.56	0	0	692.84	0	0	221.74	0	0	1470.85	0	301.84	289.62	193.29	1204.87	113.32	139.11	0	780.4	582.9	0	0	78.02	0	0	244.59	410.58	2747.14	0	0	0	714.82	523.92	0
ID:60816	213.2	0	0	316.79	211.29	0	0	0	0	231.74	0	0	644.28	0	0	0	0	0	0	0	0	0	131.59	0	0	295.35	113.65	0	0	156.66	316.3	0	0	0	0	190.66	127.12	0	0	371.72	0	0	0	133.94	244.78	174.1	0	99.21	516.48
ID:60897	0	0	2040.99	0	0	0	150.61	0	1594.91	120.77	0	0	342.37	0	0	0	1994.04	220.92	0	0	62.03	0	0	232.55	0	0	0	0	0	0	0	458.04	0	0	0	40.44	0	0	0	223.78	166.31	0	672.31	0	0	0	157.34	673.74	0
ID:60983	0	44.28	0	0	0	1545.18	0	0	0	0	0	0	0	64.74	0	624.35	0	0	0	961.27	24.91	0	197.8	0	0	0	0	1396.94	1393.02	39.94	0	0	0	73.6	15.31	0	4234.22	0	0	256.24	0	0	0	0	0	0	0	0	0
ID:61039	1463.81	1132.76	1231.45	664.24	449.15	683.36	884.09	638.55	601.38	495.11	542.37	698.86	981.29	36.08	494.02	1133.3	1430.1	495.18	482.43	1373.93	988.09	696.4	0	893.86	920.78	466.15	745.37	0	632.86	382.45	694.7	0	0	595.05	836.17	746.86	1054.69	1057.13	55.2	1495.13	2378.46	1517.4	815.76	850.74	120.12	931.92	0	0	1031.63
ID:61048	0	0	0	0	0	0	0	0	0	0	0	0	136.38	0	0	0	0	0	0	0	0	0	23.02	0	0	0	0	0	0	0	0	68.62	372.34	0	64.38	0	0	0	0	110.81	66.27	0	35.46	85.38	0	0	0	26.21	0
ID:61087	0	299.65	148.55	0	0	183.74	278.55	0	0	0	0	0	0	0	0	384.72	179.6	0	0	0	78.28	0	0	190.54	0	0	0	0	0	0	0	435.42	0	0	54.54	0	0	0	0	187.48	32.87	0	0	251.57	0	17.88	49.03	174.15	0
ID:61192	0	0	0	0	0	234.22	416.85	0	0	212.42	0	279.67	128.79	0	158.81	552.12	0	0	0	0	0	0	0	0	0	0	883.91	0	94.03	0	84.71	0	0	0	0	0	0	159.86	0	0	0	0	76.41	0	972.7	281.94	21.36	1611.51	0
ID:61221	902.27	2779.76	5359.21	3379.76	325.54	4748.33	5637.38	1985.11	1797.82	4356.93	2604.29	2458.84	5645.3	3996.92	0	0	1038.82	5941.47	3182.79	0	0	5681.2	642.34	2416.09	4499.76	944.62	8739.6	135.13	5502.54	4720.47	372.53	5173.36	954.07	5529.03	5689.93	3831.09	1226.24	3954.56	8782.74	5326.75	7476.96	4343.91	4059.23	6611.93	2923.14	3087.77	4564.46	2060.97	2805.47
ID:61304	327.8	0	402.32	0	310.97	0	0	652.87	250.07	71.06	208.8	414.56	103.45	207.2	0	258.77	328.59	0	0	0	357.45	288.67	281.49	0	272.91	132.43	129.52	155.71	250.84	219.33	0.15	20.53	310.16	0	48.64	62.61	46.95	279.92	577.58	129.16	0	0	0	0	117.63	188.1	0	80.75	196.69
ID:61332	3014.32	3573.52	1611.51	5848.25	1852.94	2644.91	4793.36	2584.81	5148.02	9611.28	2859.47	2454.51	9521.16	4478.65	1439.42	2292.54	2632.79	1423.17	1208.54	2208.28	1589.61	4201.81	1413.59	2406.25	6496.6	4710.38	4586.88	1313.34	0	4406.03	4989.23	2404.83	2006.23	4988.33	2980.19	4543.71	3179.41	4081.25	0.26	3732.91	4189.53	7518.13	6549.65	3898.31	4937.52	4184.46	5858.53	2709.21	7317.08
ID:61404	0	0	0	0	329.97	0	0	39.66	0	0	0	0	119.57	0	0	0	0	0	0	0	0	0	0	0	0	0	0	0	0	0	727.67	0	0	0	0	59.28	0	0	0	0	0	0	177.95	1320.5	0	0	0	1246.24	85.74
ID:61405	0	154.88	0	45.67	0	0	48.71	58.57	324.81	582.99	128.32	0	152.94	0	0	171.49	40.42	80.27	31.67	0	0	0.15	123.62	135.74	0	0	852.19	665.03	156.86	1426.28	0	101.16	0	134.32	1026.27	0	0	2336.8	96.13	153.5	36.75	232.46	0	0	115.12	957.44	88.53	82.47	300.4
ID:61429	899.86	740.82	803.85	602.48	399.18	1213.19	681.78	293.68	528.55	0	44.96	1083.62	904.19	631.37	0	1112.77	743.67	442.1	438.27	548.62	539.46	495.61	258.29	406.65	458.84	358.78	0	214.73	540.02	0	0	953.32	1064.07	520.42	0	344.05	494.86	0	791.49	313.88	436.44	313.56	0	0	432.6	0	403.28	0	125.65
ID:61446	0	0	0	0	76.37	0	50.48	0	0	0	0	0	0	0	0	166.73	364.14	0	223.78	0	134.94	378.97	0	0	143.55	261.89	0	0	0	0	194.04	193.14	0	81.32	70.32	62.32	0	191.41	0	55.83	0	0	0	0	0	127.73	0	0	173.56
ID:61480	225.08	46.46	0	420.79	0	0	103.38	0	0	186.93	85.09	82.7	392.44	353.8	0	0	0	0	0	0	0	0	83.89	0	0	421.32	0	0	0	78.71	0	0	0	0	141.17	153.41	88.31	301.38	0	188.79	170.91	86.38	329.04	0	108.64	263.28	175.7	0	510.58
ID:61510	0	247.9	0	0	7084.22	127.19	0	2285.69	1421.59	318.8	729.12	0	1325.68	0	8243.67	1041.79	360.08	65.62	0	2979.59	644.02	0	453.72	1236.72	451.75	0	0	744.03	0	0	1443.64	0	124.11	133.28	0	399.08	0	0	0	0	101.16	0	181.18	0	0	140.04	0	2299.95	2075.57
ID:61573	256.73	2124.69	812.17	2371.88	0	584.42	1927.24	140.43	1322.68	1959.73	1779.82	1022.2	1832.42	1519.22	0	0	144.44	528.42	275.54	237.37	0	310.42	362.69	207.54	862.9	0	1067.68	0	975.52	1007.58	192.46	373.02	192.96	219.11	2466.86	690.32	137.46	946.98	2183.69	0	868.55	0	437.82	0	0	547.27	826.89	1049.37	1768.23
ID:61576	31.44	351.94	369.26	0	521.58	65.49	276.69	80.29	0	102.6	100.56	437.51	72.15	0	0	202.04	90.83	455.47	158.2	328.25	56.78	21.71	0	168.53	50.72	0	0	0	0	200.37	115.17	871.66	0	85.17	273.81	0	0	0	0	176.02	427.75	456.03	0	205.91	554.94	427.5	122.1	108.55	0
ID:61636	551.91	1067.65	1231.29	283.92	0	0	306.6	0	920.74	811.75	0	0	380.63	0	0	297.75	1493.89	187.02	0	641.04	309.47	0	0	531.17	0	0	0	544.65	0	0	0	701.98	0	0	1089.93	321.34	0	0	0	308.26	221.34	0	194.82	144.8	154.02	0	135.84	1248.66	0
ID:61723	6918.02	0	2830.71	0	0	7442.22	2677.28	0	0	6169.44	0	2128.96	0	4347.83	0	0	0	0	0	0	0	0	0	0	2191.69	0	0	0	450.58	12668.4	0	1345.51	0	0	5841.97	0	0	267.02	0	0	317.29	0	76.08	39225.1	0	1018.86	0	3882.59	0
ID:61814	0	117.74	138.92	108.14	68.35	77.78	275.35	124.46	141.22	0	0	0	223.75	0	0	0	0	543.51	117.02	0	0	152.69	0	0	187.58	0	61.65	0	0	99.22	0	417.62	0	0	197.45	0	0	193.74	0	192.06	128.54	0	0	350.42	0	112.22	0.48	0	0
ID:61855	0	0	226.26	0	91.14	0	121.58	139.08	0	0	106.85	40.86	0	0	0	0	240.22	0	89.21	0	57.33	0	0	39.36	0	0	0	0	0	43.44	0	136.74	0	113.93	138.52	0	0	0	0	0	0	0	0	0	0	136.8	163.48	182.54	70.93
ID:61945	1417.51	721.71	1352.99	658.6	987.08	606.02	630.17	1940.47	773.34	991.12	1415.66	1471.65	635.02	1684.62	485.96	491.88	832.57	292.98	889.15	582.35	921.07	1122.66	1567.92	474.88	1217.68	865.9	498.6	566.16	1152.98	1265.03	645.39	0.49	1088.64	483.11	0	811.54	962.16	1497.52	1556.58	506.89	991.88	991.92	1108.35	0	0	690.9	579.01	690.48	749.15
ID:61949	0	0	0	530.39	566.64	0	0	0	0	0	0	0	0	0	219.3	228.3	0	201.31	0	297.74	296.98	0	0	261.89	0	0	0	0	0	0	0	0	331.52	0	0	0	0	0	53.66	66.96	274.98	0	534.2	0	0	0	0	0	948.73
ID:61984	148.46	1547.06	755.19	881.37	394.38	3423.06	2849.57	307.95	225.01	182.86	338.24	415.34	1795.5	0	0	0	229.84	3183.93	315.06	0	0	1667.63	298.4	180.38	1612.03	0	2486.02	0	2136.46	1516.45	0	1638.39	0	2570.74	3133.07	1047.42	0	1837.24	2320.14	1598.11	2949.06	1189.31	1040.43	1589.79	2846.12	1017.41	2828.56	165.8	1534.96
ID:62000	295.83	0	0	0	70.85	0	24.92	0	0	0	0	0	0	0	0	0	0	0	0	0	88.65	350.36	0	115.36	0	0	0	0	0	0	0	28.99	0	0	0	0	0	0	0	144.84	0	0	0	0	0	0	0	0	0
ID:62080	0	0	0	228.29	0	219.97	337.56	190.6	0	0	240.38	299.26	0.28	188.76	0	630.39	0	518.17	403.7	0	0	186.81	0	292.87	148.86	0	304.26	274.67	508.14	0	0	607.12	0	228.67	380.8	59.46	0	497.29	513.4	562.77	529.28	480.88	340.04	441.87	588.96	494.16	404.1	317.83	0
ID:62135	0	0	0	0	0	0	27.09	0	0	0	0	0	0	0	0	150.15	321.25	0	332.82	0	198.26	228.22	0	213.06	123.6	446.25	0	0	0	0	0	171.03	0	0	0	0	0	0	0	50.98	28.4	0	0	0	0	0	0	0	55.86
ID:62226	180.91	127.61	0.33	76.93	0	369.87	365.42	152.2	42.27	157.83	0	0	264.45	0	0	320.78	685.02	0	0	0	1189.04	126.91	823.15	557.12	0	0	0	643.93	49.93	0	61.94	284.38	872.73	104.67	543.09	334.5	336.39	0	0	696.65	65.67	0	175.12	198.18	0	0	229.56	676.24	0
ID:62256	0	0	158.84	0	0	116.01	64.22	0	0	50.12	0	0	80.94	0	0	301.05	102.15	0	0	0	61.43	0	0	131.19	45.25	11.42	0	0	0	114.7	68.79	92.01	0	0	51.39	161.8	0	0	0	124.72	77.22	0	0	0	0	0	67.45	206.85	0
ID:62323	220.82	0	102.92	0	0	8030.87	591.62	0	0	3517.88	0	165.2	0	11408.6	0	0	0	0	0	0	411.08	0	0	0	0	0	7323.83	0	0	459.77	0	174.81	0	245.11	4341.94	0	0	651.72	0	0	227.69	0	0	4701.5	634.87	1964.25	161.12	30653.8	0
ID:62362	0	0	0	0	210.81	0	149.22	121.03	179.83	0	0	115.18	0	0	0	0	159.46	0	0	0	0	430.11	0	0	241.53	226.94	0	161.54	0	31.03	160.31	217.86	0	0	0	202.08	0	0	0	210.94	0	0	208.42	0	0	0	0	0	427.66
ID:62387	417.54	0	0	18.77	981.84	80.87	197.67	0	242.82	55.32	95.47	89.51	401.59	85.24	0	0	0	127.4	0	0	0	0	0	0	0	0	0	0	116.12	0	240.03	0	0	0	149.61	39.71	0	126.64	0	272.03	761.62	1273.46	676.02	185.05	293.71	82.97	433.74	0	219.52
ID:62504	31.46	115.74	510.98	0	254.74	0	0	206.83	45.51	0	287.86	459.69	132.81	0	0	113.52	253.92	61.07	392.73	0	0	38.36	180.77	118.1	180.97	61.37	0	0	127.86	325.12	119.51	246.18	207.46	122.06	0	0	0	0	0	0	183.47	0	0	124.57	349.73	0	107.4	0	119.01
ID:62547	0	549.07	0.57	0	0	318.38	345.63	0	0	120.49	0	0	73.69	0	0	3446.24	1325.3	66.42	0	89.85	0	622.2	0	1070.53	0	0	0	0	0	0	0	2325.1	684.31	294.29	0	0	0	0	0	749.55	91.13	0	0	0	0	0	997.28	169.01	0
ID:62580	0	141.06	150.82	0	39.62	0	192.56	97.25	0	0	0	98.97	0	132.45	0	315.32	232.21	0	0	0	0	75.29	0	0	0	0	0	50.12	109.3	51.53	0	42.53	89.65	127.54	190.05	0	0	316.02	0	72.18	137.14	0	0	0	0	299.58	0	35.91	0
ID:62866	3830.05	5290.68	6142.61	2895.95	1018.65	1929.02	6752.33	2537.29	4236.81	4342.24	4391.02	6855.25	20514.9	0	1842.32	7019.88	3942.84	3256.72	0	6722.18	4123.43	2887.18	3517.08	5722.22	6775.1	5810.03	5379.67	2746.58	13118.6	0	2961.42	4046.5	0	11519.9	10024.8	7069.25	2135.9	9533.85	3828.36	2528.34	9763.17	5889.02	13065.8	8273.18	4687.52	0	11395.4	8359.43	2803.91
ID:63087	611.8	0	0.58	33.88	464.21	1187.99	0	0	330.15	1456.92	0	608.55	0	134.19	0	0	0	0	0	0	0	0	0.14	0	0	0	0	217.78	0	0	186.45	0	395.22	0	611.24	149.67	0	0	0	0	0	0	0	0	0	0	0	0	159.53
ID:63098	319.22	320.89	997.49	640.45	0	10244.9	1246.96	256.29	0	22685.6	0	618.7	0	2935.56	0	169.17	118.88	0	149.44	0	432.1	602.07	221.07	228.74	0	0	17321.8	719.38	0	987.93	0	591.16	231.18	0	1068.58	0	0	0	0	438.92	725.11	410.3	0	2016.29	1734.14	3859.43	0	0.2211	0
ID:63135	0	571.66	0	0	0	0	470.18	480.76	0	0	297.26	0	0.45	0	0	782.69	425.95	345.64	645.9	416.32	796.92	360.14	0	391.76	330.36	156.38	0	0	851.91	0	0	486.6	0	0.28	0	0	359.46	0	715.63	602.44	503.03	420.87	287.7	0	985.01	1614.71	423.48	0	0
ID:63143	0	0	0	0	486.71	0	116.62	0	546.45	0	67.49	0	215.97	0	0	0	0	127.38	0	0	0	0	0	0	500.36	566.05	0	0	0	0	0.26	0	0	359.3	0	290.11	0	251.77	0	0	0	0	731.55	0	0	0	527.3	0	598.82
ID:63183	336.91	0	56.23	0	918.14	0	219.83	0	0	155.35	0	0	202.74	82.77	0	0	0	0	191.14	0	0	119.79	0	0	128.34	158.35	0	0	383.43	107.86	0	71.9	0	0	129.56	179.56	316.68	389.86	0	560.04	255.01	1947.84	1425.55	288.06	0	197.1	577.63	0	193.52
ID:63209	144.55	2088.84	478.14	703.1	624.76	0	1611.72	377.63	1158.13	853.17	235.65	496.57	1059.77	781.32	0	329.39	0	1728.32	0	0	0	850.31	238.07	0	451.11	534.55	0	0	1621.96	256.89	1129.98	883.06	1508.41	576.94	922.47	1112.66	884.35	1285.39	1662.24	1380.39	770.36	1170.11	2150.06	471.61	1191.53	473.29	1755.77	95.37	1661.21
ID:63427	209.62	73.38	172.76	106.88	305.21	0	210.28	65.27	58.94	0	0	126.05	0	71.95	0	103.41	108.47	0	137.27	0	369.3	163.34	0	80.12	101.62	23.53	0	0	116.03	0	0	168.37	231.5	238.71	137.66	92.26	0	69.51	0	296.41	98.49	0	54.73	0	121.03	158.46	142.04	0	113.52
ID:63744	0	0	102.88	32.85	110.51	0	34.64	106.31	28.38	0	121.06	0	28.38	99.91	0	0	0	0	0	0	0	0	0	0	63.09	67.8	0	0	71.67	0	99.82	81.82	167.83	202.97	0	0	0	0	0	339.89	0	0	186.95	0	194.2	0	131.51	0	0
ID:63812	0	140.23	289.7	132.75	0	123.22	0	131.78	133.1	165.98	0	203.52	94.25	93.94	0	66.45	0	0	98.38	0	0	19.56	230.6	46.04	0	112.68	0	144.26	0	100.95	225.92	137.97	259.49	0	0	0	0	0	183.55	98.55	0	66.7	164.76	112.26	98.24	126.83	0	89.85	135.28
ID:63910	3573.81	1024.39	1941.6	2021.12	1459.41	612.36	746.81	2539.8	1619.55	943.2	450.54	1877.63	1376.24	2102.05	0	1355.66	1283.46	2779.19	919.95	914.6	561.13	4868.94	808.59	992.53	2525.78	1377.73	930.97	183.62	2307.84	2075.23	1172.27	2311.05	1795.21	2089.32	1069.53	1592.88	1455.01	2343.91	1660.16	2614.71	963.21	599.26	2563.19	1625.04	2467.94	1119.57	1220.92	1722.29	2772.85
ID:63916	0	281.2	125.32	294.82	0	0	382.52	98.18	319.56	585.76	0.11	0	542.74	317.94	0	0	0	0	0	0	0	0	0	0	531.68	342.29	157.95	0	0	247.21	238.28	246.18	0	309.83	73.23	362.8	0	258.3	52.66	0	372.28	130.46	0	172.26	347.26	245.72	303.56	203.02	320.82
ID:64032	4121.33	867.3	755.03	371.21	2143.88	0	2108.54	0	1891.51	1404.64	1040.2	371.57	1404.91	1786.98	0	0	0	436.68	0	0	0	204.41	0	138.76	0.6	0	152.83	297.62	324.89	0	172.46	447.06	0	53.39	648.7	504.78	359.35	927.5	0	155.86	2407.87	2120.48	2536.61	625.75	1082.64	192.67	1491.71	68.92	307.77
ID:64054	0	0	520.71	943.2	431.64	0	656.83	205.13	381.44	432.18	349.24	0	910.56	1244.55	0	0	0	922.53	0	0	0	492.14	0	0	465.03	340.66	472.91	0	229.5	210.54	0	494.55	0	327.46	777.97	207.19	0	508.59	1017.47	961.5	881.39	149.64	1425.45	1525.97	565.1	682.34	1140.71	521.79	1205.06
ID:64170	3763.14	6848.21	4040.15	1821.26	1443.18	7006.05	3265.32	2342.78	0	2194.87	1269.69	2029.59	0.573	1524.47	0	3384.29	1385.72	0	0	0	1176.96	0	0	2887.26	356.16	0	110.62	0	553.95	0	257.78	6255.48	0	2251.82	747.33	910.68	0	1543.39	1155.07	2423.68	3265.13	1400.63	1843.2	3337.5	997.24	971.36	4189.88	1487.98	0
ID:64256	7227.14	12713.5	9643.81	27364.9	11431.7	9578.6	16147.5	3385.53	16050.5	21875.8	25017.9	10874.5	23123.3	0.1735	0	0	3840.39	17322.3	5988.91	9310.6	0	5206.52	7497.13	9354.45	10315.5	7223.02	10550.1	2765.19	13037.3	11505.6	5185.22	16655.7	5935.15	6575.63	17411.1	15932.1	6157.64	10353.9	28349.3	5270.57	14450.1	16688.6	9762.78	10586.4	8252.35	6782.43	11862.6	11082.1	0.2956
ID:64431	0	33.38	43.8	223.6	0	95.08	64.92	75.29	92.77	249.58	0	0	141.45	619.82	0	190.48	217.69	85.34	0	0	0	0	278.58	101.95	192.66	202.4	0	111.99	0	0	162.16	77.47	192.51	213.73	64.56	212.03	0	15.74	0	82.66	342.84	0	421.04	432.31	0	67.8	126.22	127.1	0
ID:64442	0	201.13	379.19	0	0	36.91	114.07	104.59	0	217.55	0	139.26	0	96.83	0	77.68	0	78.9	170.44	0	0	104.06	0	0	175.99	0	0	0	0	260.02	24.17	167.45	0	0	167.78	0	0	0	86.17	0	58.16	0	0	154.89	0	110.89	176.71	93.58	0
ID:64493	233.29	0	0	0.34	0	0	0	0	279.59	150.69	0	0	94.33	71.31	0	42.92	0	0	0	0	0	0	0	0.2	56.32	935.47	0	93.48	0	0	110.81	0	0	0	0	193.1	0	0	0	117.98	0.3	0	0	0	0	126.68	43.95	66.98	177.69
ID:64621	0	0	0	0	91.57	0	56.35	0	0	0	35.77	149.41	0	0	0	0	163.27	0	0	0	0	62.38	67.1	0	0	84.81	147.84	0	0	118.22	239.96	0	114.82	0	0	0	0	234.99	107.12	0	106.54	0	0	0	0	112.3	74.31	0	0
ID:64889	691.13	234.34	630.8	496.18	188.04	0	239.46	392.94	286.04	0.6	143.92	410.15	609.86	575.51	0	485.64	134.46	967.57	239.81	97.86	69.84	1198.97	93.86	154.36	875.52	602.87	298.92	0	590.03	777.08	266.88	0.48	521.71	841.51	355.9	0.12	0	424.37	160.01	277.79	107.54	122.74	755.03	229.87	0.26	491.13	398.27	190.79	811.87
ID:64899	0	0	0	0	0	0	10.69	0	105.37	0	0	0	0	0	0	309.73	0	0	0	0	165.74	147.88	0	0	596.69	457.09	0	1141.68	0	0	0	0	118.11	47.23	0	179.1	0	0	0	0	0	0	0	0	0	0	133.05	0	530.29
ID:64905	137.93	182.86	0	195.62	0	62.54	113.23	0	0	0	162.68	0	82.53	67.2	787.09	619.36	0	0	0	0	0	0	0	0	93.71	171.57	0	803.67	306.13	159.86	0	257.95	0	0	0	0	0	0	0	0	0	84.36	335.55	133.87	0	0	0	0	152.34
ID:64990	0	159.91	72.57	0	0	0	111.16	0	0	0	0	52.56	0	0	0	130.7	96.84	0	172.53	0	0	94.76	0	0	0	0	0	0	0	0	0	154.32	0	127.99	0	0	0	0	0	0	0	0	0	64.43	71.09	148.94	134.12	0	0
ID:65129	179.16	1147.93	634.18	195.04	0	765.52	566.62	0	0	424.08	0	0	394.66	0	0	129.3	13.17	230.14	0	0	0	0	0	221.31	0	0	0	0	0	0	0	954.24	391.56	248.62	0	0	0	0	0	216.62	0	0	0	0	0	0	128.53	0	0
ID:65243	0	144.45	261.67	96.18	73.05	156.92	130.66	71.02	78.51	184.6	0	209.29	54.72	0	0	525.43	0	282.51	311.97	0	0	396.45	0	67.05	278.91	0	0	0	116.13	261.96	24.58	343.12	78.21	138.94	157.17	0	0	0	218.97	225.15	198.85	0	0	205.47	203.37	237.62	404.55	0	0
ID:65257	0	0	25.22	0	0	0	104.15	163.09	0	0	0	0	30.78	160.3	0	84.7	0	0	0	0	0	236.98	0	0	147.81	0	0	46.37	0	0	0	0.8	0	0	0	0	0	0	0	0	80.9	0	45.16	0	98.65	0	0	0	0
ID:65312	0	0	0	0	190.41	162.08	0	0	45.38	98.5	134.64	385.17	62.2	0	0	0	0	0	60.98	0	0	0	0	106.9	0	97.82	0	0	67.53	63.1	134.11	364.26	0	0	312.22	0	0	0	0	0	0	0	0	0	30.59	183.06	130.66	340.25	0
ID:65746	37016.1	16051.9	27280.2	58495.5	0	51241.5	9636.53	0.6318	74274.3	25937.8	0.4793	1243.38	58411.6	8039.25	0	69836.5	18179.7	2693.02	0	64499.2	23097.3	24543.8	59366.6	40084.2	0.10696	40599.6	17738.1	0.18452	0	0.1415	54418.7	0	0.3294	17233.2	8452.4	61497.7	17436.2	0.15	12281.8	16272.7	39098.8	0	5159.13	659.44	0	5916.08	34395.5	50479.2	0.13658
ID:65931	498.89	396.04	878.12	35.91	0	0	121.57	0	240.45	153.01	0	66.24	0	0	0	0	0	64.18	438.62	0	335.52	330.24	0	534.48	0	0	292.06	0	0	311.49	282.84	24.54	912.09	118.86	0	0	259.82	0	0	107.66	101.96	203.45	595.49	439.5	99.49	0	1300.8	0	0
ID:65998	0	0	0	0	0	0	108.04	0	0	0	0	0	0	0	0	296.49	0.2	0	0	0	241.77	0	0	259.49	0	0	0	0	0	0	187.5	131.63	201.98	12.29	0	159.3	0	0	0	0	61.14	0	0	0	0	0	208.56	122.88	0
ID:66054	0	0	0	0	30.28	0	0	0	0	94.94	0	40.74	0	0	0	0	0	0	0	0	0	0	0	0	0	0	0	0	0	0	0	23.37	0	0	0	0	0	0	0	0	0	0	0	0	0	0	0	0	19.16
ID:66080	0	0	240.08	0	0	0	111.23	244.25	89.7	95.06	0	0	98.08	0	0	0	163.01	42.65	71.77	0	171.48	201.88	179.46	0	122.8	19.49	0	0	0	0	0	0	338.52	251.61	0	0	0.8	0	0	189.66	96.98	0	48.28	0	100.65	0	151.37	117.47	107.65
ID:66161	88.31	2462.6	3879.94	3151.7	1190.26	4885.35	4600.29	1430.39	2304.45	2847.17	2859.64	1173.26	3042.07	3456.27	0	0	419.91	4395.01	1814.84	408.55	0	1535.56	264.99	1612.09	2480.5	596.7	4472.37	246.46	3174.16	3249.96	304.53	4030.33	264.82	2781.9	4044.05	1448.62	0	2291.23	10568.3	1983.78	5958.03	3518.23	1875.94	6026.88	3305.54	2384.89	5149.45	2195.71	2020.46
ID:66197	0	0	0	79.5	0	0	73.69	0	99.93	142.1	0	56.82	169.26	0	0	0	0	0	0	0	0	0	86.85	54.21	42.49	24.07	0	0	55.65	0	0	429.55	119.77	0	0	95.86	0	0	0	55.36	177.24	0	0	43.95	0	0	0	185.94	105.96
ID:66578	0	0	0	0	0	0	221.53	0	0	0	0	55.46	103.22	329.81	0	234.67	0	0	0	0	0	0	0	0	49.27	0	0	0	0	0	0	0	0	0	230.76	0	0	177.36	0	35.15	0	0	0	0	0	53.11	16.98	0	136.74
ID:67061	75.42	0	186.88	66.27	0	0	0	0	69.21	65.1	0	73.74	0	0	0	110.26	0	0	0	0	0	215.25	0	75.33	141.92	0	0	0	0	0	135.32	60.26	106.29	0	55.13	0	0	0	0	174.78	0	0	0	0	0	120.56	0	0	119.47
ID:67097	0	0	0	0	0	0	136.85	157.98	0	0	0	0	0	88.06	0	0	221.12	69.55	0	0	0	0	165.68	0	0	0	0	0	0	0	0	0	0	159.92	0	79.28	0	0	0	0	93.71	0	0	0	134.79	0	147.79	35.97	0
ID:67132	0	0	0	137.7	0	108.53	65.25	0	0	0	0	0	44.71	0	0	276.65	462.33	0	0	555.46	148.06	0	0	0	201.92	0	0	0	0	111.48	28.28	188.51	0	0	0	0	0	0	0	77.88	465.82	0	0	0	661.79	0	128.42	119.77	0
ID:67152	152.43	0	420.76	304.61	417.05	0	206.38	426.28	563.96	0	0	279.85	0	666.98	0	297.42	0	878.39	115.01	0	0	0	0	0	685.99	892.32	0	0	1022.23	856.07	0	650.13	385.53	668.09	0	889.1	0	0	1458.4	466.97	530.9	0	305.92	0	416.22	0	863.47	139.88	1000.28
ID:67217	551.95	248.28	581.98	599.1	0	561.48	389.93	495.69	416.95	592.17	245.08	554.17	360.93	680.32	0	359.71	461.89	625.34	132.16	228.96	277.6	2356.78	388.14	359.65	765.77	579.65	278.52	0	649.45	485.23	282.18	343.74	523.92	205.24	133.75	430.16	263.98	2216.76	834.72	871.05	814.41	398.51	985.05	702.45	149.49	314.05	545.38	546.92	663.69
ID:67263	0	2155.99	589.58	1027.52	326.48	1578.73	1894.54	315.68	614.92	1221.12	848.67	151.47	835.83	1281.04	0	0	161.04	2290.85	205.15	0	0	491.3	114.79	0	681.72	0	1463.45	0	1228.26	1005.71	0	1432.54	0	1836.88	1844.94	597.84	0	924.52	2779.82	554.88	1283.71	1137.81	256.13	3228.26	1796.88	826.01	2127.61	560.94	954.33
ID:67306	0	0	0	313.95	0	0	177.8	0	0.17	0	86.55	114.17	0	0	0	0	0	65.7	0	143.48	0	228.51	0	0	0	443.07	0	0	102.81	0	0	0	0	0	0	0	0	44.49	411.55	0	0	0	144.29	1128.14	171.88	0.12	28.01	0	619.32
ID:67382	35.5	113.25	167.06	0	0	101.68	78.68	0	0	137.3	0	0	38.32	0	0	0	113.88	0	0	0	167.15	194.13	206.91	0	36.79	45.66	0	0	0	40.47	71.15	69.7	293.57	0	0	60.47	0	0	0	96.89	0	0	0	0	103.25	0	91.58	78.62	0
ID:67386	815.67	395.49	864.13	242.32	610.81	209.66	455.19	406.5	123.33	183.19	328.06	619.4	185.79	143.59	0	551.13	427.77	214.08	648.46	321.72	429.48	298.53	264.21	388.65	274.06	257.27	0	0	179.45	256.9	175.09	372.95	734.05	402.08	425.04	343.93	232.33	80.69	0	294.53	434.21	145.95	309.02	195.63	170.61	499.35	232.4	225.71	142.63
ID:67462	0	235.04	164.4	0.58	62.62	159.89	139.24	154.7	205.14	587.02	0	38.9	0	218.11	0	0	0	124.92	0	0	0	0	0	0	95.95	274.76	63.48	0	36.51	227.62	226.48	64.16	0	0	138.17	0	0	0	312.55	0	146.35	0	0	0	0	178.63	245.7	116.07	119.22
ID:67612	0	88.97	0	0	0	0	97.64	214.72	134.73	130.93	0	0	131.13	219.8	0	424.2	233.37	0	140.91	0	96.49	60.5	234.09	0	0	118.61	0	0	205.77	30.26	107.37	65.93	230.87	69.74	148.47	0	0	453.22	0	161.51	0	127.36	0	0	0	172.33	82.33	0	193.11
ID:67696	171.06	55.01	270.78	30.01	455.27	0	61.2	51.86	154.98	332.8	311.86	0	204.36	109.96	0	0	131.2	66.48	253.43	143.38	0	144.57	0	151.41	298.32	0	106.01	0	0	168.41	175.24	151.03	469.77	0	261.96	144.27	233.02	59.03	0	0	185.52	74.24	0	0	0	246.18	174.05	0	293.56
ID:67801	0	648.41	537.7	401.06	403.38	0	422.67	711.03	454.67	0	437.5	536.72	315.54	747.18	54.8	0.35	679.47	0	176.5	180.34	643.72	424.65	679.43	422.36	389.58	523.73	145.87	0	0	449.13	472.85	0	946.96	467.64	545.57	467.47	625.86	142.42	293.21	0	550.84	399.5	564.99	0	480.41	0	0	452.56	446.66
ID:67911	0	112.83	219.52	73.89	94.78	235.04	137.1	120.57	102.81	330.55	0	131.01	110.19	157.9	0	116.74	56.34	206.2	30.23	0	24.41	37.48	0	65.07	184.43	654.56	81.16	0	218.09	245.49	301.98	32.01	419.26	96.81	0	56.04	0	250.11	0	0	169.11	48.28	220.6	149.77	0	0	126.73	0	278.8
ID:67951	682.86	1101.25	723.83	924.63	59.66	743.66	490.42	756.63	212.92	464.62	0	478.38	972.68	455.72	0	1386.25	1040.78	424.96	283.05	949.33	659.61	456.8	1424.06	729.86	447.12	372.77	613.98	128.58	887.8	1120.26	949.62	527.96	1648.39	546.69	764.56	447.38	1399.82	472.05	0	823.43	185.62	0	934.15	362.79	750.78	0	787.2	815.24	0
ID:68036	207.13	138.92	261.59	125.49	92.64	0	0	0	0	91.1	0	70.79	0	0	0	0	0	0	0	0	0	41.2	0	26.7	213.09	64.66	0	0	0	0	0	0	230.6	0	0	0	0	0	0	0	120.84	0	0	0	0	78.27	0	40.88	0
ID:68108	29.05	0	465.2	0	0	77.68	34.81	0	0	602.46	0	0	0	0	0	47.84	269.81	0	0	0	0	0	0	0	0	0	0	82.9	0	0	0	182.58	0	0	215.89	0	0	0	0	25.56	0	0	0	0	0	0	0	144.2	0
ID:68163	639.64	451.93	0	258.46	0	354.07	0	0	719.72	0	0	73.71	0	0	0	157.84	0	0	0	0	0	62.67	0	0	119.08	0	0	0	0	91.93	0	44.33	473.34	0	0	0	468.28	0	0	103.36	290.17	0	128.32	57.51	0	0	393.62	0	73.04
ID:68212	0	191.58	176.74	0	0	66.41	131.52	0	0	133.61	0	107.69	0	0	0	171.55	0	225.94	85.95	0	0	137.1	0	0	177.44	0	0	0	156.89	237.5	141.63	537.82	0	0	109.33	0	0	71.96	295.38	112.8	0	0	0	0	171.74	109.66	319.55	0	0
ID:68415	271.46	235.5	285.42	167.19	190.77	0	0	309.98	0	171.49	0	193.48	0	0	0	0	274.13	0	0	0	234.41	0	0	0	0	0	0	0	0	0	0	121.59	0	0	0	0	0	0	0	180.4	0	0	0	0	0	0	0	0	0
ID:68455	0	0	0	0	0	27.92	178.21	0	191.49	0	115.68	0	193.76	438.03	0	263.52	0	63.55	38.6	0	0	156.5	224.28	197.34	145.5	230.42	0	0	125.84	128.54	220.3	0	409.99	167.55	355.96	154.29	262.39	0	0	0	196.19	101.08	140.45	0	191.43	267.59	163.44	195.59	193.69
ID:68663	826.08	342.42	98.37	697.23	0	62.15	0	0	292.47	0	265.16	523.35	0	0	0	642.11	0	0	631.69	0	0	986.83	422.62	372.47	683.4	0	0	0	0	0	184.91	596.24	0	0	0	339.72	0	0	0	444.38	406.98	303.21	0	0	0	745.1	286.36	0	0
ID:68701	0	0	0	36.9	188.69	0	102.23	0	0	257.58	0	0	711.76	0	0	0	0	0	0	0	0	0	0	0	107.58	159.93	0	0	0	0	0	0	0	154.48	0	0	0	157.96	105.02	0	258.64	0	0	0	142.65	0	141.75	96.36	1107.59
ID:68945	0	126.33	229.2	0	114.25	262.46	169.5	336.23	119.33	198.1	0	156.8	0	212.22	0	52.48	0	0	0	0	0	469.98	0	0	181.8	0	0	0	0	190.6	75.53	247.7	198.96	0	199.34	0	0	28.96	0	0	0	0	445.77	0	0	67.67	364.21	230.09	145.07
ID:69080	407.81	498.33	0	266.94	195.25	184.24	0	707.98	188.5	0	303.68	354.14	401.97	0	0	0	0	197.24	111.72	212.35	0	0	0	0	0	0	0	0	0	0	151.89	0	571.88	0	0	0	0	0	0	346.65	281.51	0	130.48	0	0	0	259.39	0	283.76
ID:69145	0	0	513.61	0	0	0	557.82	0	0	524.14	0	231.51	0	1093.48	0	354.57	667.95	0	0	0	482.86	404.22	502.38	287.73	220.1	426.04	164.81	0	166.18	317.3	87.34	308.66	0	357.24	739.89	441.1	572.07	153.27	0	0	0	511.87	0	893.92	857.53	571.68	0	1333.06	0
ID:69354	0	0	0	82.39	0	0	0	0	0	0	0	0	0	0	434.75	0	0	0	0	0	63.79	0	49.89	2770.3	0	0	0	0	0	0	0	0	36.04	0	0	435.18	0	0	0	0	83.67	0	0	0	0	0	0	0	0
ID:69681	600.61	410.96	539.72	322.59	471.63	252.89	415.6	291.2	0	185.99	359.3	0	149.53	384.18	93.07	323.04	233.08	247.54	464.57	224.62	643.77	199.54	378.97	378.74	320.55	314.46	0	0	220.65	333.89	0	372.18	705.51	494.22	406.86	297.42	0	91.52	0	381.93	258.24	76.99	237.65	157.67	118.83	407.45	306.84	331.18	258.11
ID:69769	1181.59	256.15	1016.49	560.82	1608.15	1010.4	412.43	366.03	260.12	1025.01	318.72	821.8	927.38	92.51	0	108.33	216.56	1597.45	677.41	0	0	974.22	64.11	194.56	576.27	494.11	349.12	185.35	674.72	870.7	1182.63	526.2	517.56	310.87	933.03	393.04	0	649.3	1019.48	263.29	887.23	588.6	1128.56	257.93	395.08	554.97	490.6	620.56	1468.78
ID:69848	110.89	87.81	105.36	30.47	0	353.25	24.84	0	0	0	0	62.01	0	56.32	0	86.24	0	0	0	0	0	0	0	0	120.5	158.21	0	124.58	0	0	49.14	59.92	147.95	0	69.04	0	0	0	0	0	0	0	0	0	0	62.85	88.58	0	0
ID:69882	91.36	111.07	233.54	64.06	116.85	0	142.25	483.29	66.21	131.14	0	236.8	95.81	214.8	0	352.55	557.48	122.98	0	94.31	378.49	699.59	284.7	31.31	149.59	256.75	142.2	0	90.07	121.46	0	54.41	290.73	143.38	269.8	322.9	235.21	0	0	99.54	162.24	133.06	108.83	147.21	167.65	253.82	127.37	0	70.58
ID:69979	0	865.42	834.34	845.61	323.7	688.02	2041.64	653.98	531.02	1204.71	148.54	1474.12	2243.52	986.44	0	0	0	0.288	946.65	0	0	1494.8	0	645.36	1784.79	122.48	928.38	0	1389.84	2225.97	167.95	1183.24	325.18	995.09	1050.74	898.63	0	1189.76	2322.18	1578.19	1568.06	370.78	764.61	1328.92	2712.85	839.51	2258.93	519.85	710.04
ID:70024	0	0	0	73.29	0	0	159.01	188.14	0	0	0	55.62	35.71	278.52	0	0	0	0	0	0	39.38	274.67	0	0	98.63	200.66	0	116.14	0	0	80.18	0	37.59	33.74	0	0	0	520.45	0	75.6	52.99	0	0	0	67.51	0	129.54	0	149.91
ID:70262	0	77.56	199.19	0	243.37	347.21	111.87	243.24	0	0	266.73	83.27	176.14	361.36	0	65.63	65.8	0	31.62	0	102.47	184.79	299.67	0	222.03	0	54.55	0	0	105.46	75.07	435.62	102.42	223.13	25.03	158.35	0	303.42	0	40.67	219.14	78.29	114.2	177.36	235.06	39.31	431.95	359.01	354.22
ID:70368	0	42.32	171.55	177.1	42.56	0	146.02	391.78	148.55	353.96	0	202.78	0	0.16	0	0	0	0	0	0	0	0.8	0	203.89	68.64	32.11	0	0	50.91	94.23	201.05	0	54.49	0	54.09	0	0	0	0	0	55.2	0	102.52	0	0	0	139.48	0	0
ID:70413	925.66	312.15	1008.19	1022.81	1556.98	0	493.64	199.32	412.2	765.84	675.05	1186.54	929.67	395.14	73.07	379.34	229.36	2105.9	966.96	0	0	439.92	352.66	0	718.74	848.78	666.49	251.02	1034.83	893.46	1823.23	616.58	773.6	672.74	1052.46	796.21	0	683.18	1533.31	0	0	465.43	0	0	727.22	0.79	430.33	518.97	1267.86
ID:70456	857.61	1211.41	776.83	0	0	1080.85	1061.96	0	264.59	0	0	1230.83	347.55	1703.93	357.3	1944.68	948.49	473.24	488.78	329.82	0	1207.34	716.54	410.4	635.89	1165.27	428.68	0	401.02	1513.71	398.64	539.05	1404.12	674.3	1232.59	0	729.52	0	0	0	0	1130.32	767.34	632.99	515.65	2254.18	0	314.04	0
ID:70485	0	0	0	493.12	370.6	0	0	841.88	0	0	199.63	0	0	0	0	0	0	0	0	0	1252.78	0	0	0	0	18.61	0	0	0	0	0	0	0	0	0	717.13	0	263.58	0	615.64	442.39	0	0	0	0	0	330.18	0	253.19
ID:70633	0	141.42	15.35	105.3	0	0	156.24	162.86	148.06	41.76	0	24.56	51.35	293.49	0	112.45	224.55	112.39	0	0	152.1	41.79	0	87.59	32.91	121.67	0	0	50.51	18.36	79.63	27.32	94.76	33.43	132.87	185.67	0	0	0	53.27	0	0	0	0	68.34	247.43	102.22	0	78.73
ID:70635	2915.27	741.24	1042.03	2573.46	1203.99	1788.2	1161.7	2552.13	1805.17	1222.35	1130.25	1513.34	1330.5	4707.41	178.08	1487.46	1547.18	552.45	745.28	1309.32	1441.87	3685.29	182.14	338.22	3083.06	2638.51	850.38	2423.52	797.63	0.125	1827.46	1115.43	1639.48	1254.66	839.73	2162.42	815.15	3169.33	912.96	1734.93	2007.09	1666.7	2327.29	1153.98	2691.01	1903.66	1866.82	762.54	2595.29
ID:70674	1579.49	697.46	1518.88	2314.51	0	1442.66	2354.69	1627.91	1056.82	2917.84	633.63	1457.32	1917.66	1683.87	95.54	1019.18	600.09	4870.36	875.46	580.21	520.04	2138.75	944.28	1664.35	2415.76	1461.55	1918.29	0	4523.17	3067.01	3568.98	1690.18	1113.12	2685.01	2427.06	2442.25	515.03	1851.39	4703.58	1066.57	2863.29	2758.88	1299.03	1323.17	5711.4	1493.08	2602.19	1515.89	3073.69
ID:70911	527.17	599.92	684.01	807.47	987.75	1237.71	988.53	1331.8	1311.93	588.28	1015.85	549.14	533.21	2050.04	66.82	152.5	488.46	70.61	386.58	0	517.26	1124.61	533.48	409.42	1724.19	1027.79	582.59	1311.21	298.16	630.4	769.68	1269.03	327.89	1337.05	386.62	897.75	379.6	1162.1	216.73	576.34	717.93	719.11	1654.34	857.61	823.2	1015.8	1518.01	1021.67	1259.06
ID:71029	0	0	0	0	0	0	61.87	0	0	42.48	0	0	0	0	0	44.91	79.7	0	0	0	55.28	240.17	0	231.79	109.46	196.64	127.34	0	26.69	116.47	84.55	211.52	55.24	0	0	88.78	0	233.88	0	0	29.89	0	0	0	0.4	526.09	236.58	175.74	70.04
ID:71171	0	137.26	222.78	189.57	114.59	37.91	0	182.96	99.88	328.59	52.85	107.89	209.09	206.89	0	126.84	0	157.76	0	0	0	337.82	0	69.6	183.74	183.58	145.01	0	154.18	246.8	267.13	88.77	178.37	240.22	0	0	0	52.24	144.41	120.76	221.88	0	0	0	0	188.28	145.29	77.97	206.58
ID:71312	438.19	680.93	523.54	637.62	313.91	207.31	506.82	821.32	278.46	328.19	376.77	544.33	343.37	926.97	0	1060.12	838.44	425.4	376.49	351.24	953.88	753.65	652.71	388.63	437.24	601.53	230.03	0	374.79	556.47	236.73	237.51	1314.99	614.87	562.55	659.2	599.41	215.96	0	299.45	386.16	410.18	521.75	351.16	389.91	743.48	351.45	440.84	302.64
ID:71333	2151.06	0	0	0	0	0	26.27	0	0	0	0	0	0	0	0	421.7	0	0	0	0	0	0	0	0	0	0	72.35	0	0	0	0	0	0	0	0	0	0	0	0	0	0	63.99	79.09	0	0	0	0	0	0
ID:71490	0	0	1192.76	74.4	0	0	228.57	0	0	0	152.56	148.52	0	0	0	0	0	338.04	1236.56	0	0	0	0	0	0	0	574.67	0	0	92.95	0	531.52	0	171.58	225.65	0	0	91.51	568.29	0	400.67	472.78	0	332.84	423.99	231.8	603.86	125.25	77.7
ID:71557	209.7	0	117.14	200.16	98.14	189.58	225.41	0	230.88	0	213.1	0	0	0	0	0	0	0	0	0	0	291.45	0	46.96	280.42	329.09	48.31	0	180.54	198.83	79.15	145.31	0	73.61	0	0	0	0	0	164.19	261.33	0	0	192.88	0	207.36	0	0	0
ID:71602	1941.53	0	1862.88	354.3	702.45	0	0	1023.45	409.58	637.85	367.65	1927.87	429.91	0	509.3	0	1064.51	858.67	573.24	652.12	1346.34	1722.75	1384.26	689.37	1325.62	0	772.74	344.55	960.02	0	664.77	817.02	2324.54	1131.61	1463.35	1323.25	1554.31	0	220.04	1512.4	1745.25	0	1628.72	1122.21	1451.49	0	553.96	1192.32	697.63
ID:71943	0	211.78	0	199.86	59.43	237.11	782.35	0	53.59	0	0	0	85.72	0	0	0	0	188.37	0	0	0	241.62	0	0	259.32	0	91.06	0	145.2	191.35	0	944.71	0	520.42	176.63	0	0	0	46.03	0	516.62	0	167.22	809.15	0	67.64	759.68	0	96.74
ID:72048	0	232.38	51.11	71.86	0	78.01	149.7	0	119.56	267.63	0	0	325.8	253.15	0	418.4	73.87	0	0	0	232.33	0	377.69	170.97	0	0	0	0	0	0	0	57.63	398.14	0	272.88	290.67	0	0	0	189.5	0	0	51.52	62.99	0	0	135.53	285.75	0
ID:72161	242.74	146.85	402.38	1360.14	683.27	1395.61	272.01	1871.72	1392.18	2416.06	1270.45	0	0.173	0	957.88	4221.27	0	0	0	0	0	46.41	894.08	942.35	1304.93	815.86	0	1403.2	462.54	551.35	0	0	296.61	232.58	403.5	562.59	0	0	0	0	200.68	0	0	0	0	68.41	467.13	1284.89	1895.12
ID:72317	198.1	0	18.84	38.89	45.74	0	16.28	0	0	50.33	0	47.4	46.54	61.49	0	79.42	0	0	0	0	0	0	0	0	40.46	0	0	65.05	0	66.11	40.19	0	0	0	0	0	0	0	0	0	41.4	0	0	0	0	91.2	45.55	0	0
ID:72483	0	0	162.84	290.81	0	168.13	107.61	0	61.17	0	0	0	100.47	128.22	0	0	0	122.94	0	73.47	227.61	157.65	0	143.37	265.06	0	424.52	0	317.5	557.24	878.66	194.01	0	0	0.1	97.49	0	0	0	0	3421.11	0	0	0	871.41	0	366.17	0	91.09
ID:72533	0	1639.55	3205.07	1275.4	1080.88	883.99	1378.05	2244.03	694.63	1081.84	1020.81	2762.26	805.22	1219.24	1446.74	1531.48	1833.31	1291.77	1328.89	1440.51	2620.03	2149.35	2124.9	1377.28	2074.52	1112.73	916.32	348.56	1046.21	1372.76	0	1508.45	4638.38	2167.45	1772.33	2465.13	2693.8	645.02	753.43	1269.65	0	1632.52	2290.57	1082.78	1496.71	1495.66	999.77	1613.11	1114.1
ID:72596	21860.8	5784.71	16639.5	25849.7	2969.08	0.1868	4763.84	17220.6	15264.1	24513.9	8289.37	17847.9	11970.9	0.2492	7899.42	5545.2	10366.2	23268.6	6655.4	6001.89	9013.97	35410.9	11082.1	9541.32	26205.5	17263.8	15893.6	4049.88	33394.3	14185.9	18769.8	11074.2	18503.8	11206.7	0.2308	21974.7	9934.63	0	42315.5	34776.5	0.2312	8920.51	32060.6	10104.3	16268.1	7304.61	13773.1	21206.6	24907.1
ID:72641	1013.42	792.29	718.01	1729.57	2799.72	1054.18	412.79	3420.01	2397.93	216.37	217.28	1255.17	415.56	1971.21	1417.85	769.26	3142.09	797.35	306.8	1386.54	646.23	3036.03	1102.73	2751.64	3281.31	1100.64	145.23	917.15	0	506.82	754.28	801.98	1577.07	785.62	56.56	1799.28	0	147.78	323.44	2849.53	1751.12	1266.63	3269.77	465.7	2894.75	2346.32	0	535.46	3796.21
ID:72896	1706.43	385.68	560.52	1055.41	1332.91	645.93	584.54	1006.89	668.78	371.32	680.92	928.8	482.65	1576.51	0	788.93	600.9	733.26	563.1	553.84	863.25	2329.87	895.18	0.79	1738.81	1870.76	280.1	1003.47	606.56	648.51	864.85	1211.57	995.57	396.12	0.63	984.85	552.66	1895.37	170.06	1324.8	966.22	1231.53	1572.88	840.56	778.95	1618.53	969.06	504.28	1441.62
ID:73010	367.25	302.43	307.22	262.42	132.76	512.93	818.42	110.85	386.24	477.34	317.33	281.61	88.37	33.63	0	310.06	0	880.98	757.83	0	0	810.37	0	346.41	727.75	0	447.74	0	0	1170.74	133.01	1270.33	0	647.52	358.15	92.55	132.24	180.2	106.04	298.59	359.64	629.23	487.08	704.4	988.21	570.96	1063.14	451.18	128.25
ID:73177	0	408.2	626.56	625.43	1467.89	1376.89	629.03	1457.64	0	295.52	345.76	1417.24	179.23	1748.96	211.59	323.15	626.75	754.27	348.86	831.43	1015.02	2684.35	701.51	410.86	1344.9	1297.43	510.17	1244.71	622.05	942.98	474.22	1278.49	1145.16	734.27	738.48	1397.42	1039.79	2690.55	0	1643.65	641.94	399.12	1098.74	553.41	422.3	1000.25	885.35	482.69	1500.93
ID:73246	4084.96	2506.46	3774.51	8993.92	785.66	3475.13	3530.73	3308.29	3725.4	5907.08	2000.68	3818.61	5800.08	6897.15	1128.86	2843.89	2127.46	11478.6	2703.84	3020.17	1827.25	6852.08	3082.26	4098.51	5587.43	5507.72	2949.1	0	7024.14	6283.86	5605.97	3505.82	4998.14	4589.18	3615.58	5071.93	2395.35	4488.96	7831.29	5578.3	4946.86	4364.77	7615.16	0.445	7106.74	3221.39	4634.02	3468.39	6783.54
ID:73291	114.33	93.39	0	394.56	847.65	0	247.72	861.58	605.24	0	0	184.4	89.01	477.01	0	130.05	810.63	127.2	0	130.83	88.24	573.35	100.08	727.98	841.44	464.69	0	227.27	0	180.88	255.93	294.52	313.73	149.36	0	206.03	0	0.9	0	395.59	377.21	54.95	699.24	279.33	743.59	695.6	405.86	56.44	516.65
ID:73434	101.56	2065.58	1845.34	1773.1	1212.67	3480.59	4123.9	833.6	1392.24	2316.51	1456.26	1593.86	2427.38	2182.75	0	0	114.86	5638.35	2459.92	339.38	0	1458.06	0	1345.6	1527.2	336.07	3489.65	0	1022.62	2938.95	178.7	3700.4	255.39	1974.96	3161.1	1405.78	0	1904.76	5424.71	2269.19	2403.58	3059.93	1373.49	5673.29	2349.27	2582.43	4583.61	1130.24	1310.44
ID:73697	1521.26	855.85	576.82	1575.77	1308.35	844.62	1052.57	1268.34	822.86	487.99	479.72	824.07	650.71	1342.41	0	1791.43	818.62	1396.55	1306.32	680.94	491.29	2123.03	570.4	1223.16	2556.13	1429.07	677.48	1107.48	731.66	1286.54	875.03	1662.37	553.51	1199.77	655.64	628.41	594.99	1914.78	406.98	1432.02	1505.31	1686.19	1876.3	1549.55	3160.94	2169.17	2265.33	680.14	1268.47
ID:73913	312.28	942.76	0.51	0	258.91	0.126	1807.57	627.45	774.48	0	390.88	351.9	742.73	327.06	0	0	726.5	7253.33	2061.25	372.65	108.42	1386.28	0	1698.54	2148.64	549.01	607.12	0	895.51	3444.83	0	3050.26	398.31	2497.15	1402.41	178.17	274.41	349.02	822.54	925.11	1072.56	1381.13	890.85	3844.51	2930.45	2504.95	3299.63	0	373.14
ID:74057	116.8	164.41	0	0	0	0	234.41	0	79.29	0.5	0	0	257.96	319.15	0	92.02	0	35.55	64.25	0	0	72.21	0	0	618.74	115.68	0	63.22	0	91.56	16.04	222.86	0	292.29	61.45	49.98	0	353.76	0	68.05	0	0	299.59	704.38	0	82.38	404.45	0	0.44
ID:74065	8282.6	4068.73	4546.72	5594.49	6828.28	10002.4	3518.76	7351.59	5308.46	3218.54	4385.13	6424.03	3785.79	10095.3	7217.41	4158.67	4749.21	4918.25	4134.36	5176.17	7340.59	14826.2	5544.63	5212.62	9591.87	11506.2	8297.19	8489.85	3691.4	6822.85	7612.03	8202.91	6770.19	5061.98	4711.93	7868.06	6773.89	8744.12	2004.32	7702.16	9049.37	6682.48	11971.5	4279.69	7355.61	5896.33	0.505	3866.37	8120.64
ID:74187	0	1190.54	664.87	566.48	0	1500.36	1888.13	359.6	635.13	362.4	295.79	316.13	874.68	2331.12	0	0	187.67	2489.84	826.2	61.87	0	1810.56	61.34	254.08	617.48	32.62	2707.53	0	841.88	2309.64	0	1894.46	40.78	1089.62	2348.94	254.46	0	647.68	968.83	701.92	734.4	829.49	585.21	13481.5	1587.09	631.51	2633.98	787.97	183.92
ID:74273	309.44	149.23	529.79	0	310.22	47.88	126.51	320.94	89.14	224.89	125.17	507.85	122.05	125.63	0	307.61	149.54	54.11	437.76	334.14	201.44	735.42	34.4	62.87	480.89	0	210.32	0	65.77	192.77	90.91	211.29	0	16.1	0	400.11	620.27	79.08	0	310.06	310.81	149.63	63.63	0	372.15	0	0	0	289.57
ID:74420	0	8170.64	0	0	4862.23	0	8450.33	0	0	0	0	0	12366.3	0	0	13127.9	0	33345.7	12556.8	7447.27	0	0	0	11777.8	0	0	0	0	0	15555.2	0	12034.1	0	12521.7	0	0	0	0	0	0	0	18467.6	0	15949.3	24788.4	11778.7	17790.7	0	0
ID:74902	1356.43	835.68	1747.66	405.6	1232.43	864.12	491.36	598.42	457.75	643.74	584.41	1718.7	716.68	480.2	619.95	1310.94	1150.2	1177.41	1523.35	844.97	1340.55	1145.66	1634.64	934.2	1051.56	535.03	658.35	272.01	514.16	949.63	496.1	1310.97	2068.6	790.71	0.191	1538.82	1862.81	531.19	0	0	1498.02	1851.74	1052.45	583.09	1539.5	1721.97	637.31	1669.96	1598.74
ID:74987	180.56	0	0	150.73	0	154.24	77.59	0	0	0	0	0	86.56	46.77	0	229.41	211.18	0	0	0	12.41	0	310.38	161.9	0	0	0	0	0	0	146.35	171.2	0	0	406.53	184.6	629.75	0	0	0	79.55	0	0	0	0	0	0	0	0
ID:75128	70.99	0	0	0	0	83.63	0	0	176.76	0	0	121.82	0	0	0	0	69.12	0	0	0	66.39	203.64	0	351.54	161.34	179.25	0.17	0	73.95	181.16	210.08	291.45	0	167.93	66.07	241.75	77.31	494.98	0	179.57	76.75	0	0	0	0	187.83	540.02	259.86	366.85
ID:75846	1520.51	1053.46	1637.35	605.94	1556.18	463.52	668.38	676.2	561.03	828.39	964.74	1866.97	784.51	532.78	692.92	1435.93	1466.43	1257.91	1433.61	1050.2	1767.82	1310.06	1941.32	1163.8	1080.31	720.1	1095.33	240.08	699.78	1040.78	809.64	1260.45	2431.29	1123.76	1501.35	2004.7	2425.95	1202.53	38.6	2277.42	1551.74	2493.34	1568.99	771.99	1510.52	1765.86	938.49	1669.24	1253.06
ID:76086	867.18	407.02	431.2	416.9	535.86	160.2	743.1	224.48	583.01	594.11	465.06	287.83	167.26	277.96	0	0	0	251.12	136.32	0	0	592.37	0	177.36	483.77	18.57	0	393.79	0	0	31.95	216.66	0	0	0	250.2	0	227.92	0	184.17	724.77	127.71	0	117.93	0	276.68	491.18	70.52	557.42
ID:76090	0	42.37	0	496.84	0	30.08	177.77	105.85	191.98	205.88	0	52.08	332.22	818.74	0	0	0	36.27	0	0	0	0	0	0	128.79	77.56	0	0	0	0	139.35	0	0	0	89.08	0	0	62.29	0	0	0	0	0	0	0	88.11	204.07	346.86	326.76
ID:76229	0	62.48	0	0	0	28.35	64.88	164.89	19.21	0	206.51	221.66	77.23	110.18	0	102.03	89.79	0	0	0	0	0	0	0	0	29.87	0	0	0	0	67.2	0	395.14	0	0	0	0	0	0	0	0	0	0	0	0	0	178.64	42.35	0
ID:76380	0	67.2	0	40.89	0	0	75.31	0	0	34.17	0	0	0	0	0	319.56	308.95	0	0	0	468.96	0	349.68	460.32	0	177.72	0	0	0	0	386.89	38.78	0	233.71	216.09	548.74	0	320.45	0	283.38	0	0	0	0	0	0	404.53	186.27	0
ID:76415	363.49	193.3	213.96	63.17	284.52	47.17	0	94.35	26.97	30.77	66.56	129.4	26.58	117.94	0	266.67	128.9	156.22	0.4	0	260.3	248.1	0	184.5	110.37	135.14	0	0	120.41	100.97	0	178.26	317.27	334.28	182.03	106.29	143.33	45.63	0	117.04	0	0	109.51	36.31	160.23	274.55	231.63	93.95	111.11
ID:76423	1548.39	522.14	1014.22	389.77	762.55	483.33	594.34	1577.95	608.98	577.43	309.28	1437.45	556.29	649.43	0	508.19	1523.33	847.67	1382.22	694.12	225.97	2399.71	0	918.25	1264.71	624.56	822.32	2248.03	0	985.6	902.9	1745.75	1681.07	568.16	165.26	1857.31	1655.91	418.57	0	672.34	922.99	1034.77	1024.02	282.99	733.63	1071.29	238.53	2030.34	2103.31
ID:76839	246.64	96.76	67.18	126.29	122.29	0	125.54	160.2	90.24	0	0	56.2	59.02	31.99	0	324.97	56.44	229.66	0	0	0	244.87	0	97.36	160.16	89.86	0	0	0	225.96	140.27	0	96.3	181.2	0	150.75	0	0	0	0	62.88	0	0	0	0	214.58	364.79	0	190.56
ID:76894	267.11	0	312.25	0	166.04	48.79	90.5	87.67	0	0	77.88	0	0	0	0	105.32	98.48	0	0	0	0	111.93	0	0	60.17	0	0	0	0	125.68	0	181.41	186.64	277.3	140.35	69.91	0	0	0	0	0	0	0	0	51.98	134.51	76.19	229.17	52.65
ID:76960	478.46	240.53	0	100.91	0	646.66	111.64	0	185.01	214.19	120.77	163.64	295.75	979.83	0	44.98	0	0	0	0	0	0	0	134.38	67.52	0	0	168.58	86.49	327.04	250.72	37.21	411.57	177.76	411.2	162.46	0	261.43	0	51.58	74.85	0	438.48	0	0	289.03	91.26	748.64	0
ID:77018	5123.39	1178.24	2192.04	1378.8	1555.05	1056.6	889.95	1638.39	1941.46	1243.79	1560.9	2503.14	844.11	1049.58	1365.21	1779.71	2155.84	2649.47	2501.16	2333.57	2404.33	5910.53	0	2599.24	3467.51	3729.23	2401.56	0	624.31	2423.48	1250.4	3373.53	3327.41	0.133	1643.63	2907.47	3495.52	902.47	690.2	2499.65	1967.89	1443.58	2207.51	1034.29	5770.95	2540.99	896.35	1773.22	3237.07
ID:77099	121.91	0	70.88	295.37	365.45	0	294.56	336.56	246.51	161.02	0	362.68	176.9	0	0	0	345.78	142.56	0	0	221.62	714.82	0	0	353.19	1107.59	0	67.66	0	127.91	215.02	0	317.36	0	0	635.81	0	955.69	0	205.16	414.41	0	0	0	386.3	206.98	0	0	689.07
ID:77184	923.67	471.5	628.08	1047.9	316.88	1113.74	1102.1	515.47	467.86	1255.41	454.54	668.96	1147.99	837.8	0	830.46	243.73	1039.24	343.71	450.91	336.82	2781.39	621.77	747.89	1150.14	0.93	671.49	0	1389.61	1312.21	0	825.05	835.84	950.31	912.11	937.99	679.36	299.94	742.07	1331.22	1254.99	1080.34	1167.12	595.16	1314.4	701.8	886.13	661.01	1007.34
ID:77401	0	0	98.89	163.53	0	200.41	77.43	0	0	75.89	162.23	34.12	86.09	0	488.48	0	106.57	0	0	0	0	202.26	0	249.34	231.66	38.7	123.03	0	0	0	0	63.34	0	0	146.99	0	0	0	0	0	219.84	123.07	0	0	0	18.58	0	0	132.46
ID:77679	0	0	0	0	0	0	153.73	392.25	0	77.19	0	0	0	0	138.94	0	0	0	57.06	0	0	0	0	0	52.82	0	0	205.29	0	0	168.84	77.99	0	263.5	0	0	0	88.98	0	0	85.75	0	72.72	89.74	65.66	67.1	227.01	0	333.79
ID:77763	2356.84	0	758.22	1183.38	1052.26	333.81	700.59	566.65	813.04	842.16	953.45	1586.36	780.35	1417.93	314.31	787.24	804.21	953.25	1129.39	880.78	790.96	1965.71	925.22	1077.64	1367.05	3425.23	1793.88	1697.92	0	1168.83	1122.55	0	901.96	1075.88	663.11	1866.91	1259.59	142.6	0	936.76	1461.85	1666.67	1703.53	782.67	2867.4	1484.23	290.75	714.04	1812.8
ID:77891	0	0	49.13	0	371.1	74.79	0	241.75	28.35	31.28	470.94	570.33	0	74.06	0	0	140.32	347.53	0	130.69	0	0	192.1	67.33	138.97	95.49	0	0	131.86	0	0	0	0	0	0	273.26	0	136.32	0	0	118.5	0	0	0	39.92	343.65	0	0	0
ID:77952	5130.32	1640.27	2744.23	4374.76	5234.87	5163.52	2936.96	4385.09	6218.51	2507.38	3886.61	4899.73	3351.69	5945.77	2093.46	2737.65	3411.53	3684.01	3088.16	3417.65	4364.74	7552.25	4835.69	4296.06	6211.54	9025.17	4507.98	4884.91	3803.93	4023.36	4948.03	3845.23	2922.54	3065.7	4291.86	9343.37	4733.07	7803.79	1895.42	7038.85	4930.84	4366.8	7154.37	2916.47	3454.15	5085.18	3163.02	4474.15	4683.05
ID:78073	1136.72	2123.25	1193.32	1959.96	1339.9	2791.66	1334.15	1228.69	2201.7	1550.01	1078.8	739.54	2461.18	1478.18	0	2234.53	987.88	7074.17	2233.17	539.88	0	1733.28	218.68	1749.52	1448.11	1122.1	1164.22	178.55	3007.97	4972.5	1128.63	4344.02	377.29	1993.51	2341.16	413.61	145.75	1118.34	2829.17	2014.34	1153.88	2668.24	1603.46	4250.48	2241.13	2540.25	3518.28	726.05	269.73
ID:78332	0	1262.52	1812.52	759.21	2096.9	1147.23	707.26	614.12	1050.12	841.4	2298.74	3368.3	1113.52	737.69	1054.21	878.18	1351.48	0.166	2068.8	864.2	2523.09	1192.78	3000.02	1785.5	1431.25	927.16	1384.6	548.18	1317.25	1750.41	3698.59	2239.12	3052.89	1180.58	2435.38	2413.2	2110.39	663.29	1644.6	487.28	2740.36	1404.18	1080.74	562.56	2379.79	1181.84	880.03	1305.97	1335.26
ID:78766	0.22	0	0	21.81	224.43	0	0.5	107.98	141.48	67.52	279.6	176.21	315.65	274.85	0	201.46	0	346.53	272.26	0	0	0	0	114.84	0	190.98	0	0	136.87	184.9	75.58	0	0	698.23	0	337.27	0	206.64	0	0	831.98	925.32	970.26	517.48	406.72	268.66	426.25	604.26	262.85
ID:78792	1063.06	620.07	881.9	0	1525.49	523.29	268.36	553.24	438.59	498.42	0.128	1634.96	338.1	872.32	0	513.46	699.81	429.1	470.78	95.84	816.39	844.31	900.07	491.46	0	552.19	64.03	130.06	831.49	603.25	366.39	750.89	1108.12	947.73	681.56	0	1039.03	1210.56	443.59	1258.66	477.85	0	853.25	0	831.86	0	0	712.76	742.71
ID:78843	32695.5	11353.4	0.1315	25121.3	0	30005.5	10985.4	17947.8	24632.2	10475.3	18794.2	9827.29	12381.6	32102.5	0.2104	16745.7	16446.8	20155.7	16121.6	0.1972	22653.7	41958.5	24989.4	24160.8	0.3348	40899.6	15614.5	25403.6	17416.9	19977.3	22031.5	23631.7	17514.6	0	15300.3	0.3593	20528.2	38088.6	14174.2	31369.7	25352.5	0.2934	44788.2	14826.2	35121.4	25427.6	20416.4	19306.2	24453.4
ID:78848	0	0	0	0	0	191.76	0	0	63.44	118.83	229.77	3239.48	0	0	0	150.37	25.67	0	189.24	0	0	36.16	0	0	103.75	401.72	0	0	5768.79	86.51	0	0	0	0	1007.01	0	0	0	0	120.42	0	0	154.11	3094.38	23.5	0	0	90.95	176.88
ID:78899	0	115.96	0	208.29	124.33	0	83.01	0	0	158.75	0	138.67	242.81	0	0	0	82.45	272.92	0	413.94	332.71	0	152.61	0	0	0	472.2	0	215.67	0	748.38	123.28	98.32	0	182.98	0.115	216.05	0	110.7	0	0	1736.68	2056.95	274.84	2417.96	0	212.44	459.61	1067.47
ID:79136	2905.83	3217.38	4221.41	2044.98	6414.42	1537.28	1847.98	1523.44	1936.76	2008.7	5022.25	5770.91	1614.66	1208.55	3845.72	1671.98	3441.14	3292.7	5931.25	2082.43	3778.22	2545.6	4506.2	3229.33	3272.76	1852.73	2539.47	1528.28	2258.49	3012.43	3737.84	3482.02	6705.09	2294.26	3795.71	3878.87	5331.92	2350.82	2330.64	1928.78	4869.21	6929.67	4783.89	2114.92	4324.94	3812.82	1637.05	4842.49	4864.93
ID:79282	60.04	226.7	0	0	0	0	46.42	0	0	45.85	0	84.18	0	0	0	124.3	163.95	157.96	0	184.35	0	209.55	32.9	212.6	306.8	89.64	208.66	0	0	353.94	0	391.42	181.43	113.14	62.02	159.02	291.29	29.54	0	189.81	0	0	0.9	0	0	0	270.27	199.51	0
ID:79581	158.22	0	49.34	0	0	0	101.26	132.97	0	80.24	0	0	193.06	150.83	0	835.78	85.71	0	0	0	316.78	103.76	155.26	0	157.6	372.6	0	41.13	251.87	369.32	160.71	81.05	0	1115.44	136.07	335.19	0	301.72	0	0	0.49	1517.01	1940.61	281.82	0	216.21	420.51	0	0
ID:79590	173.73	116.96	198.48	161.34	413.36	0	230.47	97.82	65.42	83.46	83.94	167.49	124.67	126.17	0	0	125.35	171.87	164.46	0	111.53	176.94	86.21	105.95	133.1	141.53	52.3	0	85.44	123.21	65.52	14.38	0	269.1	125.55	223.95	190.04	88.7	0	169.98	205.76	84.54	39.84	0	0	397.54	355.51	27.52	380.1
ID:79626	2938.51	258.75	405.4	4041.91	1111.09	559.87	521.4	1649.92	0.152	1336.69	593.88	1928.98	477.6	3562.12	170.02	1057.6	712.14	669.65	449.03	564.38	574.09	1836.55	2885.88	714.17	3194.18	0.159	480.76	564.07	787.78	656.16	1085.98	552.79	1416.1	462.56	394.23	1098.6	348.7	1280.41	269.56	701.32	620.08	635.68	955.51	471.04	919.09	805.53	575.29	310.11	764.45
ID:79720	223.55	616.54	562.49	371.19	0	280.35	678.4	254.16	1050.72	0.53	213.87	320.93	1631.33	877.01	0	788.19	693.22	806.64	0	962.68	569.02	257.94	1011.31	0	1247.7	860.6	0	1570.56	1657.08	613.63	680.14	493.66	0	1299.28	2212.7	1316.58	1065.71	0	0	206.44	1642.99	0	1386.31	17.02	313.72	55.34	1860.68	2461.6	142.58
ID:79786	0	937.77	994.7	453.17	2225.42	1591.1	879.46	0	1949.69	1077.28	2843.77	1296.19	963.43	1561.1	165.81	485.07	936.81	1207.87	1972.63	423.16	1283.95	1999.38	4213.65	827.15	764.24	1532.93	2909.94	2459.2	0	849.45	738.14	1934.81	1726.61	867.18	1698.05	3058.53	3655.69	1012.57	218.35	490.58	693.08	1232.4	376.13	533.17	964.72	1615.43	1327.1	2243.88	2338.06
ID:80012	720.6	986.2	1034.66	807.25	285.75	534.48	1300.66	212.66	328.03	0	141.35	310.19	917.45	136.2	0	2215.92	123.06	2618.66	1508.7	319.1	0	1867.54	0	414.11	771.95	114.21	104.13	115.39	1036.52	867.2	298.17	996.47	270.87	1560.44	421.21	0	302.75	384.5	200.91	1034.28	225.44	261.4	531.39	754.54	1808.85	550.46	1746.76	387.3	386.63
ID:80306	0	2187.37	75.61	457.41	0	714.41	1041.62	76.33	517.78	122.36	261.52	0	191.45	296.29	0	0	0	1154.45	0	0	0	218.4	0	0	268.92	0	0	0	224.91	418.82	0	728.81	0	391.31	581.21	0	0	79.69	561.46	0	0	0	148.3	756.8	330.92	1447.48	1203.68	1345.56	0
ID:80551	0	76.2	25.2	60.47	0	0	40.76	128.16	173.64	170.97	0	0	0	79.25	0	0	34.4	0	0	0	0	26.39	0	0	24.25	63.17	0	0	0	0	53.19	67.84	0	16.5	0	0	0	0	0	0	109.25	0	0	49.3	0	100.4	51.88	110.14	40.08
ID:80891	12535.5	6519.05	8225.87	8506.78	23623.4	13635.3	4844.88	11953.4	13654.6	5552.13	0.122	7519.97	6839.09	10792.3	18543.4	6163.83	10979.7	12362.6	12228.8	13302.1	12413.3	15398.2	13254.5	0.1247	8874.97	33184.7	20224.9	14120.8	1717.05	7274.87	13804.2	10516.4	8011.02	9091.54	8468.88	20143.3	11705.4	8103.6	4333.35	12225.7	17904.6	17400.6	9414.11	7022.49	14832.7	14080.6	12665.3	7292.83	16304.1
ID:81050	173.13	0	0	0	0	0	97.14	0	0	0	100.77	0	93.16	0	0	133.8	32.8	169.06	0	0	0	0	0	90.66	0	0	0	0	140.33	97.82	0	0	0	462.95	133.31	32.26	96.07	40.54	67.01	304.6	140.77	182.04	0	74.07	0	0	0	0	0
ID:81101	368.66	0.24	91.03	107.65	200.55	0	148.75	0	147.82	172.43	356.51	0	191.11	0	0	0	0	90.34	0	0	0	0	0	88.02	0	0	0	0	35.58	0	409.85	126.9	0	193.28	228.61	332.97	0	0	0	0	137.12	0	0	0	307.82	135.63	207.76	0	242.76
ID:81181	86.28	206.84	0	109.99	0	173.07	91.66	0	0	81.32	0	0	231.74	0	0	357.41	144.72	0	0	0	0	0	0	151.56	0	0	0	0	0	0	82.53	73.82	0	0	0	140.5	83.46	0	0	0	0	0	0	39.91	0	0	0	0	0
ID:81196	5315.34	2523.97	2769.97	1444.8	3814.06	1462.22	2269.6	1353.38	1331.01	1313.22	3293.67	5448.7	2238.84	3134.38	3123.03	4325.71	2713.94	3069.91	5777.93	4452.19	6786.61	7277.15	3840.92	4333.69	3644.47	2374.15	3987.38	100.27	0	3236.13	3360.19	4797.23	5020.16	4144.5	3024.79	5921.6	6758.04	4770.82	557.5	2775.95	7410.76	9544.23	1682.32	4984.75	0	4657.04	2377.01	3662.49	3084.92
ID:81198	0	146.7	804.1	19.37	0	0	0	0	0	0	0	0	0	1621.16	0	0	0	671.76	0	242.21	350.23	0	264.19	0	879.11	576.26	0	0	0	150.7	91.31	0	302.09	0	0	246.29	0	0	161.66	732.95	0	88.66	206.14	2425.89	0	187.1	526.93	719.75	0
ID:81272	0	0	0	0	0	0	0	0	0	0	43.91	0	0	0	514.49	0	0	120.33	0	0	69.58	0	0	0	0	100.57	403.07	0	597.77	61.05	495.26	0	0	0	0	63.41	0	0	332.02	0	1145.09	1618.06	0	0	155.65	0.71	0	0	663.66
ID:81457	161.84	572.6	483.77	193.71	586.18	189.19	367.6	440.8	315.05	412.61	1126.9	472.36	286.33	400.26	87.6	356.25	713.7	427.02	1444.72	0	722.45	465.3	970.4	496.59	690.04	774.69	591.88	69.04	163.01	835.32	405.66	1225.99	786.33	833.07	690.63	640.63	678.83	422.21	0	943.7	252.69	357.28	584.75	333.31	222.43	835.96	1377.4	1241.87	612.07
ID:81667	36.36	73.39	118.06	0	73.15	0	23.95	0	0	48.28	0	0	0	0	0	128.17	23.4	97.39	545.86	0	0	171.72	0	21.08	0	0	0	0	0	162.52	0	556.14	0	0	0	0	45.38	0	0	0	0	0	0	0	0	71.47	122.09	167.84	0
ID:81712	0	0	85.32	0	0	0	35.27	0	0	0	0	0	203.27	0	0	0	0	24.92	0	0	0	0	0	0	790.56	141.42	0	0	46.69	0	76.64	0	0	0	0	0	0	31.29	0	79.35	0	0	0	122.93	0	461.79	0	0	0
ID:81758	5929.96	4629.25	3964.41	6412.45	5966.91	6751.79	4006.8	5656.89	7316.04	0.356	6454.36	3929.24	3978.81	7121.79	2158.63	3980.7	5983.31	5549.07	6390.55	6603.2	5762.25	6939.17	6605.23	6639.99	4765.05	0.1294	10470.3	6839.21	639.35	6454.85	6669.87	5783.3	4693.68	4765.14	4443.4	0.947	5898.08	2894.43	1241.48	5227.38	7132.13	7345.41	4405.7	3254.33	6717.08	6915.3	5333.69	3520.49	8806.32
ID:81907	0	0	0	275.26	0	528.38	0	531.63	0	0	0	162.73	0	58.7	0	98.07	0	0	0	0	0	56.59	447.75	0	0	0	0	0	0	0	0	30.21	437.03	0	0	151.69	0	0	0	0	0	0	902.68	230.75	0	0	0	0	220.3
ID:82015	81.76	0	96.55	0	431.29	49.29	47.37	0	0	22.81	71.85	198.14	0	0	0	242.6	73.8	0	1455.94	0	0	0	0	240.44	320.55	0	35.41	0	0	0	0	80.65	54.39	0	67.26	156.37	84.14	179.71	189.42	0	0	0	0	0	92.95	0	0	76.95	17.95
ID:82026	20416.5	20442.2	16700.1	0.1458	0	0.4777	9440.45	13055.5	14162.3	21446.9	12859.5	27951.4	24127.6	13398.1	0	34979.4	11278.1	0	36877.1	35721.7	11776.2	30223.3	10125.6	38961.4	47581.9	0	30553.8	31862.8	31826.4	36918.6	11038.3	40458.4	7311.04	33258.8	25517.2	14716.1	27705.9	21422.4	8369.89	28286.1	24858.6	0.5619	25790.1	30268.3	33748.8	0	43395.7	12298.2	10634.8
ID:82233	0	0	0	0	87.9	0	90.87	0	523.44	0	0	83.92	0	0	439.67	0	0	0	0	0	0	60.23	0	0	43.67	421.76	455.82	61.31	651.32	186.8	562.67	102.05	0	0.25	0	315.58	0	737.13	0	0	0	0	0	0	0	0	0	0	176.89
ID:82234	0	317.16	161.33	104.81	180.46	0	220.95	253.68	271.44	215.78	101.67	1099.11	513.96	353.47	0	252.8	186.9	692.67	0	0	0	0	0	0	391.98	327.46	0	0	429.2	351.4	0	0	241.89	0	0	0	0	0	0	0	0	0	0	0	0	0	686.94	897.97	812.15
ID:82325	541.82	139.26	287.76	282.74	225.6	270.02	556.83	274.97	150.89	0	92.64	141.82	42.29	246.95	0	188.91	29.63	177.57	141.32	0	93.05	495.48	53.29	0	296.66	97.79	0	58.28	247.6	0.19	71.75	458.23	332.1	494.44	263.7	357.22	559.92	143.82	136.77	271.89	145.37	0	338.86	62.27	368.65	141.62	365.86	209.27	307.27
ID:82509	0	0	1082.69	802.62	245.79	0	163.69	668.22	593.48	571.12	93.43	149.07	324.6	780.16	0	0	0	705.84	53.89	0	0	781.24	0	0	808.47	504.75	345.45	0	0	0.15	0	259.73	63.86	61.95	703.55	228.16	0	339.45	1227.26	248.06	310.58	168.99	71.89	889.1	0	0	688.5	0	529.56
ID:82708	1019.88	1638.21	1639.14	354.06	806.47	285.86	860.39	659.39	343.35	463.24	1148.58	2959.22	453.4	93.6	0	2275.24	837.97	1167.74	4784.37	705.62	0	2575.32	575.58	2372.65	2305.52	171.35	1435.48	265.12	0	2990.86	264.51	5307.64	1579.78	707.66	1411.22	687.14	1581.63	397.8	528.96	1396.96	320.44	899.83	639.29	486.4	0	1059.77	655.42	1652.23	358.26
ID:82784	116.25	0	110.94	872.4	0	0	108.76	103.61	0	0	0	0	0	81.31	0	116.24	160.41	61.93	0	217.76	85.82	37.34	226.29	133.17	124.82	664.83	0	0	0	0	61.53	132.18	0	0	0	171.3	83.16	0	0	0	84.06	0	0	0	0	140.86	123.04	0	470.36
ID:83021	0	448.17	491.41	0	0	57.13	0	0	448.44	135.5	0	254.82	392.64	204.04	0	1815.36	330.84	0	1815.4	0	0	0	0	0	2261.4	0	0	365.75	1091.87	0	0	1965.78	0	0	426.38	0	306.03	0	0	0	0	0	551.31	0	0	0	0	0	0
ID:83441	0	0	0	0	903.75	15.81	4.73	0	0	0	1129.24	0	0	0	0	0	0	902.49	0	0	0	0	0	0	365.41	0	0	0	0	0	219.82	37.36	0	0	84.44	0	0	0	0	2260.12	1759.69	301.5	2186.32	146.51	0	0	0	170.68	0
ID:83458	21879.9	0	0	21427.1	17639.9	0	10056.5	14835.4	18470.4	0	11861.2	0	0	28091.7	17388.1	0	12564.1	10826.5	0	0	17654.3	30710.5	13270.4	0	0	31394.6	0	0	0	0	16844.3	0	9843.27	0	0	28451.6	0	34376.4	10567.5	0	21914.4	0	33993.4	0	39939.2	0	0	12696.4	19897.5
ID:83548	246.05	180.39	250.13	305.13	469.61	0	179.63	270.42	0	0	0	0	35.58	531.69	0	0	0	292.5	158.8	0	0	1050.3	0	318.52	0	0	0	0	0	0	33.59	0	261.45	243.4	0	173.05	0	0	56.83	631.79	49.65	0	130.96	88.96	0	0	0	0	0
ID:83577	0	386.26	1103.18	802.68	39.23	300.35	1131.57	229.18	299.58	265.58	96.99	240.2	475.32	707.79	0	0	0	1074.3	254.7	0	0	629.19	0	0	890.4	283.97	105.59	0	0	312.07	0	446.9	0	330.11	392.13	0	0	208.64	1079.05	0	313.4	0	57.75	1984.69	296.6	787.43	1028.06	356.77	477.97
ID:83832	163.94	0	0	0	0	0	87.27	0	44.28	0	62.29	0	0	0	0	263.28	0	0	0.78	53.16	0	589.34	0	48.43	56.04	0	291.7	0	0	215.29	0	818.76	426.68	181.25	33.06	0	0	42.72	0	0	137.59	0	109.95	0	322.56	0	266.36	0	0
ID:84116	0	0	0	0	51.64	0	0	199.67	0	194.44	0	54.68	164.58	1840.55	0	663.41	0	0	0	497.77	0	427.09	0	0	0	649.24	25.85	0	1051.88	46.61	0	954.87	81.01	1354.03	0	0	0	136.51	337.24	752.39	0	0	0	0	0	0	1238.14	0	0
ID:84126	0	987.89	1170.97	0	1414.64	573.26	356.9	796.2	401.22	574.66	589.28	1847.66	0	317.02	0	1001.87	644.94	484.76	1327.66	846.58	2160.75	1817.87	1140.03	898.51	1208.34	629.98	155.1	0	988.04	1218.87	1524.66	1326.56	2197.79	1101.88	1541.15	194.3	1331.02	336.21	37.84	0	878.06	0	179.59	0	1012.52	1585.46	950.44	1314.96	105.57
ID:84164	604.51	1582.51	2088.11	1186.62	0	1937.02	766.25	0	484.07	0	0	0	482.41	0	0	2221.41	4357.88	1610.78	762.08	2309.41	2449.43	0	3471.6	2085.58	3412.17	0	372.2	0	0	1403.45	0	2714.52	0	0	810.21	0	903.48	0	0	1791.22	10950.4	2219.43	739.36	0	8934.35	364.09	3350.39	5569.86	0
ID:84300	0	0	0	0	0	2898.39	0	0	0	0	0	0	0	0	999.32	0	0	0	2244.39	0	0	0	0	0	0	3008.14	0	0	267.89	2584.4	0	0	0	1227.38	0	0	2648.93	0	897.91	4164.86	0	733.85	1875.87	0	0	0	0	0	0
ID:84363	4175.93	1592.13	2596.57	1847.76	2829.94	379.27	1540.18	2841.05	3702.32	1696.23	3038.49	0.299	1239.59	2005.06	1434.31	1754.72	2806.8	2229.15	1238.86	3125.9	3120.88	4644.98	2897.81	2508.01	2999.33	0	3964.21	4542.22	104.93	0	2821.47	3894.09	2887.36	989.79	2299.68	4934.11	1817.62	2015.95	268.31	0	3150.41	0	0	1033.71	2060.98	2712.2	2068.7	1844.1	4827.35
ID:84440	264.07	394.4	299.35	831.03	239.46	0	0.44	337.07	577.93	613.51	333.38	321.13	78.32	457.12	0	164.38	182.62	315.4	0	0	0	424.39	0	0	390.07	252.19	0	136.66	0	556.02	193.41	238.67	0.26	208.3	149.21	249.13	310.02	243.9	89.69	0	424.53	312.12	551.95	227.92	270.55	0	334.99	258.98	666.5
ID:84531	178.38	162.72	323.58	124.6	479.43	0	176.37	196.79	60.67	109.77	169.88	450.23	38.16	53.79	0	0	243.24	137.05	299.03	0	710.87	598.64	194.48	225.1	342.55	105.55	372.56	0	0	388.48	250.64	646.49	420.36	0	389.01	877.2	485.44	335.78	0	754.35	482.27	129.91	0	98.61	136.58	0	307.42	69.47	448.05
ID:84542	2021.56	2729.17	1713.18	8276.5	3668.5	0	4261.45	2385.38	2453.53	4913.75	2079.3	1801.65	6339.77	5836.6	1059.07	1150.35	658.34	4303.18	604.7	1065.15	1100.08	3228.25	323.65	0	1786.02	4640.45	2956.42	84.1	7405.13	2490.75	7041.53	2350.39	2151.02	5912.49	5709.27	5275.25	1057.29	2265.47	5231.92	2517.7	5293.19	4281.93	5185.71	3938.23	4172.97	3959.68	5131.78	2551.06	8177.76
ID:84704	0	122.4	53.06	48.12	0	0	65.58	0	0	110.3	0	0	0	66.87	0	191.73	110.69	0	0	18.97	150.56	0	256.61	89.5	0	0	0	0	0	0	0	103.93	401.64	0	279.73	152.45	224.1	0	0	0	0	0	0	0	0	0	48.74	183.57	0
ID:84736	194.05	131.94	312.35	118.64	0	0	110.55	0	0	0	0	0	0	63.18	0	120.82	197.21	0	0	90.63	414.63	0	0	573.3	0	142.76	0	0	31.49	0	20.91	0	0	0.13	0	0	125.02	33.22	0	0	75.53	0	0	0	0	0	0	0	0
ID:84850	0	57.28	285.65	0	110.39	0	189.74	122.8	400.62	747.14	146.48	0	256.61	199.69	0	0	0	82.62	79.49	0	0	41.45	111.48	0	215.58	0	293.72	308.79	0	88.43	95.45	88.29	106.67	284.12	96.76	113.86	0	0	0	18.23	0	0	0	0	0	103.22	79.41	239.9	143.78
ID:84867	0	800.58	0	0	0	0	0	272.79	313.21	0	0	805.34	168.28	0	0	0	452.01	0	0	817.59	0	532.09	0	775.81	0	0	620.57	0	26.68	0	0	1088.47	0	565.56	0	0	0	0	0	438.88	102.46	175.7	126.26	707.23	613.18	0	893.18	802.54	0
ID:84877	0	100.92	0	0	0	0	17.82	0	0	0	0	0	0	0	0	311.76	57.94	0	0	0	131.82	0	196.85	290.87	0	6.4	0	0	0	0	0.14	128.93	196.04	0	191.9	0	0	311.75	0	0	0	0	0	0	0	0	170.1	0	0
ID:84909	181.16	0	390.72	0	259.81	153.44	216.68	0	41.92	0	269.42	0.28	0	0	0	906.68	0	318.12	1292.56	0	0	86.37	0	0	0	0	0	0	0	811.54	178.51	182.13	679.06	0	549.7	230.27	0	415.4	38.47	0	75.19	0	0	40.89	0	596.08	0	0	0.4
ID:85020	5886.4	5382.9	3296.69	3365.09	1904.02	8107.16	3195.57	4137.83	6047.55	2131.42	5500.65	3548.37	3313.45	0	0	7359.95	4379.53	8202.3	11717.6	8802.27	4713.83	6878.3	2676.96	7645.29	5795.92	0	8898.64	4980.14	1425.56	5687.55	3022.54	9267.58	2662.01	5997.17	4601.32	5345.43	5308.05	2913.88	1274.55	7619.57	7454.76	8851.24	3996.13	6649.72	11364.4	8255.38	6465.33	5204.85	0
ID:85076	54.27	0	0	55.51	0	0	0	0	0	0	0	0	0	0	0	0	53.62	0	0	0	0	0	69.7	0	0	0	0	0	0	0	0	0	0	0	0	0	0	73.12	0	0	0	0	0	0	0	0	0	0	4107.5
ID:85177	0	0	0	0	0	0	0	0	0	0	0	0	0	0	0	0	39.6	0	0	0	28.82	0	35.94	152.81	0	0	0	0	0	0	97.1	0	90.61	0	0	139.44	0	28.43	0	0	0	0	0	0	0	0	39.08	0	0
ID:85250	0	0	0	0	0	0	0	62.35	0	56.09	0	0	0	0	0	219.38	0	326.97	36.49	632.35	328.3	73.96	311.52	201.79	83.46	241.93	350.42	104.06	0	1217.92	169.61	308.82	0	56.14	0	163.59	273.94	515.52	0	642.63	548.12	0	294.64	0	7173.25	0	380.78	695.52	0
ID:85311	0	0	0	0	16.15	56.6	0	38.47	0	91.65	0	405.79	0	0	0	0	0	297.81	0	0	0	0	0	0	1226.64	0	0	1171.83	1536.5	0	0	0	249.82	0	221.11	0	0	364.21	0	283.88	0	0	174.92	2491.18	0	0	0	1114.18	0
ID:85315	5480.6	5179.85	5588.21	4230.18	10333.8	2613.38	4956.73	3216.48	4427.87	2249.45	7453.09	8591.93	4242.92	4494.15	6206.44	2233.58	4197.63	5847.03	8312.78	4399.04	10090.3	8212.32	0	9650.47	6113.17	5494.07	7369.17	931.52	6112.79	6283.22	9648.16	6370.88	6664.35	5303.49	6252.18	6952.04	7775.16	9129.39	1193.87	11469.1	2852.51	6171.53	8702.25	6193.09	0	6929.77	7872.21	5222.8	9164.9
ID:85331	371.68	708.16	0	1664.16	0	0	431.76	265.4	498.97	623.75	128.49	244.54	1017.82	930.83	0	177.76	79.49	576.33	266.58	0	0	499.97	273.04	0	214.1	389.16	82.5	0	574.1	365.23	970.36	223.82	407.14	762.73	468.35	0	0	131.31	178.8	145.85	368.74	199.6	683.42	475.31	411.08	555.45	766.64	204.88	1138.72
ID:85378	0	0	0	0	161.89	0	78.77	74.41	168.21	0	0	67.21	72.36	0	0	0	0	150.3	0	0	0	42.86	0	0	0	0	0	121.92	0	0	757.06	240.99	0	61.23	0	0	0	725.04	0	0	0	0	110.14	0	0	0	166.22	0	294.84
ID:85627	181.87	412.05	287.8	65.53	131.22	88.04	0	94.17	74.77	88.08	63.83	296.76	0	0	0	606.41	255.39	315.99	0	200.93	98.15	321.81	0	217.24	0	0	0	0	88.54	395.12	66.13	558.03	300.61	206.44	221.37	76.8	258.11	77.74	0	0	187.58	0	0	275.35	457.25	0	348.74	207.02	0
ID:85676	0	0	107.61	0	0	0	210.52	0	0	18.32	0	0.21	0	0	0	0	0	0	1450.56	0	91.79	181.67	0	41.83	589.55	0	0	0	0	125.2	0	290.28	0	0	25.47	0	0	0	0	79.35	0	0	0	0	0	112.85	0	0	0
ID:85761	7352.43	6781.2	4391.82	4165.05	1734.18	9409.81	3744.21	4778.27	5800.84	2510.35	5352.64	4437.91	3430.87	2526.86	259.46	9577.35	5268.14	7917.06	0.1475	9630.18	5156.2	0.824	3898.48	10255.3	6983.43	6274.19	9202.39	6006.29	1552.57	7937.58	2848.11	13908.1	3786.37	7458.63	4908.2	5195.42	6825.73	2641.22	1234.02	9728.01	7201.06	7846.8	4123.7	5262.87	9816.96	9233.79	7814.47	4101.52	4615.07
ID:85763	0	282.11	0	158.71	0	0	219.96	155.39	54.03	0	0	90.54	91.17	0	0	0	0	0	0	0	0	33.54	0	0	221.43	0	0	0	0	62.14	0	307.06	0	0	256.6	0	0	0	101.52	0	0	0	0	0	0	127.38	480.64	0	100.58
ID:85855	0	30.16	65.29	0	0	0	27.97	169.58	0	0	0	0	0	0	0	0	65.03	0	0	0	0	0	0	0	76.76	0	0	0	0	29.02	41.76	48.59	81.72	0	61.39	0	0	0	0	0	0	0	0	0	0	0	0	0	0
ID:85983	0	0	0	0	0	15.69	0	0	0	0	0	0	0	0	0	0	70.85	0	0	0	0	203.02	0	0	0	101.07	0	0	0	0	325.98	0	0	0	0	279.32	0	0	0	0	184.44	82.46	0	0	0	0	0	0	0
ID:86029	173.92	204.94	187.53	308.68	229.86	0	162.98	130.68	0	78.77	147.13	33.21	0	86.02	0	98.43	141.72	160.36	57.5	174.62	257.7	0	192.78	156.09	146.2	0	0	0	67.6	208.52	0	289.08	140.2	0	0	0	350.58	50.88	0	0	0	0	0	0	102.16	102.95	164.67	0	225.87
ID:86071	119.28	0	0	0	346.89	0	40.02	0	627.19	0	0	221.06	134.42	0	0	0	0	0	0	0	159.89	297.23	0	0	0	0	0	79.53	0	0	546.27	0	0	0	0	419.51	0	305.63	0	0	732.5	953.2	0	0	0	0	0	0	0
ID:86354	473.11	0	1020.81	0	294.83	503.89	0	250.44	0	357.21	359.81	869.3	0	0	0	0	0	0	0	0	0	0	0	0	0	159.36	0	0	0	0	439.52	0	0	0	0	0	0	0	0	631.76	0	0	37.86	0	0	203.41	338.84	0	586.67
ID:86677	424.72	316.65	307.74	217.39	0	0	281.76	142.28	154.03	67.84	60.26	0	20.17	0	0	718.17	202.53	281.9	868.98	279.17	224.6	414.88	128.77	485.5	566.44	235.13	52.31	308.4	0	201.64	0	708.45	171.95	299.25	65.03	0	226.66	0	0	275.19	328.26	0	44.75	0	221.49	212.84	477.37	0	0
ID:86785	61.82	578.98	252.3	215.54	0	100.72	149.77	0	0	208.98	0	0	32.2	0	0	203.57	187.55	0	0	0	241.32	0	467.78	294.91	0	0	0	0	0	0	102.72	48.49	465.04	0	19.67	172.6	329.54	0	0	126.01	113.35	0	60.47	0	0	0	51.04	35.32	0
ID:86951	479.51	877.17	540.97	451.51	1328.22	0.34	756.4	775.95	516.34	579.19	1499.97	1060.87	366.46	312.44	42.79	860.61	753.89	331.6	1598.75	558.01	1693.36	1042.27	739.46	1267.33	570.28	797.2	515.14	0	772.63	873.18	660.71	1138.83	1016.36	679.7	982.19	886.64	1073.3	1197.87	0	2131.19	482.85	291.92	0	0	0	1312.82	810.22	0.73	1224.09
ID:87272	964.65	1297.86	989.8	614.38	1697.07	333.41	534.21	366.56	457.77	444.47	1822.63	0	528.97	0	0	353.28	662.99	745.68	1766.65	837.6	1798.34	988.35	1072.72	1300.27	1121.6	520.69	1564.25	0	0	1240.17	0	1052.08	1163.49	0	425.83	1348.78	1685.07	0	0	0	0	0	0	0	0	1017.19	0	486.15	0
ID:87365	0	283.3	332.88	305.95	27.64	359.71	707.69	0	155.04	37.56	0	34.88	135.88	0	0	0	0	831.27	356.78	0	0	108.06	0	0	0.2	0	81.2	0	0	468.12	0	790.31	0	140.18	328.22	0	0	53.66	378.24	0	128.43	132.55	0	1111.36	269.24	412.12	692.35	0	0
ID:87460	298.81	235.22	0	633.14	231.37	1068.65	936.71	380.03	344.88	41.65	129.18	0	495.06	374.06	0	233.01	138.14	144.35	172.41	0	47.72	396.2	179.36	184.41	250.42	174.71	316.41	0	71.41	0	273.69	292.27	218.58	809.48	575.55	305.42	0	387.41	128.36	0	303.83	0	0	234.88	591.59	557.15	536.1	181.25	699.6
ID:87670	0	0	179.06	0	0	104.86	0	0	0	22.39	0	0	0	0	0	52.49	87.15	0	0	0	0	45.73	232.52	0	19.63	60.93	0	0	0	90.72	13.89	110.35	0	0	0	0	0	0	0	0	0	0	0	0	0	0	0	0	0
ID:88093	40.31	83.27	93.45	0	0	0	73.85	368.93	0	0	0	129.94	0	0	0	0	0	0	0	0	184.46	650.29	0	0	94.67	0	0	171.86	0	101.26	0	253.6	0	0	0	36.11	65.88	23.62	0	37.88	0	0	0	0	0	0	59.9	0	75.15
ID:88282	1036.47	1659.29	1031.23	505.86	1105.43	412.46	726.29	283.98	307.18	342.18	906.4	1537.06	0.6	116.14	0	1244.09	680.73	1357.34	3617.42	1253.03	1087.16	0.153	569.9	1508.33	1361.21	206.6	1595.83	0	1204.66	1639.89	410.16	2549.16	611.09	716.53	1045.31	611.71	1346.15	415.54	0	1946.14	1596.38	782.15	216.55	1561.3	2349.33	1386.41	1543.71	917.23	313.57
ID:88766	0	0	101.9	0	205.05	0	18.57	0	0	0	0	40.33	86.57	0	0	0	131.76	0	0	82.46	170.47	45.9	0	106.46	0	0	97.47	0	0	153.81	594.39	0	0	14.48	38.41	286.83	0	623.86	0	0	30.47	0	0	0	0	0	46.4	0	0
ID:88850	134.89	30.87	0	243.33	0	0	0	0	0	0	0	0	0	0	0	0	0	68.28	0	0	258.24	0	0	47.48	0	0	0	106.85	0	55.57	0	0	0	48.05	0	427.03	0	0	0	0	0	0	0	0	102.78	18.85	22.83	0	78.78
ID:88972	267.04	272.47	175.88	0	0	96.64	212.32	0	50.54	0	0	180.44	57.73	0	0	446.78	68.93	179.39	609.11	0	0	96.67	0	177.39	349.51	97.5	54.08	164.35	0	291.85	26.38	515.84	0	366.12	0	0	0	41.54	0	0	58.45	0	0	0	0	295.21	214.53	0	0
ID:89083	161.6	156.73	86.85	263.64	503.8	0	207.23	682.07	398.86	178.71	0	477.11	149.42	0	0	252.93	372.19	0	0	0	0	1108.91	71.01	0	333.74	0	179.72	408.12	0	165.44	233.09	434.96	225.69	23.54	200.77	287.83	189.09	0	0	0	0	0	173.9	0	0	272.72	269.11	0	377.72
ID:89233	490.29	1052.42	848.05	1149.06	844.48	1186.41	2225.66	1197.04	3032.59	2279.23	1310.94	535.42	301.4	816.9	0	170.86	628.38	1067.93	615.41	268.45	475.48	378.41	737.96	557.27	598.3	2079.17	1279.9	175.15	0	538.96	1357.18	1231.17	636.82	2420.79	476.76	1855.45	553.62	674.78	112.02	166.44	629.07	1890.78	572.37	757.14	1673.99	787.71	1109.09	1080.06	620.64
ID:89484	1130.25	610.9	972.87	179.69	391.48	408.93	395.62	414.07	406.04	532.59	709.4	0	453.49	556.18	0	658.6	98.52	423.46	0	0	0	0	446.32	0	0	529.54	0	0	165.74	0	410.4	104.57	1520.1	304.02	0	431.21	0	228.77	0	161.63	625.97	862.72	861.35	240.17	0	261.54	882.45	329.41	0
ID:89604	123.42	0	45.2	85.35	0	0	75.13	0	35.16	0	0	0	0	0	0	0	0	0	0	0	0	70.33	0	150.75	60.9	0	0	0	0	0	178.53	224.79	0	199.25	0	0	0	173.06	0	207.12	0	0	0	0	0	0	0	0	0
ID:89642	0	209.95	225.21	754.32	206.52	367.18	780.95	83.72	566.39	0	0	0	85.48	201.02	0	0	0	554.36	89.79	0	0	340.26	0	0	584.74	32.76	117.82	0	0	677.74	0	659.83	0	260.17	576.28	0	0	454.78	1497.85	238.52	0.13	0	0	802.04	317.52	399.44	1106.49	80.71	201.68
ID:89746	337.22	118.57	0	137.46	344.04	0	265.76	0	0	30.05	0	0	0	0	0	0	0	108.64	73.91	0	73.93	0	0	0	0	0	0	0	0	0	0	0	0	0	191.88	118.95	0	0	0	0	103.24	0	0	0	0	0	0	0	0
ID:89848	0	0	202.75	0	139.27	0	524.92	0	0	0	0	546.57	741.46	208.86	0	0	0	0	0	0	0	0	0	0	815.43	0	0	119.83	0	0	0	0	0	0	564.88	0	0	0	0	0	0	0	0	0	0	0	0	200.11	248.66
ID:89900	148.4	0	0	478.9	65.53	0	230.51	402.48	367.84	0	178.05	190.95	0	0	0	235.45	96.97	93.73	0	0	499.35	388.74	0	0	76.21	553.19	275.66	0	0	139.57	175.31	107.18	128.62	44.18	0	64.07	157.91	191.41	0	0	0	0	499.75	82.34	0	77.18	102.58	0	184.2
ID:90054	0	0	122.12	407.58	0	0	288.25	0	229.31	393.22	79.73	144.76	26.69	0	0	25.45	90.73	185.63	0	0	0	60.96	114.23	0	0	103.92	0	0	0	0	0	129.41	0	66.12	0	53.21	0	0	0	0	0	62.38	0	0	77.4	128.61	74.08	76.95	59.37
ID:90344	323.13	1610.57	3973.06	3578.81	1393.45	4002.25	4941.96	1520.56	2406.64	2346.37	1832.29	1650.76	2784.23	1865.61	0	0	157.47	5356.79	4426.48	1279.44	0	0.268	169.3	1744.08	4570.1	1831.71	2828.94	0	1623.78	4659.65	168.96	2884.89	803.44	2683.91	3063.89	1764.07	320.6	1653.03	6771.3	1667.63	2905.06	1894.87	2519.7	8814.13	5888.72	3453.81	4914.33	1470.39	1637.1
ID:90470	0	364.18	322.66	0	0	202.01	0	45.84	60.79	184.82	0	0	185.63	204.11	0	353.37	62.45	47.13	0	0	168.71	0	0	350.74	111.02	127.26	0	0	0	0	0	70.84	406.28	0	111.92	238.71	296.05	0	0	84.41	24.93	0	0	0	0	0	0	233.03	0
ID:90651	1057.09	978.19	1461.91	890.96	1608.67	313.43	732.1	697.94	390.33	605.01	831.26	1338.74	308.56	232.41	158.58	769.76	779.57	275.87	1573.12	813.24	2107.96	1967.08	958.5	1680.29	1896.78	1301.2	891.27	0	971.39	905.07	937.91	831.18	1447.43	1652.59	0.105	1152.95	1135.63	162.29	160.88	827.11	875.45	0	288.9	178.53	484.67	797.03	801.46	641.48	588.01
ID:91375	0	1483.17	90.51	443.16	164.04	275.36	603.34	142.57	350.04	90.41	0	0	358.71	0	0	0	47.05	0	0	0	0	393.49	0	0	662.66	316.65	0	0	83.14	638.74	0	0	0	42.56	189.91	214.83	0	66.25	192.7	43.84	236.51	545.85	847.82	953.1	76.45	800.75	733.12	212.81	669.68
ID:91542	1035.64	717.34	1138.92	720.93	1789.98	1184.87	617.58	1282.87	1303.4	695.91	1387.88	713.73	351.66	432.98	0	367.78	969.25	434.08	996.5	0.17	1914.24	659.97	892.36	1111.08	558.53	0.171	1035.46	1275.06	0	960.86	552.35	1105.88	493.14	942.81	725.01	769.92	524.87	0	0	1108.35	554.8	602.12	822.9	349.74	724.66	942.24	279.96	883.23	881.52
ID:91704	267.85	181.64	337.55	0	0	444.88	0	223.76	0	0	0	303.22	0	0	0	92.18	75.96	0	0	0	0	220.65	117.9	86.58	52.09	126.37	0	319.25	0	84.33	0	114.81	0	0	60.7	124.38	0	0	0	137.6	186.13	0	0	0	0	130.2	74.14	0	0
ID:91765	594.61	454.7	323.83	108.56	0	371.42	286.89	0	0	163.72	0	218.99	0	0	0	0	0	0	0	0	0	129.07	113.38	302.99	417.34	0	0	0	0	222.67	0	148.47	172.76	305.25	0	0	386.33	0	0	0	0	0	0	0	0	0	570.62	261.78	0
ID:92029	0	0	0	0	514.84	0	0	103.56	0	0	411.07	0	456.73	168.76	0	520.23	0	320.98	582.3	0	236.54	0	0	0	0	312.76	0	115.04	304.72	0	241.72	0	0	0	251.95	318.31	0	179.68	0	279.77	985.45	2316.85	487.16	493.76	445.69	233.81	0	0	0
ID:92231	51.55	335.41	96.08	140.89	57.63	222.54	203.94	0	0	60.26	0	131.92	121.67	0	0	82.86	66.05	0	0	157.6	0	283.46	0	420.23	78.62	0	27.46	0	161.98	302.16	56.85	230.26	82.75	26.99	83.79	0	43.16	0	0	94.67	203.71	0	0	111.56	618.71	59.33	153.32	0	0
ID:92291	18.28	26.76	40.67	0	0	0	0	0	0	0	0	0	44.76	0	0	0	165.21	0	0	183.72	480.31	0	0	0	0	0	382.38	0	112.9	182.95	0	0	0	137.71	0	0	0	0	0	0	111.8	0	0	0	0	98.63	0	0	0
ID:92410	1084.24	1171.74	1194.57	783.09	914.24	0	362.68	784.6	712.8	319.82	1061.27	859.82	199.25	117.09	0	876.71	170.37	0	0	816.07	943.14	1053.43	0	0	63.31	183.76	197.76	814.05	0	816.25	352.09	1010.16	562.85	177.17	100.28	329.93	0	0	0	576.68	290.82	137.24	219.94	320.02	294.47	229.13	0	537.84	263.33
ID:92834	625.01	707.73	489.29	754.22	288.15	886.84	244.07	588.9	269.98	278.65	104.15	433.02	0	0	0	69.87	109.37	484.65	0	0	0	104.89	0	75.24	68.67	0	0	0	0	104.55	0	82.85	0	0	0	0	0	0	0	55.32	150.43	0	213.11	284.12	0.8	24.57	102.93	86.57	86.36
ID:92841	900.15	0	667.12	490.44	512.09	0	488.08	1728.74	1253.4	350.07	915.37	569.52	223.48	433.71	0	0	914.1	271.23	891.77	0	1564.83	850.9	706.66	485.48	704.18	555.75	1068.01	520.17	141.5	53.11	631.08	660.49	540.41	838.73	916.3	859.87	403.77	0	0	1443.99	743.16	450.6	685.2	245.79	708.51	896.68	641.06	701.33	307.53
ID:93227	747.54	1150.11	996.31	730.02	1667.08	189.35	1067.26	823.4	765.31	810.04	1895.95	1416.33	700.59	306.71	0	942.06	740.38	327.91	2124.13	1165.99	2074.47	1383.81	977.71	1547.87	793.31	1182.22	957.16	0	1673.47	2187.64	988.06	1808.63	900.35	775.14	1730.54	1178.28	1124.54	1607.8	294.54	1799.42	484.78	348.04	477.3	203.61	733.36	1806.74	878.01	1141.86	1259.97
ID:93417	0	245.59	0	417.45	98.88	0	127.63	699.25	406.78	125.88	333.33	0	0	150.76	0	229.18	287.14	54.67	383.66	0	0	241.25	257.87	0	237.91	136.8	208.91	190.43	61.35	176.13	0	0	0	176.88	191.25	185.27	0	0	0	186.29	278.4	0	99.97	56.18	241.12	205.05	159.14	137.12	54.32
ID:93833	0	0	244.91	0	67.99	0	116.55	0	38.36	0	0	69.91	0	0	0	0	0	0	311.21	0	20.87	0	78.07	0	110.89	0	0	0	0	0	0	143.35	62.21	0	0	0	0	0	0	44.62	0	0	0	0	0	0	87.92	66.57	95.74
ID:93869	81.79	159.99	0	0	90.83	0	156.54	85.06	0	107.01	0	0	0	0	0	54.35	164.17	0	0	0	161.23	172.33	0	234.36	0	74.33	0	0	25.76	87.71	44.74	0	0	36.71	0	75.15	0	0	0	0	0	0	0	0	46.46	0	0	0	0
ID:94308	592.76	843.84	1479.45	237.02	237.81	568.98	484.38	247.11	192.2	649.34	969.07	1191.74	194.08	75.71	48.16	452.21	1117.11	250.11	640.51	741.45	678.21	1388.53	1683.41	673.68	1422.17	492.95	642.7	262.31	242.64	1041.71	428.91	940.8	1778.63	559.3	973.82	545.12	825.4	155.5	0	557.08	505.88	94.55	115.89	232.28	253.07	641.33	932.95	771.52	533.28
ID:94345	0	0	0	0	217.9	0	0	0	0	0	124.6	0	0	0	0	0	39.37	0	0	149.92	0	88.54	0	0	35.73	282.32	36.17	0	0	0	142.64	0	0	0	81.25	124.48	0	0	0	0	140.12	0	0	0	0	0	0	0	0
ID:94409	0	0	0	0	0	0	20.5	27.19	19.25	0	0	0	0	0	0	19.89	0	0	0	0	0	0	0	0	18.22	0	0	0	0	0	0	10.91	0	0	0	24.37	0	0	0	0	0	0	0	0	0	0	0	0	0
ID:94807	1529.09	825.74	617.65	630.63	667.21	960.23	589.8	1157.9	552.52	426.72	796.2	721.64	440.09	58.87	0	1656.85	1024.12	628.64	2031.42	1374.95	811.41	1606.8	201.78	1423.04	1272.26	579.04	1100.35	954.74	116.66	1382.81	0.32	1885.13	224.58	1029.89	693.47	315.48	860.98	40.18	160.83	1045.84	498.5	610.98	678.51	465.88	1089.76	0.104	576.67	421.32	360.04
ID:94873	91.01	0	195.16	91.77	0	31.78	59.31	0	0	0	0	72.65	27.32	0	0	95.12	246.64	81.9	121.89	0	185.42	457.68	155.3	233.54	0.31	32.47	61.26	0	369.67	207.51	25.23	289.6	140.34	8.9	244.09	40.02	109.17	34.65	0	48.97	0	0	0	291.07	74.91	100.6	47.93	70.98	56.09
ID:94946	552.1	665.86	265.34	222.6	0	1528.08	133.67	0	0	0	0	643.32	0	301.39	0	91.18	151.97	1175.81	155.87	65.88	171.41	93.31	0	141.85	54.7	0	0	0	27.98	0	0	151.94	0	0	0	0	0	0	0	223.63	0	0	679.85	115.42	0	0	0	81.68	0
ID:94948	593.49	160.43	517.15	230.69	866.93	191.51	166.82	387.97	159.02	209.46	335.03	920.22	0	0	0	138.63	245.6	0	645.69	332.51	594.49	525.66	236.31	179.36	670.15	224.33	551.76	204.31	197.53	302.66	502.9	466.54	179.12	295.95	527.3	474.3	198.42	0	0	197.65	492.23	0	0	0	52.33	203.86	140.42	87.68	0.23
ID:94952	57.75	143.18	205.86	13.18	0	17.85	0	0	0	78.61	0	0	0	0	0	0	130.92	0	0	88.13	49.51	58.38	86.17	72.83	141.39	0	0	0	0	62.3	0	55.03	85.11	0	16.6	0	100.21	0	0	0	0	0	0	0	0	0	29.43	0	0
ID:94992	0	0	0	165.86	47.15	0	84.76	0	0	0	45.15	0	0	0	0	175.65	0	76.89	0	0	0	0	0	0	0	67.69	0	0	0	0	0	0	0	0	0	67.03	0	0	0	0	0	0	0	0	0	0	36.68	0	67.54
ID:95034	0	0	0	0	0	0	0	0	0	0	0	0	104.14	0	435.63	0	0	0	0	0	0	0	0	0	0	0	0	0	0	0	57.52	0	0	0	0	0	0	0	0	44.84	33.53	0	0	0	0	0	0	0	0
ID:95495	51.89	92.89	0	35.16	0	0	61.29	0	0	0	0	0	88.07	0	0	144.15	223.52	0	0	51.78	134.83	0	80.02	175.6	0	58.54	0	0	0	0	0	94.5	154.73	0	0	36.08	79.2	36.84	0	132.02	0	0	0	243.96	42.55	0	0	0	38.13
ID:95583	0	0	46.99	0	0	0	0	0	0	0	0	0	0	0	0	0	0	0	0	0	0	0	0	0	29.46	0	0	0	91.97	0	44.41	0	0	55.79	0	0	0	0	0	44.96	0	0	0	0	0	123.85	0	0	75.45
ID:95746	0	223.29	116.82	154.23	122.22	0	302.85	186.79	164.28	469.91	219.84	27.1	0	92.43	0	0	61.49	0	82.02	0	0	31.44	106.04	76.37	25.67	0	0	0	0	0	168.31	50.4	0	140.35	0	125.82	0	0	0	0	474.25	0	0	0	83.28	146.72	116.23	0	191.84
ID:96716	2786.43	1296.68	1923.42	0	0	0	0	2386.15	990.5	0	0	0	344.99	169.02	555.5	273.75	1292.71	0	257.34	586.14	48.84	1502.44	522.71	1221.28	1091.08	1903.37	1653.96	2164.03	0	1727.47	0	1808.91	497.89	513.08	1335.51	1592.2	0	0	0	904.36	825.72	498.06	2112.62	0	0	1636.54	899.5	0	1123.79
ID:96794	126.47	0	0	0	79.82	0	54.66	0	0	44.72	0	0	0	0	0	0	0	0	52.67	0	0	0	0	0	17.86	0	0	0	0	0	0	0	0	0	0	23.84	0	65.87	0	0	0.13	0	0	0	0	0	145.64	0	63.28
ID:96875	0	0	74.78	0	0	0	0	0	0	0	0	53.31	0	0	0	0	164.65	0	111.11	0	0	0	0	0	0	0	0	0	0	0	0	66.82	0	0	0	0	0	0	0	0	0	0	0	0	0	0	0	0	0
ID:96879	86.7	0	0	84.08	135.91	0	95.16	0	55.57	0	0	0	0	0	0	0	0	0	0	0	28.81	0	0	22.28	141.99	0	0	0	0	0	131.67	35.92	0	86.33	114.6	0	0	0	0	0	52.14	0	0	0	0	131.6	0	0	0.3
ID:97349	227.98	36.45	79.22	0	0	0	0	189.87	0	0	0	0	0	0	0	31.57	146.91	0	0	0	0	116.89	0	27.76	153.29	299.31	129.62	157.42	0	250.15	0	252.72	0	0	98.57	0	0	0	0	47.01	0	0	0	0	0	156.76	130.73	0	36.29
ID:97458	289.08	337.15	267.7	150.04	124.39	822.83	0	241.54	116.99	333.01	193.82	430.38	75.74	0	0	160.41	201.41	514.68	378.29	0	89.22	340.85	0	158.06	0	0	0	76.71	0	0	0	186.46	0	0	0	0	131.89	0	0	330.29	188.64	64.22	485.14	132.54	96.57	113.4	280.32	0	62.84
ID:97462	0	36.86	89.15	21.23	0	54.96	0	0	0	52.02	0	0	0	0	0	70.31	82.28	0	0	0	0	0	30.86	45.57	0	0	0	0	0	0	0	0	86.96	0	0	0	0	0	0	0	0	0	0	0	0	0	0	0	0
ID:97463	33.54	131.8	242.27	159.1	69.94	0	108.07	75.08	211.26	165.39	590.7	0	0.5	0	0	288.7	648.22	70.06	705.39	318.4	173.27	0	0	229.2	0	224.61	192.98	231.78	0	113.82	56.58	0	84.24	0	78.51	61.67	91.24	0	0	97.82	140.11	74.45	0	53.15	36.54	516.35	54.42	0	0
ID:97599	0	313.84	580.28	80.82	94.8	905.67	818.18	0	0	0	0	529.38	0	0	0	60.26	0	133.47	35.49	0	0	0	0	0	109.3	0	316.06	0	326.93	18.28	910.35	702.36	0	72.21	70.62	0	0	0	0	0	0	0	0	0	183.37	325.11	106.26	120.1	0
ID:97736	219.12	435.28	482.14	167.23	0	132.96	138.28	360.94	210.36	371.36	183.51	486.86	0	187.81	0	0	482.46	43.63	51.17	200.61	348.01	700.73	302.53	216.46	447.23	158.91	343.24	77.14	106.07	367.28	118.92	180.91	0	54.16	141.36	243.86	411.07	162.75	0	97.71	133.94	108.58	0	88.3	340.66	190.56	131.34	119.86	72.62
ID:97827	0	0	523.19	0	1519.2	0	0	0	25.94	0	236.6	2665.01	3909.01	883.94	0	747.61	23.87	0	0	0	0	0	0	0	3140.23	0	0	340.61	0	0	0	0	35.92	0	1816.84	0	0	0	0	0	0	39.39	0	0	0	0	0	1351.87	1703.17
ID:97896	0	0	0	0	2445.72	1357.85	687.85	0	1093.74	0.96	792.08	0	297.22	133.99	0	567.09	0	366.6	740.58	0	0	0	883.63	80.33	0	0	0	0	491.31	0	1238.58	0	749.08	549.54	0	0	672.34	0	0	0	0	0	0	95.91	0	0	0	1111.99	52.57
ID:97965	463.76	95.03	180.93	0	0	0	145.73	0.42	273.36	0	212.01	258.06	80.76	90.26	0	97.05	169.09	0	74.66	336.26	0	280.28	196.49	357.89	135.83	284.65	0.26	96.46	0	143.1	0	0	0	121.71	0	137.53	0	0	0	311.98	0	0	125.34	0	0	270.2	155.88	0	97.61
ID:98089	0	0	0	37.71	477.25	0	1125.06	0	196.65	1452.11	1445.48	107.55	336.79	0	0	0	0	41.6	0	0	0	0	410.27	0	17.89	0	0	0	0	0	991.24	1091.04	0	537.69	261.97	0	0	0	0	0	0	735.13	0	198.19	0	0	753.78	82.48	727.53
ID:98485	75.64	223.68	234.19	0	89.36	0	0	107.67	0	0	0	69.8	0	0	0	0	117.26	0	34.37	0	327.02	74.76	221.23	51.7	22.83	36.6	0	0	43.46	138.03	139.93	364.37	113.22	89.37	43.2	57.9	152.32	0	0	0	0	0	0	0	0	64.16	79.39	0	42.85
ID:98596	0	1884.11	2908.8	1644.94	1166.31	2263.57	2410.03	1402.22	3590.69	5272.62	4700.78	795.75	1839.5	2692.22	0	543.26	107.19	938.46	2305.35	0	0	351.82	1016.05	0	1213.15	2410.51	1639.91	0	1506.47	3709.36	2775.41	1021.94	1449.73	1959.43	3825.65	1465.8	362.33	1022.22	4512.74	953.18	934.44	1898.66	721.53	1089.1	1216.19	3718.94	2429.24	2425.67	1983.62
ID:98660	887.02	4034.19	4430.09	5742.59	5563.01	5262.11	8361.27	6739.3	9895.13	10567.3	7586.88	1928.17	2423.26	5834.7	1638.41	205.83	3023.8	4154.8	1955.23	1503.46	1251.81	1076.15	2987.51	2687.32	1841.43	5214.5	6206.28	642.64	122.89	2822.75	3788.99	2994.54	777.06	7862.86	2194.33	3618.49	1441.23	3806.16	0	960.07	4362.46	12323.6	3174.35	6694.76	4370.74	5816.97	0.601	7559.78	2988.1
ID:98891	45.41	0	340.91	387.1	0	137.14	218.85	70.4	0	146.47	0	51.95	0	0	0	0	203.68	0	0	0	140.08	268.1	195.25	97.19	202.54	0	69.01	0	85.85	286.22	45.13	152.61	107.41	0	0	0	0	0	0	0	38.86	0	0	0	285.27	79.17	40.86	0	0
ID:98899	0	0	492.98	14.89	125.9	0	0	0	280.11	207.15	386.22	617.75	43.85	0	0	0	425.68	0	139.1	0	75.79	0	319.86	0	178.47	0	196.42	635.9	0	0	307.42	183.06	60.1	0	294.8	29.23	0	0	0	0	81.47	0	0	0	0	96.23	0	171.68	165.52
ID:99021	4279.13	18694.4	5376.4	6463.15	1549.06	5423.71	5533.8	4845.3	0	0	971.61	1512.99	0	0	2448.67	7508.47	6118.79	1841.66	0	3252.01	6667.86	2267.32	6704.13	6479.24	4821.97	4385.27	3762.99	1227.73	3687.67	2308.6	5064.25	1767.7	0.699	5839.05	3161.48	0.807	4498.11	5446.28	1804.9	6311.98	6535.37	5819.81	0.948	5299.96	3097.29	98.63	8279.95	4107.35	1457.31
ID:99251	147.01	148.79	120.25	0	168.64	0	93.05	30.55	64.53	88.93	138.46	57.24	82.92	0	0	32.63	0	0	0	0	24.86	0	0	174.33	0	156.76	0	0	0	0	0	38.8	0	97.88	90.76	51.51	0	0	0	0	0	0	0	0	0	76.89	0	0	28.44
ID:99439	37.06	360.29	139.09	88.26	246.24	0	0	188.29	199.03	349.61	323.69	53.23	0	0	0	0	256.8	0	0	211.51	161.41	199.78	187.57	303.02	0	182.38	0	0	82.37	177.76	22.83	53.74	90.14	86.41	0	242.83	0	0	0	218.35	21.71	0	46.27	0	30.49	62.87	58.29	54.53	0
ID:99475	278.92	190.88	276.6	206.14	371.78	188.34	338.05	467.74	29.26	538.74	319.43	331.44	349.36	200.58	0	333.28	65.2	0	0	0	0	262.99	302.48	100.67	449.29	192.39	0	275.84	0	0	240.71	167.36	288.76	103.1	0	66.15	0	71.45	0	36.83	461.22	0	113.46	146.32	0	236.07	419.16	175.15	518.79
ID:99577	314.14	0	592.95	1721.06	867.16	716.99	1811.45	609.1	986.56	989.61	610.7	0	475.68	848.22	0	95.42	236.22	746.56	152.04	192.1	236.76	160.22	460.02	351.22	0	962.36	787.67	0	0	664.19	931.09	373.76	148.09	1217.76	210.94	677.71	180.31	542.05	0	100.85	744.61	1369.2	325.35	354.2	476.56	595.29	1227.88	475.46	944.26
ID:99691	275.84	310.07	234.43	414.3	266.34	0	429.73	0	246.03	86.17	107.24	0	0	0	0	0	126.96	79.98	0	43.65	102.73	0	159.51	115.57	0	56.03	0	0	0	0	21.12	0	0	0	0	0	0	0	0	0	163.52	84.22	0	98.83	0	0	0	0	0
ID:99736	0	73.65	0	0	0	211.14	451.07	292.5	0	0	0	120.88	175.82	230.05	0	49.81	0	0	0	0	0	498.5	0	0	163.74	55.77	83.19	32.32	0	0	0	400.27	133.82	0	0	253.24	182.2	463.7	0	89.68	0	343.62	65.92	0	924.11	128.05	296.06	70.78	313.22
ID:99746	886.07	109.94	0.114	618.74	455.33	95.87	37.82	485.85	1205.66	645.51	1067.72	774.66	294.49	180.15	0	69.47	950.02	0	1199.5	627.36	602.19	393.85	1019.33	600.54	791.86	823.97	1060.12	1352.62	0	662.02	891.69	806.99	0	53.27	790.85	585.91	0	0	196.89	314.72	0	843.31	296.76	0	143.73	646.44	121.74	696.69	576.43
ID:99808	359.3	1376.34	1893.84	680.4	1088.02	1485.54	843.16	335.16	1039.83	1092.82	1955.91	1377.16	558.07	130.91	50.31	614.91	1805.23	293.01	0	1304.88	959.81	882.95	1602.28	1601.3	1042.58	0	1130.08	780.46	506.64	1892.84	1087.35	1718.09	1952.53	516.56	1503.16	695.64	1020.64	0	69.12	623.44	1059.86	359.07	585.88	518.86	364.44	1154.33	1442.34	1820.26	546.47
ID:99919	0	898.6	984.31	1180.63	0	1050.29	1610.66	339.33	244.68	605.37	108.33	493.87	91.47	165.65	0	502.52	0	1813.86	870.9	60.23	0	1296.8	0	593.41	1723.63	149.39	832.2	0	1311.77	2550.58	702.68	1489.46	117.88	1238.39	1469.68	72.64	0	333.42	2260.59	1015.88	850.33	471.48	816.3	2202.81	2141.76	1628.25	2638.85	72.72	0
ID:100020	0	291.24	127.39	185.2	85.55	0	561.66	137.81	87.74	55.37	0	0	0	19.74	0	403.08	50.22	108.46	141.27	0	0	184.48	0	0	191.71	0	41.78	0	0	386.79	19.35	299.05	0	157.88	40.41	0	0	18.77	40.71	0	355.96	117.42	0	271.77	586.31	77.18	427.44	53.71	18.9
ID:100255	47.72	26.8	171.34	32.75	109.11	89.14	55.27	55.2	28.47	42.62	0	0	0	0	0	0	119.79	0	0	0	154.65	153.61	121.27	0	117.13	0	0	0	15.16	44.9	10.07	83.54	51.49	0	101.97	30.21	78.09	0	0	40.11	0	0	0	0	20.24	51.07	66.77	49.73	0
ID:100344	387.66	361.05	685.9	296.88	129.74	326.79	121.6	420.06	464.62	424.91	483.18	423.03	78.78	70.53	0	229.67	0	70.42	970.17	401.25	222.2	0	1102.4	318.15	394.2	462.17	444.71	417.96	80.04	316.47	184.66	281.67	171.48	83.93	224.03	142.22	210.41	0	0	56.46	188.77	173.33	0	48.62	97.48	307.14	177.38	0	1314.07
ID:100386	0	93.24	141.05	0	0	92.81	17.72	0	84.21	57.33	120.34	0	0	0	0	0	70.1	0	0	0	0	0	0	0	0	0	0	0	0	139.82	27.9	93.2	127.61	31.36	52.08	0	83.35	0	0	0	0	0	0	0	0	0	53.66	24.75	0
ID:100949	0	0	1329.42	0	679.04	0	427.06	0	0	88.79	700.02	826.71	0	0	0	0	0	200.39	143.45	92.5	1393.23	252.82	0	0	452.23	384.74	0	112.42	0	0	0	489.67	1362.06	382.19	186.52	0	0	0	0	311.74	0	0	0	0	0	375.06	0	0	0
ID:100991	386.04	668.87	0	345.84	0	382.68	272.3	792.48	230.84	499.29	0	0	340.72	0.16	0	334.06	0	0	0	500.5	0	889.38	0	413.92	769.86	320.2	342.77	0	611.76	0	875.2	0	0	218.89	306.69	862.51	750.5	423.25	44.18	210.56	882.49	171.73	480.29	474.17	469.51	212.91	427.39	0	0
ID:101081	49.32	0	0.2	0	0	0	0	119.95	47.7	0	0	0	0	0	0	12.55	0	0	0	0	0	75.29	45.29	0	0	0	0	49.47	10.08	50.41	0	21.01	88.82	63.08	0	0	0	0	0	0	0	0	0	0	0	9.22	64.56	0	0
ID:101157	0	0	26.32	0	0	0	91.42	0	0	0	93.78	84.1	0	0	0	182.71	53.72	0	899.17	0	0	0	0	122.89	0	0	0	74.89	132.73	0	0	559.41	0	0	176.7	0	0	0	0	228.17	83.84	0	0	0	59.61	309.78	157.34	0	0
ID:101786	0	996.01	755.16	0	651.14	691.87	495.97	535.02	536.92	572.12	395.27	0	0	0	0.4	429.23	1082.85	229.52	188.42	865.66	921.54	957.56	0	652.78	923.84	443.86	1061.31	139.38	0	926.63	0	0	808.21	206.03	0	542.87	0	0	51.5	161.41	0	0	0	0	20.27	0	452.78	321.08	0
ID:101839	287.9	0	0	1036.8	405.1	0	227.88	0	0	0	0	285.7	347.7	158.56	0	0	0	0	0	0	0	0	1038.18	0	0	0	0	0	742.47	0	725.92	0	610.55	163.55	286.69	0	1001.77	499.58	176.95	0	509.14	189.27	355.67	375.1	614.25	169.48	0	0	233.26
ID:102013	0	0	110.94	0	0	0	120.58	0	0	70.09	0	424.32	190.48	0	0	86.2	0	0	0	195.71	0	0	0	0	71.69	0	0	0	349.56	0	0	314.88	0	0	175.17	0	0	0	0	0	0	0	0	0	0	142.52	0	106.21	55.92
ID:102164	0	0	0	0	0	0	30.04	0	0	0	0	0	0	0	0	0	184.95	0	0	0	0	433.46	0	0	209.85	172.82	0	109.32	0	103.81	124.07	182.43	0	167.52	0	159.67	0	359.08	0	0	0	0	0	0	0	113.92	91.86	0	295.64
ID:102371	283.33	494.4	911.87	524.81	587.1	395.5	514.71	564.6	479.86	886.2	699.1	283.11	467.97	217.59	0	0.25	0	0	0	0	0	349.44	0	156.4	317.82	448.2	224.66	0	338.48	713.51	847.84	285.39	270.47	510.71	948.59	197.57	0	92.86	407.87	238.95	88.25	302.32	470.75	0	0	604.35	692.8	518.98	696.02
ID:102725	274.71	262.6	500.06	499.46	515.96	0	312.66	711.94	896.44	608.88	698.3	414.84	267.59	148.5	0	0	758.11	129.52	674.53	0	598.21	388.78	1133.97	329.62	364.31	760.78	1095.18	913.02	0	715.31	673.23	496.56	537.24	523.12	758.81	500.19	603.88	0	0	315.74	350.94	517.58	638.22	304.13	398.25	512.52	283.68	846.6	574.14
ID:102819	0	834.33	0	295.05	0	809.32	970.52	404.49	418.16	333.98	308.2	133.98	420.24	141.11	0	1412.83	0	1100.53	1371.21	0	0	527.21	0	0	0	0	0	0	936.07	1588.38	329.44	1350.87	0	531.83	1024.85	0	0	728.97	376.89	901.18	241.71	1356.04	0	865.97	1387.72	1378.23	1477.34	353.57	91.51
ID:102924	56.39	121.66	193.85	75.71	330.07	81.56	170.21	194.42	176.66	209.37	0	198.56	104.13	71.32	0	27.29	291.1	0	18.62	0	0	401.83	32.93	0	110.18	399.12	172.1	138.41	0	19.35	0	184.38	121.53	0	0	376.83	81.67	202.16	0	40.02	99.24	35.28	0	0	0	57.34	55.7	30.98	83.21
ID:103022	78.71	0	0	0	0	0	0	0	0	0	0	0	0	136.42	0	0	0	0	0	0	0	0	109.12	0	0	0	0	0	1197.01	1546.85	0	837.15	0	0	1121.04	0	227.48	557.96	289.41	0	0.34	624.66	0	2389.79	862.54	1014.83	0	0.27	0
ID:103198	230.6	226.72	243.8	371.59	229.73	195.8	364.65	0	415.09	153.12	161.25	289.61	211.83	308.26	0	51.49	188.1	0	106.15	121.87	87.5	727.82	222.98	162.25	343.47	125.21	110.77	154.95	0	83.49	294.71	106.33	111.24	262.29	0	321.53	134.38	383.72	40.52	0	0	0	385.15	134.37	86.45	149.67	31.5	0	281.18
ID:103493	0	0	0	0	0	1367.86	194.63	279.51	0	0	0	261.47	3548.68	215.6	0	0	79.25	0	0	0	0	0	1434.76	0	203.07	0	0	1127.34	0	143.2	3227.48	0	0	0	1375.73	0	0	0	0	0	0	0	0	0	0	337.5	2138.04	2305.51	4557.87
ID:103912	0	2058.61	0	2455.63	5783.68	0	2441.62	0	4161.29	5496.85	16186.6	0	0	0	0	0	0	266.23	346.75	0	0	0	0	0	0	0	0	0	0	0	57.01	7311.55	0	2054.28	0	1624.98	0	0	0	0	127.27	3804.95	0	1191.07	0	0	0	0	0
ID:104195	792.97	1128.68	1172.83	1407.62	2568.06	0	1763.97	1482.23	1718.53	1453.91	0.72	1352.19	1521.46	0	0	897.14	1315.08	403.31	366.12	344.69	890.42	2487.27	667.83	615.06	0	1837.15	1137.42	1059.34	0	936.86	779.13	1040.8	1018.07	1165.5	610.18	1937.09	1036.85	2619.94	29.65	256.61	704.82	280.89	748.77	839.11	405.78	795.12	1293.12	871.34	671.71
ID:104376	140.15	585.41	422.41	1028.58	0	509.12	817.31	38.2	0	1087.88	0	155.84	362.12	133.6	0	772.44	426.28	0	0	168.35	774.4	0	1111.47	591.11	654.99	257.26	0	177.38	0	166.59	497.63	206.98	811.14	136.45	243.25	471.19	458.85	111.15	0	524.56	510.51	174.79	179.62	343.74	0	18.14	1035.44	348.3	0
ID:104786	1929.74	2262.91	2056.55	4501.66	4293.49	1300.76	3683.78	2912.17	3122.98	2636.49	1662.08	2106.91	2763.08	1974.81	191.72	2020.98	2365.61	735.17	877.96	1149.7	2089.21	3799.65	1248.72	1237.02	2431.2	2672.55	2695.67	1487.94	0	1841.96	2366.64	1622.33	1733.9	2520.75	1188.13	3205.51	1917.21	3124.18	843.38	1110.78	2072.99	3221.1	0.302	1587.24	3703.93	1792.55	1781.32	1643.5	2246.59
ID:104954	1244.11	1131.54	863.62	1255.06	899.44	1057.34	893.68	781.49	1168.19	0	1484.13	962.4	1945.09	1152.82	0	906.24	588.58	527.79	752.05	686.86	0	819.73	691.49	608.6	1415.11	1991.92	496.85	633.63	570.1	1076.63	1500.62	704.82	899.98	1061.33	734.59	1245.56	855.96	892.64	825.99	836.49	1072.19	1600.18	1872.77	1787.62	1172.88	1785.84	1210.99	2629.12	2216.93
ID:105074	0	0	0	53.2	0	0	225.53	0	0	0	0	0	0	0	0	0	378.07	0	0	0	581.23	119.02	0	110.94	67.76	645.49	0	188.55	450.51	262.87	190.09	395.67	0	351.46	0	350.6	329.28	0	0	0	0	84.16	0	0	0	33.72	311.01	57.83	139.25
ID:105105	357.38	91.2	203.91	144.05	306.79	0	63.72	112.74	144.32	95.51	68.62	104.95	0	0	0	304.09	161.78	0	170.46	69.9	0	115.51	31.86	258.2	120.56	127.82	132.74	104.94	0	251.87	0	92.39	261.98	93.12	90.3	51.89	0	0	0	0	0	0	0	0	0	239.71	0.9	62.27	217.15
ID:105280	17.42	52.16	211.64	95.07	0	0	63.13	0	0	0	0	0	0	0	0	0	555.28	0	397.66	37.28	57.6	223.13	0	65.88	638.36	0	0	0	0	199.93	0	72.44	0	0	51.57	0	0	0	0	0	89.08	0	0	343.83	925.05	0	30.07	582.65	0
ID:105352	2130.7	2806.12	1972.81	6558.76	3506.48	1353.48	4111.47	1298.1	3677.43	1454.98	2116.12	1746.39	3368.75	2473.94	138.3	2372.13	2386.05	427.66	1108.94	1041.46	1959.49	3022.97	1262.39	1374.84	2614.1	2857.52	2630.58	734.97	0	1939.82	2410.62	0	949.38	2679.37	1033.54	3173.66	2124.43	3033.17	963.84	362.47	1382.85	2506.62	3636.09	1830.43	2850.08	1859.83	1562.03	1535.2	2305.23
ID:105490	189.26	0	102.49	0	59.8	0	0	0	0	122.84	0	0	0	0	0	0	103.38	0	0	0	162.56	159.39	80.93	109.63	0	0	122.64	0	0	100.24	129.79	86.34	171.31	85.91	254.2	0	0	0	0	0	0	0	0	0	0	106.76	0	0	0
ID:105661	0	0	48.17	0	0	57.85	20.95	0	122.41	0	0	0	57.77	15.71	0	95.73	0	12.6	0	15.35	236.35	0	161.87	107.35	48.55	0	0	0	0	0	0	97.03	515.69	0	55.85	250.62	0	0	0	0	0	0	0	21.73	0	0	0	68.61	0
ID:106067	264.9	0	294.26	130.9	198.74	0	145.47	146.11	0	74.26	0	178.43	0	0	0	134.87	285.66	0	0	0	0	0	67.29	202.9	350.89	312.62	158.96	209.2	255.81	177.37	188.6	130.82	0	183.57	171.79	0	0	0	0	97.71	0	0	0	0	80.43	284.12	0	0	38.22
ID:106667	3433.12	16781.7	2597.05	2531.47	201.23	3089.27	4126.37	343.29	0	0	602.42	832.62	2104.32	0	167.1	7348.83	2471.97	48.56	0	747.98	2093.01	877.18	5001.28	3554.87	4099.32	3207.88	700.39	594.43	1003.47	0	3339.89	4355.83	3919.48	2181.81	4089.49	1572.49	3309.37	9558.77	46.59	2201.8	5117.88	8507.4	0.1087	5751.48	279.06	0.38	7780.29	3926.2	1133.9
ID:106678	448.88	0	154.7	228.24	557.45	0	384.43	195.99	41.15	120.65	187.24	0.23	0	0	0	243.38	62.71	0	148.55	0	0	0	0	0	253.91	174.21	145.58	0	457.47	0	96.59	293.48	180.12	319.72	446.16	232.59	0	0	0	266.23	57.67	0	0	0	81.94	285.99	212.31	112.78	267.26
ID:107016	293.79	219.84	287.23	0	593.78	0	135.36	171.88	0	224.76	0	0	52.9	0	0	109.96	68.76	0	659.75	0	0	78.74	0	0	293.09	51.17	0	0	34.6	29.31	29.83	29.04	54.69	0	0	86.26	115.01	26.51	0	27.59	48.69	89.43	0	0	0	45.21	539.63	0	55.02
ID:107313	177.25	0	188.9	125.72	462.97	0	116.32	384.19	203.41	88.83	360.94	441.23	0	0	0	43.74	0.4	0	103.02	0	22.89	51.89	73.57	0	92.6	22.72	84.32	0	251.85	41.27	183.34	201.38	85.07	0	112.35	0	0	0	0	0	89.55	0	49.08	0	0	138.1	77.16	102.33	358.32
ID:107452	63.59	372.79	780.89	609.21	0	378.98	937.15	0	0	214.52	0	20.46	0	46.64	0	536.59	342.84	0	0	0	566.37	0	888.45	0	157.18	345.49	0	119.21	0	0	385.26	159.76	1239.7	7.86	182.07	0	491.14	0	0	0	0	0	0	98.31	0	0	439.96	436.58	0
ID:107460	3220.6	1263.52	2064.8	2049.07	2477.17	991.92	1843.9	2254.83	1584.18	1489.92	2402.92	1744.15	0.105	1013.68	667.24	2493.41	1799.01	923.79	1749.2	2216.74	2373.1	2296.75	1393.58	2581.31	2052.56	3686.55	1856.65	1680.29	2734.87	1863.17	1381.38	1562.95	1867.61	1765.82	1898.56	2280.84	1587.39	0	831.17	2203.67	1525.58	850.01	0.197	468.58	1481.92	2758.79	1866.25	1628.76	2414.46
ID:107505	0	0	0	0	181.28	289.37	0	0	0	0	153.92	0	0	32.72	0	0	0	0	0	0	218.06	121.26	33.13	320.37	0	0	287.75	0	0	198.3	0	63.36	0	0	155.4	263.18	0	0	0	77.92	0	72.84	0	0	0	162.86	85.09	0	0
ID:107571	114.52	352.07	174.14	316.16	0	0	263.95	49.51	0.1	315.59	0	191.51	320.14	0	0	142.31	200.37	63.4	0	341.58	0	0	0	0	0	93.22	0	0	99.77	0	123.99	0	98.52	25.32	0	0	100.82	28.62	16.78	0	164.8	0	0	141.33	286.58	0	0	0	0
ID:107763	158.04	69.9	99.16	59.84	0	26.9	50.75	0	63.65	156.76	0	0	0	0	0	26.61	59.67	0	0	0	50.48	0	146.13	117.01	77.02	0	0	0	124.58	24.94	43.73	56.7	0	0	0	122.97	143.92	0	0	42.94	46.4	40.51	0	18.72	0	0	54.57	0	0
ID:107858	0	0	455.38	217.73	0	0	359.63	489.56	99.22	283.18	390.1	316.36	378.77	0	223.04	557.44	0	55.37	0	0	293.1	0	527.16	0	0	0	0	576.88	0	0	226.48	0	369.61	253.74	0	79.02	0	0	0	0.21	268.31	0	101.41	195.1	325.34	378.96	367.67	330.79	442.24
ID:107951	227.26	0	0	0	0	286.46	0	0.13	166.7	240.64	135.2	0	0	0	0	91.1	179.91	33.25	0	0	0	55.55	191.15	112.52	114.22	59.78	0	0	0	0	13.73	75.79	0	84.53	37.76	0	103.41	10.76	0	0	0	31.61	40.65	85.37	80.04	0	0	207.2	0
ID:107995	0	286.63	173.34	110.38	57.54	0	47.24	0	0	0	0	58.3	77.48	0	0	0	0	0	0	0	0	0	0	0	0	0	0	0	76.8	96.07	0	0	62.33	0	0	153.26	0	9.19	0	22.22	0	0	0	0	0	90.3	281.22	0	0
ID:108021	700.01	39.12	82.6	531.2	692.6	0	290.58	345.76	445.8	683.44	186.58	246.7	0	0	0	437.96	346.74	97.34	125.3	0	527.4	508.77	300.69	585.61	280.55	410.87	353.37	0	632.13	736.68	375.15	369.84	122.92	141.31	604.9	521.95	475.44	129.15	48.59	594.38	289.82	0	0	0	203.62	467.22	116.52	0	0.27
ID:108119	321.31	193.99	1297.41	84.07	171.85	226.81	168.72	83.33	0	110.65	116.69	150.56	0	126.7	0	138.23	346.63	63.67	0	57.4	401.3	541.26	268.75	277.92	335.01	233.14	152.67	0	192.84	359.66	104.98	265.98	597.09	328.25	212.69	184.23	233.12	190.51	0	483.81	163.33	0	184.24	40.33	88.29	385.24	323.16	327.05	0
ID:108187	0	0	90.08	270.19	0	0	72.67	25.59	0	1545.62	0	0	0	0	0	79.56	220.38	0	0	83.72	136.75	0	371.73	304.78	0	0	0	15.14	0	0	0	0	198.42	3.95	0	284.33	0	0	0	318.72	41.62	0	0	0	0	0	0	0	0
ID:108189	140.04	0	0	53.91	85.19	0	115.93	84.71	0	0	0	46.04	0	0	0	139.48	0	0	0	0	0	55.5	0	41.41	0	86.9	0	0	105.23	57.23	0	70.57	0	30.33	0	0	0	0	0	0	0	0	0	0	0	70.13	112.42	0	99.03
ID:108327	0	0.77	3289.79	163.72	683.32	2194.32	1325.81	955.26	1444.56	3934.87	4506.37	0	375.09	599.26	0	0	0	528.83	1700.37	0	162.87	0	541.25	0	61.25	1186.46	1843.74	126.14	343.28	1383.86	1316.94	1028.64	0	2281.9	2091.38	475.1	0	382.24	84.96	0	45.37	2616.84	0	1167.66	505.27	2110.05	3576.57	4507.63	260.71
ID:108724	608.18	520.86	537.83	688.61	617.63	585.56	731.18	763.28	606.2	1162.21	725.96	464.08	837.27	427.75	0	458.57	245.52	356.88	143.47	0	0	498.8	112.2	0	598.42	768.04	158.08	0	0	609.11	555.73	539.16	540.86	427.9	375.71	330.65	0	68.2	383.59	410.26	323.77	277.81	567.38	324.12	0	481.32	879.79	748.64	586.84
ID:108832	0	0	0	0	0	0	0	0	0	0	77.79	64.41	0	0	0	0	154.1	0	0	0	0	0	0	0	0	0	0	0	0	0	68.75	0	0	0	0	0	0	0	0	0	0	0	0	0	0	0	37.63	0	87.66
ID:108904	0	0	106.12	29.99	0	0	18.55	0	0	0	253.42	0	0	0	0	0	193.27	0	0	704.51	97.03	68.19	24.77	57.26	94.73	0	0	0	0	30.61	26.63	64.66	39.15	0	0	96.73	0	0	0	0	0	0	0	0	0	0	0	0	0
ID:109164	0	0	292.68	159.6	0	0	307.53	103.71	205.22	279.33	0.15	0	67.57	293.42	0	0	0	0.1	0	0	0	0	0	0	0	183.51	0	0	143.42	149.01	468.58	333.43	0	297.12	0	0	0	0	0	0	0	70.85	0	249.69	0	200.06	724.46	0	17.07
ID:109301	0	0	133.76	0	0	94.94	0	0	59.61	80.97	0	0	0	75.54	0	0	0	0	0	0	0	0	0	0	14.04	0	38.9	0	0	0	87.45	64.59	0	0	0	0	0	0	0	0	98.9	0	0	72.37	98.16	0	0	0	0
ID:109843	0	0	0	0	0	0	218.07	0	0	0	0	90.73	141.84	0	0	0	0	0	0	0	0	0	0	0	160.49	0	0	0	0	0	0	0	0	0	141.11	0	0	69.27	0	0	121.03	0	0	38.58	278.9	0	0	52.72	24.78
ID:110052	4411.26	3049.55	1776.83	4550.59	1131.91	3350.91	1992.44	4277.04	4474.94	1681.49	3369.14	2822.58	5202.11	2847.47	257.08	4316.56	2264.58	38.94	2717.79	3276.55	2193.15	4325.8	3712.93	3066.43	4831.12	4055.72	4472.26	4051.86	2067.65	3136.16	3414.63	2514.8	4491.76	2295.41	2795.33	4441.74	5596.85	4417.13	1778.96	3457.88	2976.66	3084.92	6858.04	1951.89	3624.3	3035.23	4268.57	2550.55	4814.69
ID:110175	201.19	0	0	0	134.03	120.74	0	77.65	323.22	124.7	210.82	134.65	0	0	0	0	0	0	91.77	0	0	106.97	80.77	225.41	0	0	78.05	10.39	21.74	84.24	0	0	181.49	46.31	79.71	137.51	0.14	0	0	153.95	163.77	0	0	118.49	330.19	133.92	0.25	234.51	60.32
ID:110333	1201.38	0	0	0	0	0	0	0	0	0	0	0	0	65.03	281.15	413.2	0	0	0	196.04	819.37	2463.33	0	259.32	0	1755.88	0	1199.17	0	0	998.13	1191.44	0	1330.55	340.64	0	0	2593.38	0	1083.31	0	0	0	0	0	1203.58	820.96	189.11	0
ID:110360	0	0	461.92	0	2676.88	0	703.44	1603.06	791.07	613.99	0	508.7	901.38	2279.99	0	126.08	651.95	567.61	0	324.09	383.56	0	301.56	560.21	2120.41	0	0	0	0	932.66	0	0	612.1	0	14.11	2193.04	626.6	0	113.7	0	0	203.11	352.18	0	282.65	0	0	713.1	1680.25
ID:110430	0	0	104.78	0	0	0	26.52	0	84.09	126.29	0	0	62.63	0	0	216.71	169.57	0	0	0	90.31	0	250.35	137.42	160.61	0	0	0	0	0	12.66	92.33	160.91	0	263.5	110.88	0	0	0	119.75	0	0	0	61.75	0	0	78.75	308.74	0
ID:110657	69.31	0	73.35	36.58	93.83	0	56.69	0	31.81	269.87	0	564.12	0	287.55	0	0	0	0	0	0	0	45.51	0	0	0	0	317.89	149.73	157.21	409.08	66.91	0	0	16.39	0	0	0	0	0	0	0	140.29	182.14	846.53	0	409.54	196.63	648.73	0
ID:110737	94.82	80.78	0	0	34.42	0	0	0	73.51	0	0	37.8	0	0	0	43.73	88.01	0	0	0	0	87.56	54.91	0	118.14	38.84	0	0	0	72.64	0	0	0	90.04	0	87.96	130.03	23.71	0	116.79	65.63	969.55	703.99	0	0	0	175.52	0	0
ID:110913	1225.34	778.57	2155.16	0	0	0	0	2135.73	507.2	0	1063.52	1648.34	265.5	0	0	297.21	1580.48	0	1517.19	661.8	688.23	0	1314.31	1154.74	1410.93	2178.61	1263.81	2407.32	0	1426.12	0	1161.47	625.18	8.65	1532.96	1158.56	235.7	0	0	130.23	1030.91	991.65	978.3	0	424.47	0	0	0	1043.06
ID:111001	16693.7	0.11	11202.7	20288.4	13634.3	21015.9	16643.5	0	19428.9	13467.6	13840.7	17238.9	14232.6	23696.6	12525.1	6098.54	13956.3	10001.9	0.1053	10819.8	13700.7	28089.4	13929.5	12918.5	0.2524	20515.3	14465.8	17467.8	3701.51	11941.2	13391.6	15533.2	9299.58	17428.1	6605.53	19493.9	10790.8	31318.5	6186.08	15686.7	24762.6	0.2667	0.3584	9122.38	31024.8	16593.3	13751.7	18459.1	28997.3
ID:111239	0	0	0	98.4	130.39	0	0	185.93	0	0	0	0	0	177.44	0	0	539.92	0	0	0	0	0	0	170.44	0	0	0	554.47	204.25	364.12	186.04	317.96	0	0	287.88	160.84	0	0	0	72.12	205.24	0	0	78.49	0	0	0	0	127.58
ID:111426	0	0	191.9	0	188.5	0	335.4	190.88	1041.77	3962.18	365.58	5868.07	0	116.37	0	0	105.88	0	0	0	0	0	0	0	0	122.75	273.67	98.29	1918.28	0	0	41.91	0	53.76	2812.21	0	0	61.2	0	0	0	380.87	0	3744.1	0	0	334.26	405.52	0
ID:111472	0	881.04	0	178.16	0	1750.85	0	0	0	0	0	0	0	3193.57	0	1192.37	0	0	0	0	719.99	2666.5	0	0	0	0	2884.77	0	0	0	0	0	0	0	0	294.19	205.16	0	0	0	0	1878.24	5343.32	30.5	1009.05	3419.11	3878.13	3130.63	0
ID:111497	2128.12	0	755.59	2632.68	3486.94	1049.24	1872.17	1842.31	3316.16	0	2180.71	326.83	1430.46	0	230.69	0	1443.87	1153.92	1186.09	183.67	0	0	1048.46	1307.53	3800.98	1269.3	53.74	1009.49	0	27.13	1785.63	210.59	234.95	1692.63	0	1315.7	350.9	1172.84	0	0.97	0.123	0	0	0	0	0	0	0	3452.24
ID:111532	321.5	0	0	0	0	0	0	0	0	0	0	131.74	0	609.79	0	133.53	0	0	0	0	289.95	468.61	0	416.28	359.34	260.25	0	166.02	0	0	0	588.73	1245.95	0	0	0	215.19	0	309.32	34.68	422.48	256.19	758.14	0	0	858.35	268.49	0	0
ID:111564	0	459.09	271.23	0	503.29	0	906.91	389.92	208.36	0	214.28	0	626.19	656.16	0	0	188.19	129.5	481.03	242.91	0	855.37	359.92	0	0	631.5	208.67	0	0	636.14	473.06	0	125.14	501.19	77.44	628.91	0	549.34	0	0	215.06	0	0	0	1153.96	0	0	260.25	689.82
ID:111966	0	0	143.1	0	0	144.63	64.61	0	107.15	136.29	0	0	0	0	0	0	122.89	0	0	0	47.15	0	549.71	63.05	0	0	0	0	0	0	218.4	0.8	59.83	58.45	257.99	97.74	0	0	0	0	0	0	0	147.59	0	0	0	153.27	0
ID:112022	0	0	0	847.34	1472.63	155.15	877.19	0	284.85	863.01	558.09	0	122.94	207.73	0	149.11	0	291.2	304.87	0	436.74	11.93	424.62	0	0	0	0	0	1188.05	0	1577.2	0	1267.87	294.71	0	0	256.32	0	0	0	0	0	0	40.65	193.37	0	0	1129.15	0
ID:112082	0	0	64.84	91.98	65.85	0	163.29	0	0	0	0	0	0	0	0	0	0	215.52	0	0	0	47.31	0	0	0	0	0	0	250.14	0	274.59	702.59	0	322.21	275.42	0	0	0	0	151.79	101.58	155.1	0	244.37	0	212.37	0.9	40.15	0
ID:112106	2566.64	3348.86	1560.48	1672.73	1086.77	827.12	3122.6	949.08	1262.45	2057.59	2993.62	3598.49	7268.52	464.7	1012.74	2535.58	2062.81	0.87	0	1646.99	4072.92	2760.37	0.593	4010.47	3589.01	2116.08	2097.92	1587.02	535.06	7307.76	6003.54	2961.77	6724.82	1350.83	4151.43	2815.62	6961.18	2832.54	261.77	2247.91	0.586	6771.37	5695.96	1685.67	1095.32	3022.47	8374.76	0	4361.55
ID:112508	0	0	150.19	65.59	0	61.87	100.42	0	0	0	0	0	0	0	0	0	516.37	0	1027.06	80.29	0	13.39	0	0	165.31	0	0	0	0	0	0	336.61	0	0	28.46	0	0	0	0	0	1019.96	0	0	210.05	537.76	0	0	422.31	0
ID:112515	0	1064.12	284.33	276.32	0	400.65	1153.28	0	215.51	51.79	0	0	0	24.54	0	0	0	926.39	0	0	0	193.09	0	0	174.88	0	563.17	0	290.96	576.65	0	970.07	0	0	564.7	0	0	162.32	0	0	82.77	324.71	0	1244.73	336.38	702.34	1009.68	138.43	0
ID:113347	122.66	52.38	54.81	0	72.53	0	90.01	0	301.92	0	104.32	124.18	0	0	0	0	0	0	0	0	54.14	103.62	0	56.8	0	84.99	265.1	0	0	0	0.53	115.44	0	554.34	0	325.39	0	1253.66	227.43	0	0	0	86.24	180.98	0	92.13	133.18	0	0
ID:113351	0	173.88	368.58	136.87	0	177.72	149.75	87.72	61.81	159.63	240.41	249.17	0	0	0	0	489.84	0	0	0	316.12	50.86	475.66	110.6	0.19	213.64	275.24	0	43.55	0	234.33	261.42	67.94	184.85	136.87	172.59	121.74	0	0	0.2	87.11	0	0	0	0.6	88.21	207.63	732.3	0
ID:113391	0	0	0	75.32	0	23.16	0	0	0	64.19	0	60.06	0	0	0	54.78	40.89	0	37.85	30.92	0	0	63.04	52.69	869.22	0	170.87	0	0	0	486.27	113.85	47.83	345.37	0	643.29	0	25.89	123.63	0	32.82	0	0	0	0	0	0	31.21	0
ID:113439	0	0	47.17	0	0	0	180.22	135.74	61.44	0	189.78	0	0	0	0	74.62	111.74	0	131.88	0	0	0	139.93	20.82	0	0	0	276.88	0	47.84	0	0	41.99	0	65.48	0	0	0	0	0	0	117.9	0	0	0	297.14	171.99	0	134.11
ID:113452	115.1	55.64	165.24	204.62	0	0	357.46	0	0	0	0	371.82	420.3	487.6	0	79.96	0	115.9	0	0	74.64	0	0	0	184.04	222.81	0	1104.03	0	144.02	0	0	158.26	0	0	0	0	309.98	0	0	200.05	0	261.41	0	0	0	445.49	0	774.19
ID:113765	195.4	0	0	0	199.43	0	204.06	219.99	0	0	75.08	165.51	0	0	0	172.64	0	0	0	0	176.39	220.44	0	0	43.32	21.55	113.37	72.86	0	0	0	146.38	131.98	219.32	81.25	63.47	0	0	0	0	73.94	0	91.78	0	110.28	194.83	0	0	76.01
ID:113910	0	30.04	34.87	0	0	37.19	4.83	0	0	50.06	0	0	0	0	0	0	36.12	0	0	0	0	0	0	0	0	0	0	0	0	12.67	24.15	12.91	0	0	0	0	0	0	0	0	0	0	0	16.69	0	0	22.6	48.56	0
ID:114086	88.7	95.49	679.51	61.3	0	101.27	62.18	86.22	34.31	121.55	100.1	0	0	0	0	169.39	588.77	0	21.37	217.76	809.85	267.18	773.5	423.68	350.84	262.1	0	0	0	0	337.2	0	588.1	80.3	173.76	306.92	720.79	0	59.5	166.01	376.96	0	0	0	0	62.52	143.08	586.55	0
ID:114230	1970.24	902.95	764.69	1352.53	741.08	2419.3	853.66	1123.62	1075.13	698.21	1047.69	1400.05	1522.62	779.09	0	1830.05	871.59	1124.07	1661.12	1080.43	290.21	3226.68	1037.52	1449.11	2746.43	934.83	1681.16	1707.41	1303.89	1586.87	1263.11	2727.53	1140.07	1351.56	1165.1	916.21	1472.18	0.138	657.33	1217.53	1377.27	1576.26	1232.55	1267.62	1719.22	1486.11	2533.97	1576.98	1120.5
ID:114341	0	0	36.11	0	0	46.1	54.77	0	210.72	171.77	473.58	0	0	414.31	0	0	81.37	0	84.08	0	0	0	109.31	46.48	81.78	248.31	0	75.87	0	0	193.48	23.95	0	27.06	0	0	0	0	0	0	41.53	226.89	0	0	0	115.77	291.25	416.1	217.5
ID:114438	133.55	0	0	0	0	0	22.21	0	0	890.72	0	2402.23	0	1202.24	0	212.08	0	0	0	0	0	92.49	0	0	0	154.39	544.02	0	2620.13	1325.76	0	2120.07	0	0	2443.95	0	0	0	0	0	0	880.62	1926.8	3240.16	171.92	1048.25	1637.04	430.78	0
ID:114702	0	189.44	514.13	191.65	0	434.94	216.02	0	350.26	315.19	0	0	135.98	803.73	0	110.71	572.02	29.44	0	0	361.18	0	1141.33	432.47	228.77	195.39	41.97	0	0	228.96	499.66	246.38	181.78	0	515.63	316.21	216.64	0	0	56.03	176.52	166.82	138.42	502.52	0	106.18	0	973.39	0
ID:114823	0	176.67	521.04	0	690.34	0	328.61	444.61	645.43	340.76	221.34	367.4	849.08	519.42	0	99.31	140.71	797.5	148.78	0	0	305.4	78.55	0	0.39	0	0	0	0	358.36	433.09	1130.97	0	207.4	387.62	251.48	0	245.67	0	0	287.44	321.7	264.06	0	310.71	0	496.73	409.76	933.75
ID:115050	110.89	316.44	113.39	61.22	0	0.8	7.95	0	0	0	0	0.26	0	0	0	0	0	0	0	0	0	0	0	0	0.18	0	0	0	0	0	0	247.07	293.77	0	0	0	0	0	0	0	0	0	0	0	0	0	16.31	0.17	0
ID:115087	0	118.72	234.85	0	136.39	0	25.25	631.14	154.65	861.94	875.89	0	569.34	626.01	0	0	106.35	104.28	79.73	0	230.35	0	478.07	59.41	223.09	655.62	0	1197.72	0	242.61	276.56	267.84	45.26	353.96	362.85	394.24	76.72	0	0	0	0	166.34	0	227.09	167.29	583.48	0	1034.61	267.48
ID:115312	172.75	0	82.22	269.39	403.09	0	0	70.44	108.13	195.3	393.35	0	295.69	0	0	294.2	98.97	139.51	266.38	79.55	0	82.65	210.05	856.16	192.49	416.67	0	0	307.23	99.09	343.52	0	71.83	221.94	76.08	0	0	0	0	140.44	142.05	75.69	0	0	22.64	194.09	448.85	0	466.71
ID:115491	3259.2	1744.69	3644.9	6811.42	3623.65	1986.57	2672.75	2829.51	4162.8	3325.55	3194.69	2077.77	3777.59	2773.84	696.88	2879.39	2341.91	4097.99	2823.92	2616.23	525.28	4991.72	2144.54	2176.22	0	5305.81	1072.31	269.11	5606.86	4717.86	2153.53	3943.06	2286.66	3867.48	3829.64	3601.93	877.58	3669.88	5986.08	2695.73	1811.43	4131.64	4801.97	4720.25	5692.43	4681.02	1715.47	0.173	5622.45
ID:115615	0	0	0	7.25	0	111.28	41.03	0	0	0	0	90.67	0	525.02	0	0	0	0	0	0	0	0	0	46.03	0	0	21.6	0	0	6.79	0	363.2	0	0	68.96	0	33.35	0	0	0	0	0	0	246.18	0	21.52	0	0	0
ID:115801	0	42.77	0.12	0	0	0	1033.34	0	0	513.19	0	123.54	0	1658.18	0	27.9	80.47	0	121.48	0	0	101.11	0	0	0	0	198.27	53.38	0	0	0	96.46	0	543.86	264.84	0	0	442.56	0	0	0	0	867.42	164.48	964.12	46.68	37.25	279.54	0
ID:116050	291.75	528.04	1085.83	317.62	0	506.06	0	0	264.5	309.92	0	0	0	0	0	0	0	286.76	0	0	568.41	605.26	0	538.95	0	0	674.96	0	0	380.38	370.16	0	709.91	0	0	0	300.62	0	0	69.8	0	509.33	393.22	157.57	0	0	0	0	0
ID:116543	119.58	0	551.51	301.4	545.45	1239.98	0	515.35	773.96	855.94	620.64	543.53	324.73	606.58	0	150.63	459.66	45.14	565.8	0	0.33	415.71	791.74	68.44	1298.18	539.19	621.11	2003.85	0	390.14	764.55	1057.25	221.51	1019.9	294.04	219.63	0	85.83	0	0	198.42	1805.09	762.32	569.36	236.63	905.3	1041.49	1585.93	358.44
ID:116812	0	258.19	0	538.9	0	115.45	676.06	0	74.19	196.24	184.04	0	292.12	399.34	0	0	0	28.17	0	0	0	48.03	0	0	83.13	0	854.98	0	883.22	134.04	459.9	319.73	0	1165.59	388.65	90.17	0	460.58	944.78	0	707.05	0	0	0	0	17.58	474.75	0	902.47
ID:117009	60.1	202.35	334.13	103.2	0	36.81	163.79	95.63	0	0	0	365.46	0	299.31	0	143.38	0	0	0	0	280.33	0	233.65	0	262.22	387.6	130.65	510.98	106.03	93.79	268.94	418.77	369.02	148.58	294.55	0	104.45	0	0	0	0	21.21	0	0	0	304.76	287.25	61.65	0
ID:117317	0	651.51	0	155.73	0	0	0	0	0	0	0	0	115.69	0	0	342.7	435.35	0	0	0	0	0	0	247.68	0	0	0	0	0	0	0	8.84	115.15	0	0	0	0	0	0	74.3	0	0	0	0	0	11.21	0	0	0
ID:117371	0	0	282.87	214.6	176.05	349.86	306.53	186.83	321.19	368.47	0	176.6	0	359.46	0	0	118.67	0	165.8	0	0	151.56	395.58	0	512.38	92.87	184.44	1114.48	0	0.23	579.71	467.62	0	282.02	0	0	0	0	0	0	0	308.84	105.48	283.49	0	468.75	619.96	664.75	0
ID:117426	0	0	59.43	0	0	20.65	269.42	0	252.08	0	0	0	0	0	0	0	0	0	0	0	0	0	0	0	0	0	114.65	0	0	0	0	0	0	0	254.2	0	0	49.64	0	0	0	0	0	0	0	0	236.93	0	67.79
ID:117481	15.9	0	0	0	257.12	0	157.32	565.51	0	385.44	442.29	0	216.27	28.59	0	0	0	0	273.06	58.04	0	296.86	0	0	0	0	0	529.09	0	51.28	0	0	0	0	0	0	0	0	0	239.28	184.77	0	0	0	78.5	0	237.27	769.92	204.24
ID:117524	744.51	228.94	429.27	330.58	146.01	92.55	66.31	0	368.05	0	0	309.37	0	0	0	0	0	0	0	206.88	759.56	0	606.99	0	0	536.01	300.4	0	436.48	402.22	545.15	317.49	472.38	746.81	577.25	0	0	0	111.91	50.73	0	41.49	0	0	0	0	0	0	0
ID:117546	0	0	0	0	0	0	0	427.92	0	0	0	0	0	0	0	0	0	0	0	0	0	634.9	0	0	0	0	0	0	0	0	0	0	0	0	0	0	122.02	172.38	0	269.52	74.65	0	0	0	0	0	131.98	0	109.9
ID:117649	999.9	690.28	1652.18	2557.31	671.97	110.94	781.37	0	1577.65	550.42	508.12	1327.78	1068.76	1333.24	0	0	818.76	1441.99	1279.27	0	0	900.72	0	0	1033.01	0	887.79	0	1709.09	797.3	1512.23	2441.8	811.03	602.54	1295.8	675.44	0	252.45	2229.02	336.21	889.15	1039.42	1020.71	838.72	1584.45	1689.74	1075.67	514.12	2623.65
ID:117770	0.238	8244.99	4332.59	9771.6	4117.5	0	7656.41	8798.59	6146.02	0	5242.87	7464.44	17997.7	0	20488.7	0	8421.66	6645.31	4981.9	0.1117	11163.7	4656.7	13409.2	0	13862.9	11505.4	8738.59	4372.11	10073.3	5887.91	15234.8	1573.98	10535.3	13096.9	3371.61	15198.5	8143.49	0	3856.3	14308.3	15363.8	2447.66	7437.5	1999.95	13335.3	0	0.161	0	9518.76
ID:117823	96.23	131.49	67.76	0	175.16	76.2	545.57	41.75	30.71	24.85	0	0	246.26	61.7	0	128.83	23.09	55.43	155.34	0	0	275.91	0	96.61	263.7	0	24.98	0	0	219.15	6.3	0	0	234.93	0	9.55	0	39.98	0	284.89	53.93	200.79	0	0	0	245.95	284.32	35.87	0
ID:118053	0	0	438.62	335.36	0	0	0	0	366.21	389.73	0	0	0	0	0	113.09	0	0	0	0	0	0	0	0	135.18	0	199.66	0	0	19.07	0	50.98	0	0	533.63	0	0	0	0	0	0	0	0	102.37	0	167.47	620.71	0	262.6
ID:118163	4235.35	1791.82	2353.59	2232.43	3832.62	1156.13	1654.13	2626.96	2284.19	1240.03	2320.55	2079.3	1149.35	295.35	1084.27	3315.33	3014.6	1505.66	1752.15	2217.05	0.355	3781.43	3715.55	3260.13	2343.6	4132.18	1771.43	1336.72	3298.57	2192.81	2135.67	1820.11	0.335	3057.63	0.249	2693.53	2142.64	2283.02	1670.27	2552.29	1714.32	0.111	1574.21	888.22	963.93	2943.22	1614.19	1420.92	1865.19
ID:118224	7135.36	4546.85	7069.48	5330.91	3458.9	0	4404.67	3547.83	0	0	3195.49	0	5460.71	0	0	17319.1	3957.93	20304.2	14504.9	8743.17	0	12940.1	0	9935.77	13099.4	0	7389.91	0	0.1448	17982.8	5361.85	12620.9	213.37	12429.2	11996.6	5334.56	354.27	5628.72	10737.4	10843.6	3013.24	13541.6	9700.91	18401.1	18110.8	13611.2	13285.6	3080.22	2067.11
ID:118597	2485.96	1623.68	1026.42	2517.92	740.58	906.28	0.305	610.24	1298.43	1563.81	1850.37	519.07	3283.67	2276.38	782.36	894.53	1179.74	1183.65	0	0	231.95	1399.86	0	0	1631.06	2435.52	1857.91	813.14	0	2010.13	772.89	876.92	886.32	718.58	1216.09	2602.54	1140.94	1665.31	0	693.01	2002.82	1682.78	1773.3	1196.19	1654.98	1335.72	1168.07	1033.11	3241.18
ID:118639	0	306.24	461.86	639.68	749.57	0	1294.74	0	1289.9	0	1486.8	708.01	0	0	0	0	251.33	293.3	497.43	0	0	690.5	0	0	0	969.4	0	0	0	232.54	710.28	628.75	0	0	0	702.33	0	0	0	16.84	576.67	543.53	92.25	406.65	0	0	1084.75	0	938.44
ID:118705	0	0	142.42	333.88	0	0	235.55	0	504.01	401.21	0	0	280.76	441.37	0	0	0	120.55	0	0	0	0	0	0	95.6	0	0	0	0	180.2	61.37	0	0	0	40.3	0	0	265.73	0	0	0	0	0	0	0	115.66	284.02	0	313.54
ID:118788	496.15	0	31.12	80.52	79.61	0	124.07	149.62	53.84	20.68	0	110.19	0	0	0	134.11	161.67	0	0	0	166.07	514.16	173.99	0	48.84	226.78	0	364.73	216.26	331.46	0	308.95	33.4	0	258.52	169.26	0	466.78	0	117.15	88.57	0	0	0	0	215.42	101.68	0	74.27
ID:119068	0	0	486.76	0	0	0	177.38	260.87	0	266.04	498.67	0	0	0	0	42.5	545.91	0	0	0	472.33	0	608.55	0	0	0	189.91	62.81	90.8	378.36	231.88	310.31	25.21	394.64	248.85	151.19	179.77	25.56	0	78.58	163.42	0	0	417.59	36.5	0	480.72	867.53	0
ID:119199	478.09	686.94	0	0	15.58	0	0	0	0	0	0	0	0	363.88	0	0	0	0	0	0	0	0	0	0	0	7.16	0	0	270.27	129.26	42.4	0	0	0	0	0	0	4.29	7.59	0	0	170.98	0	175.22	95.13	242.65	227.86	100.64	43.94
ID:119292	0	0	373.03	1643.37	30.4	401.09	1806.26	0	414.84	829.83	179.93	106.45	331.17	81.11	0	996.9	928.13	131.27	0	850.53	820.75	394.8	765.71	1281.17	742.87	0	227.04	91.89	0	0	370.14	406.74	276.8	156.48	307.5	668.9	166.66	436.47	87.68	373.47	1353.33	314.57	0	365.5	151.11	0	0	389.02	0
ID:119538	5333.49	1628.11	2672.27	2178.67	2306.46	433.93	1601.73	3580.2	2263.92	998.85	2782.24	2596.97	1355.58	876.06	788.77	1981.14	3222.13	1293.75	618.28	2059.19	3611.66	3947.05	3527.47	2592.93	2759.67	3289.52	2536.72	3758.16	3737.97	2293.46	2589.29	2506.78	4184.61	2735.87	3411.9	3643.33	2972.08	5060.84	2715.81	2229.24	2887.52	2958.83	1755.17	583.38	2289.04	3690.51	1515.29	886.98	2609.53
ID:119576	0	0	82.53	53.7	0	0	47.54	47.77	0	66.99	0	0	26.31	0	0	50.32	0	0	0	0	13.9	101.97	167.46	0	0	0	0	0	0	0	0	0	0	120.5	0	101.45	0	0	0	0	163.35	0	0	0	129.47	321.48	94.19	0	340.96
ID:119798	0	55.34	80.11	35.64	339.52	0	84.29	154.46	54.79	149.46	138.62	152.02	111.34	92.02	0	0	124.91	0	0	0	0	0	151.48	0	51.43	324.26	0	453.11	0	150.97	0	292.83	243.94	0	268.87	0	0	0	0	0	0	0	0	304.84	0	630.31	472.85	321.99	0
ID:119844	39.08	0	0	0	0	0	0	0	0	0	0	0	0	0	0	0	0	0	27.61	0	292.58	223.24	0	150.71	0	0	96.2	0	156.66	0	312.45	0	0	315.21	0	30.52	0	179.41	40.98	668.23	327.11	808.06	651.27	0	154.13	0	0	38.38	180.99
ID:120192	62.14	406.76	86.42	686.65	29.23	0	0	490.3	222.92	634.05	0	401.63	458.34	392.31	0	226.36	0	0	0	108.08	0	559.19	369.34	0	409.31	892.47	0	554.54	0	109.64	763.97	188.19	239.98	368.11	194.12	346.25	34.34	318.7	0	178.09	0	0	169.74	0	0	0.3	287.82	0	681.41
ID:120199	68.68	0	101.11	0	64.17	0	48.1	209.92	46.37	0	0	0	0	51.69	0	229.5	30.46	0	0	0	44.12	0	0	0	0	0	0	126.14	0	0	32.94	231.22	204.11	85.39	77.49	0	0	0	0	0	0	0	0	0	0	89.79	50.76	143.08	21.18
ID:120423	0	422.3	869.93	487.82	289.71	726.17	1407.92	94.07	613.98	453.32	0	0	337.92	127.62	0	0	0	1663.84	500.78	0	0	629.89	0	64.49	354.37	0	711.13	0	0	649.67	0	1738.65	0	843.6	1421.38	0	0	270.76	0	1057.13	439.73	985.46	80.93	2422.11	633.35	1400.14	2814.71	231.59	52.8
ID:121070	0	0	0	876.3	0	211.62	773.33	0	375.13	237.65	604.67	0	861.67	538.45	0	0	0	0	0	0	0	254.99	71.83	0	0	0	1691.74	50.92	836.93	1405.18	735.36	329.87	0	1573.47	0	718.86	0	639.31	1385.37	0	645.21	121.77	188.18	522.59	183.43	0.29	777.92	77.15	2659.62
ID:121241	208.25	0	151.31	0	269.14	0	106.53	0	0	0	51.71	66.08	0	0	0	0	0	0	0	0	159.85	190.07	0	0	0	0	0	0	0	0	0	287.99	185.06	141.43	244.9	0	0	0	0	199.41	0	0	0	0	0	118.73	89.88	0	125.39
ID:121413	0	0	0	0	275.44	0	0	0	0	0	0	0	0	0	0	0	0	0	0	0	0	0	0	0	0	0	0	0	0	0	0	0	0	0	0	0	0	622.44	280.39	539.75	288.96	0	0	82.3	0	0	0	0	0
ID:121444	708.56	190.02	374.64	359.96	223.79	0	280.8	235.09	329.88	258.85	208.56	0.31	199.7	31.67	0	0	541.72	115.03	0	237.64	713.48	375.63	416.09	398.17	0	417.77	439.84	1086.6	789.47	455.57	509.97	443.83	507.13	780.91	753.29	538.89	451.97	0	0	0	0	0	0	0	231.79	835.59	366.79	164.34	55.3
ID:121716	0.1	419.32	466.96	490.96	363.36	24.45	238.62	940.77	480.23	575.74	550.11	437.58	445.14	1125.91	118.34	509.14	396.39	322.12	447.04	286.67	649.18	0	0	556.91	982.32	841.78	843.64	911.5	1102.06	0	926.8	269.37	0	453.52	1304.01	580.61	0	0	0	1099.7	541.18	470.04	1036.75	347.22	494.04	1022.66	1278.72	778.85	1058.43
ID:121772	0	104.66	609.72	23.48	109.28	0.29	136.6	116.78	0	161.35	0	12.26	0	0	0	733.92	714.93	0	0	389.82	1110.04	407.52	1008.39	642.8	456.94	399.18	388.89	0	873.81	63.45	352.78	0	1023.99	683.04	197.2	616.15	446.95	151.45	0	686.9	73.92	0	0	0	0	308.32	241.4	751.38	0
ID:121775	1480.9	802.55	929.77	423.2	1145.73	513.1	555.12	653.76	255.95	295.8	982.67	728.02	275.02	0	261.51	740.45	978.16	625.3	0	506.39	1153.58	850.61	890.08	825.83	759.26	632.61	0	0	631.9	602.38	382.76	1161.16	995.04	1007.37	1520.7	786.85	1206.83	1419.18	851.86	1455.64	606.83	491.89	301.09	466.46	534.13	1480.5	0.59	1121.33	890.13
ID:121940	1403.69	467.34	897.42	616.26	1778.19	186.82	520.02	1393.92	766.34	520.92	902.84	635.45	176.47	287.69	297.53	699.45	1455.79	703.46	736.71	486.45	2539.51	2325.03	1063.41	968.93	1479.12	1931.39	1168.12	2722.75	1314.07	946.17	1070.95	1409.41	1534.33	1707.22	1726.97	1278.54	1147.56	1264.4	2051.75	2140.93	114.91	331.77	0	385.91	1153.1	2565.26	610.14	1162.49	447.9
ID:122400	1123.78	675.82	643.36	149.2	632.33	218.59	393.91	484.48	0	237.74	660.16	530.12	271.24	733.95	0	654.58	678.66	406.8	0	305.04	685.38	525.17	532.6	667.55	500.39	732.43	271.14	0	475.12	475.11	306.81	801.45	845.93	750.77	857.52	0	879.74	711.45	474.71	858.42	0.35	285.72	237.08	380.7	366.43	848.87	443.37	736.11	561.03
ID:122433	142.01	136.94	362.3	92.08	93.13	265.94	139.88	150.48	38.94	185.97	0	42.65	170.76	294.71	0	70.19	62.92	174.18	0	0	0	0	0	0	65.78	33.56	0	0	0	0	0	10.59	101.17	0	0	0	0	0	0	9.44	111.76	0	0	0	0	0	57.61	173.73	0
ID:122623	0	0	117.7	0	397.2	0	132.24	255.22	110.36	101.67	0	0	0	92.71	0	173.63	355.6	0	61.81	0	354.52	0	0	192.93	0	0	89.61	273.89	0	165.53	164.93	441.01	0	328.08	0	186.2	219.14	0	0	0	0	0	0	123.34	0	325.07	0	0	0
ID:122800	1511.65	467.43	557.36	507.51	0	0	373.42	1155.3	491.89	132.02	0	958.34	0	444.5	0	445.66	1004.07	0	0	460.1	0	0	924.83	636.76	0	0	715.28	2262.63	0	814.38	583.31	0	1277.44	0	994.1	1234.75	917.85	0	0	0	1037.9	1186.41	0	0	974.59	0	606.09	0	1038.11
ID:123160	0	169.54	0	0	357.2	0.15	0	0	70.36	0	146.88	304.96	0	0	0	0	0	144.36	0	0	0	0	0.43	224.38	0	58.58	101.25	0	0	0	96.71	0	0	0	0	0	0	123.98	520.03	0	292.62	0	0	0	222.08	414.1	195.2	459.19	514.8
ID:123189	720.84	0	511.6	86.17	0	0	189.86	0	0	70.41	0	0	0	209.34	0	301.9	341.72	0	0	0	0	811.97	0	0	414.45	0	0	0	186.72	186.58	0	429.88	650.15	428.93	607.91	462.69	534.87	0	0	0	0	0	0	0	0	0	0	0	0
ID:123263	0	0	0	0	0	0	568.77	201.25	0.9	0	0	0	38.95	431.94	0	0	0	0	0	0	0	0	0	0	538.59	835.76	0	0	0	111.85	385.89	638.42	0	204.64	0	0	0	317.6	0	0	0	0	85.25	0	0	302.97	669.06	341.44	138.36
ID:123287	394.46	46.78	60.36	215.01	349.43	0	120.4	155.92	89.63	49.73	163.05	142.03	129.46	213.13	0	88.59	30.61	0	0	0	0	297.07	140.78	109.05	144.55	0	117.16	218.3	401.7	0	0	130.56	129.62	278.97	211.61	236.7	0	823.08	0	263.36	0	428.08	0	126.28	0	451.73	210.49	197.22	250.13
ID:123364	751.84	628.09	603.67	1857.7	0	0	2340.28	1317.17	1171.42	1895.31	735.06	1407.31	868.57	1176.61	0	652.57	2455.17	1091.27	0	0	2997.9	1950.7	0	478.17	1207.06	0	369.26	2395.65	2817.34	1850.9	526.31	1724.62	0	1505.71	537.46	2039.58	2887.59	0	44.51	1318.09	1272.82	0.102	1044.34	2190.44	296.15	0	2562.32	1545.21	1052.31
ID:123480	1724.97	2733.74	1558.1	1648.38	482.98	746.77	821.98	0	850.88	687.78	0	580.47	1184.29	942.49	0	1542.68	491.69	0	4456.41	53.68	716.98	1251.27	2226.94	1272.39	1276.78	0	437.18	0	669.09	1161.94	0	740.93	3709.82	3798.65	2250.95	1671.67	3536.28	546.84	64.82	1225.9	3027.14	1199.89	1552.15	589.56	648.93	1426.39	1224.41	1154.76	1238.75
ID:123565	287.52	654.47	402.96	741.74	0	198.49	918.36	0	324.68	801.76	0	0	1048.86	726.43	0	1104.97	921.31	165.78	0	785.08	897.98	919.59	2834.51	1034.07	639.65	845.29	340.63	0.131	0	852.28	2326.44	596.8	2146.58	974.75	1656.71	1216.61	2866.53	936.55	0	657.55	1866.03	843.79	1132.93	880.1	0	879.01	775.37	1313.36	181.43
ID:123634	0	0	0	0	0	0	244.79	0	0	0	0	90.99	52.24	89.18	0	55.82	0	170.64	0	0	0	0	0	0	106.29	0	0	0	0	4.85	64.79	578.92	0	112.2	0	0	0	0	0	0	62.2	201.79	0	140.6	71.51	104.97	228.66	0	77.64
ID:123671	1634.84	592.85	1012.96	322.79	605.33	372.35	517.76	632.1	167.1	162.25	472.32	722.7	261.85	690.28	129.15	917.72	941.26	637.86	0	355.86	767.35	1151.95	856.29	861.37	1200.92	527.79	478.81	0	798.8	722.49	442.68	704.75	1129.18	1134.51	1140.47	1030.72	1105.67	511.98	1137.13	0	1038.95	0	646.3	512.71	735.66	1482.5	425.15	1126.88	565.76
ID:123750	0	0	0	412.48	246.08	0	0	285.72	0	0	0	0	222.78	1008.51	0	80.64	0	141.56	0	0	0	95.04	0	0	0	1095.73	0	0	0	0	557.4	0	0	390.86	0	0	0	437.65	0	0	196.45	442.23	0	412.92	197.02	0	779.01	289.27	308.64
ID:123902	0	53.52	41.84	39.75	0	0	0	0	0	0	0	0	0	0	0	0	0	0	0	0	37.12	18.93	35.19	56.34	32.28	29.45	21.62	0	0	7.16	0	0	35.74	0	0	13.37	45.24	0	0	0	144.8	0	0	0	24.5	0	0	0	84.75
ID:123969	558.7	333.83	265.51	243.53	257.97	23.43	109.78	256.77	178.54	157.89	226.62	194.6	216.09	46.33	0	212.84	229.55	0	0	76.52	328.83	499.66	108.54	119.69	298.74	0	420.79	221.73	701.95	380.73	429.41	366.03	1222.55	417.87	343.45	462.2	786.82	1233.35	287.33	0	572.85	200.34	670.85	0	143.17	741.66	427.21	250.33	125.73
ID:124172	851.99	269.82	619.73	107.88	174.91	0	287.16	301.64	71.76	95.11	266.08	275.32	161.08	435.06	0	609.53	501.55	306.03	116.93	0	115.22	354.8	375.2	521.66	545.02	503.14	0	0	467.96	315.31	0	336.84	806.3	462.73	351.38	552.23	515.68	109.4	459.36	53.04	243.78	0	50.39	136.44	193.92	423.25	0	384.3	261.04
ID:124193	55.55	0	0	142.46	124.54	963.89	0	0	0	0	0	0	0	0	0	0	0	145.73	0	0	0	0	0	0	79.85	0	55.97	0	0	0	0	0	97.6	0	0	0	0	0	0	0	168.44	0	0	0	0	76.87	53.54	93.54	49.83
ID:124268	0	183.06	343.1	691.92	247.33	0	1132.51	863.95	0	0.41	492.85	150.91	358.94	748.2	0	99.85	1118.92	71.6	479.16	102.96	270.57	0	0	0	0	423.36	519.31	1197.68	0	425.03	832.87	381.61	181.4	971.58	0	725.95	301.3	151.85	0	0	347.19	115.58	71.87	355.06	410.25	1232.92	626.22	683.8	650.79
ID:124479	122.31	0	0	117.66	93.29	0	0	0	52.13	94.6	0	76.15	0	66.73	0	0	0	0	0	0	0	1279.54	0	0	128.41	316.97	0	0	0	0	0	0	0	70.09	0	0	0	171.59	144.3	0	93.58	0	0	0	0	0	0	45.06	175.75
ID:124517	127.41	0	74.4	0	194.07	0	9.17	0	0	0	0	130.6	53.24	101.54	0	23.83	59.32	0	0	0	0	0	0	0	0	0	71.5	0	0	0	0	65.88	696.51	79.25	38.27	131.81	498.01	1092.46	123.74	0	132.01	0	0	0	144.84	0	0	0	87.44
ID:124653	0	0	0	0	132.44	0	206.14	575.68	624.86	0	0	0	378.14	87.04	0	0	274.49	0	0	0	0	0	0	0	112.69	0	0	200.71	0	165.06	0	0	0	0	0	386.67	0	0	0	0	183.1	0	0	0	242.56	0	103.18	0	408.03
ID:124735	0	0	250.49	67.36	0	399.28	43.67	0	235.28	244.56	1013.56	96.49	138.38	350.83	0	0	169.22	148.38	0	0	0	0	0	0	0	0	0	0	40.03	0	0	0	0	119.24	229.85	139.13	0	0	0	0	0	209.81	0	70.66	82.65	186.56	187.32	681.6	0
ID:124886	1520.77	0	0	2111.98	1909.34	0	2448.87	0	0	1207.24	0	0	0	1381.55	0	666.5	736.91	1673.49	0	0	936.08	3395.63	0	657.53	2152.24	886.52	0	0	0	0	0	0	786.77	0	929.26	2836.1	0	3302.2	4001.76	3097.64	3143.37	1060.99	2141.21	0	1615.53	0	2679.85	0	2608.14
ID:125046	259.04	298.9	1313.15	194.53	0	553.42	0	0	60.17	173.68	0	0	0	0	0	0	0	320.48	0	0	412.15	519.2	0	579.95	0	0	826.99	0	0	511.87	366.54	0	470.08	0	0	0	144.75	0	0	28.92	0	378.6	501.06	0	0	0	0	0	0
ID:125263	85.04	503.67	87.38	1523.34	68.38	567.21	1573.38	271.68	461.29	1036.53	597.02	0	2344.5	1771.17	0	0	40.97	0	0	0	0	420.74	273.34	0	368.37	0	1103.74	267.91	765.8	471.98	986.76	633.57	0	2488.61	2683.23	835.06	140.93	882.91	685.06	168.19	782.36	1246.76	1162.33	1171.73	531.95	403.65	1700.19	297.98	5475.5
ID:125402	5727.75	3451.79	3903.9	12357.5	5820.61	0	8239.9	4584.34	5447.08	0	2164.27	5338.02	2612.25	5877.87	2967.02	3162.85	4345.69	6350.02	2167.37	3743.81	3890.43	13405.4	3476.07	5997.79	6638.67	7600.67	6807.02	645.04	2508.32	8947.52	7603.56	5595.86	3712.28	10492.2	5084.98	9068.46	6266.96	7125.63	9995.7	8030.04	7187.91	4673.34	8712.41	0	0.113	6206.65	5456.45	4072.89	6770.36
ID:125628	0	0	0	0	0	0	0	102.95	0	0	0	0	0	0	0	0	162.84	0	0	0	0	0	136.39	0	0	0	0	148.48	0	0	110.64	0	0	0	0	129.66	0	0	0	0	106.43	0	0	0	0	0	0	0	53.94
ID:125799	413.4	0	40.51	1233.31	0	0	219.65	0	0	0	16.8	0	992.1	0	0	989.06	604.45	0	0	273.78	771.89	95.2	1855.2	216.96	43.78	0	0	758.68	0	0	652.56	561.96	0	0	3295.63	2501.85	3797.42	1284.85	0	1786.48	1338.68	0	0	0	0	134.01	0	1689.85	0
ID:126364	0	79.02	0	281.53	95.39	0	0	0	0	0	0	0	93.01	937.32	0	0	83.25	235.57	0	0	0	426.96	0	0	114.73	0	75.8	0	0	115.9	58.91	638.93	0	300.95	68.66	139.74	0	140.88	0	0	317.81	67.26	0	0	0	158.24	224.79	0	158.12
ID:126699	2843.74	1627.5	2144.38	2007.23	4725.08	1538.54	0	2203.72	1304.14	797.74	2234.69	1452.06	1421.09	1364.95	1175.11	1732.87	2402.56	1847.96	0	1596.32	3976.66	1763.9	5379.85	1727.83	1929.15	0	3241.92	3284.11	1631.02	1717.63	1935.52	1364.79	4881.56	1337.41	3784.93	0.209	1429.33	2162.21	2491.75	1698.08	2331.12	1161.49	1893.48	721.26	866.15	0	1674.91	4792.06	1096.56
ID:126703	0	0	0	0	0	0	14.73	0	1135.04	927.44	0	0	0	0	0	0	42.29	0	540.11	0	36.56	29.03	1333.82	20.31	28.58	0	622.39	21.34	302.46	708.5	356.88	941.22	0	0	990.03	0	727.81	0	282.82	0	0	0	0	188.8	281.62	40.47	296.47	642.11	504.97
ID:126739	0	0	149.29	0	0	0	1202.72	195.57	1430.48	0	525.02	140.89	0	0	0	0	0	652.55	74.83	0	65.09	0	129.77	39.95	118.29	0	969.65	0	0	857.47	0	789.97	0	536.88	657.98	745.86	0	0	0	0	0	0	0	0	0	0	689.91	389.16	0
ID:126982	0	0	29.02	1487.95	647.27	0	1228.7	312.59	45.63	0	0	0	0	327.17	4706.07	2688.73	0	0	0	1435.94	161.19	42.66	544.38	30.59	41.93	125.1	353.25	0	137.22	0	0	0	0	550.48	291.39	0	0	0	0	178.12	425.88	0	0	199.49	196.26	290.66	0	0	3246.61
ID:127031	610.6	639.08	1872.52	4605.18	1899.29	1114.15	6675.11	520.97	2800.88	3807.31	1665.92	318.02	745.59	1895.43	0	0	1339.22	1325.29	1136.18	46.8	445.27	2072.64	788.92	1532.63	1104.42	0.268	0	0	0	1403.07	1482.1	855.49	186.76	3273.11	482.51	2729.78	0	1983.89	0	489.17	4381.07	2545.75	125.66	352.09	4130.98	2497.11	2433.55	0	1970.31
ID:127106	0	0	0	0	0	0.28	0	0	0	364.4	0	0	0	0	0	613.91	502.88	133.73	0	0	0	0	1076.47	0	0	0	0	0	0	86.67	0	0	0	0	770.58	0	0	358.54	0	456.15	0	288.15	0	467.3	0	53.38	197.48	579.45	0
ID:127237	148.53	149.38	168.57	738.03	67.29	152.96	126.22	256.45	0	0	0	100.19	334.93	252.77	0	0	0	192.26	0	0	0	0	143.3	0	0	87.02	0	0	0	0	609.44	0	0	686.28	227.79	0	0	0	0	0	0	0	0	0	0	524.73	52.8	446.12	0
ID:127351	2007.1	693.81	1379.77	2142.85	2108.15	3676.58	1464.25	1813.56	1873.3	0	1973.29	1611.92	546.71	1084.82	193.6	572.24	2384.59	751.81	0	0	0.231	2917.35	3330.62	1697.32	2394.22	3046.42	1423.75	2729.62	681.01	1828.61	1818.33	2693.87	0	2600.85	2177.64	3059.93	1636.63	1816.31	353.66	1841.5	203.72	1022.08	1378.86	495.51	1088.72	2401.36	1371.92	1585.88	1901.1
ID:127354	0	0	276.76	202.96	347.63	0	34.47	246.39	156.99	82.9	299.9	0	193.76	101.23	0	246.14	315.7	219.14	801.07	0	41.63	0	415.69	175.87	243.43	47.56	0	180.37	0	359.67	222.35	110.83	428.38	175.95	0	0	0	0	0	74.53	177.33	113.68	131.7	0	0	340.75	286.28	383.21	127.54
ID:127402	0	0.38	0	100.71	28.83	458.44	269.7	0	0	396.3	0	160.24	0	416.06	0	1057.64	1385.03	0	0	1465.97	2178.37	876.87	1930.12	1470.18	1017.65	2279.49	1295.16	26.13	0	0	1525.62	540.01	662.23	907.74	1314.13	1184.5	1514.13	0	0	185.72	0	0	123.56	0	0	316.99	343.84	892.04	0
ID:127432	0	0	1558.67	3656.41	2646.64	0	4401.28	1352.64	5145.16	4331.79	3018.44	0	1466.77	2700.46	0	331.6	2085.2	1625.01	1606.16	0	257.53	1991.16	2156.85	0	1805.43	4693.57	3623.97	0	57.03	3791.69	3231.84	2561.3	400.42	3307.98	1538.57	2803.92	812.56	3239.21	602.86	1218.14	1673.83	4800.82	1928.4	2617.1	3624.58	3241.76	0	0	2971.88
ID:127443	362.56	0	0	105.47	0	0	0	0	0	0	81.72	0	0	0	0	152.22	0	0	0	0	172.01	99.95	138.4	74.15	68.33	0	0	0	307.42	0	125.44	141.13	192.1	287.73	0	0	0	184.73	0	119.06	65.12	0	0	0	33.17	0	148.87	0	83.2
ID:127557	0	0	769.14	0	0	0	0	0	0	0	1290.13	0	0	0	0	0	0	0	0	0	0	1574.54	1594.58	1061.22	0	0	0	1535.16	0	1404.27	1044.05	807.72	0	1595.51	0	0	1387.96	0	0	1592.14	0	0	497.65	0	1163.92	2303.97	761.96	0	1127.33
ID:127575	1836.74	937.63	0	0	0	193.22	961.56	2290.76	1016.54	830.94	0	2113.14	0	1948.59	0	770.34	1901.96	0	0	213.76	0	0	0	0	0	2167.89	0	0	1556.84	0	0	0	166.05	0	2304.71	1841.15	0	4474.14	2124.25	0	0	746.74	0	0	0	0	0	0	0
ID:127603	0	27.25	63.45	0	0	20.9	0	0	0	0	0	0	0	0	0	18.15	99.47	0	0	0	47.52	0	0	0	0	0	0	0	0	0	9.04	13.08	29.41	0	0	0	0	0	0	0	0	0	0	116.47	0	0	0	170.87	0
ID:127852	482.62	0	859.15	849.17	710.94	248.47	0	1012.1	1038.03	801.58	0	1016.91	0	287.66	0	66.86	2781.86	280.5	0	83.49	88.28	1334.56	1168.55	0	983.36	1992.88	1608.76	1526.11	777.57	2055.36	2072.42	1353.75	761.27	1446.91	1837.41	0	0	1186.25	706.91	0.65	299.4	907.99	0	419.16	887.76	1513.77	99.32	0	841.02
ID:127899	378.69	1399.58	1326.98	768.95	262.87	1172.23	705.38	0.111	747.88	1207.78	734.42	615.37	552.52	1500.44	0	2024.01	2955.76	694.92	1192.15	2746.84	3351.16	920.96	3462.09	2210.1	1022.6	3572.53	2357.27	531.04	1454.55	2170.86	2293.73	1018.13	1784.33	1255.31	1026.71	2041.71	2213.21	1115.2	1543.24	1368.44	1511.12	553.67	427.06	372.7	1316.9	1327.42	953.59	0.122	42.01
ID:127938	135.33	43.02	58.39	71.77	0	0	0	48.58	0	0	0	0	0	0	0	128.26	0	0	0	0	0	0	0	0	35.28	0	0	350.67	98.17	41.63	108.58	75.25	124.79	153.24	87.3	0	0	0	0	0	41.56	0	0	0	0	148.65	184.04	0	48.09
ID:128140	2887.77	2122.48	0	2150.82	0.341	1135.78	1629.2	3470.04	1916.07	1745.11	0	2610.13	0	3287.32	1772.44	1526.4	4060.97	1352.39	0	2401.15	3910.2	2387.37	0	2426.77	2048.62	4598.16	3130.09	2160.31	2475.22	2247.17	2342.67	1422.78	3853.09	3323.22	3361.58	2610.07	167.48	6238.93	4609.93	0	0.221	30.09	0	120.33	1944.21	3465.81	1435.83	0	1821.88
ID:128190	0	0	153.24	0	0	41.49	0	0	0	0	0	0	96.29	0	0	0	99.96	94.6	0	0	24.7	0	121.5	0	0	0	0	0	0	4.39	0	9.61	375.62	0	16.37	0	0	0	0	0	45.7	0	0	246.96	0	0	0	0	0
ID:128249	1121.41	1023.16	703.37	891.22	0	1347.33	1632.16	78.03	1331.6	1455.43	0	1695.37	0	2677.86	0	0	0	359.63	0	0	0	0	771.02	0	2210.47	0	2067.99	0	0	2028.07	1004.84	1701.98	610.92	0	1217.79	0	262.51	914.76	0	250.11	960.25	2267.67	887.16	1812.34	502.87	0	0	2132.02	1410.68
ID:128329	0.39	0.264	2504.28	6035.44	901.76	2260.65	4347.03	2191.98	2594.47	2842.66	1206.07	1374.82	7939.1	2800.74	5708.56	10208.3	6037.04	2748.64	0	7117.34	6178.65	3287.69	9235.89	6071.34	5516.57	4947.23	3275.97	6017.62	6668.72	1555.22	11412.3	697.7	6993.56	10012.4	3066.64	7547.56	5081.78	0	1615.46	6935.97	12438.4	793.2	3142.22	5601.86	9410.88	445.92	4988.29	8716.87	3774.57
ID:128435	48.87	0	103.35	620.84	884.62	213.67	383.21	357.8	428.26	742.52	700.3	162.49	167.5	0	0	222.95	708.85	0	471.7	0	368.59	0.4	531.58	126.77	320.69	955.86	302.99	874.66	167.76	271.7	520.8	966.1	214.66	651.08	410.58	247.5	119.87	190.32	45.73	0	0	140.31	219.31	0	0	570.67	278.72	347.68	0
ID:128525	232.45	834.05	610.4	651.72	138.66	803.09	414.55	645.02	455.96	611.85	392.38	429.58	617.98	1514.68	319.82	0	30.89	496.51	0	0	0	0	0	0	0	0	0	0	0	270.53	217.27	62.04	165.1	0	0	0	71.16	0	0	0	355.47	51.33	0	0	71.29	0	183.52	237.22	0
ID:128640	461.17	0	0	0	386.84	0	0	403.69	0	0	0	276.6	93.17	0	0	344.28	0	0	0	0	589.04	563.7	438.75	0	268.22	0	0	200.71	0	0	0	0	1035.92	0	572.96	440.47	593.69	0	290.06	240.27	0	0	129.62	0	0	0	186.8	0	185.82
ID:128650	242.47	99.45	279.2	270.27	0	0	141.49	0	0	103.81	67.44	94.08	143.37	0.34	0	68.27	72.05	118.98	0	0	149.53	70.27	0	240.26	272.2	103.4	201.41	0	0	146.31	76.07	149.13	166.61	87.3	195.5	0	99.69	123.96	0	0	0	85.02	0	0	127.69	384.74	119.15	0	254.48
ID:128691	0	0	0	479.82	0	0	0	0	186.91	0	241.14	0	0	283.93	0	0	0	82.34	310.04	186.09	0	0	0	299.1	0	496.82	226.48	0	284.39	349.74	367.42	0	0	417.91	0	0	0	17.54	0	0	174.61	0	0	37.13	159.8	388.29	0	0	0
ID:129019	0	2257.63	0	0.86	0	0	0	0	902.98	0	208.17	0	655.23	426.3	0	0	0	97.33	0	0	0	0	40.42	0	76.82	0	0	0	0	0	0	0	0	0	0	799.99	0	0	0	0	0	0	0	0	0	7.02	624.05	0	1251.22
ID:129131	576.55	163.28	249.1	206.2	266.6	0	151.99	224.99	79.49	123.2	0	246.3	0	42.94	0	279.24	432.86	92.2	266.26	0	248.71	0.32	68.81	127.37	105.52	56.75	0	0	0	62.63	128.01	267.91	672.24	192.44	503.18	0	349.47	0	97.2	97.98	0	0	0	0	0	268.63	94.76	45.49	158.45
ID:129985	0	309.07	0	0	367.54	0	0	0	0	192.91	258.89	421.81	0	0	0	0	0	217.05	0	191.88	381.69	0	0	407.55	0	0	0	0	204.47	0	361.57	374.63	819.21	427.58	0	0	489.24	0	390.15	0	0	0	0	0	0	0	71.59	0	230.52
ID:130044	0	178.09	99.85	905.47	110.14	0	493.6	0	202.49	18.26	0	0	0	887.02	3527.3	2496.3	0	147.59	0	2063.1	0	0	0	0	0	0	0	903.85	1395.92	240.54	0	286.35	0	0	1459.57	735.57	92.15	0	0	0	0	2750.24	0	1429.86	0	0	0	222.32	0
ID:130077	0.32	1109.61	0	7.52	532.04	609.4	2679.74	599.63	1071.56	1307.98	964.87	480.87	499.11	348.88	0	849.06	611.29	2819.57	1812.2	0	0	919.42	151.92	3077.91	1165.45	661.94	1512.32	122.99	0	3022.46	0	2853.51	0	2250.89	619.33	0	0	1068.1	188.59	831.86	456.55	2538.11	237.32	2212.46	2388.45	2710.65	1656.01	837.52	0
ID:130108	0	0	269.87	544.46	0	0	1499.39	266.02	0	0	1386.98	0	0	0	0	365.78	1441.72	142.76	0	1024.27	0	603.49	0	0	2254.85	2114.38	827.98	222.62	0	503.32	1462.12	0	0	1024.28	365.71	4399.73	0	0	639.97	0	343.8	0	0	0	0	24.39	487.43	0	0
ID:130243	1290.72	306.44	928.51	213.69	792.87	0	365.83	0	0	148.15	0	0	223.61	418.11	0	0	769.37	0	0	333.51	1206.01	0	1072.62	0	0	245.87	0	0	0	0	532.41	1038.79	1659.72	1084.51	905.73	797.27	987.9	0	0	53.56	511.89	0	0	0	446.89	0	0	0	324.77
ID:130432	0	0	0	0	0	357.53	36.64	0	0	270.68	0	0	0	463.26	0	0	174.08	0	0	0	161.35	0	331.86	0	0	251.58	0	0	134.26	0	49.85	118.3	0	0	0	0	0	77.53	0	0	0	143.58	0	197.34	0	71.2	112.4	337.47	0
ID:130482	427.25	146.6	141.22	163.3	124.34	0	162.82	179.16	60.12	0	137.07	0	77.17	0	0	352.87	247.13	0	335.15	58.11	140.75	59.75	106.61	104.45	0	309.65	0	0	0	0	270.01	0	0	280.65	0	206.73	195.42	0	0	0	0	0	0	0	0	318.58	70.02	0	137.45
ID:130747	4790.05	1432.62	2714.78	857.1	2414.68	1123.72	1334.46	1707.66	472.91	539.81	1318.63	2611.22	889.67	1251.62	453.71	2206.57	2252.92	1166.5	0	1479.67	3004.06	5361.42	2639.48	2649.57	3646.91	1836.1	0.135	0	0.99	2487.91	2118.11	2461.38	4847.21	4205.36	4147.07	2808.54	3099.31	0	1221.52	3843.3	2665.94	946.23	2173.64	1745.98	2597.06	3355.65	1892.43	1959.16	824.81
ID:130803	0	107.5	0	0	0	0	0	0	0	0	0	0	138.1	0	0	74.7	0	73.95	62.37	0	0	67.13	0	0	0	224.31	0	0	0	0	0	0	0	0	0	0	0	43.64	0	0	123.37	180.65	51.52	0	0	208.78	76.9	119.41	0
ID:130855	0	0	162.23	0	0	0	16.77	76.39	0	153.05	247.12	36.9	81.85	24.81	0	0	0	0	0	0	0	0	22.14	0	0	0	0	407.47	48.42	132.74	0	75.71	88.02	179.25	205.95	0	230.03	89.01	0	0	0	154.36	0	0	26.88	206.73	52.22	347.84	0
ID:130947	0	87.18	79.78	16.43	0	0	0	113.59	0	0	0	0	0	0	0	91.88	96.43	0	0	0	28.78	0	0	0	0	107.04	60.32	0	0	106.89	115.03	127.39	144.59	199.81	0	0	0	0	0	0	0	0	0	0	0	136.74	133.31	0	0
ID:131294	4054.94	1542.69	2406.34	1075.78	1537.63	682.7	986.34	1220.07	482.05	536.61	1151.18	2499.77	717.55	1208.94	523.8	1880.47	2367.51	1053.91	0	1318.59	2290.41	3317.59	2120.55	2105.48	2561.62	2299.29	990.84	0	0	1739.09	1324.1	1425.37	4927.21	2885.06	3091.71	2199.96	2617.68	0	0.47	1612.24	1657.51	450.55	0	1065.81	1349.28	1865.98	1285.88	1256.28	723.32
ID:131364	0	72.27	127.97	4.26	0	0	616.35	0	0	0	0	0	0	0	0	362.7	0	0	0	0	34.95	215.65	59.2	9.91	0	0	0	0	0	0	0	116.27	8.31	0	0	0	0	15.62	0	31.66	100.88	0	0	111.1	419.8	0	19.29	0	0
ID:131589	0	2983.91	2473.41	5202.75	0	6402.45	3529.47	6172.29	5001.57	0	4353.9	2810.63	1466.25	4523.9	1194.5	1387.58	5071.19	0	2012.51	0	4311.41	3548.43	7857.1	0	3227.61	8338.9	5278.03	10551.2	1644.29	3319.03	5258.63	4300.4	4889.87	5628.25	0.45	3913.5	3283.36	0	48.87	0	2829.18	3962.37	7354.62	2928.74	1430.95	5683.16	4457.1	5442.76	0
ID:131990	0	0	126.52	0	0	0	0	0	0	241.03	0	0	0	0	0	360.3	619.7	0	0	350.67	628.95	73.69	675.55	0	232.62	0	0	0	4.63	0	0	13.47	0	3.85	0	0	178.37	0	0	0	0	0	0	116.04	0	3.78	0	197.35	0
ID:132014	112.42	106.18	29.1	0	0	0	0	0	0	0	0	60.06	0	24.64	0	53.69	71.49	0	162.39	0	0	49.13	0	0	0	0	0	0	66.36	60.76	0	57.88	404.51	111.92	90.7	0	0	242.46	0	0	0	0	0	0	0	65.92	32.14	0	0
ID:132053	596.34	0	860.02	2262.99	746.82	1582.56	1252.74	1888.29	1697.42	0.34	1143.73	865.79	520.75	1790.69	0	739.73	1445.69	0	928.11	77.77	956.75	1479.8	3168.27	229.03	1665.56	1703.38	1133.75	2905.18	398.43	1492.8	1414.14	1205.7	1295.03	1252.7	1040.98	840.96	509.45	74.26	0	116.31	448.35	1902.79	1918.53	641.78	211.93	1608.93	1489.05	1496.24	1433.22
ID:132057	502.39	13.03	1397.13	791.52	229.9	663.46	1378.54	537.2	876.16	1715.78	1683.8	209.01	1702.99	1488.26	0	118.73	788.59	397.56	1040.81	0	0	0	831.28	804.2	516.16	951.28	0	354.47	0	148.65	338.36	662.29	0	516.91	352.99	1690.68	769.89	122.93	0	0	0	179.48	0	838.23	0	1571.69	406.63	2031.87	1242.77
ID:132122	0	0	283.7	0	0	3171.36	936.28	0	0	116.22	0	0	0	2701.94	0	90.7	0	113.94	0	0	0	366.62	0	0	72.54	0	2865.32	0	753.98	3517.05	0	6507.02	0	0	8015.25	0	0	204.37	0	0	0	2425.27	0	6978.04	501.25	1819.78	0	2581.34	0
ID:132360	0	2370.81	0	5105.93	0	6162.89	0	5439.02	0	3369.93	0	0	0	0	0	1680.21	0	0	0	0	4876.28	0	0	38.06	0	0	0	0	0	0	0	0	2661.53	0	0	0	3364.08	0	0	0	1396.32	3322.32	0	0	0	3425.26	3320.76	0	0
ID:132383	3904.81	0	1669.15	0	1220.78	0	1344.24	0	5690.18	0	3490.78	4744.27	0	4311.38	0	0	3481.27	1714.64	2939.72	1915.62	0	3607.58	3827.32	2195.47	2923.36	6083.95	4471.7	6512.32	3074.82	1567.97	3317.08	2634.96	0	2702.51	4594.51	4945.57	0	6146.24	502.27	2845.17	0	0	0	0	1959.99	0	0	3126.68	3206.26
ID:132504	353.95	340.09	0	277.48	374.55	0	0	1073.37	137.89	237.25	0	521.22	130.56	440.34	0	105.22	527.6	177.65	0	0	430.15	503.5	455.03	156.68	198.95	277.58	190.18	0	487.97	200.94	77.96	493.78	982.14	456.16	837.44	393.46	603.21	0	168.89	535.2	274.57	286.62	230.25	90.53	144.09	402.75	0	381.54	299.18
ID:132505	0	0	0	0	548.46	0	339.79	0	0	275.54	0	0	340.15	0	0	29.39	0	0	0	0	741.85	0	569.54	12.74	90.13	395.4	0	0	0	0	559.08	15.08	0	363.85	0	90.87	0	0	0	0	638.57	371.24	150.91	0	0	200.59	0	0	511.01
ID:132686	0	0	0	0	0	0	0	0	418.45	0	0	0	0	534.18	0	0	0	0	0	0	2034.72	1467.26	0	0	944.42	0	0	0	0	825.32	1127.29	0	1811.16	1347.41	0	0	0	0	0	1568.36	1174.44	0	0	777.39	0	2380.29	856.51	1504.5	0
ID:132720	2196.28	1910.67	1468.72	574.47	1844.36	762.81	1376.04	1197.95	0	617.73	2492.92	1796.22	902.37	0	0	2572.76	2516.35	1261.26	5195.42	0	0	0	2272.13	2118.65	0	0	1799.38	0	0	0	0	2757.33	0	0	3770.03	0	2624.99	0	191.73	0	0	4242.5	0	0	1622.4	0	0	0	2043.59
ID:132725	0	0	25.81	0	0	0	38.29	0	0	0	0	0	0	0	0	43.67	69.07	0	0	0	72.12	27.44	131.92	46.25	42.75	21.1	0	0	0	0	78.11	9.58	20.8	139.19	77.29	0	0	0	0	0	0	0	0	49.97	0	0	0	0	0
ID:132834	1434.02	717.27	792.45	4096.94	377.01	1411.89	670.2	2143.26	2572.92	1659.92	1331.19	1898.92	869.04	1794.37	0	784.65	1755.28	507.36	1720.08	648.86	1442.16	2823.99	1781.48	1363.1	2006.13	3325.56	889.83	2934.43	1550.25	0	1134.64	1540.94	1247.92	1064.91	1097.28	1944.72	1884.47	2343.76	83.11	253.78	787.22	2125.94	2423.62	383.67	502.84	965.81	1289.4	934.31	2379.33
ID:132950	2584.35	2307.91	2656.13	872.34	2499.43	0	1993.39	4965.96	922.19	1354.96	0	3051.41	757.23	2196.25	1593.6	1136.38	3831.69	985.59	2010.88	1093.05	4212.29	2927.34	3388.26	0	1966.84	2359.33	1657.05	143.86	4420.35	1687.33	1693.48	2765.15	4489.22	3242.43	5174.46	2316.19	3707.01	3294.26	2594.4	3624.54	2143.87	0.276	1999.66	1586.59	0	4051.07	1739.2	2466.51	2531.02
ID:132980	0	0	0	0	0	0	15.31	0	0	0	0	0	108.99	34.84	0	70.42	0	0	0	0	0	29.06	10.81	0	0	0	108.14	0	0	60.72	61.01	0	0	62.21	0	0	0	0	0	0	192.63	0	0	0	56.24	53.8	0	0	334.98
ID:133168	1881.3	1936.67	1140.74	647.4	1513.2	413.07	1303.75	1343.45	576.63	571.53	2164.17	1860.55	0	669.35	54.65	0.264	2566.17	0.105	4397.48	0	1779.02	1612.12	2115.12	2216.8	947.86	2108.71	1070.72	0	372.82	1182.31	0	2255.02	2647.95	1729.6	3039.3	1594.63	2001.06	0	0	2809.9	1218.74	1249.65	711.17	749.88	983.78	2859.53	1258.35	2360.66	1519.16
ID:133238	0	0	0	0	0	566.25	138.48	0	0	224.71	0	798.31	0	583.24	0	0	0	0	0	0	0	118.23	0	0	0	0	472.99	0	386.13	2957.54	0	6957.5	0	0	4664.1	0	0	0	0	0	0	1595.46	1487.8	6883.97	323.14	182.29	0	5267.75	0
ID:133430	14836.5	11001.9	10421.4	5224.4	15510.9	9770.24	7869.77	17422.6	7613.59	5633.11	14733.4	13483.4	4894.2	1135.54	0	6250.69	14335.7	5292.58	14012.7	9089.06	23015.7	14629.3	0	10344.5	12165.2	14218.9	12346.8	1235.58	18701.5	10766.9	5545.96	9757.9	14030.2	20809.9	0	11607.7	0.1608	7789.49	15612.1	15186.8	8392.54	7057.39	6555.99	8282.67	6987.19	16906.9	0	12658.1	11967.6
ID:133444	0	152.83	619.11	0	363.1	499.97	0	74.22	84.32	0	365.03	188.47	22.7	0	0	0	419.14	133.79	0	0	0	423.61	0	238.7	0	0	146.51	0	0	0	0	0	0	0	16.1	201.3	0	0	0	209.17	0	582.36	75.6	0	0	0	0	262.1	0
ID:133847	0	0	0	0	228.07	2564.28	0	0	348.02	319.89	0	0	0	0	107.05	17.47	0	0	0	0	501.34	3386.08	0	832.8	4562.22	0	0	0	0	4407.74	0	0	84.69	0	4206.67	0	0	0	0	2040.39	0	0	458.05	0	0	0	0	4195.69	0
ID:133849	25506.4	25034.6	20356.4	14138.1	22249.9	11429.4	17215.9	31654.6	13188.5	11321.8	29076.9	20142.2	8923.98	0	20449.2	16357.9	29617.2	9889.17	18975.1	0.1977	0.3562	22675.1	28208.3	23078.3	21552.6	28033.7	19470.8	1129.9	31372.5	20918.9	0	16473.1	28381.8	34497.4	35909.8	22293.9	0.2973	21973.6	9739.22	17307.8	2032.18	19656	36760.9	1254.54	30011.9	3442.75	3843.9	22208.6	16744.8
ID:133855	0	0	2013.27	0	777.71	0	0	985.12	891.73	220.61	0	0	0	0	0	495.91	0	617.99	0	0	0	0	0	1063.41	89.49	6825.46	1818.35	0	5680.99	0	0	0	159.34	11.8	0	1913.41	0	4327.79	0	0	0	0	1352.03	0	1341.97	3.91	851.25	0	0
ID:134470	5561.32	4353.96	0	3866.68	3560.75	1136.21	0	4772.54	1998.63	1837.33	4104.1	3850.55	1777.09	6107.69	1600.03	3221.73	4833.54	0.178	2664.16	3310.79	5555.15	3407.31	4566.9	4145.01	3729.07	647.08	1981.99	0	5576.31	3898.93	0	2373.23	5270.6	4521.46	5002.35	3699.25	5366.17	2522.8	3229.21	0.227	3671.97	2771.42	2399.31	1657.64	2889.42	3911.36	2129.63	2851.68	2784.6
ID:134635	0	299.25	820.84	0	0	504.51	0	0	0	714.64	153.49	0	261.55	0	0	0	860.16	0	0	0	792.81	0	1795.14	1225.36	0	0	505.13	1410.56	0	0	0	55.02	243.85	0	0	1120.78	340.02	0	0	266.81	768.77	31.55	0	659.97	0	0	410.92	1272.96	0
ID:134919	289.36	319.45	377.04	901.47	0	0	429.29	0	0	156.76	0	345.47	0	663.63	0	517.71	356.58	0	0	0	36.48	12.14	9.37	69.01	19.08	385.34	0	0	0	282.27	0	227.83	685.49	0	229.85	190.38	771.06	0	0	0	0	0	0	0	0	74.34	180.77	0	0
ID:135166	0	31.68	282.15	0	110.99	0	105.52	163.86	0	43.03	185.74	102.7	0	49.62	0	0	92.01	0	178.46	0	88.16	0	100.29	0	0	0	32.85	0	0	0	0	134.78	0	0	192.9	0	0	0	0	0	0	0	0	0	0	155.35	53.31	0.23	0
ID:135412	72.31	0	0	118.19	0	0	273.89	0	0	0	0	0	365.27	0	0	424.04	156.88	0	0	0	307.07	0	376.73	280.06	229.46	0	0	0	0	175.71	256.5	153.4	493.52	0	731.13	177.26	455.54	0	0	120.8	296.76	0	0	0	0	0	0	239.34	0
ID:135676	621.31	851.43	0	308.52	596.72	327.64	5.51	1353.7	408.88	0	1806.8	0	0.34	0	0	1204.99	579.36	0	893.1	382.91	0	0	696.49	793.97	0	0	2989.96	411.67	0	2427.18	365.71	0	0	2870.93	1800.21	1738.35	813.41	0	0	0	0	570.78	142.46	384.55	423.05	0	0	0	299.37
ID:135817	0	0	0	765.32	0	0	299.58	0	0.7	0	653.46	0	0	0	3875.98	139.42	0	334.61	0	4841.06	1407.32	0	0	0	0	0	0	0	0	0	0	0	0	0	0	0	0	0	0	0	843.32	0	0	0	0	0	0	0	0
ID:135984	215.55	232.5	0	378.1	0	0	257.31	66.98	97.08	0	0	655.33	95.12	992.49	0	352.14	124.32	0	0	0	343.66	0	0	0	490.53	0	184.74	2590.76	0	352.61	0	559.07	0	0	1295.75	0	895.48	0	0	0	0	0	664.94	155.87	0	258.97	563.41	292.22	358.99
ID:136311	451.88	0	112.01	0	0	720.43	244.44	0	0	700.76	0	1545.85	0	590.48	0	632.27	0	0	0	0	0	0	0	0	0	0	113.3	0	510.82	1004.96	49.16	974.57	0	0	2172.38	0	0	388.11	0	0	0	1421.41	372.28	1248.48	187.28	1151.81	0	53.84	0
ID:136403	208.5	313.35	72.98	1242.85	0	0	195.8	617.27	682.41	2032.22	832.78	0	810.2	506.84	0	195.8	0	91.4	0	350.72	0	2216.97	971.28	0	623.23	344.69	115.84	839.04	0	1230.81	254.61	0	434.24	207.72	494.16	0	159.39	0	0	0	731.01	0	1064.22	0	412.87	0	233.3	66.76	0
ID:136593	0	0	0	0	0	0	0	88.23	104.62	80.06	0	0	0	0	0	239.03	350.21	0	0	0	122.79	97.05	85.32	0	139.89	0	0	0	0	0	66.01	28.04	324.54	0	163.73	0	130.47	61.35	0	0	0	0	0	0	0	52.74	0	0	0
ID:136697	434.41	633.29	909.74	0	379.61	5697.89	1335.23	1260.96	3425.16	4627.75	2558.21	1616.34	1061.94	4396.19	0	558.73	1293.67	274.88	1072.98	327.83	327.54	0	0	1305.57	3214.23	2217.72	5236.58	0	0	2308.4	1493.54	1296.24	755.72	2393.5	1993.76	0	3309.85	843.26	311.9	392.18	125.3	827.92	0	626.99	518.16	2026.67	468.24	8013.33	1124.14
ID:136789	0	813.74	290.2	258.96	0	0	61.07	444.24	0	0	314.64	0	224.26	0	377.43	102.49	0	0	361.56	0	0	0	786.36	0	359.16	0	0	270.8	0	0	0	0	0	43.93	0	0	0	0	0	0	322.04	0	0	0	0	27.39	44.34	0	0
ID:136790	0	1842.75	1035.22	1520.81	526.31	0	1410.53	1496.85	1402.06	956.86	1762.93	384.72	3451.8	0	8721.65	1248.98	989.24	0	913.06	0	0	752.04	0	451.02	1179.91	1478.07	614.91	1424.33	119.77	0	841.77	0	1379.15	935.91	0	0	0	0	365.78	356.64	1816.21	416.65	821.69	0	458.7	547.39	988.46	169.95	1099.77
ID:137489	0	1171.27	0	0	0	0	1105.83	74.32	113.64	245.48	118.1	0	0	467.13	0	0	0	0	0	0	0	41.13	0	0	100.16	0	0	0	0	0	0	0	0	4594.09	1204.36	0	0	82.05	0	0	41.25	718.48	1925.99	2195.84	0	0	0	76.02	0
ID:137920	0	0	0	0	0	0	10.54	83.7	309.82	117.4	145.11	0	120.9	120.85	0	0	0	0	0	0	0	62.94	0	0	0	126.95	0	195.35	108.59	0	343.76	0	0	0	0	0	0	28.7	0	0	166.33	166.38	89.64	0	143.79	51.74	120.49	0	353.59
ID:137922	0	418.12	7.47	843.96	0	0	654.58	0	0	211.98	0	0	121.28	0	0	195.62	502.24	0	0	748.55	831.19	0	1070.81	761.73	0	0	0	0	0	0	353.19	0	414.89	0	0	279.24	0	0	0	332.96	952.75	0	0	0	0	0	0	118.84	0
ID:138036	607.83	1166.45	288.61	287.06	0	846.09	589.61	0	174.63	1313.85	508.74	911.02	1456.14	2915.09	0	691.12	86.04	0	412.79	0	0	514.76	759.44	163.65	857.67	456.43	909.76	0.67	476.52	1751.24	0	1192.08	540.59	0	1947.8	661.4	580.23	356.12	0	80.05	210.49	1597.06	1087.25	1658.05	1976.35	619.92	125.45	1343.98	750.97
ID:138067	0	0	0	80.7	0	0	315.95	0	0	0	101.47	0	0	0	435.01	264.43	46.45	0	122.65	0	0	15.19	0	0	0	0	22.05	66.14	0	0	0	0	0	0	0	102.37	0	0	0	0	0	351.87	45.4	0	0	0	0	0	37.65
ID:138143	0	1297.6	865.64	0	0	749.13	2130.17	0	0	0	0	1454.72	0	940.92	0	0	101.39	0	795.25	0	0	573.72	0	0	292.28	0	3655.57	0	171.52	622.48	0	11587.3	0	1529.79	3503.05	0	0	1936.56	0	0	337.6	5952.37	476.14	2233.25	1790.13	1626.69	1050.24	1015.14	0
ID:138279	0	0	441.83	0	0	0	109.85	70.75	0	345.43	140.57	0	72.16	0	0	0	0	0	0	0	0	0	0	0	0	0	0	0	0	0	516.44	0	0	169.74	0	0	0	0	0	0	215.2	0	0	0	133.13	0	595.89	484.33	158.26
ID:138709	381.88	70.92	108.12	350.81	401.13	0	149.54	112.99	0	0	0	245.34	0	0	0	0	104.02	0	0	0	90.13	120.67	0	234.35	0	0	0	0	0	0	16.92	262.12	0	296.94	173.1	0	0	0	0	0	0	0	0	0	53.95	0	49.11	65.67	124.55
ID:138875	0	212.55	199.72	0	0	0	1075.75	0	0	1115.95	786.53	0	0	0	0	0	124.51	868.72	2481.34	0	0	274.42	0	0	0	0	1597.78	0	0	298.76	0	1331.41	0	1179.48	854.88	0	0	141.86	480.59	316.12	669.55	1886.01	0	1333.34	2878.17	418.69	0	206.96	0
ID:139064	0	582.53	890.3	365.16	0	315.27	380.04	540.68	346.13	557.65	538.89	683.79	246.25	218.72	0	230.69	1263.47	295.69	1546.3	0.36	1336.81	624.42	1054.24	0	0	616.5	445.64	0	116.06	495.1	266.06	329.65	777.82	716.22	0	564.11	1098.98	155.06	0	0	484.03	960.27	146.38	237.97	730.03	401.5	350.9	576.5	411.32
ID:139113	0	0	0	0	64.12	0	189.1	169.08	134.02	0	371.47	185.47	0	0	0	93.03	282.7	0	0	0	151.47	0	0	0	275.48	379.23	233.28	150.49	0	245.96	96.42	583.12	0	0	490.95	0	0	0	0	0	0	86.71	0	0	0	424.58	416.32	133.61	341.22
ID:139142	602.98	334.88	347.1	362.84	302.25	0	0	0	107.04	128.4	206.39	0	309.26	270.92	0	263.97	0	0	0	0	460.35	0	184.3	0	0	269.45	0	0	0	0	0	307.21	448.8	285.94	0	0	275.65	0	0	0	0	0	0	0	0	0	145.25	0	118.68
ID:139240	0	0	0	0	0	0	0	296.75	0	0	0	399.06	0	0	0	0	230.44	137.36	132.63	0	0	0	0	189.24	183.45	0	0	0	144.36	155.75	179.81	0	0	0	443.62	203.06	0	0	0	140.13	200.72	44.1	0	35.1	0.22	204.79	0	85.28	0
ID:139586	0	0	0	0	0	0	184.9	0	0	0	0	0	0	0	0	88.11	0	36.48	0	0	0	0	0	0	25.32	0.7	0	0	0	0	112.22	0	0	0	0	489.97	0	0	0	0	0	0	0	0	0	24.75	0	0	243.97
ID:139589	0	0	0	0	192.47	0	759.11	1252.32	846.86	0	0	591.46	0	0	0	0	0	681.11	3127.06	0	0	427.44	265.95	0	0	0	1797.25	365.39	0	0	258.26	778.12	0	0	0	823.53	0	84.05	0	263.46	0	273.49	0	150.4	69.9	0	1127.03	0	356.77
ID:139630	0	185.53	107.83	628.15	106.57	240.85	0	0	0	75.91	93.24	81.99	0	0	0	0	530.82	0	0	31.09	1093.6	0	0	504.31	374.94	702.83	0	0	0	0	0	353.71	745.68	642.05	760.09	0	650.31	0	0	110.82	0	0	0	0	0	9.41	63.63	46.66	0
ID:139649	589.4	368.93	460.17	0	394.29	0	0	478.19	240.7	257.99	388.12	437.02	191.4	375.06	0	20.86	0	179.23	0	224.16	0	0	539.16	0	0	0	131.71	0	256.46	414.51	395.29	0	0	0	0	380.91	0	0	0	121.5	265.84	174.96	0	115.13	323.34	0	217.12	146.6	189.78
ID:139871	0	201.25	55.22	160.88	0	0	79.44	92.92	137.77	0	115.4	0	0	0	0	58.55	63.15	159.34	296.92	0	0	53.32	0	0	76.37	0	0	0	0	143.6	0	0	0	142.75	0	0	0	0	571.45	103.3	220.84	0	0	0	0	71.96	0	0	0
ID:140112	125.54	899.47	743.24	2017.69	0	436.19	1034.5	0	377.58	645.38	0	477.22	0	334.01	662.2	1978.49	1137.28	76.25	0	1065.92	1408.7	0	1104.21	995.21	0	0	0	0	0	0	1360.65	90.79	1157.6	851.2	516.77	1327.47	495.63	0	0	1554.79	1963.72	0	0	0	0	286.77	0	566.55	253.76
ID:140401	0	507.77	1112.29	0	308.08	1581.42	956.57	626.51	5691.9	3299.22	0	340.54	639.48	1687.34	0	0	1551.39	0	0	0	0	0	1695.1	0	910.66	0	1844.98	2176.99	0	0	847.11	982.94	0	1447.27	404.41	1271.74	1039.92	648.75	0	0	0	812.46	115.64	0	455.32	1219.8	1136.62	3564.35	184.87
ID:140570	0	1108.27	0	0.69	0	1820.14	1471.09	1568.52	1202.5	1550.52	0	0	0	0	0	0	814.85	128.55	1024.05	0	0	0	2025.03	0	0	0	0	0	0	1486.92	747.46	2046.2	0	0	0	0	0	114.24	0	0	0	0	508.33	1849.4	192.54	0	2154.62	1873.66	0
ID:140672	87.23	172.66	0	72.62	205.07	130.52	266.63	268.42	96.75	73.35	104.7	202.11	0	89.19	0	67.44	152.46	0	0	0	182.96	98.77	180.07	85.68	96.04	142.05	0	0	0	84.97	90.79	113.42	145.34	250.29	220.44	70.15	0	0	0	0	83.61	0	0	46.6	0	193.2	125.35	175.44	0
ID:140777	0	0	0	122.79	0	88.88	0	0	0	162.55	0	0	0	0	0	0	261.49	0	0	0	490.15	0	174.09	108.58	134.44	68.95	0	0	0	0	0	0	257.09	0	0	127.32	230.86	0	0	0	0	0	0	0	0	0	0	137.97	0
ID:140780	533.71	1247.49	3581.51	1795.22	1045.6	3416.17	1522.63	1643.54	3601.12	5007.72	5188.53	777.76	2504.47	1545.29	0	0	2878.93	1330.35	3471.68	0	1090.06	0	2441.98	0	1275.86	756.95	4000.97	0	187.68	0	1858.24	1401.98	0	1992.09	2358.19	0	0	0	256.21	65.31	839.06	1966.49	0	1879.32	1550.59	2097.59	1338.55	5541.37	2114.87
ID:140803	0	135.17	467.73	0	250.86	0	316.26	496.81	48.88	0	125.91	374.46	0	0	0	0.2	0	0	0	0	0	0	0	0	0	0	0	0	0	0	0	214.39	0	141.75	318.7	0	0	0	0	174.04	0	0	0	0	0	181.64	101.94	0	72.91
ID:141007	0	122.98	470.96	54.36	172.6	229.76	401.08	437.11	714.94	151.72	704.5	165.32	143.05	265.58	0	67.85	463.36	0	372.62	0	0	142.58	769.45	86.29	534.72	1020.35	300.46	677.84	0	248.69	387.6	698.18	310.27	474.89	275.29	0	0	0	0	0	0	290.29	0	142.81	0	516.14	909.85	417.97	400.83
ID:141019	62.44	63.08	0	0	167.94	0	556.01	82.37	0	0	0	0	0	0	0	208.89	0	0	0	0	0	0	79.03	0	138.88	549.31	220.33	0	0	61.82	0	0	0	0	0	0	0	387.57	0	0	0	0	145.48	0	261.67	152.72	472.02	0	0
ID:141046	0	0	0	111.82	0	78.34	0	0	0	0	0	0	46.53	34.34	0	0	0	32.19	0	0	65.26	0	195.73	0	0	59.64	52.56	0	69.43	0	0	0	0	247.69	0	88.55	0	0	0	0	118.35	58.85	0	43.54	67.2	256.76	0	184.8	78.07
ID:141109	0	0	0	433.28	0	0	0	0	211.7	0	0	0	155.83	0	0	0	813.46	0	0	0	0	0	0	758.51	0	0	0	0	0	306.88	37.56	0	573.11	0	0	444.71	696.87	0	0	0	78.86	0	0	0	0	0	0	280.68	0
ID:141129	505.77	860.15	0	0	0	810.79	841.6	1174.88	0	464.28	803.88	1508.31	0	216.52	0	0	33.44	204.03	934.79	478.72	0	0	574.35	0	721.48	532.15	282.57	0	0	0	0	482.57	0	0	1103.55	0	0	0	0	492.49	47.21	113.28	66.17	233.52	388.31	1353.2	281.13	756.31	316.43
ID:141168	848.3	0	542.42	560.19	0	196.76	577.96	170.36	788.16	0	214.74	379.14	394.47	241.77	0	0	0	193.94	191.58	0	0	278.88	219.21	0	323.08	171.73	262.92	104.54	0	250.48	644.31	204.84	233.51	213.8	435.57	213.88	0	0	0	0	0	879.55	0	488.49	151.04	0	557.61	411.56	446.1
ID:141243	0	0	210.89	0	192.22	0	592.67	0	0	1874.97	530.4	0	0	0	0	0	2815.23	120.4	0	0	0	620.67	201.94	0	0	200.39	1205.53	0	0	0	1585.71	0	0	362.84	0	0	0	0	66.9	0	0	658.75	0	0	397.39	0	513.1	1274.38	0
ID:141672	1880.69	2537.03	2882.25	1294.76	1673.5	1170.49	2510.29	2375.04	623.04	980.94	2148.56	3004.38	576.43	706.36	0	2057.04	2727.72	745.31	3519.96	0.168	2815.88	2035.92	2121.8	2338.13	1962.99	1918.17	1231.35	0	399.24	1429.85	372.26	1680.41	1972.57	2672.67	2727.55	1117.64	1879.97	235.69	569.43	2281.28	614.95	770.78	319.98	725.71	647.51	1855.23	826.37	1296.89	584.84
ID:141707	0	424.48	0	0	327.25	0	658.08	0	888.91	741.53	0	0	797.69	190.7	0	0	0	152.5	0	0	0	171.83	0	0	342.65	0	0	36.68	51.65	498.03	617.99	287.94	0	284.37	295.78	301.46	0	0	0	0	0	118.27	0	129.44	281.1	0	496.28	278.62	440.99
ID:141804	313.88	848.5	1087.71	0	1503.38	0	1214.37	0	4386.63	0	0	0	2636.88	1173.43	0	788.94	0	0	0	327.18	0	0	0	0	0	0	4844.47	0	120.68	0	2973.01	2272.66	0	0	2934.05	2179.02	177.26	98.92	99.79	59.42	500.77	4772.29	1015.5	1410.71	1253.3	2040.95	1805.64	1645.88	2204.81
ID:142080	992.21	1870.58	1786.2	871.07	736.76	610.27	1888.14	1287.49	320.53	644.14	1432.4	2261.86	533.14	502.02	0	1252.34	1681.34	380.26	1992.12	813.23	1579.69	1027.29	917.65	1433.32	1218.24	1168.03	580.07	0	322.85	895.79	159.9	912.73	1189.72	1584.27	1356.67	571.97	1093.89	0	71.58	849.19	422.77	659.08	0	459.27	345.54	1354.24	549.93	839.23	363.16
ID:142141	119.5	72.24	106.17	132.36	50.92	184.08	263.85	128.8	63.34	55.49	133.29	133.99	70.57	178.9	0	341.69	248.8	0	0	92.15	0	0	515.93	412.48	0	558.86	23.89	0	58.67	0	290.75	239.44	455.68	243.8	0	249.84	82.34	109.22	25.78	106.25	87.51	0	144.69	120.33	36.34	139.25	275.43	412.23	0
ID:142171	0	440.72	150.8	0	0	239.77	0	271.99	514.61	371.19	578.75	0	442.35	222.89	0	46.39	300.85	0	0	0	83.35	0	85.1	0	0	452.43	0	113.46	0	0	536.81	0	0	40.78	0	697.14	303.56	0	0	0	100.01	0	0	0	0	95.43	213.75	255.04	0
ID:142321	0	95.82	51.39	562.57	65.24	0	284.62	608.23	170.59	200.62	0	131.02	213.04	203.24	0	0	0	0	149.02	0	97.96	184.14	501.66	0	266.48	0	55.32	445.68	0	380.37	591.12	351.42	61.01	130.44	0	173.95	0	0	0	0	0	148.35	106.45	0	0	253.48	181.3	0	460.67
ID:142457	266.04	207.9	0	434.87	0	471.88	605.17	314.69	230.6	175.02	396.6	275.15	243.36	540.7	0	0	0	0	0	0	0	0	0	0	0	79.74	0	0	0	45.55	38.61	88.46	305.3	25.65	0	0	0	0	0	29.82	0	0	0	100.75	0	0	141.85	237.05	0
ID:143106	0	0	0	0	0	0	0	0	0	52.63	0	0	0	0	0	245.19	0	0	0	0	448.88	54.05	0	675.52	0	306.14	0	0	0	0	0	129.56	0	0	0	339.55	0	400.06	0	134.04	404.88	0	0	0	0	16.47	14.89	72.47	0
ID:143341	0	89.62	0	223.85	131.12	91.96	117.79	0	75.54	93.19	0	0	131.27	91.62	113.17	110.91	0	0	0	0	110.41	0	0	0	0	0	0	0	0	0	0	0	0	0	81.58	141.06	0	0	0	0	0	0	0	0	0	0	0	85.19	0
ID:143344	0	0	1034.17	403.43	0	0	0	0	776.34	1129.29	1120.82	502.97	553.16	86.03	0	1166.58	345.59	63.28	0	0	356.4	958.54	814.46	0	0	0	0	154.52	0	0	0	0	333.65	1539.35	0	0	300.22	0	0	0	445.4	0	1238.36	0	228.06	429.69	289.52	1160.05	0
ID:143379	1770.74	0.168	993.17	0	702.25	2675.8	1269.58	415.94	713.27	0	915.65	295.21	1525.89	2124.45	0	1026.91	632.23	0	253.84	264.62	28.44	0	1308.56	527.59	1337.33	3046.84	629.62	479.02	643.01	1629.93	755.3	0	0	330.71	2217.23	894.36	1752.98	792.52	0	49.29	1090.04	0	532.13	37.74	0	1524.14	420.78	1922.74	1265.38
ID:143652	95.51	0	392.09	253.54	377.23	303.08	0	0	0	2274.24	498.62	317.51	0	280.13	0	0	531.11	93.77	0	0	0	198.4	1323.4	0	286.17	816.37	434.7	0	112.77	203.37	0	0	0	0	499.94	0	121.04	19.56	0	34.56	251.59	213.28	0	117.36	350.3	560.24	0	383.52	612.48
ID:143947	147.78	775.73	890.17	12.46	580.81	566.19	561.17	702.2	108.92	766.25	876.99	617.55	181.84	167.44	0	250.85	0	232.45	2326.68	378.53	1320.04	0	1083.26	0	56.42	89.76	584.83	0	0	41.76	369.41	206.24	0	608.72	202.28	476.74	617.47	84.18	0	377.55	319.17	1725.99	348.84	289.06	455.85	196.66	604.6	306.44	375.14
ID:144314	0	0	0	246.39	0	858.95	0	713.88	0	1392.85	0	0	0	376.68	0	0	507.4	0	0	0	0	0	643.82	0	0	0	0	0	0	0	0	0	0	1116.64	597.57	0	0	0	0	0	0	0	0	989.97	0	936.23	0	1660.05	145.02
ID:144344	0	0	244.92	285.4	38.85	74.75	0	0	0	193.63	200.4	0	24.81	0	0	0	505.55	23.27	0	0	0	63.12	0	103.6	241.92	0	0	0	0	0	0	17.01	0	53.76	0	0	0	0	0	0	27.47	171.14	0	28.69	0	239.15	34.35	0	0
ID:144635	1118.11	1350.5	1478.43	336.61	0	0	5287.88	225.72	705.41	333.76	725.22	1088.51	49.76	79.83	1205.54	5780.85	1475.68	1262.55	0	0	1627.24	2523.21	2626.95	0	1982.47	2809.64	3255.59	1798.56	113.39	229.28	1438.9	0	0	2238.18	237.43	1449.05	0	0	0	619.37	988.86	722.59	2720.59	0	583.84	1073.85	0	537.63	0
ID:144826	0	2255.57	0	2060.17	63.6	0	3840.65	1582.33	1932.83	1243.29	806.41	0	1754.22	1112.94	0	0	283.78	272.94	165.76	0	0	233.45	241.59	0	867.47	0	504.26	755.37	348.23	0	463.29	1800.95	82.23	12031.5	3866.33	0	0	0	0	0	0	1703.38	3859.96	3964.35	1514.08	0	4685.37	2472.76	2229.05
ID:145238	400.53	2429.89	996.73	1599.35	0	1047.18	1215.56	1501.27	1245.09	970.29	1997.56	543.22	3078.54	0	10603.6	1301.65	1132.34	99.15	1575.32	0	290.96	0	2987.13	1335.71	1340.85	1757.77	0	1493.28	106.2	0	0	0	1408.95	479.2	0	2693.74	1199.66	26.76	0	206.84	1699.1	0	663.43	0	395.41	535.4	715.11	246.6	1120.2
ID:145456	243.78	67.67	264.18	91.84	349.44	164.4	138.87	0	119.96	153.19	0	248.65	40.93	0	0	0	171.87	0.7	299.95	0	327.33	593.99	0	284.18	0	0	0	0	0	167.54	76.42	155.96	156.85	198.58	163.06	156.12	260.45	0	0	0	0	0	0	0	110.52	177.6	121.45	92.16	81.08
ID:145479	87.39	186.36	368.53	0	135.19	0	354.51	578.8	561.95	123.1	0	0	0	0	0	0	0	44.24	0	0	278.3	240.92	60.59	190.41	350.42	738.69	289.21	847.99	0	0	289.33	0	385.07	0	0	110.48	0	0	0	110.86	146.64	132.8	256.3	106.63	179.07	664.62	185.28	425.01	615.53
ID:145793	171.1	144.82	282.19	0	255.58	0	0	137.64	89.7	163.34	72.26	153.43	0	0	0	0	213.69	36.6	0	0	198.47	393.55	0	247.84	0	0	0	0	0	103.49	82.15	102.66	200.41	155.72	155.94	140.4	238.99	0	0	57.57	156.27	0	0	0	133.12	118.78	90.5	0	0
ID:145889	627.9	649.45	525.19	971.94	608.38	305.05	0	0.54	509.32	0	416.52	674.3	371.12	929.82	0	273.87	811.86	152.68	0	0	0	1177.62	0	336.88	1132.23	1558.4	0	267.75	0	0	266.93	670.45	0	237.47	0	282.15	0.14	531.3	0	263.55	337.91	259.86	0	211.47	420.6	661.79	62.87	0	1198.67
ID:146339	347.25	229.7	0	0	479.88	0	483.38	0	173.1	147.35	237.62	0	105.09	57.42	0	0	0	0	0	0	152.23	0	0	0	0	0	0	81.43	0	70.44	0	0	0	0	281.68	0	0	0	0	0	126.59	0	0	0	0	0	213.88	0	39.46
ID:146624	88.96	267.22	234.11	62.68	501.51	238.34	232.24	236.95	196.9	273.23	317.83	197.43	101.12	0	0	153.23	355.57	84.45	617.87	0	435.84	356.06	65.59	379.08	0	207.53	0	0	0	147.95	155.8	330.23	130.02	112.38	0	165.02	316.6	0	0	142.31	0.24	0	0	0	110.69	511.87	102.31	350.31	300.16
ID:146717	0	0	0	0	0	0	0	0	83.63	0	0	0	0	0	0	212.25	315.66	0	0	0	0	168.2	170.61	0	0.67	595.82	0	259.98	0	0	411.57	0	0	0	0	1243.89	147.53	0	75.63	0	0	0	0	0	0	0	0	0	250.66
ID:146936	123.61	324.67	236.14	229.39	541.27	87.22	272.81	241.36	217.76	286.64	618.24	0	180.18	0	0	152.06	379.12	92.58	0	135.22	349.03	308.21	385.91	431.95	217.31	367.08	112.93	0	0	149.08	139.83	267.26	173.98	178.08	133.04	173.55	329.6	9.71	0	133.09	194.66	121.06	0	0	81.22	328.52	106.41	227.01	279.72
ID:146964	0	0	42.41	28.87	0	0	327.27	0	0	0	0	36.6	75.5	110.83	0	26.87	0	0	0	0	0	0	0	0	116.53	221.11	0	0	0	0	0	24.3	0	0	0	46.25	0	0	0	0	0	0	0	0	0	81.58	0	0	141.27
ID:147000	208.57	941.05	1036.6	758.92	499.7	1161.87	1008.11	1795.65	1597.17	1380.33	1105.05	0	0	0	0	0	1025.17	1096.23	1184.74	0	76.77	0	1404.69	173.5	0	1260.9	1066.97	0	85.95	0	756.05	0	0	2250.68	0	0	0	0	0	0	0	647.04	0	0	0	1416.7	1270.16	1281.07	0
ID:147018	0	0	0	0	0	0	0	0	0	0	0	0	0	689.25	0	0	0	0	0	0	0	1228.51	0	0	957.65	0	0	0	911.68	2488.01	0	975.63	1735.72	0	1080.09	1320.33	610.18	563.68	0	0	317.16	0	981.91	0	1627.99	0	0	0	0
ID:147376	0	2522.81	936.44	0	0	442.5	2564.37	0	0	0	0	843.69	0	466.07	0	323.48	115.9	1954.58	496.43	0	0	199.33	0	0	202.54	0	2686.09	0	0	505.51	0	12757.6	0	2501.78	4100.33	0	0	886.96	0	0	98.39	6712.12	279.37	8020.92	2928.05	1479.7	0	1846.52	0
ID:147541	337.18	3557.2	4991.11	2523.31	0	5407.32	4736.83	781.37	937.9	0	0	3305.58	1793.19	2155.46	0	3023.62	716.11	3819.34	1962.03	210.06	0	1934.12	1331.39	207.42	4351.78	1610.25	4649.63	0	2353.4	6566.01	990.97	5304.54	1591.32	2419.08	4639.66	737.23	3212.03	2665.75	711.57	702.8	1200.41	3681.95	642.31	3816.72	2454.37	3602.42	3203.64	3494.33	1484.05
ID:147703	0	3207.94	0	0	0	0	1010.2	0	0	2002.82	0	0	165.78	0	0	0	625.5	1339.66	3091.53	0	0	254.81	0	0	0	0	1834.51	0	0	624.36	0	1676.46	0	2123.44	476.01	0	0	0	0	0	692.83	2365.45	0	2014.26	4316.52	494.3	289.94	633.01	0
ID:147861	0	468.46	518.21	331.36	641.62	0	1078.76	693.86	1011.51	4137.03	2039.72	0	1854.73	230.69	0	334.2	0	1960.89	1941.6	0	0	1300.34	50.36	3377.48	822.14	0	166.26	0	528.22	1636.34	0	0	0	793.65	698.08	1178.14	0	0	1786.04	1328.83	1395.49	0	0	120.73	1511.91	271.09	0	126.91	500.84
ID:148086	512.33	3436.28	0	0	3281.48	9235.03	6224.11	1493.88	3077.88	1069.01	1346.23	831.93	0.408	1386.67	0	4515.84	0	4051.06	0	0	0	1367.68	1112.52	0	2521.63	1859.15	0	0	996.72	935.36	1088.33	2927.43	1453.89	5024.99	7159.12	3997.26	6962.21	649.42	1045.01	977.45	4343.5	323.63	334.33	0	100.82	1875.88	7270.31	5451.48	2937.36
ID:148557	0	2207.46	1419.65	2436.89	3175.28	1567.51	3375.83	1714.76	3374.26	8610.88	9163.95	51.35	0	269.14	0	1892.68	692.5	3329.42	8236.3	3953.24	0	2201.08	241.32	4647.78	1391.79	19.67	5471.22	0	100.01	2197.35	0	360.22	41.89	3211.7	1496.67	7294.31	0	0	5406.31	0.493	7721.87	137.31	0	913.11	714.66	2240.78	1504.97	993.68	2658.67
ID:148640	898.22	1003.72	1198.72	778.64	2455.51	588.43	1214.33	894.96	601.13	710.22	833.48	1386.24	514.41	428.72	265.96	495.94	991.91	227.96	45.34	739.25	2462.65	1620.18	998.63	1450.37	1079.97	0	0	0	585.77	628.11	329.09	0	0.95	1385.41	0	851.11	0	807.44	121.76	1356.83	631.49	251.81	0	202.09	919.37	12.9	414.79	0	990.33
ID:148910	0	0	0	0.43	0	0	0	311.12	0	0	0	0	481.94	0	1484.84	192.86	0	0	121.42	69.48	190.04	0	0	105.12	80.91	158.35	0	0	0	0	0	0	0	118.22	0	0	0	0	0	0	0	0	0	0	0	0	0	0	36.55
ID:149030	0	0	0	0	846.29	0	50.36	182.76	0	93.35	0	319.37	162.5	267.1	0	0	0	0	0	0	0	0	0	0	0	0	0	0	149.36	0	0	0	0	0	0	0	0	0	0	77.32	41.83	0	57.02	0	47.67	0	94.34	30.7	179.47
ID:149061	473.29	556.46	0	584.16	0	0	0	0	0	0	176.7	0	0	0	0	308.83	0	82.41	0	312.84	0	0	0	662.58	0	460.71	0	0	0	183.91	0	105.37	0	0	0	360.61	604.24	0	0	0	0	0	0	0	0	73.38	0	0	0
ID:149125	0	0	0	0	619.98	0	0	734.9	0	702.29	1227.96	311.93	352.75	322.42	113.19	0	0	139.94	0	0	0	0	0	0	154.05	89.57	493.34	0	24.29	118.47	0	401.86	0	0	756.6	0	0	0	0	162.28	544.04	0	133.62	0	0	0	0	0	0
ID:149142	0	691.09	880.99	0	0	1640.44	1424.29	0	0	0.22	0	367.64	0	0	0	0	36.03	0	0	0	0	0	0	0	601.5	0	1606.7	0	92.76	1066.3	49.49	1626.15	0	211.5	1576.73	0	99.05	303.74	0	0	0	1185.52	0	0	840.36	0	0	0	0
ID:149497	0	58.42	0	88.44	0	0	155.74	0	179.55	1247.87	0	0	493.57	51.31	0	0	0	539.16	0	251.62	0	74.4	0	444.21	0	0	131.74	0	0	258.22	0	0	0	96.69	137.3	0	0	0	0	0	0	0	0	795.3	585.05	113.1	76.83	0	0
ID:149624	0	0	5077.32	0	0	3696.77	1174.86	447.24	0	0	296.36	226.92	908.66	320.75	0	0	0	1351.8	253.46	0	0	0	0	0	0	0	2537.77	153.71	0.18	89.97	362.52	1033.75	0	1898.88	1761.33	0	1155.74	80.28	18.35	0	1477.68	0	0	942.07	0	0	0	0	600.86
ID:149760	1416.17	4624.77	2308.74	2677.28	1528.68	3957.92	1130.34	0	2594.85	0	2900.87	115.4	5496.35	56.44	25089.5	0	0.32	513.83	0	0	0	1619.92	0	1477.1	2788.34	5368.82	1065.73	0	408.22	0	1530.22	0	0	1059.74	0	4507.94	4549.51	0	778.62	0	4876.3	0	555.46	0	0	0	1563.73	0	4195.73
ID:149872	566.59	165.56	189.46	104.84	0	399.48	0	0	33.24	938.62	84.85	0	0	280.75	0	60.34	68.05	0	0	0	0	0	127.05	0	215.36	151.04	0	0	0	0	0	0	0	29.06	45.05	0	258.27	0	0	0	53.08	0	0	0	0	117.55	20.37	190.08	0
ID:150139	0	804.9	1041.2	964.84	1362.26	535.26	577.36	1002.22	1661.89	3634.04	4517.55	0	1934.47	56.03	0	0	193.9	1466.66	2223.56	1078.43	0	0	0	1290.85	453.27	0	2092.19	0	0	554.77	0	0	0	0.114	568.78	2482.71	0	0	2527.33	1191.8	755.26	0	0	0	0	0	290.38	0	833.74
ID:150441	355.48	333.35	349.29	233.46	679.28	142.46	232.44	0	132.08	0	0	345.88	0	0	0	179.59	0	0	252.52	204.93	673.38	429.41	91.96	356.24	316.38	0	0	0	148.99	180.75	67.41	0	531.18	0	0	227.03	587.88	490.32	29.48	514.87	0	0	408.05	0	333.13	0	164.54	164.72	203.15
ID:150536	0	50.02	90.01	0	100.71	133.87	0	0	0	0	0	0	0	20.27	0	0	0	0	0	0	191.97	27.09	0	0	0	0	170.84	0	105.62	0	121.05	0	0	0	0	503.86	0	0	0	0	0	0	0	0	0	0	0.8	0	0
ID:150781	98.37	206.12	0	110.06	158.97	0	68.2	76.06	33.48	78.45	28.28	0	0	0	0	0	97.71	0	0	0	102.59	139.38	0	106.72	0	30.56	0	0	17.07	55.34	0	72.48	281.57	90.03	19.21	58.52	303.46	51.04	0	0	0	0	0	0	0	114.54	29.18	0	36.9
ID:150861	0	0	157.92	221.96	511.51	0	0	0	400.3	0	0	0	0	347.62	0	0	0	0	0	0	0	0	0	181.78	230.91	0	89.25	106.28	0	0	0	449.66	0	514.66	0	0	0	0	0	0	0	0	0	151.61	0	0	436.18	0	0
ID:150926	632.22	0	0	0	172.04	0	1922.34	0	0	0	0	0	0	0	0	0	0	0	0	203.34	258.18	0	0	0	0	0	599.32	0	344.28	173.52	756.26	0	0	0	0	727.52	0	1261.96	365.9	0	282.77	0	0	0	1747.06	787.37	188.92	0	0
ID:151244	394.09	770.23	742.52	1852.46	1745.47	1042.74	3278.34	1479.54	1954.54	1919.31	3611.64	985.12	1302.9	1854.34	0	400.13	893.32	187.49	2401.78	622.84	1231.48	390.33	754.4	1093.38	1453.18	5367.32	2217.84	2160.69	88.25	1374.29	1899.71	2395.77	227.31	4045.82	967.85	1750.85	213.62	375.33	217.14	337.84	518.7	1920.74	414.5	1650.57	265.24	2050.73	1377.76	2433.4	1206.04
ID:151353	0	0	0	0	0	0	25.15	97.18	0	0	53.02	0	0	0	0	0	338.56	0	59.27	0	123.6	165.42	218.34	91.3	142.27	195.2	157.66	364.89	0	0	118.43	257.6	0	102.95	200.73	0	0	0	0	0	0	61.51	0	0	0	232.55	0	82.26	0
ID:151714	0	126.41	144.18	0	187.07	0	732.8	0	329.47	216.03	472.62	140.08	207.38	542.48	0	0	175.86	0	184.65	0	149.32	143.19	37.15	0	0	250.48	0	47.74	0	38.21	324.23	0	0	436.69	0	0	0	0	0	30.11	0	0	0	80.48	0	631.34	317.39	72.68	183.26
ID:152570	90.98	405.71	795.91	124.94	594.98	732.26	292.33	333.01	274.62	473.57	695.12	288.08	145.57	148.68	0	79.4	556.25	0	1129.53	64.01	911.49	183.26	0	523.71	288.06	511.42	313.9	0	0	0	0	0	156.09	267.39	501.78	0	253.64	0	0	158.24	255.72	468.04	0	271.19	249.01	620.96	0.55	995.79	192.01
ID:152744	1158.57	2669.24	0	2754.03	1175.02	2589.82	0	1251.4	4141.88	2797.16	7009.55	0	3692.57	0	0	0	0	0	0	0	0	0	0	0	0	0	56.93	0	0	0	1177.38	0	0	849.65	36.09	6375.36	0	0	687.8	0	1095.36	0	0	0	0	419.54	163.14	4216.49	0
ID:152967	445.94	1527.39	2402.11	883.13	3262.65	1060.69	1400.12	1366.71	1338.25	1725.77	3532.65	1163.96	948.49	846.65	572.99	327.58	2396.38	974.87	5148.09	514.33	3282.36	750.88	3077.28	0	1339.52	0	1876.89	309.66	346.06	1006.27	0	1543.49	708.17	1898.85	1444.7	1151.3	1360.61	476.8	138.42	902.79	1425.62	4569.27	1073.85	1784.78	1870.94	5197.3	2349.01	3757.4	1317.69
ID:153288	0	145.48	269.77	121.28	0	0	0	0	113.21	0	0	0	0	0	0	0	248.14	0	489.89	0	0	80.74	0	138.5	133.28	0	0	0	0	75.16	50.54	97.63	162.03	46.03	0	0	102.03	0	0	0	0	0	0	0	0	0	50.15	0	0
ID:153662	0	0	0	0	276.76	0	0	0	118.93	0	386.23	130.8	0.1	57.24	0	0	0	0	0	0	220.7	0	0	0	0	169.89	132.36	0	0	15.94	0	0	0	714.9	168.82	0	0	42.65	0	153.12	201.59	0	72.02	0	0	0	284.11	457.77	198.88
ID:153832	0	64.41	0	0	0	0	622.79	0	0	0	0	0	0	180.2	0	117.54	0	0	0	0	0	0	0	0	0	0	139.37	0	0	0	0	0	0	0	379.05	0	0	0	0	0	0	0	0	262.14	0	0	538.23	195.59	146.9
ID:154329	2536.88	1008.01	2043.06	5160.49	1811.76	1739.14	1864.68	4000.92	8077.86	1251.85	8013.82	0	3767.06	0	0	4486.57	3865.05	895.25	0	0	0	0	3873.71	4357.33	4742.42	0	0	5087.81	145.22	0	7401.17	0	1362.09	1054.45	0	16171.8	2996.12	0	1003.09	0	2444.42	0	147.92	0	0	986.41	1515.33	1497.9	9638.13
ID:154586	0	370.96	0	0	344.61	0	305.21	0	207.73	288.76	499.6	0	0	0	0	366.11	935.9	0	0	0	340.38	348.64	0	0	0	613.42	421.49	1340.21	0	266.55	354.53	1282.19	0	293.84	0	0	0	0	0	0	0	233.3	0	0	0	722.33	649.04	855.31	0
ID:154757	0	0	0	0	0	0	703.79	0	412.85	303.75	1715.14	0	212.65	0	0	0	0	280.26	0	0	0	0	0	0	0	0	1000.32	971.41	0	0	0	0	0	1596.79	2351.17	0	0	0	0	0	215.18	322.59	0	486.95	180.48	1110.34	1360.75	1349.85	0
ID:155132	898.17	773.98	0	737.71	1146.58	403.25	650.53	3078.66	780.5	795.2	0	1784.63	0	834.75	0	865.54	2175.38	497.37	0	451.78	1447.34	1651.1	2444.14	1681.45	2173.47	3006.6	1648.05	2044.06	365.9	1113.64	934.78	0	1183.96	1166.44	1613.44	1384.28	1125.78	0	0	948.61	563.42	1395.47	567.7	471.71	672.48	3525.76	1788.1	0	860.33
ID:155821	0	0	0	0	0	0	230.14	0	0	0	0	0	313.96	0	0	0	0	0	186.89	0	0	0	724.49	0	0	239.93	0	0	0	0	0	0	0	0	0	0	0	0	0	0	66.18	0	0	0	0	0	85.31	0	78.45
ID:156031	0	0	83.93	0	0	0	0	96.36	0	34.19	0	0	0	0	0	0	153.25	0	0	0	123.93	20.72	170.47	85.24	54.56	0	0	80.54	0	0	0	0	0	0	0	0	0	0	0	0	0	0	0	0	0	61.38	45.63	29.89	0
ID:156081	4142.65	3089.13	4743.74	4317.16	7358.34	0	3475.32	0.1058	4207.86	3404.22	7087.84	5452.9	1401.34	4035.62	2804.37	0	6105.02	0	6642.06	3377.56	8905.46	0	5995.06	5312.41	0	10716.8	8344.68	7169.42	6744.2	5305.77	4738.61	4618.47	4163.79	5934.25	7236.57	5313.73	0	0	862.54	4925.66	4282.23	0	0	2027.21	4101.54	8795.8	0	6568.3	4467.55
ID:156445	4094.02	2353.51	3614.8	4302.85	4816.06	822.6	2492.3	7134.69	2752.05	2873.1	4654.3	4150.02	1324.89	2977.82	1564.42	2883.95	4104.94	2274.96	5413.34	2912.44	5431.37	3860.61	4602.11	4117.52	4420.56	7038.76	4835.8	3896.65	5074.74	3967.88	3207.74	2893.9	3239.91	3584.73	3923.93	3845.47	3261.28	0	0.57	3199.02	2796.44	2977.96	2502.61	1211.64	2411.11	4984.95	2558.22	3243.38	3385.26
ID:157533	115.77	0	123.5	0	202.2	0	52.57	95.73	110.13	81.29	61.34	224.14	0	102.28	0	167.61	0	0	0	0	0	112.82	0	0	64.86	31.18	0	90.55	0	22.76	0	1205.67	767.05	0	20.28	0	0	0	0	20.62	0	0	0	61.88	0	130.25	131.2	270.96	241.59
ID:157676	0	0	0	0	28.91	0	60.58	0	0	0	0	0	0	0	0	0	0	0	0	0	63.46	48.4	0	108.28	0	52.12	0	0	0	26.34	20.8	21.3	0	16.73	0	0	0	0	0	0	0	0	0	0	0	32.75	0	0	40.51
ID:157882	375.55	5941.26	7119.43	3991.68	0	13561.7	6612.93	2001.56	2421.48	0	0	215.01	2897.56	719.6	0	2718.33	1989.93	3294.84	0	685.92	0	1296.55	3056.6	482.14	3138.02	1599.63	9310.26	0	1445.26	2123.12	1687.93	1650.9	1408.02	7340.15	9119.05	2817.8	9194.45	539.16	680.83	459.93	4104.22	0	0	954.67	0	4929.17	6301.26	8685.85	3355.73
ID:158341	0	2253.98	1934.9	2141.53	1298.86	1990.92	3089.05	2953.34	4817.1	8958.22	10778.5	0	4626.13	191.53	0	620.25	2158.28	2863.79	4152.95	4855.3	0	1358.83	1066.34	2798.85	1371.91	0	7089.03	0	200.26	2360.9	113.64	0	0	5224.69	2864.82	7623.75	0	0	4233.41	2555.65	4854.2	0	0	552.62	0	2648.13	1403.09	2549.49	2901.61
ID:158575	227.42	1738.71	736.78	0	0	1075.73	0	344.1	3386.33	1142.38	0	0	1364.52	265.88	0	223.96	305.4	0	0	0	0	0	0	0	365.58	902.38	316.94	513.56	0	0	313.84	0	357.64	220.55	0	607.28	1785.6	0	0	0	307.86	0	0	0	0	317.18	0	1973.64	0
ID:159259	0	424.79	1037.22	523.56	167.15	1710.17	1506.55	0	554.22	0	0	0	293.99	82.77	0	0	0	835.83	0	0	0	0	132.86	0	264.3	307.84	478.58	0	0	54.75	0	0	0	942.65	1044.52	271.2	392.4	0	0	0	996.55	0	0	0	0	657.42	1808.84	963.26	475.17
ID:159396	0	4743.68	1256.43	496.54	144.68	2392.12	1796.04	0	440.9	0	0	0	307.63	0	0	55.74	0	570.09	0	0	0	0	0	0	86.11	0	1662.5	320.83	0	39.54	0	0	0	2498.05	2849.27	0	1166.84	0	0	0	63.16	0	0	117.95	0	752.94	1037.88	2358.72	187.94
ID:159511	454.1	135.9	0	0	0	0	280.99	104.72	242.13	0	318.07	248.65	129.31	0	0	0	0	128.59	0	0	478.1	52.89	0	0	0	0	335.61	652.06	0	317.4	0	483.3	91.69	0	0	0	0	0	0	0	0	0	151.67	0	0	0	0	513.21	0
ID:159651	284.09	94.41	189.64	0	308.53	115.68	118.34	140.31	198.31	139.41	82.78	236.94	0	0	0	47.87	46.97	0	20.11	0	0	168.49	0	30.91	86.03	0	0	96.36	0	34.76	0	181.58	0	0	31.66	98.35	0	66.43	0	0	128.13	0	410.16	66.35	0	0	0	215.77	290.05
ID:159693	0	220.67	0	0	605.84	0	651.3	180.86	756.67	1433.86	1891.5	0	0	0	0	0	0	664.97	1330.86	0	0	13.48	0	241.4	0	0	735.93	0	0	28.26	0	0	0	0	55.4	1160.93	0	0	1192.27	223.28	1088.2	0	0	0	0	221.27	207.12	148.28	268.85
ID:159827	0	1871.36	0	101.1	0	0	469.45	0	876.55	1539.05	3478.45	0	844.39	0	0	0	318.56	604.04	612.97	0	0	0	0	0	0	0	0	0	0	66.39	0	0	0	1348.95	0	961.15	0	0	488.04	0	0	0	0	0	0	226.96	0	333.79	108.36
ID:160089	629.22	1117.29	1629.41	3682.73	2361.57	1796.41	0	4069.03	7644.27	1183.9	0	260.51	860.3	0	0	0.257	0	0	0	0	0	0	0	1092.38	0	4711.27	3065.52	0	151.29	0	4433.69	0	0	3128.17	0	0	4533.32	0	0	704.78	1144.8	104.57	663.56	0	0	0	1557.94	2949.73	4474.33
ID:160189	205.85	519.49	311.58	333.45	0	423.45	601.34	0	0	147.12	0	254.98	189.51	0	0	0	0	0	0	0	0	0	195.14	10.41	0	0	0	0	0	504.61	61.71	0	0	255.58	460.61	0	270.39	18.67	0	0	361.38	635.39	123.98	241.71	0	0	0	294.19	0
ID:160919	832.55	0	0	901.33	714.2	0	590.87	857.49	0	383.82	0	467.31	154.67	0	0	0	669.17	260.76	0	408.51	1155.53	693.86	0	666.71	0	1441.34	447.9	0	882.39	716.38	552.26	473.44	0	529.29	393.05	738.97	0	0	0	300.24	109.18	48.51	116.62	0	220.76	560.46	423.21	321.09	426.82
ID:162256	180.68	0	0	0	111.77	0	0	0	0	0	0	0	0	158.21	0	0	0	0	0	46.6	122.75	0	0	162.99	39.85	45.16	0	0	0	0	49.02	0	33.73	9.69	27.32	130.15	49.99	0	0	0	0	0	0	0	0	153.13	86.61	0	196.66
ID:162644	376.9	224.35	203.63	0	221.79	0	0	174.71	120.86	150.78	158.45	0	0	0	0	302.34	0	0	0	0	194.86	0	247.34	0	0	0	0	71.66	0	0	0	0	0	0	0	0	0	0	0	222.18	97.18	0	0	0	0	0	0	0	299.25
ID:162665	0	0	0	573.79	0	535.83	134.36	0	0	0	0	169.17	74.35	0	0	0	201.96	97.2	0	307.75	0	369.44	0	433.72	290.6	1494.04	0	0	45.6	131.87	398.13	0	113.55	57.44	107.58	141.34	526.5	82.44	0	0	0	67.63	150.81	20.75	59.78	319.12	154.22	154.34	0
ID:164911	733.36	374.21	457.71	0	770.09	0	753.81	0	357.78	507.07	601.18	530.41	201.02	276.04	0	277.85	614.27	327.02	392.39	469.17	1299.9	717.59	0	1109.13	503.99	538.43	601.84	543.52	1143.67	747.98	112.87	323.4	465.55	777.05	641.38	767.27	473.21	0	0	0	0	0	0	120.41	0	885.8	421.05	370.61	606.25
ID:165400	536.46	1461.84	1087.11	0.179	580.24	5160.57	3001.79	1837.32	5183.68	2765.58	4817.8	647.66	1069.68	3637.88	818.49	981.67	3215.53	723.37	3175.14	1796.12	1806.7	564.22	0	1565.33	2149.23	4001.41	1977.23	6167.84	283.28	3045.01	2899.15	2468.67	1564.47	2424.95	2310.85	2387.59	1140.27	602.41	0	0	1174.49	3896.52	1844.25	2734.01	1188.66	4187.41	2102.41	8494.15	2033.37
ID:165737	0	0	95.27	32.72	0	364.3	282.6	233.88	483.94	233.6	683.86	0	0	0	0	45.9	235.64	0	671.65	0	0	0	498.43	115.38	0	0	0	954.01	0	183.23	258.51	449.39	0	287.2	0	0	0	0	0	0	0	0	0	132.17	0	372.55	0	1152.37	84.05
ID:165781	0	82.97	138.38	759.47	123.16	0	433.22	0	0	326.42	214.44	0	368.77	531.76	0	0	0	176.88	0	0	39.42	117.13	0	209.47	220.88	399.69	476.13	0	0	0	245.88	170.29	0	190.06	178.31	246.62	308.64	379.79	0	260.79	462.06	298.95	0	223.28	0	320.18	391.99	0	967.86
ID:167786	0	371.87	1873.14	0	0	2200.66	0	118.58	216.87	0	0	0	213.14	0	0	0	99.8	0	0	0	0	0	402.82	0	0	0	785.36	342.04	0	0	0	0	0	537.61	487.97	386.7	0	0	0	0	204.86	0	0	0	0	250.53	420.3	1485.4	134.09
ID:168314	1200.29	850.02	1101.92	4716.35	2677.76	802.72	5024.41	0	841.5	1389.85	769.5	1572.12	3722.69	0	1291.64	1116.84	0	1061.51	0	0	604.5	2031.22	0	896.38	4743.95	3989.8	1615.82	0	0	0	2042.04	380.21	0	2716.52	762.68	3200.78	1503.42	4856.62	1183.24	1741.39	4122.75	5422.49	1505.42	1112.73	4808.61	1034.14	2742.69	3621.1	4304.54
ID:168863	27.95	0	0	0	0	0	0	0	0	0	0	0	0	0	0	0	0	0	0	0	220.35	129.47	0	90.48	99.36	130.27	0	0	0	67.45	77.18	449.16	0	0	0	0	0	0	0	61.7	0	0	0	0	0	222.37	108.91	120.48	0
ID:169150	0	0	82.15	0	0	0	34.87	0	132.9	47.15	0	159.05	0	458.15	0	0	0	0	0	0	173.76	0	0	188.8	113.34	0	0	0	17.6	0	210.35	248.44	0	0	666.58	23.3	21.35	0	0	42.72	0	0	0	0	0	408.18	0	63.36	0
ID:169164	117.81	0	0	0	822.9	0	0	0	0	0	186.79	0	0	0	0	194.96	202.31	0	0	0	0	54.7	0	0	0	610.18	226.61	28.43	0	204.49	0	0	0	273.93	0	0	0	0	0	0	0	0	0	0	0	0	0	0	165.65
ID:169424	188.19	455.98	458.36	688.04	1227.06	799.15	751.06	872.11	1143.16	0	1471.46	657.15	352.81	732.45	0	719.41	1088.25	0	0	0	808.52	598.19	700.76	916.21	1051.15	0	733.99	539.46	186.43	759.76	739.74	739.47	0	865.09	957.89	882.19	498.47	0	0	228.14	43.73	0	0	0	0	1095.26	368.42	0.41	1050.22
ID:171417	739.41	2104.84	1367.84	3179.68	3238.26	1623.59	4605.15	1765.01	3199.62	2466.97	2576.84	1368.19	4081.05	1019.95	927.43	973.52	1151.33	940.47	3406.03	0	1372.43	1355.17	0	2249.15	2856.61	2697.44	2803.95	1182.03	108.67	1193.17	0	1774.14	702.93	2139.52	709.88	2942.43	1841.35	567.93	417.65	3164.25	4956.85	2591.21	1262.29	1481.16	3783.45	2078.07	2744.42	2862.53	4201.75
ID:171644	0	0	411.96	327.81	467.97	0	549.15	1155.09	1180.95	719.49	726.13	205.13	0	392.99	0	0	902.43	0	969.23	0	837.02	220.94	785.46	0	92.02	1450.67	0	1123.8	0	348.81	511.07	692.02	0	766.18	525.34	0	0	48.75	0	0	0	0	0	0	0	600.95	287.57	431.85	111.96
ID:171905	0	0	0	714.63	0	36.57	328.76	0	413.68	285.61	0	0	0	246.12	0	0	227.88	0	0	0	0	121.62	0	41.02	0	844.49	0	0	0	0	410.07	325.17	0	0	0	0	0	0	0	0	0	93.72	0	0	0	287.3	104.47	0	31.21
ID:173077	0	171.02	120.32	0.44	0	0	223.7	0	272.74	338.19	284.45	0	536.93	239.17	0	0	0	77.94	111.11	0	0	0	17.38	70.63	68.96	101.57	133.57	0	72.27	0	74.25	111.77	0	114.58	0	0	0.5	0	0	70.59	0	0	85.51	245.6	88.88	166.65	243.62	45.7	278.41
ID:173179	0	0	275.46	583.87	591.7	0	676.31	0	1142.78	35.25	0	0	0	501.06	0	175.72	935.69	0	0	0	0	0	0	0	0	2650.37	979.42	500.46	0	0	755.71	0	0	852.28	0	711.57	0	0	0	0	126.37	0	0	0	139.39	1084.76	661.34	0.3	654.54
ID:174972	19.43	56.36	410.66	386.86	0	652.15	607.89	0	0	0	0	352.15	139.25	737.44	0	1067.37	0	0	168.36	0	538.8	0	0	0	499.72	470.54	0	0	0	0	282.99	186.34	0	200.7	0	0	0	240.94	0	0	79.02	413.26	315.73	0	0	465.6	528.35	441.45	433.34
ID:175073	0	0	0	85.27	0	378.39	373.14	286.88	0	0	0	0	394.43	283.3	0	632.02	0	0	517.22	0	0	222.49	462.05	0	35.95	0	202.81	0	117.57	0	0	0.4	0	0	180.24	471.99	0	0	0	292.35	328.45	0	0	0	222.09	0	237.2	187.95	909.85
ID:175343	0	572.25	176.23	795.96	0	0	925.56	0	757.16	928.35	519.66	0	592.46	554.03	0	0	708.98	288.33	500.15	0	0	54.7	0	375.53	117.92	650.16	807.55	221.82	0	294.56	265.89	373.33	0	516.4	443.1	562.91	451.33	158.7	0	124.91	340.72	640.08	0	377.81	281.81	465.75	631.36	404.5	1083.04
ID:177773	1087.93	0	0	3795.69	2694.96	0	0	861.83	1861.66	0	3061.31	0	3094.9	0	0	580.5	1877.98	0	0	0	805.42	0	748.13	5134.75	0	0	0	0	0	0	618.3	106.53	0	0	0	3966.3	0	442.1	425.23	1575.67	0	0	0	0	1822.73	0	0	0	3979.4
ID:177848	0	0	0	435.22	322.82	522.06	1750.84	0	306.43	0	0	0	909.33	304.12	0	2313.76	0	235.69	0	0	0	265.77	0	0	487.5	0	0	271.84	0	0	0	617.68	258.01	394.14	589.14	0	0	0	0	0	157.56	85.52	1266.23	0.131	0	0	700.6	846.56	1248.06
ID:177971	0	183.41	402.35	1287.44	0	376.97	463.29	0	0	1526.52	768.97	0	2748.67	0	0	199.07	0	161.43	0	0	0	0	0	0	29.46	0	720.59	0	0	136.8	0	192.33	233.84	149.32	785.56	102.24	0	0	0	467.88	0	0	0	0	0	0	658.4	201.76	0
ID:179326	0	0	0	400.33	0	0	369.48	781.68	0	0	1288.55	0	0	332.28	0	0	261.04	0	479.06	0	0	0	528.67	0	0	708.57	0	0	0	353.4	0	0	0	120.97	66.03	0	1651.68	0	0	0	0	0	0	0	0	0	0	1072.84	0
ID:181018	0	0	0	496.72	0	0	448.95	0	0	0	289.24	0	280.31	340.33	0	107.8	0	0	0	0	0	0	0	0	108.11	0	174.65	0	112.22	117.74	227.64	311.85	0	239.91	146.97	0	0	26.64	0	0	190.35	258.81	0	605.17	177.39	39.31	0	0	0
ID:181861	526.54	0	0	6103.32	2335.52	1776.77	11761.2	677.44	1710.44	2585.14	5585.22	287.51	2955.66	2779.89	0	1656.69	525.36	313.07	973.73	804.03	0	523.32	1929.8	619.65	2146.8	824.5	3853.91	115.28	1425.37	1635.61	3316.17	3750.59	0	3980.27	3541.47	2431.41	0	944.83	393.81	0	3132.32	7340.45	2097.07	5571.4	4098.84	1110.5	3033.88	1762.73	5754.26
ID:182747	0	0	0	1182.86	581.91	369.95	3320.95	204.8	503.76	736.54	2674.23	0	476.67	626.81	0	80.43	114.13	0	189.56	0	0	0	437.24	0	0	0	0.123	125.38	0	211.16	572.84	866.4	0	1558.71	916.54	600.14	0	62.94	0	0	0	2408.8	107.21	1710.65	866.66	372.32	574.64	709.9	947.23
ID:184058	0	0	0	0	0	0	0	261.29	952.58	0	0	401.1	0	2286.18	0	0	514.58	544.25	0	0	0	0	1147.46	0	145.24	0	0	0	0	32.7	329.88	1133.38	0	0	0	99.77	330.98	0	0	0	77.96	1975.89	839.15	2296.81	292.47	1649.81	1331.51	3596.29	0
ID:184099	0	4307.77	1043.91	4346.94	578.71	873.37	5848.46	1593.06	3083.12	8365.95	5643.19	116.99	5401.98	1456.92	0	410.63	0	0	2742.57	0	0	146.28	0	0	239.28	148.84	992.05	0	0	463.15	0	348.3	164.61	1312.96	975.42	1658.13	0	0	0	1276.44	1367.3	1641.04	829.44	1244.93	850.23	2497.72	0	3524.06	0
ID:184240	0	306.73	0	334.67	0.5	0	998.37	0	321.09	1477.84	503.27	0	365.28	154.24	0	0	151.35	0	173.8	0	0	13.62	0	272.3	0	0	0	0	0	42.4	0	0	0	127.62	32.9	223.1	0	0	0	175.69	0	0	0	0	0.13	257.64	0	0	0
ID:185221	180.32	0	0	0	0	0	0	170.45	0	0	0	0	3792.56	1451.2	0	1321.68	230.63	1896.44	0	203.85	0	278.35	0	192.34	784.87	588.07	0	0	186.33	472.83	166.55	0	0	367.72	1901.23	0	0	102.84	102.16	648.55	1023.91	0	838.83	1325.65	1613.55	0	0	1043.8	0
ID:185250	0	0	104.11	0	401.35	289.3	0	59.14	563.44	4078.52	2093.64	0	3313.88	0	0	0	0	894.63	891.34	0	0	159.6	0	1113.89	236.68	0	440.11	0	0	309.63	0	0	0	137.06	431.51	1379.8	0	0	526.97	1302.35	0	0	0	0	0	0	0	0	2514.42
ID:186673	0	0	0	0	0	0	0	0	0	0	0	0	402.05	0	0	0	0	0	0	0	0	0	0	0	0	0	0	0	0	0	0	0	0	0	0	0	0	0	0	0	0	0	0	0	0	0	0	788.88	614.5
ID:187114	0	0	0	98.64	0	0	0	0	0	0	0	0	0	0	0	0	0	186.94	0	0	0	0	0	0	0	0	0	0	0	0	0	0	0	0	0	0	0	0	0	0	0	0	0	0	0	0	0	0	1082.11
ID:188895	0	0	0	0	0	0	0	0	0	0	0	0	176.92	240.36	0	0	0	0	208.04	0	0	20.53	0	0	0	0	0	0	0	0	0	0	0	37.69	106.05	0	0	0	0	62.04	0	0	88.43	0	246.95	0	70.49	216.89	0
ID:190536	0	107.18	232.07	773.26	206.44	0	531.02	55.82	0	305.05	458.5	117.32	0	0	0	0	0	0	1064.53	0	0	52.54	0	0	25.37	331.23	194.69	0	0	158.65	41.12	72.89	0	0	0	256.47	366.66	0	0	0.31	0	171.62	0	235.8	0	380.88	0	0	0
[truncated: 85 more columns]

## Sheet: Peptides assignement
Pep_ID	Mass	CE-Time
ID:1577	840.407	23.1655
ID:2505	858.393	23.2367
ID:2659	860.362	26.1404
ID:3052	868.409	23.312
ID:3508	876.393	35.0829
ID:3608	879.499	19.881
ID:3743	883.41	23.2563
ID:3806	884.321	24.8519
ID:4356	892.274	35.2103
ID:4976	902.413	20.8457
ID:5661	911.265	34.3452
ID:5675	911.435	25.8763
ID:6803	928.372	35.4637
ID:6838	928.472	24.7103
ID:7094	931.471	20.0044
ID:7408	935.447	23.681
ID:7689	937.461	34.0958
ID:8342	944.51	21.2489
ID:8390	945.416	25.7221
ID:8503	947.472	24.741
ID:9288	956.439	20.3577
ID:10088	965.427	27.8333
ID:10745	973.227	35.5668
ID:11150	978.468	19.7593
ID:11249	980.295	35.5725
ID:11282	980.5	22.4055
ID:11413	981.585	24.7955
ID:11982	988.499	21.2492
ID:11989	988.521	22.4442
ID:11991	988.528	35.8676
ID:12380	994.434	25.0743
ID:12917	1007.31	35.6496
ID:12998	1009.45	27.2677
ID:13145	1012.5	35.0293
ID:13188	1013.37	25.1652
ID:13321	1016.26	35.651
ID:13342	1016.45	25.7851
ID:13344	1016.45	20.3074
ID:13429	1018.46	24.5356
ID:13590	1022.42	38.3409
ID:13746	1025.47	24.9959
ID:13747	1025.46	25.5952
ID:14047	1032.45	25.8974
ID:14071	1032.5	21.2104
ID:14478	1040.47	25.0501
ID:14763	1046.51	25.3545
ID:14906	1050.48	26.9248
ID:15012	1053.48	25.0698
ID:15065	1054.52	36.4572
ID:15296	1060.38	38.31
ID:15561	1065.5	25.4545
ID:15593	1066.48	25.9537
ID:15776	1068.45	24.7645
ID:15800	1068.51	21.7461
ID:15887	1069.47	26.332
ID:15889	1069.47	25.1743
ID:15954	1070.49	36.4929
ID:16059	1071.49	21.4307
ID:16168	1073.32	35.3213
ID:16497	1078.47	27.7613
ID:16773	1080.48	27.7698
ID:16779	1080.5	25.6942
ID:16854	1082.5	23.9051
ID:16875	1082.52	21.6954
ID:16910	1083.46	26.7805
ID:16976	1084.43	25.2327
ID:16989	1084.51	36.8415
ID:17045	1085.42	20.7743
ID:17055	1085.47	21.9376
ID:17070	1085.57	36.651
ID:17649	1096.33	35.9395
ID:17694	1096.48	26.0757
ID:17968	1099.49	28.2422
ID:17973	1099.5	21.6718
ID:18029	1100.5	37.0367
ID:18393	1107.51	26.8372
ID:18587	1110.29	35.7947
ID:18604	1110.39	33.6302
ID:18833	1113.46	27.2996
ID:18927	1114.48	28.1875
ID:18939	1114.48	24.2135
ID:18943	1114.49	25.5545
ID:19032	1116.48	37.0395
ID:19085	1117.51	36.955
ID:19284	1121.49	27.6767
ID:19501	1124.53	20.6469
ID:19597	1125.54	21.8208
ID:19648	1126.47	21.185
ID:19655	1126.51	25.5171
ID:19773	1128.39	33.592
ID:19791	1128.49	25.6493
ID:19828	1129.46	27.9149
ID:19871	1130.34	35.393
ID:20072	1134.58	23.6558
ID:20118	1135.49	27.8209
ID:20204	1137.51	26.4262
ID:20216	1137.54	23.6272
ID:20334	1138.47	37.0703
ID:20659	1139.49	20.9651
ID:20690	1140.47	21.0683
ID:20698	1140.51	37.5054
ID:20700	1140.52	25.3846
ID:20749	1141.51	26.0573
ID:20750	1141.52	24.5065
ID:20756	1141.54	37.3328
ID:20862	1143.52	36.9674
ID:21147	1150.56	22.4305
ID:21276	1153.31	35.6076
ID:21338	1154.47	36.403
ID:21365	1154.51	25.645
ID:21641	1155.49	20.8473
ID:21747	1157.54	37.444
ID:21919	1159.6	26.065
ID:21972	1160.36	35.6006
ID:22043	1161.5	37.6107
ID:22089	1162.54	20.112
ID:22625	1169.57	23.7134
ID:22725	1171.51	29.1847
ID:22835	1173.53	37.4904
ID:23360	1179.52	27.1101
ID:23409	1180.52	35.6997
ID:23518	1182.55	28.273
ID:23535	1182.61	37.557
ID:23628	1184.56	26.4035
ID:23697	1186.53	22.3938
ID:23724	1187.36	35.6892
ID:23798	1188.53	23.9313
ID:23968	1191.52	36.1767
ID:24065	1193.53	39.6354
ID:24117	1194.55	26.7008
ID:24291	1196.33	36.1118
ID:24308	1196.52	21.0014
ID:24364	1197.5	21.0726
ID:24449	1199.58	21.9516
ID:24510	1200.54	24.1425
ID:24660	1203.57	26.7601
ID:24723	1204.6	21.9412
ID:24887	1208.49	26.3372
ID:24952	1209.53	39.6513
ID:24958	1209.53	26.1548
ID:24990	1210.39	36.4816
ID:25053	1211.54	25.8213
ID:25294	1215.43	27.5883
ID:25363	1216.54	24.2435
ID:25411	1217.48	27.7707
ID:25429	1217.53	35.7806
ID:25639	1221.59	26.7914
ID:25866	1223.55	27.457
ID:26113	1225.53	26.3051
ID:26163	1226.53	21.0162
ID:26488	1232.53	38.0422
ID:26630	1234.56	27.372
ID:26670	1235.56	26.6462
ID:26919	1239.43	33.812
ID:26929	1239.51	35.7204
ID:26986	1240.55	27.052
ID:27350	1247.52	22.0008
ID:27517	1250.56	27.9307
ID:27592	1250.63	20.4195
ID:28103	1257.44	33.9189
ID:28119	1257.54	26.6436
ID:28281	1260.56	21.8281
ID:28385	1262.46	38.233
ID:28466	1263.54	22.7286
ID:28561	1265.59	27.0867
ID:28723	1268.54	21.3538
ID:28747	1268.57	27.2482
ID:28850	1270.55	29.3807
ID:29067	1272.56	21.036
ID:29111	1273.52	26.6589
ID:29279	1276.4	35.9233
ID:29538	1281.59	27.0902
ID:29677	1283.37	36.1241
ID:29685	1283.55	27.2664
ID:29840	1286.54	29.4051
ID:29906	1287.59	21.8737
ID:30443	1295.72	38.4495
ID:30575	1297.58	27.365
ID:30699	1299.58	22.3818
ID:30730	1300.57	22.9692
ID:31029	1306.43	43.9226
ID:31052	1306.57	27.3211
ID:31280	1310.58	27.0081
ID:31480	1312.55	29.7677
ID:31525	1312.62	22.455
ID:31657	1314.61	21.8054
ID:32171	1321.59	28.371
ID:32178	1321.6	38.5791
ID:32220	1322.4	36.3756
ID:32340	1324.58	24.7285
ID:32343	1324.59	28.7015
ID:32405	1325.57	21.4314
ID:32470	1326.55	29.2043
ID:32471	1326.56	27.1105
ID:32874	1333.42	36.108
ID:32883	1333.57	28.4261
ID:32944	1334.61	27.6492
ID:32982	1335.63	38.707
ID:33082	1337.62	38.1995
ID:33135	1338.6	23.9878
ID:33209	1339.6	27.4859
ID:33238	1340.6	28.3984
ID:33284	1341.58	29.9772
ID:33602	1349.42	36.4516
ID:33727	1350.63	27.088
ID:33776	1351.63	38.7568
ID:33812	1352.56	29.7655
ID:33938	1353.59	21.483
ID:33973	1353.66	25.6316
ID:34154	1357.58	30.0214
ID:34186	1358.38	36.4611
ID:34267	1359.61	23.1947
ID:34339	1361.63	21.9874
ID:34401	1362.61	28.5624
ID:34432	1363.43	36.3375
ID:34510	1364.61	28.7636
ID:34724	1366.62	27.4376
ID:34766	1367.64	38.8826
ID:35027	1372.36	40.0531
ID:35204	1375.61	23.245
ID:35339	1378.61	28.822
ID:35424	1380.64	23.8305
ID:35535	1383.59	27.626
ID:35550	1383.64	38.9402
ID:35647	1385.6	27.8835
ID:35712	1386.62	28.4859
ID:35979	1390.44	36.9459
ID:36156	1392.62	21.7521
ID:36331	1396.45	37.5868
ID:36345	1396.62	28.124
ID:36350	1396.62	26.6731
ID:36586	1401.66	40.0387
ID:36769	1405.63	20.1391
ID:36784	1405.69	23.4208
ID:36819	1406.63	28.1556
ID:36858	1407.6	21.6146
ID:36868	1407.66	37.2292
ID:36880	1407.65	27.4288
ID:36988	1408.66	39.1338
ID:37056	1409.58	22.0426
ID:37124	1410.62	19.897
ID:37420	1417.63	20.0253
ID:37501	1419.57	37.0311
ID:37603	1421.49	37.0163
ID:37650	1422.55	37.5732
ID:37662	1422.6	21.7229
ID:37698	1422.68	28.1437
ID:37903	1424.66	39.2996
ID:37949	1425.59	22.3178
ID:38510	1433.67	28.0928
ID:38605	1435.66	28.8363
ID:38617	1435.7	22.5409
ID:38752	1438.45	36.7639
ID:38780	1438.66	30.2014
ID:38798	1438.67	27.8755
ID:38879	1439.65	29.8171
ID:38910	1440.56	24.3004
ID:38951	1440.66	39.2845
ID:39163	1444.67	20.0209
ID:39276	1445.66	28.2678
ID:39607	1447.7	19.4724
ID:40091	1449.64	21.8561
ID:40221	1451.64	36.0281
ID:40243	1451.66	29.1716
ID:40260	1451.69	22.5536
ID:40277	1452.36	36.3487
ID:40294	1452.66	23.6065
ID:40344	1453.67	23.5081
ID:40366	1454.7	22.4179
ID:40541	1458.63	27.9416
ID:40645	1460.8	22.7652
ID:41166	1463.71	19.4683
ID:41431	1466.66	21.8713
ID:41434	1466.65	28.5188
ID:41471	1467.67	21.2878
ID:41485	1467.66	29.0729
ID:41513	1467.8	23.8873
ID:41514	1467.81	24.6852
ID:41601	1469.67	23.6936
ID:41665	1470.68	21.0804
ID:41770	1473.63	22.2062
ID:41833	1474.67	22.4404
ID:41869	1475.74	39.7772
ID:42150	1482.67	22.4662
ID:42188	1483.66	22.586
ID:42216	1483.7	20.6531
ID:42304	1485.67	23.7681
ID:42378	1486.68	21.1523
ID:42404	1487.65	29.6217
ID:42458	1488.59	20.0987
ID:42594	1491.74	39.8339
ID:42683	1492.67	28.9772
ID:42722	1493.63	21.8415
ID:42776	1494.66	30.3993
ID:42806	1495.47	36.8862
ID:42832	1495.68	39.4129
ID:42866	1496.68	30.3745
ID:43226	1503.66	29.682
ID:43442	1507.74	40.0239
ID:43543	1508.68	29.3327
ID:43660	1510.65	28.2785
ID:43691	1510.68	20.1663
ID:43715	1510.68	24.6488
ID:43794	1511.67	36.2726
ID:43828	1512.69	26.6212
ID:43851	1513.44	36.7892
ID:44464	1521.69	30.5282
ID:44524	1522.7	29.4069
ID:44535	1522.71	22.8953
ID:44592	1523.67	21.9661
ID:44618	1523.74	40.6561
ID:44633	1523.84	29.7538
ID:44679	1524.65	20.0263
ID:44718	1525.48	37.1645
ID:44744	1525.58	22.0886
ID:44802	1526.69	23.9186
ID:44969	1531.69	39.3134
ID:45243	1535.68	22.0021
ID:45290	1536.68	22.2052
ID:45384	1538.69	29.7739
ID:45445	1539.73	40.3086
ID:45496	1540.77	29.8655
ID:45503	1540.75	39.9795
ID:45597	1542.69	23.9601
ID:45695	1545.67	29.2312
ID:45863	1549.7	39.4861
ID:45893	1550.7	29.821
ID:45944	1551.65	22.2856
ID:45950	1551.7	29.735
ID:45980	1552.5	37.2147
ID:45983	1552.56	39.5067
ID:46091	1554.66	28.5929
ID:46170	1556.65	27.9078
ID:46184	1556.74	40.0323
ID:46338	1560.58	21.7691
ID:46542	1561.45	36.9566
ID:46606	1562.69	22.4615
ID:46649	1563.7	29.4617
ID:46725	1564.72	28.37
ID:46756	1565.69	26.3032
ID:46783	1566.47	41.4012
ID:46880	1567.7	20.1921
ID:46928	1568.71	29.8932
ID:47005	1570.66	39.6376
ID:47039	1571.68	39.6319
ID:47367	1576.6	26.3743
ID:47855	1576.74	19.5079
ID:48089	1579.68	20.056
ID:48093	1579.68	23.0001
ID:48106	1579.71	29.8174
ID:48162	1580.89	24.85
ID:48176	1580.88	23.8674
ID:48394	1583.7	23.2678
ID:48417	1584.51	37.4959
ID:48425	1584.69	29.9013
ID:48480	1585.66	39.8437
ID:48520	1586.74	28.8819
ID:48580	1588.71	30.1503
ID:48686	1591.71	38.2764
ID:48751	1592.7	22.1803
ID:49122	1592.73	19.5192
ID:49284	1594.67	29.233
ID:49295	1594.73	23.0529
ID:49303	1594.76	40.2154
ID:49332	1595.7	30.0066
ID:49334	1595.68	20.1503
ID:49381	1596.72	23.4202
ID:49509	1600.5	37.4407
ID:49530	1600.7	40.0851
ID:49608	1602.74	28.9718
ID:49713	1604.73	30.3377
ID:49948	1608.68	22.349
ID:49958	1608.73	30.9321
ID:50008	1609.75	30.2043
ID:50037	1610.76	40.1528
ID:50087	1611.77	40.131
ID:50172	1612.76	23.3804
ID:50212	1613.82	23.986
ID:50431	1617.71	23.19
ID:50578	1619.7	22.573
ID:50593	1619.79	40.3982
ID:50633	1620.67	29.4935
ID:50638	1620.7	22.6628
ID:50766	1622.7	30.44
ID:50791	1622.72	26.7913
ID:50840	1623.73	24.1239
ID:50904	1624.55	37.7263
ID:50914	1624.72	30.9972
ID:50921	1624.72	25.3174
ID:50972	1626.7	39.1161
ID:51007	1627.69	29.4532
ID:51175	1630.74	20.6472
ID:51333	1632.74	36.9265
ID:51374	1633.68	31.4084
ID:51779	1634.65	37.3319
ID:51804	1634.8	29.7175
ID:51838	1635.65	37.3773
ID:51862	1635.75	22.5346
ID:51865	1635.76	30.3357
ID:51875	1635.79	40.441
ID:51916	1636.7	20.0325
ID:51929	1636.74	22.4996
ID:51932	1636.74	30.251
ID:52100	1638.73	20.2299
ID:52189	1640.58	23.2418
ID:52213	1640.68	28.0422
ID:52252	1641.72	25.1806
ID:52320	1643.74	29.5324
ID:52612	1648.73	30.1076
ID:52730	1649.71	19.5786
ID:52769	1649.73	22.643
ID:53002	1651.63	37.5785
ID:53035	1651.79	40.6617
ID:53181	1653.88	30.3812
ID:53287	1656.75	25.3924
ID:53375	1658.59	21.4575
ID:53393	1658.73	29.9416
ID:53435	1659.75	29.3307
ID:53470	1660.73	38.0023
ID:53554	1662.74	30.7042
ID:53633	1664.75	29.8137
ID:53744	1666.78	30.6643
ID:53800	1667.79	40.5608
ID:53866	1668.81	40.4656
ID:53957	1669.69	21.4647
ID:54054	1671.54	37.6477
ID:54176	1673.74	29.6742
ID:54269	1675.71	29.2032
ID:54421	1679.7	22.6046
ID:54438	1679.95	23.8176
ID:54525	1680.75	30.0275
ID:54687	1684.67	31.7527
ID:54703	1684.71	29.6453
ID:54712	1684.78	40.2999
ID:54804	1686.74	39.1461
ID:54846	1687.54	37.7859
ID:54920	1688.65	20.1419
ID:55001	1689.8	27.5541
ID:55143	1692.8	30.8875
ID:55314	1693.76	20.5058
ID:55315	1693.76	23.4788
ID:55523	1696.73	29.5178
ID:55582	1697.74	30.8785
ID:55637	1698.57	37.7294
ID:55756	1700.72	29.937
ID:55917	1703.84	33.5849
ID:56053	1706.78	22.6894
ID:56099	1707.81	23.5945
ID:56139	1708.79	30.5905
ID:56142	1708.78	32.078
ID:56267	1711.62	22.5418
ID:56388	1714.79	30.0163
ID:56457	1715.98	20.9331
ID:56493	1716.66	20.1773
ID:56514	1716.77	27.9978
ID:56662	1720.69	19.6657
ID:56884	1725.59	38.322
ID:56952	1727.8	39.5586
ID:56992	1728.77	36.767
ID:57152	1730.78	29.9352
ID:57183	1731.75	22.7214
ID:57211	1731.81	38.9387
ID:57264	1732.78	30.0835
ID:57265	1732.77	28.1753
ID:57360	1734.66	19.8976
ID:57378	1734.79	23.58
ID:57531	1737.78	31.0011
ID:57537	1737.78	23.7334
ID:57584	1738.76	25.0428
ID:57633	1739.78	37.9558
ID:57711	1741.74	30.1988
ID:57777	1743.8	39.8276
ID:57888	1746.59	38.2127
ID:58050	1749.81	30.6146
ID:58084	1750.78	23.8278
ID:58355	1754.89	31.2588
ID:58452	1757.75	30.3448
ID:58798	1762.57	38.3386
ID:58880	1764.68	19.9065
ID:58889	1764.79	29.8252
ID:58898	1764.81	26.5598
ID:58941	1765.81	31.0002
ID:59022	1767	24.1138
ID:59100	1768.83	20.7749
ID:59142	1769.71	28.1352
ID:59152	1769.81	39.4979
ID:59226	1771.81	39.9462
ID:59295	1773.82	34.6048
ID:59594	1778.72	30.3516
ID:59745	1782.84	25.9126
ID:59773	1783.79	39.8152
ID:59793	1784.81	39.9203
ID:59844	1786.58	38.2934
ID:59876	1787.58	38.2959
ID:59928	1788.84	29.8727
ID:60041	1791.8	30.8046
ID:60126	1793.88	32.3738
ID:60149	1794.8	23.9153
ID:60248	1796.77	30.9215
ID:60352	1798.72	36.9482
ID:60357	1798.78	31.783
ID:60429	1800.82	39.9716
ID:60628	1806.83	23.0614
ID:60721	1807.81	23.9067
ID:60751	1807.81	20.6486
ID:60792	1808.04	21.2305
ID:60816	1808.79	23.7176
ID:60897	1810.83	39.8594
ID:60983	1812.83	39.979
ID:61039	1813.71	31.695
ID:61048	1813.78	40.6581
ID:61087	1814.72	37.1689
ID:61192	1816.9	33.7527
ID:61221	1817.69	20.2343
ID:61304	1818.83	30.9531
ID:61332	1819.8	23.3631
ID:61404	1821.83	31.7802
ID:61405	1821.82	30.1713
ID:61429	1822.73	30.8742
ID:61446	1822.83	26.9998
ID:61480	1823.77	25.0442
ID:61510	1823.99	24.3977
ID:61573	1825.79	20.135
ID:61576	1825.8	31.931
ID:61636	1826.86	39.9362
ID:61723	1829.05	21.2535
ID:61814	1831.81	20.9257
ID:61855	1832.85	31.9399
ID:61945	1834.83	31.095
ID:61949	1834.84	24.142
ID:61984	1835.71	19.9131
ID:62000	1835.84	24.0379
ID:62080	1837.8	30.5569
ID:62135	1838.82	27.0581
ID:62226	1840.84	41.1795
ID:62256	1841.75	35.6598
ID:62323	1842.85	24.0672
ID:62362	1843.81	24.3931
ID:62387	1844.48	34.2653
ID:62504	1846.85	32.0619
ID:62547	1847.88	43.6655
ID:62580	1848.81	30.8099
ID:62866	1854.82	40.9237
ID:63087	1858.82	31.0319
ID:63098	1858.84	24.2646
ID:63135	1859.8	31.3884
ID:63143	1859.83	24.4114
ID:63183	1860.46	34.217
ID:63209	1860.83	21.4001
ID:63427	1865.81	32.982
ID:63744	1873.82	31.519
ID:63812	1874.83	30.8238
ID:63910	1876.87	22.2013
ID:63916	1876.84	23.3802
ID:64032	1878.59	30.7785
ID:64054	1878.79	20.7224
ID:64170	1880.89	43.9095
ID:64256	1882.8	20.2441
ID:64431	1885.65	38.82
ID:64442	1885.87	21.2648
ID:64493	1886.86	27.2961
ID:64621	1889.87	33.0683
ID:64889	1892.87	22.1963
ID:64899	1892.97	24.5581
ID:64905	1893.03	28.8646
ID:64990	1894.89	32.0957
ID:65129	1896.88	43.6058
ID:65243	1899.86	21.3203
ID:65257	1899.85	24.8347
ID:65312	1900.87	31.9971
ID:65746	1911.05	24.9809
ID:65931	1912.85	32.7253
ID:65998	1913.9	40.9558
ID:66054	1915	33.6261
ID:66080	1915.91	31.2987
ID:66161	1916.77	20.3224
ID:66197	1916.95	34.193
ID:66578	1926.84	30.8249
ID:67061	1930.9	31.491
ID:67097	1931.9	31.4903
ID:67132	1932.72	35.3075
ID:67152	1932.9	21.6385
ID:67217	1933.88	21.6245
ID:67263	1934.79	19.9423
ID:67306	1935.81	20.6619
ID:67382	1936.87	34.748
ID:67386	1936.88	32.2422
ID:67462	1938.88	21.3856
ID:67612	1942.84	30.9624
ID:67696	1945	33.7086
ID:67801	1947.88	31.6062
ID:67911	1949.89	21.6574
ID:67951	1950.85	35.7688
ID:68036	1952.91	32.2252
ID:68108	1954.91	40.3603
ID:68163	1955.88	28.1106
ID:68212	1956.89	21.4349
ID:68415	1962.88	31.8124
ID:68455	1963.88	31.7425
ID:68663	1968.88	25.1998
ID:68701	1969.84	25.2295
ID:68945	1974.95	21.3934
ID:69080	1976.88	32.3847
ID:69145	1977.92	32.1944
ID:69354	1983.02	39.8428
ID:69681	1989.88	32.4375
ID:69769	1991.94	22.0461
ID:69848	1992.94	27.079
ID:69882	1993.88	32.1852
ID:69979	1996.79	20.9757
ID:70024	1997.91	25.1592
ID:70262	2003.94	24.6186
ID:70368	2006.91	21.3491
ID:70413	2007.94	22.1022
ID:70456	2008.9	32.2865
ID:70485	2009.88	32.2918
ID:70633	2013.89	31.7558
ID:70635	2013.9	25.1946
ID:70674	2014.9	21.906
ID:70911	2019.95	24.6172
ID:71029	2022.89	33.3665
ID:71171	2023.91	21.4813
ID:71312	2025.87	32.2255
ID:71333	2026.02	25.6712
ID:71490	2029.85	20.3904
ID:71557	2029.95	21.7165
ID:71602	2030.93	32.6077
ID:71943	2034.88	19.5206
ID:72048	2034.99	40.1854
ID:72161	2039.13	21.7786
ID:72317	2041.98	28.4975
ID:72483	2045.86	34.1702
ID:72533	2046.91	32.5791
ID:72596	2047.93	21.9407
ID:72641	2048.93	24.4632
ID:72896	2055.94	25.438
ID:73010	2058.94	23.1508
ID:73177	2062.93	26.579
ID:73246	2063.93	21.9486
ID:73291	2064.92	24.4599
ID:73434	2067.82	20.6208
ID:73697	2070.92	25.399
ID:73913	2076.95	21.7789
ID:74057	2078.99	24.6778
ID:74065	2078.93	26.6715
ID:74187	2080.94	20.201
ID:74273	2081.94	33.6612
ID:74420	2085.93	22.0672
ID:74902	2087.97	32.9118
ID:74987	2089.96	39.5167
ID:75128	2093.92	33.7769
ID:75846	2103.96	33.0368
ID:76086	2109.92	24.069
ID:76090	2109.96	21.086
ID:76229	2113.99	31.5762
ID:76380	2117.03	42.0035
ID:76415	2117.93	32.9682
ID:76423	2117.96	27.7093
ID:76839	2128.98	26.9686
ID:76894	2130.96	32.7348
ID:76960	2132.91	25.8296
ID:77018	2133.96	27.7658
ID:77099	2135.96	25.8002
ID:77184	2137.94	21.7929
ID:77401	2143	33.1607
ID:77679	2148.01	25.2872
ID:77763	2149.96	27.7553
ID:77891	2152.98	32.8196
ID:77952	2153.99	25.8232
ID:78073	2156.97	22.2173
ID:78332	2159	33.1911
ID:78766	2168.61	35.1171
ID:78792	2168.97	32.9057
ID:78843	2169.98	25.9283
ID:78848	2169.98	31.594
ID:78899	2170.95	27.6612
ID:79136	2175.01	33.2806
ID:79282	2178.03	34.1322
ID:79581	2184.57	35.0842
ID:79590	2184.96	33.0942
ID:79626	2185.98	25.8792
ID:79720	2187.95	39.7827
ID:79786	2189	26.885
ID:80012	2191.99	22.3935
ID:80306	2194.97	20.1667
ID:80551	2199	22.312
ID:80891	2205	27.0821
ID:81050	2207.93	32.4951
ID:81101	2208.89	31.7026
ID:81181	2210.76	37.0638
ID:81196	2210.95	33.6055
ID:81198	2210.87	37.8952
ID:81272	2211.97	33.2336
ID:81457	2216.03	33.8306
ID:81667	2219.04	34.1184
ID:81712	2219.99	33.1303
ID:81758	2220.99	27.1303
ID:81907	2223.97	23.7689
ID:82015	2226.97	33.4565
ID:82026	2226.99	26.2775
ID:82233	2231.99	25.619
ID:82234	2232	33.63
ID:82325	2233.01	22.4913
ID:82509	2233.05	20.515
ID:82708	2235.05	34.1664
ID:82784	2236.98	27.1389
ID:83021	2243	26.195
ID:83441	2248.97	33.6947
ID:83458	2248.99	25.991
ID:83548	2249.02	22.5161
ID:83577	2249.04	20.532
ID:83832	2250.02	34.1961
ID:84116	2256.88	36.2062
ID:84126	2256.97	33.5541
ID:84164	2257.87	35.9274
ID:84300	2261.03	27.1527
ID:84363	2261.99	27.1213
ID:84440	2264.03	22.6724
ID:84531	2265.97	33.7321
ID:84542	2266.02	22.1634
ID:84704	2269.03	39.327
ID:84736	2269.62	35.4061
ID:84850	2272.23	23.8766
ID:84867	2273.03	33.5215
ID:84877	2273.12	42.5592
ID:84909	2274.04	33.5062
ID:85020	2276.02	27.2312
ID:85076	2277.01	27.2248
ID:85177	2279.07	41.8502
ID:85250	2280.94	36.2186
ID:85311	2281.99	39.715
ID:85315	2281.98	33.9257
ID:85331	2282.02	22.2394
ID:85378	2283.02	26.5402
ID:85627	2289.04	33.5902
ID:85676	2290.07	33.964
ID:85761	2292.02	27.2827
ID:85763	2292.07	20.8161
ID:85855	2294.02	28.4328
ID:85983	2297.01	33.8652
ID:86029	2297.99	33.8603
ID:86071	2298.99	27.0777
ID:86354	2305.06	34.9093
ID:86677	2308.02	27.3371
ID:86785	2310.06	41.3137
ID:86951	2314.01	33.6555
ID:87272	2319.07	33.817
ID:87365	2320.07	20.7338
ID:87460	2323.04	22.3606
ID:87670	2327.08	35.3129
ID:88093	2336.04	26.6568
ID:88282	2339	34.0072
ID:88766	2344.07	34.3296
ID:88850	2346.02	29.5202
ID:88972	2349.04	27.3655
ID:89083	2352.05	26.7539
ID:89233	2355.09	22.7484
ID:89484	2356.66	35.533
ID:89604	2360	33.9228
ID:89642	2361.11	20.7943
ID:89746	2363.95	30.8833
ID:89848	2367.03	34.3417
ID:89900	2368.04	26.7503
ID:90054	2371.08	22.7883
ID:90344	2377.1	20.7997
ID:90470	2380.08	36.5109
ID:90651	2385.05	33.9488
ID:91375	2404.01	20.2728
ID:91542	2407.09	27.6715
ID:91704	2412.11	27.0799
ID:91765	2413.74	35.5897
ID:92029	2414.63	35.6167
ID:92231	2421	34.8608
ID:92291	2422.04	34.0104
ID:92410	2423.09	27.666
ID:92834	2430.08	25.6974
ID:92841	2430.1	28.3281
ID:93227	2442.07	34.0967
ID:93417	2446.09	28.3726
ID:93833	2457.12	34.2945
ID:93869	2458.08	34.2033
ID:94308	2471.16	34.7735
ID:94345	2472.12	27.9883
ID:94409	2474.07	34.2703
ID:94807	2483.12	27.5651
ID:94873	2485.12	34.4072
ID:94946	2487.09	25.9065
ID:94948	2487.12	28.2741
ID:94952	2487.16	34.8324
ID:94992	2488.19	34.7514
ID:95034	2489.2	34.6993
ID:95495	2501.12	34.3865
ID:95583	2503.13	28.3999
ID:95746	2507.13	22.8058
ID:96716	2525.2	27.7364
ID:96794	2526.75	30.6772
ID:96875	2529.14	28.2474
ID:96879	2529.17	26.992
ID:97349	2541.19	27.8949
ID:97458	2544.11	26.0638
ID:97462	2544.14	36.9078
ID:97463	2544.13	28.2599
ID:97599	2547.99	21.4417
ID:97736	2551.15	34.7151
ID:97827	2553.14	34.223
ID:97896	2555.21	27.8838
ID:97965	2557.17	28.2473
ID:98089	2559.18	19.4074
ID:98485	2560.12	34.1541
ID:98596	2563.15	21.2101
ID:98660	2564.15	22.975
ID:98891	2567.13	34.802
ID:98899	2567.2	28.2101
ID:99021	2570.19	42.5602
ID:99251	2574.01	32.8084
ID:99439	2576.12	34.2575
ID:99475	2577.25	24.6659
ID:99577	2580.14	22.9806
ID:99691	2582.17	23.67
ID:99736	2583.15	23.6834
ID:99746	2583.2	28.3144
ID:99808	2584.23	35.1828
ID:99919	2587.2	21.1
ID:100020	2589.06	22.5622
ID:100255	2596.23	34.8955
ID:100344	2599.19	28.2751
ID:100386	2600.23	35.2242
ID:100949	2611.23	34.8716
ID:100991	2612.21	34.9053
ID:101081	2614.17	29.6751
ID:101157	2616.16	28.3947
ID:101786	2627.23	34.9933
ID:101839	2628.22	34.9664
ID:102013	2632.07	34.3427
ID:102164	2636.2	24.3943
ID:102371	2639.29	21.4189
ID:102725	2642.21	27.696
ID:102819	2644.22	21.1526
ID:102924	2647.2	23.467
ID:103022	2649.2	34.8471
ID:103198	2654.19	23.9249
ID:103493	2658.22	19.5022
ID:103912	2658.27	19.4761
ID:104195	2663.2	23.5069
ID:104376	2668.25	41.9743
ID:104786	2679.2	23.5289
ID:104954	2682.14	22.4918
ID:105074	2686.34	29.3424
ID:105105	2687.22	28.9855
ID:105280	2694.1	31.9249
ID:105352	2695.2	23.5225
ID:105490	2697.23	29.2378
ID:105661	2702.21	38.0799
ID:106067	2713.23	29.2227
ID:106667	2726.28	42.9393
ID:106678	2726.25	28.9168
ID:107016	2733.78	34.1596
ID:107313	2739.22	28.4297
ID:107452	2742.25	42.1432
ID:107460	2742.25	28.9803
ID:107505	2743.11	35.1354
ID:107571	2744.12	35.1054
ID:107763	2748.79	36.3823
ID:107858	2751.34	29.2308
ID:107951	2752.83	36.2768
ID:107995	2753.84	36.2534
ID:108021	2754.27	29.6794
ID:108119	2756.27	35.2403
ID:108187	2758.24	42.1651
ID:108189	2758.25	28.9934
ID:108327	2761.32	21.4923
ID:108724	2767.32	21.6729
ID:108832	2770.25	29.3928
ID:108904	2772.23	35.2868
ID:109164	2777.32	21.5225
ID:109301	2779.3	35.1444
ID:109843	2794.19	34.888
ID:110052	2799.09	25.0694
ID:110175	2802.82	36.3385
ID:110333	2808.34	24.3907
ID:110360	2809.24	24.4041
ID:110430	2810.36	36.7495
ID:110657	2816.33	28.3966
ID:110737	2818.8	36.2776
ID:110913	2823.33	29.1158
ID:111001	2825.27	24.4868
ID:111239	2832.35	28.4623
ID:111426	2837.36	23.8684
ID:111472	2838.38	24.0926
ID:111497	2839.35	24.2007
ID:111532	2840.29	24.5214
ID:111564	2841.26	24.5354
ID:111966	2852.41	37.0846
ID:112022	2853.37	29.0385
ID:112082	2854.29	21.5483
ID:112106	2854.36	34.8636
ID:112508	2864.21	31.637
ID:112515	2864.25	20.1472
ID:113347	2887.27	24.066
ID:113351	2887.35	35.7176
ID:113391	2888.36	24.097
ID:113439	2889.38	28.6515
ID:113452	2889.35	24.0847
ID:113765	2898.31	29.2496
ID:113910	2903.36	35.7091
ID:114086	2907.35	35.9551
ID:114230	2912.17	25.557
ID:114341	2914.38	24.3331
ID:114438	2917.36	29.038
ID:114702	2923.43	36.9151
ID:114823	2926.3	22.2183
ID:115050	2932.32	34.1472
ID:115087	2933.36	27.6714
ID:115312	2939.15	33.7671
ID:115491	2942.3	22.2328
ID:115615	2946.21	34.9793
ID:115801	2952.31	25.1655
ID:116050	2959.26	35.1378
ID:116543	2973.45	24.3704
ID:116812	2977.18	19.5232
ID:117009	2977.37	29.118
ID:117317	2987.35	38.5457
ID:117371	2989.45	24.4271
ID:117426	2991.42	20.952
ID:117481	2993.38	29.4342
ID:117524	2994.38	29.6026
ID:117546	2995.38	29.6945
ID:117649	2999.28	22.2453
ID:117770	3001.43	35.4032
ID:117823	3002.24	23.8009
ID:118053	3007.41	20.9513
ID:118163	3011.39	29.7495
ID:118224	3013.29	22.2946
ID:118597	3021.35	23.4158
ID:118639	3022.38	24.5941
ID:118705	3023.41	20.9496
ID:118788	3025.4	29.8591
ID:119068	3031.43	36.0361
ID:119199	3034.21	42.1474
ID:119292	3035.19	42.0209
ID:119538	3041.38	29.9831
ID:119576	3042.44	34.115
ID:119798	3047.44	29.3674
ID:119844	3048.39	29.6457
ID:120192	3058.38	24.8236
ID:120199	3058.46	30.5827
ID:120423	3064.32	20.5741
ID:121070	3076.23	19.5773
ID:121241	3076.46	31.2403
ID:121413	3080.41	29.9804
ID:121444	3081.42	29.8306
ID:121716	3091.44	28.3964
ID:121772	3092.44	36.2957
ID:121775	3092.46	31.2493
ID:121940	3098.44	30.0554
ID:122400	3108.45	31.284
ID:122433	3109.37	36.073
ID:122623	3114.43	30.2902
ID:122800	3121.41	30.2402
ID:123160	3132.45	31.1821
ID:123189	3133.47	31.2048
ID:123263	3136.42	24.5212
ID:123287	3137.41	30.3462
ID:123364	3139.49	29.4816
ID:123480	3143.45	32.8748
ID:123565	3145.46	38.8929
ID:123634	3148.28	24.1552
ID:123671	3149.46	31.2455
ID:123750	3152.34	24.5511
ID:123902	3157.13	34.6976
ID:123969	3158.44	29.7137
ID:124172	3165.46	31.3206
ID:124193	3166.27	22.0589
ID:124268	3168.36	24.7045
ID:124479	3177.41	22.4607
ID:124517	3178.43	30.2949
ID:124653	3184.37	24.8007
ID:124735	3187.36	35.6176
ID:124886	3193.38	22.6436
ID:125046	3200.42	35.7742
ID:125263	3205.27	19.6576
ID:125402	3209.41	22.675
ID:125628	3219.53	30.6207
ID:125799	3223.42	39.1264
ID:126364	3242.46	22.9068
ID:126699	3248.53	30.6604
ID:126703	3248.56	25.7275
ID:126739	3249.43	22.7173
ID:126982	3256.53	33.0342
ID:127031	3258.46	22.9148
ID:127106	3260.49	41.6176
ID:127237	3261.5	22.1948
ID:127351	3264.56	25.7517
ID:127354	3264.53	30.6582
ID:127402	3265.43	36.0873
ID:127432	3266.42	22.7481
ID:127443	3266.48	30.0713
ID:127557	3271.02	30.7538
ID:127575	3271.49	30.7045
ID:127603	3272.53	36.6066
ID:127852	3280.56	25.8155
ID:127899	3281.43	36.0914
ID:127938	3282.5	30.09
ID:128140	3287.48	30.9706
ID:128190	3288.52	36.6134
ID:128249	3290.5	24.1434
ID:128329	3292.54	39.421
ID:128435	3295.53	25.4528
ID:128525	3298.45	36.0541
ID:128640	3302.53	30.9081
ID:128650	3302.59	23.2932
ID:128691	3303.5	30.8865
ID:129019	3314.43	20.1405
ID:129131	3318.55	30.992
ID:129985	3334.54	31.0159
ID:130044	3336.51	39.3802
ID:130077	3337.45	22.8134
ID:130108	3338.46	23.5884
ID:130243	3343.57	31.8532
ID:130432	3349.42	35.8938
ID:130482	3350.55	31.0174
ID:130747	3359.58	31.8979
ID:130803	3361.56	24.2435
ID:130855	3363.54	30.2189
ID:130947	3366.56	30.9961
ID:131294	3375.57	31.9169
ID:131364	3378.36	38.9559
ID:131589	3385.55	25.4887
ID:131990	3400.3	42.074
ID:132014	3400.58	31.185
ID:132053	3401.6	25.4711
ID:132057	3401.66	23.4928
ID:132122	3402.62	20.4908
ID:132360	3404.62	25.9403
ID:132383	3405.48	25.9681
ID:132504	3409.62	31.9303
ID:132505	3409.64	33.1746
ID:132686	3416.1	32.0169
ID:132720	3416.59	32.0106
ID:132725	3416.6	36.849
ID:132834	3421.55	25.9941
ID:132950	3425.61	31.2703
ID:132980	3426.31	27.6993
ID:133168	3432.59	32.0468
ID:133238	3435.75	19.9445
ID:133430	3441.61	31.385
ID:133444	3441.61	35.0386
ID:133847	3457.6	38.4988
ID:133849	3457.61	31.4939
ID:133855	3457.6	35.8753
ID:134470	3473.6	31.4764
ID:134635	3478.43	41.7414
ID:134919	3489.59	31.5266
ID:135166	3501.6	31.9315
ID:135412	3510.6	40.2441
ID:135676	3520.61	30.7976
ID:135817	3524.75	32.3721
ID:135984	3530.64	26.129
ID:136311	3543.61	30.0872
ID:136403	3546.67	26.2234
ID:136593	3553.64	31.1931
ID:136697	3556.59	23.9547
ID:136789	3559.71	26.5191
ID:136790	3559.71	24.9213
ID:137489	3582.7	19.465
ID:137920	3583.63	26.3039
ID:137922	3583.64	41.4711
ID:138036	3589.68	25.0338
ID:138067	3590.7	29.0044
ID:138143	3593.47	20.1962
ID:138279	3596.7	21.4925
ID:138709	3603.68	32.4085
ID:138875	3609.47	20.2003
ID:139064	3616.72	33.188
ID:139113	3617.74	27.0135
ID:139142	3618.67	31.8601
ID:139240	3619.66	31.8087
ID:139586	3633.69	33.2738
ID:139589	3633.74	27.0567
ID:139630	3634.7	32.2229
ID:139649	3635.66	31.7933
ID:139871	3646.43	21.8773
ID:140112	3657.66	40.7109
ID:140401	3669.67	24.1684
ID:140570	3677.77	24.4986
ID:140672	3681.72	32.0178
ID:140777	3685.74	32.4954
ID:140780	3685.83	22.1963
ID:140803	3686.73	32.5079
ID:141007	3696.76	26.9428
ID:141019	3697.56	23.7039
ID:141046	3698.74	32.1155
ID:141109	3701.74	32.4441
ID:141129	3702.71	32.4894
ID:141168	3703.72	22.5153
ID:141243	3706.72	22.0247
ID:141672	3718.72	32.4816
ID:141707	3719.73	22.4987
ID:141804	3722.72	22.0386
ID:142080	3734.72	32.4972
ID:142141	3737.66	37.205
ID:142171	3738.72	24.7648
ID:142321	3745.66	26.6882
ID:142457	3754.69	37.133
ID:143106	3765.45	42.5666
ID:143341	3774.79	33.0984
ID:143344	3774.81	28.2277
ID:143379	3775.75	25.5851
ID:143652	3788.82	25.1861
ID:143947	3801.77	33.4628
ID:144314	3816.75	21.9633
ID:144344	3817.79	33.5359
ID:144635	3831.81	28.4845
ID:144826	3839.81	19.703
ID:145238	3858.84	25.8539
ID:145456	3870.81	33.4912
ID:145479	3871.79	27.5694
ID:145793	3886.83	33.5376
ID:145889	3891.75	24.5286
ID:146339	3913.69	30.8287
ID:146624	3927.82	33.5971
ID:146717	3932.86	25.9339
ID:146936	3943.83	33.6285
ID:146964	3944.71	24.5544
ID:147000	3945.91	22.0304
ID:147018	3946.78	22.0155
ID:147376	3959.68	19.9025
ID:147541	3968.6	21.0938
ID:147703	3975.7	19.9258
ID:147861	3984.65	21.2579
ID:148086	3986.65	20.6016
ID:148557	4002.62	20.6566
ID:148640	4005.81	33.0592
ID:148910	4016	28.0742
ID:149030	4021.81	33.0108
ID:149061	4022.82	33.066
ID:149125	4024.86	33.2617
ID:149142	4025.6	20.784
ID:149497	4041.61	20.8252
ID:149624	4043.64	20.3849
ID:149760	4044.91	26.367
ID:149872	4047.91	25.4544
ID:150139	4059.65	20.4488
ID:150441	4062.8	33.1373
ID:150536	4066.85	31.2118
ID:150781	4078.81	33.1371
ID:150861	4081.85	24.575
ID:150926	4083.8	31.2557
ID:151244	4097.87	24.6106
ID:151353	4100.96	28.7803
ID:151714	4113.83	24.6415
ID:152570	4153.91	33.548
ID:152744	4160.92	25.8191
ID:152967	4169.93	33.5832
ID:153288	4185.91	33.5804
ID:153662	4190.91	33.5792
ID:153832	4196.75	20.8378
ID:154329	4217.98	26.053
ID:154586	4229	29.1685
ID:154757	4235.96	28.7203
ID:155132	4251.98	28.7652
ID:155821	4278.97	23.339
ID:156031	4289.04	26.0444
ID:156081	4289.93	28.7838
ID:156445	4305.94	28.8296
ID:157533	4339.95	25.7064
ID:157676	4345.89	33.5873
ID:157882	4352.86	20.1681
ID:158341	4368.9	20.2129
ID:158575	4379.03	26.0959
ID:159259	4404.84	20.6659
ID:159396	4409.89	20.0009
ID:159511	4414.02	29.1349
ID:159651	4418.99	25.7448
ID:159693	4420.88	20.7329
ID:159827	4425.92	20.0449
ID:160089	4436.08	26.3177
ID:160189	4438.97	32.7575
ID:160919	4467.96	29.12
ID:162256	4522.11	26.2653
ID:162644	4538.09	26.2754
ID:162665	4539.03	26.252
ID:164911	4630	29.3764
ID:165400	4654.08	25.8339
ID:165737	4670.15	25.8582
ID:165781	4671.82	23.2778
ID:167786	4771.07	20.1987
ID:168314	4799.96	23.8078
ID:168863	4830.27	26.6862
ID:169150	4846.29	26.7127
ID:169164	4847.12	26.7363
ID:169424	4863.16	26.739
ID:171417	4999.99	24.3392
ID:171644	5027.08	26.5658
ID:171905	5043.13	26.6011
ID:173077	5213.09	22.4341
ID:173179	5228.26	26.9981
ID:174972	5510.36	27.0784
ID:175073	5526.4	27.2974
ID:175343	5574.25	23.2009
ID:177773	6186.12	24.8315
ID:177848	6211.74	20.2851
ID:177971	6236.91	21.066
ID:179326	6782.85	26.577
ID:181018	7906.95	19.5282
ID:181861	8176.07	19.4658
ID:182747	8289.34	19.4786
ID:184058	8837.41	21.0634
ID:184099	8853.77	21.097
ID:184240	8933.67	22.5762
ID:185221	9866.54	20.8686
ID:185250	9882.8	20.8377
ID:186673	11016.1	21.3646
ID:187114	11358.8	19.4765
ID:188895	11967.5	20.4687
ID:190536	14112.4	22.0221
