# Supplementary material for: Addressing the Challenge of Defining Valid Proteomic Biomarkers and Classifiers
Source: BMC Bioinformatics. 2010 Dec 10;11:594. doi: 10.1186/1471-2105-11-594 (PMC3017845; doi:10.1186/1471-2105-11-594)
Supplement: Additional file 2 — Test set data file for the male-female study. The table CE-MS-male-female-test.xls contains the amplitudes in the 67 males and 67 females used for testing the concordance of the biomarkers and estimating the errors of different classifiers. The pivot tables also contain a worksheet named "Peptides assignment" that shows the mass (Mass, in Da) and migration time (CE-Time, in min) of peptides assigned to a certain Pep:ID, which is subsequently utilized as the unique identifier in the database. [file 1471-2105-11-594-S2.XLS]

## Sheet: Test set
Markers	M_9492	M_9485	M_9478	M_9475	M_9473	M_9468	M_9459	M_9453	M_9446	M_9444	M_9439	M_9437	M_33558	M_20751	M_20750	M_20749	M_20748	M_20707	M_20706	M_20541	M_19959	M_19940	M_19890	M_19884	M_19881	M_19812	M_19716	M_19663	M_19593	M_19588	M_19587	M_19586	M_19585	M_19187	M_19163	M_18707	M_18439	M_16817	M_12214	M_12213	M_12169	M_12160	M_12158	M_12153	M_12134	M_12120	M_11608	M_11339	M_11327
ID:1577	52.92	122.72	80.29	153.63	143.01	98.6	665.68	658.48	1334.3	673.93	743.42	737.58	25.1406	0	0	0	0	61.05	45.73	0	0	0	0	27.98	0	0	0	0	0	0	0	0	0	0	36.6188	0	0	27.63	0	104.62	0	0	33.0279	0.6	0	0	0	0	192.87
ID:2505	323.29	731.56	214.02	378.94	383.88	444.93	2174.18	0.137	2080.72	2182.12	1729.94	1680.3	0	0	63.3	0	91.28	0	337.47	66.75	0	0	0	118.26	37.8	28.61	0	29.315	93.25	0	33.2126	0	0	0	0	0	0	174.71	28.85	333.86	190.706	0	57.6234	200.61	0	0	126.89	0	564.51
ID:2659	86.47	1253.72	337.15	307.11	241.83	563.58	0	1543.46	2691.25	1856.74	1546.27	0	72.7056	194.47	0	0	149.76	42.38	0	46.48	0	0	84.23	193.31	106.64	0	0	66.9726	0	0	0	0	0	0	0	0	109.852	696.95	244.38	0	0	174.507	0	606.51	0	0	0	0	319.6
ID:3052	0	137.9	132.8	207.49	208.58	129.49	687.8	705.36	396.97	539.94	1106.04	894.01	17.1228	0	0	0	0	73.03	56.06	11.78	0	0	0	58.48	13.18	0	0	0	0	0	0	0	0	0	0	0	0	0	40.07	102.26	0	0	282.127	183.71	0	40.8	36.51	0	153.11
ID:3508	0	172.56	4.92	262.28	105.87	0	0	0	231.36	0	0	622.55	0	0	0	0	0	211.34	0	0	0	0	0	0	13.44	36.97	0	0	0	0	0	0	0	198.766	121.62	103.647	0	0	0	0	0	0	0	0	0	0	0	0	179.7
ID:3608	0	0	0	0	0	0	164.76	235.82	225.44	0	189.09	47.55	32.7647	0	0	0	0	219.56	0	22.57	0	0	0	0	0	0	0	0	0	0	0	0	0	355.113	24.9633	143.765	0	0	70.07	110.27	0	0	0	0	0	0	0	0	0
ID:3743	0	42.42	88.81	123.65	115.7	92.93	284.82	0	346.14	357.25	509.13	395.16	15.0892	0	0	0	0	0	48.78	0	0	0	0	14.5	0	0	0	0	0	0	0	0	0	0	0	0	0	0	0	39.87	0	0	65.2372	0	0	0	0	0	0
ID:3806	0	154.17	164.29	105.48	355.01	144.15	1029.05	147.91	498.65	2180.22	568.75	0	150.279	0	0	130.13	56.52	0	0	24.74	0	0	0	123.73	20.83	0	0	0	9.83	0	0	0	0	0	0	0	123.135	166.95	285.27	32.32	485.002	54.2587	385.622	256.14	0	0	311.56	0	144.74
ID:4356	0	50.61	0	191.7	905.45	374.21	190.11	0	0	1208.68	64.44	183.69	573.406	0	0	0	0	1929.2	0	37.02	0	427.914	119.36	0	27.85	53.77	0	0	175.56	0	0	0	0	0	0	0	0	0	439.7	0	0	646.937	226.526	390.54	0	1283.92	423.66	0	0
ID:4976	821.71	538.7	275.59	484.54	353.8	819.07	1526.52	1104.23	2096.62	1719.3	1541.97	837.27	221.749	0	100.26	43.74	124.68	792.94	448.09	403.2	0	0	0	0	38.02	0	65.3556	51.4102	76.69	0	68.1762	0	0	0	0	0	0	216.26	63.2	580.87	566.249	0	328.232	426.76	0	0	361.84	0	933.76
ID:5661	0	1408.26	4284.65	1923.39	1437.12	1472.92	3855.35	4687.52	1180.03	3324.62	2435.69	4037.01	429.68	1370.87	1279.99	1224.07	979.15	472.64	36.2	0	0	883.448	1198.91	561.5	816.34	979.3	0	806.99	0.8	40.2949	0	0	0	0	0	0	1496.27	1838.41	1893.81	1555.81	873.025	387.943	570.153	643.06	0	0	656.01	0	562.19
ID:5675	331.52	1877.3	696.39	388.64	442.21	716.64	2388.56	1388.22	0	3095.78	2492.28	2325.67	341.574	349.03	304.89	106.81	327.24	0	27.47	142.51	0	114.959	148.63	264.41	201.26	324.68	0	142.845	64.03	41.5786	93.6164	0	0	0	0	0	137.574	400.38	421.35	475.03	0	404.586	474.918	1066.05	382.136	116.11	208.12	0	1056.28
ID:6803	82.61	92.7	0	33.55	0	52.98	131.85	0	0	0	0	339.41	0	77.9	0	0	0	250.73	0	0	0	0	14.04	0	15.12	37.7	0	0	0	0	0	0	0	0	57.7014	0	0	0	0	0	0	0	0	22.87	0	0	0	0	401.44
ID:6838	0	65.43	0	11.2	0	0.2	202.82	0	253.37	0	0	0	0	0	0	0	0	60.94	0	0	0	0	0	0	0	0	0	0	0	0	0	0	0	0	0	16.1589	0	0	529.44	0	0	0	0	0	0	0	0	0	0
ID:7094	69.04	93.87	126.36	145.83	173.41	0	190.5	212.82	0	0	304.93	0	234.849	0	0	0	0	467.38	120.14	21.29	0	0	0	0	0	0	277.534	0	108.12	92.0857	182.91	129.478	101.406	0	32.9458	16.9036	0	0	0.29	201.74	0	0	0	0	0	0	0	0	0
ID:7408	0	477.84	162.43	48.01	195.49	122.96	286.73	484.44	680.81	0	209.75	464.83	48.3379	0	0	0	0	0	127.38	0	0	0	0	87.72	0	0	0	0	0	0	0	0	0	147.202	420.8	14.9737	0	68.18	0	0	0	0	100.509	479.45	0	0	0	0	0
ID:7689	0	175.52	0	94.68	0	197.24	0	157.78	0	0	85.61	116.07	0	0	0	0	0	0	0	0	0	0	51.92	0	15.8	62.62	0	0	0	0	0	0	0	255.455	130.745	7.8416	0	0	0	0	0	71.4796	0	75.87	0	0	0	0	0
ID:8342	1010.8	0	0	0	0	371.83	0	0	0	2032.71	405.77	0	305.576	0	0	52.56	0	0	262.56	66.3	308.775	0	0	50.23	0	0	840.789	0	459.65	255.393	508.208	435.605	103.989	0	0	0	0	122.97	167.76	522.56	401.392	0	0	0	0	0	645.36	0	0
ID:8390	474.05	73.22	100.99	71.82	50.73	149.82	277.26	55.2	0	374.07	218.95	143.62	145.704	0	0	0	0	0	38.47	34.86	52.0676	0	15.14	0	6.58	0	31.5979	0	149.99	192.663	195.075	0	70.8817	0	0	0	0	0	79.69	0	0	0	130.608	229.99	0	0	0	0	507.28
ID:8503	0	71.89	61.76	89.68	140.27	0	656.95	0	0	0	0	186.15	0	0	0	0	0	98.27	0	0	0	0	0	0	0	0	0	0	0	0	0	0	0	304.141	0	0	0	0	0	0	0	0	0	50.31	0	0	0	0	0.48
ID:9288	0	123.97	183.65	373.78	245.96	234.24	612.63	375.8	0	260.78	225.55	118.31	229.957	0	0	68.84	96.36	506.39	130.39	72.51	0	0	0	0	0	0	0	0	101.72	0	127.401	0	0	0	0	0	0	0	0	54.97	0	0	0	0	0	0	0	0	0
ID:10088	554.79	94.6	0	0	0	0	106.88	0	0	0	206.92	147.43	281.818	0	0	0	0	0	269.01	0	119.854	0	0	0	0	0	0	0	262.32	319.54	304.232	77.2772	120.171	0	0	0	0	0	0	101.26	0	0	0	0	327.802	0	0	0	0
ID:10745	467.89	0	0	210.67	317.45	145.34	172.35	322.31	0	0	189.55	231.18	253.759	0	0	0	0	1062.37	0	0	686.002	97.1741	10.54	0	11.14	8.02	403.924	0	417.32	569.36	565.797	389.39	349.225	0	0	0	0	15.8	515.44	245.76	0	0	0	302.63	0	467.44	318.17	0	391.24
ID:11150	118.72	83.13	90.65	126.97	51.49	84.23	67.42	77.84	626.82	0	415.27	64.4	0	0	0	0	83.53	403.84	0	0	0	0	0	0	0	0	0	0	0	0	0	0	0	0	16.2269	0	0	0	0	0	0	0	0	0	0	0	0	0	0
ID:11249	155.09	83.36	0	227.81	232.02	116.28	0	198.53	19.72	0	131.77	145.2	0	0	0	0	62.07	0	0	0	0	0	120.99	23.7	42.13	0	0	0	76.25	132.25	97.3166	0	0	0	0	0	0	0	0	0	0	0	0	0	0	0	0	0	0
ID:11282	0	124.56	20.76	43.62	86.35	20.1	231.25	215.2	120.93	154.71	254.12	233.55	36.2119	0	0	0	0	0	0	0	0	0	0	0	0	0	0	0	12.94	0	0	0	0	0	0	0	0	0	0	0	237.751	0	0	183.1	0	0	64.87	0	0
ID:11413	187.9	665.02	686.22	714.69	1297.73	756.06	2446.75	555.49	0	3911.23	1187.64	1017.41	492.436	356.92	335.06	739.13	591.01	0	124.03	276.86	0	222.287	64.09	258.91	70.73	263.34	77.9673	103.859	131.64	121.269	223.987	0	0	2323.44	2139.83	498.726	253.427	1265.17	426.26	482.57	955.426	407.992	648.006	458.26	941.75	995.91	1293.13	2359.4	4639.11
ID:11982	206.95	145.76	187.38	240.48	140.16	184.6	0	0	0	631.21	89.8	0	65.5041	0	0	98.46	63.18	0	0	93.34	0	0	0	40.3	0	0	0	0	93.72	0	0	0	0	0	0	0	0	0	0	159.73	251.725	0	0	0	0	0	119.04	0	0
ID:11989	228.38	0	0	72.8	0	0	323.94	0	0	0	506.01	0	341.213	0	0	0	0	288.62	426.53	0	0	0	0	0	0	0	142.965	0	117.6	242.115	321.567	215.45	245.281	0	0	0	0	0	109.72	309.41	231.16	0	225.936	122.47	0	0	445.12	0	707.68
ID:11991	0	0	0	6.19	0	0	126.93	206.21	150.59	435.59	58.48	0	0	0	0	34.69	0	54.87	0	81.34	0	0	0	0	20.44	0	0	0	0	0	0	0	0	76.3709	283.613	0	0	0	0	58.31	0	0	0	161.38	0	0	0	0	114.36
ID:12380	71.15	88.66	4.89	71.93	108.01	75.53	253.48	0	102.14	0	142.05	42.45	0	0	0	0	88.94	0	0	48.28	0	0	0	0	0	0	0	0	0	0	0	0	0	0	0	0	0	0	0	0	69.4932	0	0	0	0	0	0	0	83.47
ID:12917	78.6	0	0	58.45	0	44.48	0	70.68	0	0	54.24	0	0	0	0	0	24.26	129.26	0	0	0	0	51.96	0	17.8	16.34	0	0	39.04	55.5983	0	0	0	0	0	0	0	0	0	0	0	0	0	0	0	0	35.76	0	0
ID:12998	0	311.25	134.32	231.77	112.98	277.27	264.34	174.27	164.59	366.43	378.79	238.01	0	0	0	0	101.64	0	0	164.73	0	0	47.61	59.88	36.06	56.16	0	77.7955	27.75	0	0	0	0	0	0	0	0	0	0	147.83	0	0	0	0	0	0	0	0	0
ID:13145	0	54.2	121.17	143.7	127.45	119.18	163.53	261.72	180.2	0	32.7	147.95	0	0	0	0	164.03	0	0	0	0	0	68.64	10.78	73.15	133.31	0	0	0	0	0	0	0	803.289	478.767	499.038	0	104.47	0	0	0	0	0	0	0	0	0	0	0
ID:13188	458.43	730.14	2150.65	850.54	2218.94	900.58	1764.72	429.9	1230.16	4731.68	1634.45	791.92	1804.18	512.1	548.17	1717.97	1041.1	793.56	632.6	642.02	250.314	1128.51	374.28	1017.05	752.16	200.9	381.092	151.887	705.9	750.383	724.255	583.011	921.856	0	0	0	826.593	1147.02	4183.01	1496.34	3583.92	508.651	1911.5	831.23	296.441	1420.5	2077.85	0	1156.08
ID:13321	2545.12	393.38	0	1165.99	1833.14	761.92	728.45	1455.6	359.77	792.89	1404.81	858.43	1156.29	0.76	0	720.38	803.31	4244.7	958.98	0	2595.51	765.104	575.9	153.63	262.13	275.04	1543.44	69.4264	1758.17	1847.06	2214.79	1894.82	1504.28	0	0	0	0	244.22	1381.03	0	0	975.142	0	1114.65	0	1225.97	1354.98	781.055	2164.81
ID:13342	3256.91	1888.03	1645.21	1143.12	1099.14	2887.22	4361.18	1290.88	4814.84	5907.16	3201.79	2558.38	1543.52	2263.39	2905.9	1052.24	2578.3	1845.27	0	2433.53	444.713	771.505	1097.63	1011.31	665.27	785.74	290.103	1011.37	918.26	993.99	1143.74	726.268	728.679	0	0	21.7976	708.302	1428.69	806.54	886.84	844.525	727.518	1704.82	2376.96	1629.45	1277.71	618.84	0	3864.57
ID:13344	0	0	18.47	138.2	0	69.48	0	105.85	0	0	78.37	12.21	82.9509	0	0	0	0	0	0	0	0	0	0	0	0	0	0	0	0	0	0	0	0	0	0	0	0	123.8	0	0	0	0	0	0	0	0	0	0	0
ID:13429	0	14.17	0	0	0	0	370.26	0	218.8	121.61	177.49	30.04	0	0	0	0	0	0	0	397.46	0	0	17.56	58.23	22.83	26.3	0	156.269	50.49	0	0	0	0	248.789	0	0	0	0	0	71.51	0	0	0	0	0	0	0	0	0
ID:13590	0	0	0	220.99	0	315.9	104.01	74.37	77.38	0	140.24	0	0	0	0	0	0	0	0	0	0	0	66.4	45.02	11.41	14.22	0	0	0	0	0	0	0	0	0	0	0	0	0	0	0	0	0	0	0	0	0	0	0
ID:13746	0	0	0	0	243.82	0	612.06	0	0	228.95	483.75	0	0	0	0	0	195.85	14.86	0	0	0	0	57.94	184.66	0	0	0	0	58.24	0	0	0	0	33.5494	54.7909	0	0	0	0	0	0	436.596	0	0	0	0	0	0	0
ID:13747	0	333.35	266.23	388.86	223.75	475.04	113.05	106.4	258.82	0	271.54	738.05	496.41	0	0	0	0	0	206.98	0	84.6193	0	0	0	0	75.43	132.515	0	240.09	284.128	253.31	0	0	0	0	520.304	0	0	218.33	0	0	0	50.4873	170.95	0	275.64	144.12	0	391.71
ID:14047	370.85	249.96	237.64	139.37	141.85	350.32	532.08	89.84	542.76	590.41	330.38	280.26	183.512	212.3	266.54	0	0	91.3	0	171.03	0	0	152.44	50.61	34.29	101.09	0	112.105	91.94	161.736	153.803	0	0	122.561	0	0	0	186.29	0	0	0	0	229.713	129.39	0	0	0	0	439.72
ID:14071	198.59	0	1123.19	0	0	0	155.18	172.99	0	0	546.27	0	246.23	284.95	361.24	413.79	426.62	0	0	0	0	229.861	45.93	251.18	194.11	64.89	0	92.2578	150.82	0	96.8337	0	0	0	0	0	0	410.39	222.31	727.05	634.99	0	0	0	0	0	456.26	0	0
ID:14478	0	445.22	332.42	436.06	450.71	187.62	280.51	258.05	769.54	0	751.88	804.54	775.567	0	0	227.68	125.13	32.93	0	0	0	0	0	183.29	51.66	52.45	0	0	203.64	352.74	371.773	0	0	0	0	0	0	64.68	0.3	192.23	0	89.8288	122.877	65.11	202.058	251.59	65.12	0	0
ID:14763	0	211.31	117.28	24.41	71.75	0	56.29	338.47	631.26	0	0	60.43	0	0	0	0	0	0	0	135.01	0	0	0	334.52	0	0	0	162.181	0	0	0	0	0	23664.2	32598.2	1099.95	0	947.21	0	0	0	0	0	93.89	0	0	0	0	0
ID:14906	1448.04	2303.28	638.38	545.12	535.19	1283.29	1315.45	1297.45	1178.47	1273.83	880.99	2025.4	742	1712.81	1016.28	564.31	1739.56	1159.92	692.22	444.47	0	140.244	268.14	490.47	464.33	414.28	93.192	146.269	201.47	176.14	271.739	0	52.4573	0	0	0	0	395.66	315.51	597.52	129.331	496.898	419.398	1579.69	861.289	178.52	348.47	0	781.24
ID:15012	59.03	436.82	114.7	197.58	90.51	102.18	0	66.65	250.06	171.73	584.14	382.91	133.839	0	0	0	0	0	0	0	0	0	0	133.19	0	0	0	0	20.08	44.2604	0	0	0	0	0	0	0	0	128.42	57.15	0	0	0	0	0	0	0	0	0
ID:15065	0	0	0	30.97	0	0	0	116.37	0.15	68.15	49.81	0	0	0	0	0	0	0	0	11.26	0	0	47.24	0	30.84	11.52	0	14.3811	0	0	0	0	0	151.215	239.956	0	0	0	0	0	0	0	0	0	0	0	0	0	0
ID:15296	0	0	0	0	0	0	0	0	0	0	0	0	0	0	0	0	77.55	0	0	0	0	0	25.68	0	22.12	82.91	0	0	60.2	0	49.4447	0	0	0	0	0	0	0	0	0	0	0	0	0	0	0	115.39	0	249.25
ID:15561	321.09	257.73	151.8	44.98	87.7	0	509.7	62.1	257.33	0	0	64.02	0	0	0	0	0	0	0	226.5	450.531	192.154	52.07	0	0	86.43	189.289	45.9357	37.87	0	71.4283	203.473	0	0	0	0	0	0	0	0	0	0	0	415.94	0	356.12	0	0	169.06
ID:15593	0	0	143.44	160.86	142.44	111.94	0	0	166.25	0	135.55	100.65	33.7581	58.9	0	131.24	0	0	0	99.21	0	350.056	206.63	0	52.39	0	0	99.7297	0	0	0	548.123	0	0	0	1383.05	271.945	0	115.88	0	0	0	0	166.38	0	0	0	0	0
ID:15776	959.48	2788.81	3547.32	2745.7	2324.58	2655.94	5984.73	1855.19	2758.26	5729.15	4194.62	2112.61	2909.81	3281.6	3047.22	2245.87	4941.26	487.79	91.04	3289.29	455.211	1317.32	1481.86	3707.2	2021.69	1346.25	415.067	799.418	1415.12	1469.64	1550.08	1155.35	1023.96	0	0	0	873.281	2576.59	5484.57	4345.18	3951.07	780.553	2187.16	1497.64	1296.9	2103.52	2004.3	5484.74	2729.5
ID:15800	327.99	236.2	246.19	384.46	276.07	199.66	0	430.78	304.01	0	424.99	206.89	1196.22	0	276.48	404.16	346.85	264.83	789.27	286.48	0	0	0	207.28	0	0	72.4904	0	242.61	176.856	342.413	222	0	0	0	0	0	156.9	409.4	654.99	433.094	0	660.366	142.91	0	303.49	305.3	0	582.38
ID:15887	0	223.64	0.16	0.9	142.8	198.26	0	207.44	204.1	269.87	231.93	179.96	0	0	0	0	227.51	0	0	186.86	0	0	80.99	228.95	64.65	73.29	0	127.455	162.39	0	0	0	0	0	0	0	0	0	0	0	0	0	0	353.66	0	0	0	0	73.92
ID:15889	1215.12	0	0	0	389.17	0	0	0	0	0	0	1386.34	613.835	0	0	772.02	0	125.58	0	0	242.669	0	0	0	0	322.45	79.4263	0	0	0	300.27	210.017	146.717	0	0	0	0	0	0	0	0	0	0	0	0	86.87	0	0	397.26
ID:15954	0	0	0	266.59	0	261.48	0	0	316.68	111.26	163.99	0	0	0	0	0	0	170.71	0	0	0	0	227.03	0	36.01	0	0	0	0	0	0	0	0	67.4289	312.273	105.391	0	0	0	0	0	161.867	0	0	0	0	0	0	0
ID:16059	257.33	189.16	123.31	171.22	111.24	261.28	208.5	278.57	362.24	404.73	277.56	249.16	0	0	161.11	0	374.27	265.44	445.21	0	0	0	0	35.05	0	0	0	0	56.31	0	0	0	0	0	0	0	0	182.96	0	128.03	0	0	84.3246	74.88	0	0	0	0	149.31
ID:16168	2337.18	6001.78	6.44	6362.05	27923.2	7680.13	8024.95	9033.8	2681.73	7501.15	9805.75	8781.2	5354.37	15106.4	0.1481	12475.8	8688.64	5712.17	1900.35	2241.74	1576.15	9602.74	10705.6	3093.22	5954.02	5273.41	1411.39	2779.77	1659.64	2569.36	3422.22	2566.4	2134.85	379.168	30.0023	7.6389	7756.11	7884.85	7558.05	0	3779.47	3748.48	4265.31	2663.47	858.469	12085.9	3184.34	5992.04	5378.12
ID:16497	569.95	0	0	56.21	42.71	92.63	0	16.66	18.84	0	0	76.3	0	0	0	0	0	442.53	278.21	0	0	0	0	0	0	0	0	0	173.63	38.1898	0	0	0	116.383	0	0	0	0	0	0	0	50.1148	0	0	0	0	95.57	0	0
ID:16773	169.22	555.42	64.81	176.97	33.7	186.26	341.56	252.36	254.26	349.39	439.77	287.29	0	279.24	0	179.43	0	0.5	0	59.23	0	0	52.5	255.49	13.18	71.33	0	0	0	0	0	0	0	0	0	0	0	30.53	58.73	84.28	0	131.538	0	0	0	0	53.88	0	0
ID:16779	0	272.48	265.81	65.61	264.95	96.83	703.07	114.91	310.09	253.51	496.38	437.11	0	0	0	217.88	405.42	25.02	0	0	0	0	172.65	0	0	190.51	64.352	0	77.97	90.7677	212.064	0	0	349.755	24.2483	0	0	0	381.19	0	0	0	227.742	0	0	241.46	0	0	0
ID:16854	527.22	0	0	0	245.75	0	209.43	0	0	0	0	0	0	0	0	576.81	276.41	477.24	0	0	0	0	0	268.88	101.13	69.21	88.3619	165.76	0	0	1041.84	0	107.983	0	0	0	0	518.07	0	0	895.952	205.852	712.459	89.69	0	0	0	0	0
ID:16875	145.98	88.65	72.59	161.3	54.31	39.62	0	188.7	101.51	140.81	48.86	26.44	105.538	0	0	0	55.05	0	57.78	0	0	0	0	20.42	0	0	0	0	0	0	0	0	0	128.786	0	0	0	0	0	0	0	0	0	0	0	0	129.82	0	0
ID:16910	0	160.5	0	67.47	112.13	121.22	0	175.77	116.77	0	0	166.16	0	0	0	0	272.51	0	0	29.35	0	0	68.58	69.95	26.89	0	0	0	0	0	0	0	0	0	0	0	0	0	0	0	0	0	0	49.79	0	0	0	0	0
ID:16976	399.44	1265.98	1825.26	963.95	2140.12	1312.35	2341.89	829.56	1001.77	3146.05	1055.28	956.99	3157.5	384.87	356.41	2783.8	1753.54	242.19	229.89	1088.59	276.232	1437.81	541.81	1965.1	1138.38	747.83	479.982	593.65	974.53	873.961	1710.41	595.85	742.676	2870.17	0	0	761.15	1634.85	3388.46	1139.96	3812.48	307.877	1936.01	1594.08	695.07	1775.06	2415.06	0	1059.39
ID:16989	0	0	0	48.58	0	32.96	100.96	185.82	68.44	0	0	66.96	0	0	0	0	0	12.07	0	0	0	0	0	0	0	0	0	0	0	0	0	0	0	0	83.3418	0	0	0	0	0	0	0	0	0	0	0	72.79	0	0
ID:17045	0	0	0	0	0	0	2052.96	589.68	1962.55	0	329.96	546.16	0	0	436.66	0	0	0.7	0	1823.99	0	605.454	0	0	0	0	0	0	0	0	0	0	317.642	0	0	0	351.324	0	0	0	1980.17	0	0	695.14	0	0	0	0	1008.25
ID:17055	586.66	230.7	272.14	390.15	259.16	246.98	566.7	352.22	310.92	307.98	299.03	359.56	1077.33	108.4	308.12	0.4	443.28	415.33	1023.08	0	402.75	0	0	268.92	71.66	0	350.858	31.8164	441.02	607.696	910.23	602.385	659.987	0	0	0	0	257.38	476.14	648.58	753.574	0	294.471	225.18	0	637.16	575.01	0	0
ID:17070	0	0	0	0	0	0	0	111.52	250.92	313.57	87.39	4.58	0	0	0	0	0	0	0	126.14	0	0	0	0	0	82.91	0	0	0	0	0	0	0	0	0	0	0	0	0	0	0	0	0	0	0	0	0	0	93.02
ID:17649	214.17	0	0	134.88	0	64.09	0	0	0	0	91.66	5.55	0	0	0	0	0	420.08	0	0	0	0	100.86	0	0	0	0	0	278.6	80.6265	0	0	0	0	0	0	0	0	0	0	0	0	0	124.45	0	0	216.43	0	0
ID:17694	5610.69	7012.17	6587.12	7251.34	9731.14	6627.79	11007.1	7021.4	16175.5	12047.3	0.1859	17080.2	0	8666.03	10086.7	8048.39	12490.1	6386.59	0	1313.75	2775.23	3077.29	6346.4	4330.53	4062.16	5370.99	2617.85	442.44	5212.86	5659.11	7473.02	3506.93	3899.05	1344.63	0	0	1874.43	4726.97	8976.25	2267.52	4993.25	5362.2	7890.57	6959.13	6382.44	10221.2	4542.87	10897.2	9431.81
ID:17968	314.52	0.195	485.3	608.17	871.12	828.78	913.46	846.07	563.88	1160.57	967.2	743.36	201.97	1400.21	678.39	1759.19	1299.75	520.93	0	764.39	46.3193	214.632	342.45	1229.85	854.65	460.59	0	535.133	195.81	216.867	173.487	65.3877	83.5837	0	0	0	187.911	754.97	244.57	659.57	557.739	322.287	479.786	864.66	338.257	416.2	598.66	0	933.38
ID:17973	140.85	512.05	85.73	85.33	157.87	154.05	250.96	252.72	182.88	347.51	0	427.19	250.75	0	0	0	418.04	164.67	110.7	0	0	0	0	55.35	0	0	114.96	0	137.35	137.824	204.985	0	0	0	0	0	0	109.88	0.18	0	0	0	0	270.41	85.3517	0	427.12	0	0
ID:18029	30.09	0	0	414.65	114.96	230.85	495.64	702.3	473.68	37.54	133.42	572.54	0	0	0	0	0	176.86	238.24	61.48	0	0	477.28	252.8	113.85	195.87	0	60.3798	0	0	0	0	0	225.247	165.768	0	0	89.82	0	126.14	0	73.2999	0	38.72	616.983	0	0	0	0
ID:18393	124.47	0	0	33.61	0	0	0	0	47.72	0	78.17	0	0	0	0	0	0	79.15	137.75	0	410.424	0	0	0	0	0	0	0	53.41	0	0	249.371	155.144	128.769	0	0	0	0	0	0	0	0	0	0	0	0	0	0	0
ID:18587	34.87	164.12	0	85.99	57.73	70.74	0	0	0	0	53.23	8.8	0	0	0	0	497.61	25.56	0	0	0	0	0	0	0	1688.68	0	0	732.77	0	0	0	0	0	0	0	0	0	0	428.81	0	0	0	0	0	0	989.36	0	0
ID:18604	599.5	465.45	698.99	627.46	661.72	568.85	863.51	400.05	535.47	754.31	263.63	418.1	0	0	0	381.58	677.04	438.78	213.27	235.04	0	0	902.31	739.17	433.94	315.03	0	0	56.34	0	0	0	0	0	0	0	0	0	0	0	0	510.869	0	587.29	0	0	578.28	0	491.86
ID:18833	262.37	285.94	463.96	442.8	348.56	870.2	625.75	753.23	101.16	522.84	0	432.63	231.979	321.76	159.13	444.83	878.45	102.15	0	709.17	0	0	0	456.62	272.78	177.98	0	149.841	117.56	135.815	182.85	0	0	0	0	0	0	426.73	0	377.3	208.373	0	288.997	184.18	0	0	197.49	0	276.99
ID:18927	222.18	0	0	0	0	0	0	97.99	29.4	0	0	0	0	189.35	0	336.01	336.4	0	0	169.31	0	77.5407	0	0	0	0	0	0	0	326.803	272.087	0	0	0	0	0	0	0	0	0	0	0	0	37.05	0	0	0	0	0
ID:18939	0	128.33	151.05	270.33	0	0	189.28	0	0	0	138.86	0	0	339.17	200.15	430.06	646.27	143.67	0	35.04	0	0	0	67.53	64.29	0	0	0	0	0	0	0	0	0	0	0	0	52.27	183.92	126.88	174.427	0	0	0	0	0	160.35	0	0
ID:18943	4098.85	3243.9	3513.26	2634.56	4496.17	3777.23	6981.73	2369.31	5600.1	6438.73	7951.54	6891.91	0	4750.75	5607.05	5768.32	6154.8	1892.91	935.91	1177.15	1258.35	2002.5	2586.2	0.298	3059.68	2732.83	1153.19	109.883	3212.85	3533.48	4335.4	1742.72	2330.08	734.821	0	68.5203	1239.62	2870.3	5064.63	613.78	6192.18	2261.39	3900.08	3942.54	3905.88	6054.49	3835.32	5626.8	5369.36
ID:19032	0	0	0	0	0	31.78	429.14	0	103.67	273.99	0	0	0	72.77	0	0	0	0	0	49.83	0	0	369.09	138.73	46.61	174.05	0	0	0	0	0	0	0	0	0	0	0	0	0	0	0	0	0	0	396.972	0	0	0	0
ID:19085	0	0	0	347.36	0	0	0	271.23	148.94	0	165.67	457.9	0	0	0	0	0	89.77	0	0	0	0	0	0	85.11	0	0	0	0	0	0	0	0	0	81.0018	0	0	0	0	0	0	119.792	0	0	0	0	0	0	0
ID:19284	695.03	0	10.74	0	0	263.58	357.4	0	149.9	103.68	117.97	334.28	549.673	0	0	0	0	129.01	0	128.97	0	0	0.2	0	0	26.59	0	0	129.02	0	0	0	0	0	0	0	0	0	0	0	0	0	0	290.79	0	0	0	0	0
ID:19501	105.89	54.63	7.02	9.78	0	249.33	0	0	0	0	0	57.11	0	0	0	0	0	0	0	129.56	0	0	0	0	0	0	0	0	0	0	0	0	0	0	0	0	0	78.87	0	0	0	0	0	156.23	0	0	147.63	0	0
ID:19597	0	254.64	282.62	314.78	381.9	183.13	0	672.37	322.85	392.72	0	261.4	944.78	0	195.9	644.21	311.63	268.62	689.25	395.11	0	0	0	331.75	110.65	70.67	0	0	293.05	193.812	409.445	107.048	0	0	0	0	0	182.42	550.77	883.01	0	0	185.749	0	0	0	501.5	0	502.2
ID:19648	0	272.43	368.82	541.36	329.61	310.89	0.18	0	215.93	0	267.93	279.92	163.065	164.73	193.71	413.89	495.06	0	69.7	235.83	0	0	0	219.7	108.39	65.4	0	0	54.88	0	0	0	0	0	0	0	0	230.89	190.64	346.76	0	0	0	0	0	0	128.03	0	0
ID:19655	0	0	73.07	0	0	0	0	48.24	0	0	126.86	180.77	0	0	0	0	0	0	0	0	0	0	0	0	0	0	0	0	0	0	0	0	0	331.416	0	0	0	0	239.48	0	0	0	0	0	0	0	0	0	69.64
ID:19773	774.69	2187.09	3186.28	2297.7	3379.07	0	3098.98	0	1874.77	3269.61	1921.55	2079.38	0	2041.61	1852.03	1822.97	1472.14	0	464.1	1282.18	0	941.128	2438.12	2139.42	1248.96	1529.01	0	865.99	350.48	506.023	680.026	0	0	0	0	0	948.347	1066.81	0	0	1733.71	1748.49	1053.07	1647.51	0	0	1621.99	0	1839.65
ID:19791	541.92	352.73	467.42	278.58	426.39	381.47	696.53	128.16	616.81	742.05	524.15	381.17	416.816	481.12	338.72	356.86	750.13	256.24	0	0	0	0	635.55	173.81	434.66	195.87	0	94.8823	0	228.8	309.072	0	0	0	0	0	0	175.57	411.7	0	173.816	0	298.79	280.55	184.17	102.02	81.41	0	731.56
ID:19828	260.68	165.78	294.57	227.69	328.97	248.24	318.16	246.79	52.71	285.08	179.57	167.85	509.388	290.02	219.09	1073.62	618.44	135.95	0	405.96	0	0	209.89	776.68	258.85	119.02	0	50.0832	103.18	126.301	122.283	0	0	0	0	0	0	190.14	314.45	178.96	312.872	0	199.009	134.03	0	0	149.66	0	164.27
ID:19871	118.29	726.7	0	0.135	1383.31	681.37	393.54	863.89	309.05	0	603.05	1126.76	0	1638.17	0	2246.74	1272.33	326.94	0	0	0	402.839	1424.63	297.8	775.61	1109.3	0	0	0	0	0	0	0	0	0	0	0	721.94	413.18	0	0	159.476	0	336.53	0	0	0	69.3761	0
ID:20072	1030.58	893.21	48.22	503.66	503.39	779.36	645.78	1271.96	1545.35	618.07	1072.4	1948.45	732.068	504.88	463.75	0	608.93	1513.18	1098.94	229.41	0	0	184.82	603.45	151.69	205.28	77.6396	153.396	0	42.5717	202.736	175.223	119.745	700.898	0	898.827	0	458.48	479.56	775.73	312.25	0	457.958	824.95	0	0	0	0	715.04
ID:20118	993.33	0	0	0	0	0	165.23	0	177.13	117.1	205.87	0	518.818	0	0	0	0	674.76	0	0	281.784	0	0	0	0	0	224.122	0	444.37	581.773	645.909	284.436	401.342	193.469	0	0	0	0	172.61	33.11	75.4799	343.249	55.0307	542.25	638.523	0	293.81	0	416.09
ID:20204	227.94	102.14	89.99	88.25	41.34	66.79	0	69.94	218.5	88.97	115.71	43.23	0	0	0	0	184.26	0	0	40.82	0	212.284	132.86	0	0	0	274.041	0	0	0	0	260.599	163.92	0	0	0	62.8276	40.44	82.53	0	0	0	0	184.42	0	0	0	0	0
ID:20216	326.77	58.17	0	28.34	26.84	127.1	0	0	184.22	0	85.91	292.18	0	0	0	0	199.41	379.68	358.58	0	0	0	0	66.59	0	0	0	0	0	0	0	0	0	0	0	0	0	152.27	0	155.99	0	0	0	0	0	0	0	0	0
ID:20334	0	0	0	0	0	223.38	0	32.85	0	0	0	0	0	517.95	564.8	31.28	200.51	213.42	288.84	0	0	0	0	168.2	59.81	43.1	0	140.948	354.34	0	72.7531	0	0	0	0	0	0	423.12	0	0	0	0	109.215	0	0	0	0	0	296.46
ID:20659	0	173.66	2895.8	3450.8	276.1	1661.54	2539.18	2885.44	2491.25	0	2773.11	49.99	0	0	0	0	283.71	120.48	93.68	1343.84	0	0	0	0	0	0	0	0	25.69	0	0	0	0	0	0	0	0	3067.74	0	0	0	0	0	0	0	0	101.22	0	0
ID:20690	889.9	1784.74	0	0	2247.96	0	0	0	0	3397.95	0	2579.34	1341.09	2888.69	3010.5	4418.47	3215.98	1593.95	1582.68	0	375.819	1010.97	462.08	2265.17	1581.05	730.26	809.854	659.078	630.68	231.232	628.541	515.278	760.447	0	0	0	513.339	0	2096.16	3663.21	3311.56	453.524	789.97	1107.96	0	766.99	1614.6	0	1519.56
ID:20698	352.52	0	0	0	0	380.74	0	803.12	0	0	0	0	51.7707	587.53	0	0	0	0	0	0	0	0	0	0	0	0	0	0	0	0	22.8929	0	0	0	0	0	0	102.11	0	0	0	462.189	0	0	0	0	0	0	0
ID:20700	43.14	59.26	0	0	43.16	73.37	159.45	42.52	304.69	0	131.4	129.67	240.332	197.23	0	0	0	0	0	0	0	0	0	145.15	0	0	0	0	0	0	0	0	0	0	0	0	0	0	559.78	0	0	0	0	83.16	0	0	0	0	0
ID:20749	384.78	79.39	99.93	93.79	189.78	240.41	297.19	43.3	112.83	0	225.45	120.42	46.2308	68.35	0	0	0	0	0	148.48	0	0	0	0	41.51	0	0	139.222	125.17	0	0	0	0	128.214	206.469	9.9018	0	0	0	0	0	0	0	0	0	0	0	0	0
ID:20750	506.75	221.82	104.04	232.71	401.33	368.53	238.61	102.7	573.81	0	334.92	401.41	208.79	0	312.81	0	501.78	98.66	0	115.2	0	0	132.09	239.12	80.11	90.3	0	0	229.48	129.562	169.863	0	0	0	0	0	0	151.75	92.63	0	0	0	98.9209	112.06	0	0	0	0	183.32
ID:20756	0	0	0	415.9	211.03	0	769.96	0	511.78	732.93	473.32	704.96	0	0	0	138.48	181.62	462.26	993.31	214.4	0	0	469.36	229.03	234.67	253.43	0	0	44.55	0	0	0	0	0	268.938	0	0	169.89	373.12	350.47	0	0	0	0	523.399	0	284.38	0	305.28
ID:20862	781.24	0	0	800.16	155.99	614.04	353.24	855.71	769.29	1011.62	329.78	1320.85	0	545.29	0	129.16	348.77	896.15	474.07	484.87	0	0	511.18	403.12	602.6	477.84	0	450.325	43.46	0	0	0	0	0	1581.39	0	0	0	0	801.97	0	231.404	27.8932	136.82	335.017	0	395.29	0	287.21
ID:21147	313.28	110.78	82.02	138.2	140.26	99.65	301.11	186.13	217.18	227.8	272.73	166.73	464.641	0	0	0	0	271.81	262.59	326.02	0	0	0	119.55	0	0	114.321	0	210.08	270.333	414.994	292.517	361.625	69.3854	0	0	0	0	194.29	310.53	367.232	0	220.038	206.19	0	97.52	465.88	0	266.29
ID:21276	591.09	0.13	0	345.95	524.19	224.02	0	542.12	18.65	110.24	351.79	0	298.953	310.75	0	409.39	573.93	638.41	0	0	782.277	187.876	910.21	142.18	532.05	113.93	407.964	0	1042.7	670.921	802.244	718.663	617.879	0	0	0	0	0	447.52	0	0	236.227	0	0	0	826.29	438.68	0	377.94
ID:21338	339.66	284.01	0	91.28	0	249.11	0	0	221.15	0	28.39	0.3	0	243.63	0	0	0	81.48	0	180.16	0	0	28.35	0	0	0	0	0	0	0	0	0	0	210.651	0	0	0	0.2	0	185.76	0	43.0427	0	0	36.569	0	0	0	0
ID:21365	783.71	408.78	491.59	0	426.51	533.76	919.2	392.24	1089.34	909.86	920.07	999.93	130.429	0	0	226.77	735.77	0	0	1179.32	0	0	359.15	371.07	327.88	250.89	0	195.1	0	114.704	214.77	0	0	0	0	0	0	195.28	280.3	0	0	248.32	311.29	318.53	0	0	71.15	0	1004.24
ID:21641	63.24	117.35	257.83	261.1	183.85	103.39	109.65	247.29	0	0	182.93	27.31	0	0	0	299.3	141.84	34.73	0	552.21	0	0	0	0	65.34	0	0	0	0	0	0	0	0	0	0	0	0	206.01	307.28	311.29	0	0	0	0	0	0	121.42	0	0
ID:21747	3410.9	0	0	2986.98	1170.51	2452.5	1959.71	4019.74	2395.15	3500.53	1856.94	3881.22	2225.22	995.66	0	0	0	1082.48	2852.04	1237.88	0	229.101	1954.08	870.1	0	1622.77	0	399.602	312.49	382.74	710.679	0	0	0	0	0	0	653.85	1320.27	4226.75	489.481	2320.11	883.131	1305.73	2565.41	137.6	3082.04	0	1079.49
ID:21919	0	0	131.44	145.79	871.84	176.81	0	0	606.08	0	7.07	0	0	14317.7	17582.3	4291.2	9013.14	1508.64	3517.04	1884.49	0	0	1371.16	0	490.66	497.55	4913.92	230.674	0	34.4898	494.529	457.298	331.442	907.848	2671.76	97.0384	0	0	919.59	410.93	0	0	0	0	0	0	0	1327.48	388.25
ID:21972	1433.22	0	0	3338.45	5417.04	2448.1	1447.39	2667.68	1126.93	1853.8	2359.91	2481.54	1479.7	3994.68	2287.12	4453.61	3698.07	1611.46	0	1493.93	458.543	1344.22	4119.99	1407.76	3241.17	2204.67	0	1232.6	374.43	565.584	594.38	0	0	0	0	0	0	1372.21	1288.45	0	649.583	1590.95	0	992.36	0	381.54	1159.92	888.297	0
ID:22043	45.45	0	0	445.62	19.94	408.21	235.97	0	0	0	114.08	362.98	0	0	0	0	0	0	298.76	62.83	0	0	313.21	23.81	0	0	0	0	0	0	0	0	0	455.244	0	0	0	0	0	0	0	0	0	0	222.268	0	0	0	0
ID:22089	126.1	233.23	203.32	409.95	249.79	431.69	243.33	644.69	650.02	0	651.8	0	96.2123	0	239.17	0	341.1	835.09	48.87	341.08	0	0	0	0	0	0	58.9973	0	0.14	0	0	0	0	0	0	0	0	297.8	0	275.38	0	0	0	0	0	0	0	0	0
ID:22625	223.2	0	0	101.25	70.88	0	202.33	82.26	408.47	160.89	437.85	244.26	176.558	0	0	257.86	162.88	185.39	132.99	100.78	0	0	0	0	50.2	0	85.4266	0	176.48	223.675	243.876	0	0	0	0	0	0	0	71.38	178.74	0	0	76.0565	0	0	0	0	0	0
ID:22725	90.97	277.98	6.93	98.93	32.63	231.22	64.13	0	0.11	0	207.52	290.9	0	85.09	0	0	98.87	0	0	42.88	0	0	105.06	61.96	0	0	0	50.7341	0	0	0	0	0	0	0	0	0	87.75	0	0	0	0	0	0	0	0	0	0	0
ID:22835	583.47	0	0	666.81	0	617.11	285.36	751.96	528.8	0	256.37	647.36	0	0	0	0	89.98	135.96	301.3	194.7	0	0	462.98	254.45	0	192.19	0	0	0	0	47.2737	0	0	297.948	1182.36	0	0	0	0	690.85	0	300.841	0	130.65	0	0	507.63	0	143.88
ID:23360	2925.36	695.76	145.4	593.08	366.09	1433.16	1273.67	607.99	127.52	0	766.58	693.88	415.488	893.58	0	439.52	693.92	1129.53	791.47	557.84	273.353	491.963	685.96	496.33	361.25	341.95	1042.22	288.009	1615.85	1107.7	1391.84	1153.82	1374.4	922.197	0	0	191.344	192.6	691.87	695.48	0	980.419	361.587	150.12	0	0	787.28	0	666.11
ID:23409	0.221	1980.97	0	1468.95	900.75	1405.14	0	1566.32	0.85	0	708.57	1358.82	0	759.59	0	0	1100.38	610.8	0	289.44	0	0	2544.58	618.55	1086.38	643.24	0	211.039	89.41	194.782	0	0	0	1734.6	77.5771	0	0	0	0	0	0	1152.55	0	0	0	0	259.27	1015.27	0
ID:23518	57.6	201.78	101.1	240.08	112.95	231.94	82.82	171.2	274.99	0	317.71	0	50.3896	162.24	0	183.05	299.5	178.66	202.23	0	0	0	209.4	334.07	51.12	139.35	0	0	0	62.289	28.0484	0	0	0	0	0	0	308.21	35.97	0	0	230.552	0	0	0	0	0	0	0
ID:23535	0	0	0	0	0	0	0	365.94	183.98	0	73.53	0	0	0	0	442.95	41.91	0	0	147.16	0	0	285.72	270.77	47.3	172.85	0	0	0	90.3238	0	0	0	0	0	0	0	0	0	0	0	79.2725	0	0	0	0	0	0	0
ID:23628	36.33	80.65	53.3	77.82	0	132.35	0	106.48	173.64	0	52.01	0	0	0	0	0	0	0	0	92.98	0	0	41.82	193.52	37.59	0	0	0	0	0	0	0	0	0	0	0	0	0	0	0	0	0	0	0	0	0	0	0	0
ID:23697	1317.08	1650.85	341.45	783.88	673.86	855.57	1269.37	995.89	2056.08	1423.78	2138.75	2733.46	386.082	1003.27	1183.9	944.16	1957.26	878.28	1120.54	614.88	326.472	294.675	441.3	614.22	299.15	476.48	333.043	0	569.32	586.283	824.345	591.296	596.493	0	0	0	0	1077.52	350.72	1375.84	403.678	584.711	327.23	760.69	0	0	305.53	0	678.62
ID:23724	581.93	555.01	0	1177.34	1892.87	796.1	0	1225.15	352.99	615.63	870.25	1170.02	0	1741.46	1619.3	3396.37	1830.83	230.8	0	722.02	0	0	2267.93	1030.87	2130.43	1043.16	0	553.443	223.84	457.465	466.849	0	0	0	0	0	0	1016.38	0	0	0	759.827	0	202.12	0	0	731.45	0	183.24
ID:23798	195.05	115.53	63.5	79.58	68.65	78.47	0	78.65	120.52	0	138.17	197.72	0	0	0	0	0	124.57	30.89	0	0	0	0	42.83	0	0	0	0	25.88	0	0	0	0	0	0	0	0	0	0	0	0	0	0	0	0	0	0	0	0
ID:23968	1932.1	79.67	0	885.03	558.82	1006.58	0	1527.6	1028.74	802.78	459.68	1580.79	0	1589.33	620.19	0.28	720.95	2328.62	647.49	0	0	0	1092.39	375.27	477.06	356.01	0	57.4781	0	218.176	229.238	0	0	1260.74	873.105	0	0	0	0	0	0	664.042	0	634.97	400.377	0	201.46	0	105.97
ID:24065	0	0	0	217.38	0	166.3	168.84	0	79.65	206.48	33.38	0	0	0	0	0	0	191.79	0	0	0	0	203.8	58.76	49.17	0	0	192.913	0	0	0	0	0	103.142	0	0	0	0	0	0	0	0	0	0	0	0	0	0	0
ID:24117	3006.64	1856.17	1758.86	2031.66	1699.92	2548.93	3096.98	2384.22	4280.59	5318.12	3692.19	2515.6	1883.75	0	810.48	0	698.04	1838.94	2468.1	2797.22	123.491	0	2214.69	2045.51	745.13	1087.87	1085.53	0	1911.76	1342.17	0	971.882	167.865	3897.15	1558.78	122.458	218.888	0.123	1671.75	2012.86	1960.51	2328.88	2599.13	1597.15	3045.42	1724.96	1659.12	0	1772.86
ID:24291	16657.8	5735.25	0	25380.1	47972.6	19397.2	22056.6	37450.3	8305.76	25202.4	37054.4	22436.3	19647.5	82617.4	38924.9	60874.9	63225.7	15443.7	4157.42	13210.3	25191.9	31596.2	36074.5	15542.6	33390.4	28528.7	12522.2	17332.1	19655.2	19702	27211.1	22604.8	16707.9	736.992	226.572	189.685	12748.1	37083.7	0.4114	0	14888.3	14714.2	3470.47	14878.5	11997.4	30685.7	16432.2	12077.9	16532.9
ID:24308	575.34	701.39	237.18	1165.88	216.87	655.94	1019.82	1231.68	0	0	1079.27	0	0	0	0	120.27	259.63	814.01	66.82	128.21	0	0	0	0	0	0	445.45	0	0	0	155.817	0	0	0	0	0	0	0	0	77.62	0	0	0	0	0	128.29	766.39	961.264	0
ID:24364	0	0	1084.57	0	1010.1	0	0	0	934.82	961.07	0	817.57	602.669	950.72	614.69	1594.75	857.89	0	497.35	388.77	0	316.828	236.69	873.25	760.85	316.13	0	223.618	285.13	0	275.009	143.78	387.453	0	0	0	94.4134	1412.58	866.55	1179.67	1293.98	0	477.609	627.36	0	0	0	0	451.48
ID:24449	407.62	196.7	210.32	314.5	269.65	0	430.51	395.04	333.14	347.89	213.88	168.62	586.762	114.36	0	526.94	464.32	134.16	312.77	498.04	0	0	0	496.85	156.85	134.16	131.344	0	285.71	165.9	408.102	281.397	245.111	0	0	0	0	291.35	360.15	562.28	360.404	0	0	0	0	0	633.13	0	0
ID:24510	17648.3	10386.1	6712.6	11467.5	7254.04	0	14620.8	16543.7	21242.7	12185.7	24534.7	27077.8	0	18937.6	27213.2	10657.9	21008.8	12611.4	11856.6	10285.6	6770.5	5094.15	9412.73	11865.5	7847.97	7289.87	0	5531.01	0.1425	7928.01	13374.4	9440.87	8822.35	0	0	0	2985.94	16105.6	0	199.55	3491.81	6005.72	10282.9	8906.44	14151.5	7124.2	6055.74	18121.8	9150.96
ID:24660	0	0	0	68.19	32.01	11.72	0	32.63	43.41	102.07	58.86	20.2	0	0	0	0	0	0	0	73.79	0	0	0	71.58	0	53.62	0	0	0	0	0	0	0	0	0	14.7627	0	0	0	0	0	0	0	0	0	0	99.96	0	0
ID:24723	0	77.34	45.28	162.02	118.51	0	0	0	0	0	0	0.22	544.915	0	0	0	0	209.4	195.7	0	0	0	0	0	0	0	0	0	0.59	60.3394	75.1437	89.7397	0	0	0	0	0	0	259.96	150.82	0	0	0	0	0	0	125.52	0	0
ID:24887	0	0	512.07	0	202.69	0	0	370.22	0	0	0	0	0	0	0	0	0	0	0	0	0	0	0	0	0	0	99.8704	0	0	0	0	0	0	0	0	0	0	433.04	729.78	0	0	0	173.438	228.15	0	138.87	703.04	0	0
ID:24952	19.59	0	0	223.15	0	164.84	180.97	0	47.74	0	71.9	0	0	0	0	0	0	252.26	0	14.9	0	0	260.38	45.21	246.68	70.26	0	53.353	0	0	0	0	0	441.28	0	0	0	0	0	0	0	0	0	0	61.4607	0	0	0	0
ID:24958	631.32	578.72	0	320.1	0	511.48	415.38	0	947.63	3203.7	523.64	499.56	1262.53	253.6	394.6	275.34	801.85	132.39	0	2917.19	0	0	550.69	575.58	481.04	124.98	0	437.291	510.14	90.0515	0	0	0	0	0	0	0	0	0	514.74	1084.36	0	0	650.41	0	0	0	0	1815.55
ID:24990	1095.47	0	0	439.12	705.09	406.46	0	169.4	0	0	114.91	120.82	283.756	0	0	0	155.62	0.278	573.01	0	1886.79	0	765.72	326.19	72.29	0	755.195	0	1985.02	1353.71	1441.7	0	0	0	0	0	0	0	443.5	0	0	0	0	767.95	0	0	581.93	0	0
ID:25053	0	71.5	0	118.6	198.89	67.71	95.86	92.12	200.47	0	250.52	232.78	0	83.55	74.92	109.46	224.09	0	0	0	0	0	123.12	103.86	117.06	201.14	0	0	42.47	0	0	0	0	0	0	0	0	0	286.48	0	0	0	0	61.83	0	0	0	0	0
ID:25294	0	1069.45	268.52	244.38	149.84	862.26	871.79	333.4	255.71	480.51	465.67	0	0	0	0	0	0	369.63	0	1510.48	0	0	0	0	0	390.8	295.009	0	0	0	0	0	0	0	0	0	0	1613.44	0	0	0	0	163.143	640.54	0	0	166.16	0	228.99
ID:25363	2594.6	1538.85	1171.34	1722.79	434.92	2206.27	0.251	1736.07	2702.77	1396.95	2618.03	3968.24	0	2950.94	4643.22	1332.43	4119.65	1342.74	1405.03	2165.07	1078.93	589.63	2125.88	2382.52	1025.19	0.144	965.52	864.184	2129.14	0	2587.85	0	2103.18	0	0	0	0	2182.57	1907.97	1440.92	529.143	1391.63	0	1228.38	2046.21	1018.33	1071.64	2050.79	2398.8
ID:25411	0	65.38	0	14.95	23.32	0	274.31	0	0	0	0	0	0	0	611.78	467.09	541.09	0	0	153.45	75.0049	0	0	0	72.84	174.1	415.619	179.177	0	340.409	300.725	0	0	0	0	0	0	0	0	159.55	0	0	0	0	0	0	0	0	0
ID:25429	10476.6	9723.33	0	440.24	0	8405.32	0	5773.67	4271.27	3628.14	4325.33	9880.6	0	0	1156.27	0	0	17078.6	0	1654.25	0	0	0	2967.9	14.65	0	0	1824.44	266.09	0	877.496	0	0	6473.78	8837.1	13679.2	0	0	445.23	112.96	1329.46	6106.61	0	5476.43	5629.34	0	3100.18	8037.7	0
ID:25639	0	0	38.28	59.74	15.71	87.93	0	86.95	78.01	0	109.12	55.88	0	0	0	0	0	0	0	0	0	0	0	28.45	0	0	0	0	0	0	0	0	0	0	0	91.3749	0	0	101.78	0	0	0	0	124.61	0	0	0	0	0
ID:25866	0	77.23	50.05	57.22	90.34	341.68	196.9	115.43	43.07	82.35	36.97	179.24	0	105.91	78.99	0	0	0	0	245.94	0	0	47.71	216.04	140.72	0	0	115.061	172.21	81.3541	0	0	0	0	0	0	0	0	0	0	0	0	0	68.93	0	0	0	0	0
ID:26113	505.09	238.36	425.55	267.57	331.61	354.84	83.79	234.2	347.39	808.07	279.82	327.14	573.096	332.4	370.71	513.79	661.08	56.83	74.98	572.71	0	0	290.61	435.35	343.37	227.41	136.733	194.465	211.51	211.142	123.764	0	73.5668	0	0	87.6682	0	313.81	526.22	290.37	542.365	0	218.602	428.08	0	0	561.92	0	475.58
ID:26163	357.72	417.96	955.43	503.75	774.7	284.3	273.66	0.69	277.85	0	330.22	363.69	0	399.74	142.65	1118.24	422.34	604.22	419.66	362.8	0	0	58.68	771.18	1246.27	290.51	0	202.519	185.34	0	0	0	0	0	0	0	0	888.61	863.83	847.31	543.137	0	0	159.97	0	0	431.43	0	0
ID:26488	0	0	0	323.61	0	225.07	248.89	0	131.04	0	171.24	186.64	0	0	0	0	0	0	0	0	0	0	0	101.17	0	0	0	0	0	0	0	0	0	429.4	0	0	0	0	0	0	0	0	0	0	383.35	0	83.63	0	0
ID:26630	5449.86	5883.13	564.76	444.3	957.5	4432.06	4835.73	840.89	1029.24	2325.52	1887.37	1103.11	0	0	5890.11	3715.83	6987.55	788.05	667.62	2321.41	330.154	1926.82	3578.22	4552.03	0	2811.4	671.981	0	859.96	627.441	2992.39	88.8473	0	3182.32	0	0	70.6054	697.19	2878.75	3111.94	3331.78	3816.96	1427.25	0	1717.86	3047.05	2884.13	5105.52	3330.53
ID:26670	0	0	2792.6	1498.42	3101.95	0	0	5362.23	8722.75	5842.44	1999.15	5568.61	0	10141.2	0	0	0	2703.59	4469.07	4203.62	1228.65	0	0	0	4554.73	0	1436.77	2287.69	2190.4	1354.88	0	2064.63	2607.89	0	0	117.208	776.58	3023.81	0	0	0	0	2801.79	0	3608.34	0	0	0	0
ID:26919	0	233.67	490.53	371.05	385.43	235.72	341.66	167.78	176.34	400.76	105.07	101.03	0	269.66	0	555.57	141.75	0	0	0	0	0	726.26	0	0	0	0	0	313.95	475.222	577.261	0	0	0	0	0	0	0	0	0	0	342.84	0	0	0	0	0	0	344.15
ID:26929	0	0	0	1232.61	1236.61	0	1947.18	0	0	0	0	0	1027.29	4300.68	4806.44	2144.15	1529.52	0	1637.62	0	0	587.698	985.9	0	979.24	1121.74	0	30.789	1369.9	0	0	0	0	0	0	0	149.599	1990.65	0	634.79	0	0	1712.36	0	0	0	0	0	2365.16
ID:26986	84.75	10.83	58.99	0	35.62	74.78	35.59	64.52	28.04	0	86.7	39.21	400.474	0	191.32	462.65	0	0	0	0	0	0	188.77	0	0	119.74	76.7376	0	0	0	0	0	0	109.851	0	226.153	0	0	123.92	0	0	0	0	0	0	0	0	0	0
ID:27350	0	675.03	781.8	1040.33	1050.19	682.71	1446.38	819.1	807.17	1151.98	770.55	1199.33	2950.47	1229.64	1440.45	2237.37	2260.92	309.3	692.6	1295.14	599.864	213.802	597.22	2245.84	909.06	560.73	456.635	544.251	792.41	779.729	1325.48	885.793	877.898	0	0	0	0	1455.51	1844.95	2247.3	1396.31	275.078	987.732	553.88	232.394	1595.4	1210.68	0	645.91
ID:27517	64610.2	33753.8	18814.4	38301.6	30921.5	69532.4	89551.9	53505.5	76400.9	0.10723	84933.1	71354.7	42665.3	84845.3	91616.9	68656.5	55419.8	41512.6	45600.3	71874.7	41477.7	34331.6	0.5056	42009.9	41236.3	32057.9	40113.4	38542.9	40376.2	45110	53634.5	41648.9	45511	33.567	0	582.268	17807.9	31702.6	37050.1	65107.3	43818.3	38379.2	59379.4	45859.5	39357.8	48217.6	34566.9	122470	36867.7
ID:27592	0	155.06	53.27	149.51	61.46	54.76	290.67	205.7	97.07	0	341.66	0	141.616	0	0	0	223.33	247.56	0	0	0	0	0	0	0	0	0	0	28.56	0	0	0	0	100.72	32.9167	0	0	200.31	0	98.1	0	0	0	0	0	0	0	0	0
ID:28103	1136.75	2417.72	4427.05	3507.7	4732.98	2940.55	2846.39	0	1835.99	4712.45	1952.31	1610.86	0	2220.29	1676.84	5641.4	1092.52	1553.84	523.31	1621.91	1377.96	2348.54	5320.91	4783.83	5622.58	3863.15	924.83	1545.27	1903.11	2046.17	1689.45	1304.84	1114.72	0	0	0	1359.61	2705.89	3674.72	2403.73	3971.74	3149.83	2866.88	2767.61	0	2183.85	3763.74	0	3109.67
ID:28119	544.11	477.82	0	0	0	330.52	118.92	0	0	0	0	0	0	0	1878.5	570.71	861.99	0	0	0	0	0	202.06	504.07	0	372.08	0	0	0	0	0	0	0	0	640.9	0	0	0	221.24	337.36	0	0	0	399.54	0	0	0	0	111.22
ID:28281	0	79.32	579.63	299.89	578.36	0	0	323.75	0	0	0	214.26	923.322	261.97	238.66	647.42	811.94	0	0	0	0	0	375.72	688.21	302.72	110.82	0	235.122	90.37	68.1398	0	0	102.655	0	0	0	0	365.15	892.64	986.74	0	0	134.019	0	0	130.26	452.26	0	0
ID:28385	0	0	0	300.58	0	232.81	0	72.09	79.24	132.6	53.12	0	0	0	0	0	0	152.85	0	123.32	0	0	579.18	0	174.57	176.12	0	0	226.01	0	0	0	0	773.038	0	0	0	261.22	0	0	0	0	0	126.12	114.917	0	0	0	0
ID:28466	463.85	1304.67	351.59	513.56	459.69	350.95	434.4	269.8	380.86	283.38	503.6	483.12	0	182.22	697.49	1045.14	0.92	284.91	105.96	887.22	0	0	0	927.24	369.33	272.33	52.6044	0	258.03	138.25	83.2206	0	0	0	0	0	0	715.01	481.79	962.12	370.895	0	202.631	455.84	0	0	0	0	0
ID:28561	8581.46	9022.71	8760.18	3638.74	5600.22	11686.5	13170.5	9009.6	18556.5	13155.4	9023.81	0.1141	0	0.1789	16142.4	3580.44	5966.2	5802.28	4242.04	8355.12	2315.13	2706.35	6344.76	6916.58	6070.69	5039.3	2205.75	0	4341.86	9318.29	11065.2	3383.44	3889.22	2930.4	4166.31	545.55	1738.48	9185.78	4166.57	0	274.583	5304.66	20656.8	18982.3	13333.6	8375.44	2637.59	6281.54	4941.39
ID:28723	0	98.07	361.66	228.9	285.1	0	136.67	0	146.23	0	175.67	81.76	78.0576	155.31	520.66	0	463.18	0	0	0	0	0	42.72	487.6	0	152.58	129.115	246.679	106.97	0	70.4516	0	0	0	0	0	0	591.29	644.17	0	285.613	0	0	79.38	0	0	776.41	0	0
ID:28747	4084.52	248.39	1408.97	2844.62	2834.06	6117.07	3713.03	2745.33	1171.11	6073.25	2968.95	3311.21	5357.75	0	0	6657.19	3641.53	548.81	358.08	17021.3	2321.67	2780.65	3229.37	4276.11	4822.14	1678.8	3140.1	8399.08	3322.98	431.506	1208.63	2626.05	3769.34	5062.42	0	0	1980.52	1007.35	3391.48	6808.58	3691.91	2649.99	1291.18	1238.24	4581.4	1735.7	4342.04	8459.65	1536.65
ID:28850	0	239.89	137.46	344.46	311.19	0	285.19	49.71	226.78	155.72	504.03	336.41	0	434.23	0	92.84	409.45	223.47	37.91	0	0	0	582.5	23.7	324.17	194.39	0	0	0	0	0	0	0	0	0	0	0	148.13	0	0	0	0	139.77	137.72	0	143.19	197.22	0	0
ID:29067	0	0	78.6	229.85	0	35.26	0	82.36	0	0	0	25.58	148.494	0	0	0	0	0	0	150.81	0	0	0	39.6	0	0	0	0	0	0	0	0	0	0	0	0	0	0	0	159.58	0	0	0	0	0	0	0	0	0
ID:29111	251.8	263.11	0	0	1381.13	111.31	54.91	0	0	0	0	0	0	0	195.99	0	0	0	0	0	0	0	1203.85	279.79	0	219.32	0	0	20.8	0	0	0	0	0	0	0	0	0	0	0	0	0	0	888.92	0	0	0	0	0
ID:29279	2540.23	414.2	0	6230.1	7673.73	4159.91	3648.41	5145.73	1583.2	3649.38	3858.7	4343.06	3118.55	14153.5	9132.32	16349.6	13954.9	3474.34	3760.17	2802.9	3817.23	5685.64	11626.7	5224.1	0.144	6870.57	1707.8	3149.47	2814.3	2902.44	4122.83	1912.2	1260.57	24.8033	0	0	1991.88	6520.33	4429.83	2844.73	2693.61	3324.24	776.504	3741.59	837.208	2733.62	2648.52	1196.41	2416.04
ID:29538	70.53	72.23	714.26	371.64	878.19	152.28	475.09	404.87	289.28	306.27	791.99	1003.7	883.742	0	0	477.81	1447.74	104.42	131.8	0	0	0	581.3	0	0	0	0	0	218.48	125.912	183.707	0	0	0	0	0	0	0	821.98	0	0	575.008	0	210.09	383.578	0	331.24	0	200.58
ID:29677	326.87	0	0	636.31	1182.35	582.82	0.24	428.52	301.27	814.95	532.68	472.07	95.2683	246.96	0	1006.21	950.34	699.2	0	345.12	687.092	871.938	1389.44	584.43	905.89	0	314.918	0	165.93	470.284	544.805	0	0	0	0	0	0	644.71	540.76	0	0	326.972	0	487.22	0	365.59	424.57	0	73.43
ID:29685	70.73	391.8	90.81	214.09	60.21	507.17	205.66	281.49	0.22	184.43	0	274.16	0	265.98	0	0	0	56.33	180.37	518.9	0	0	0	595.66	0	0	0	51.6831	0	0	0	0	0	0	0	0	0	175.71	0	0	0	0	0	365.86	0	0	0	0	0
ID:29840	0	107.4	73.04	318.37	177.57	196.51	0.13	0	130.78	57.99	290.12	175.48	0	0	0	40.53	177.19	105.09	0	0	0	0	362.14	141.87	196.47	124.96	0	0	0	95.3418	0	0	0	0	0	0	0	0	0	0	0	130.615	0	0	0	0	0	0	0
ID:29906	841.07	333.76	869.88	291.7	455.44	79.97	0	0	290.42	435.09	270.8	182.14	1161.57	482.94	581.63	948.8	644.39	0	233.73	920.11	0	0	188.04	956.66	537.28	408.41	0	288.537	242.25	0	286.177	150.211	0	0	0	0	0	415.98	1940.28	1424.14	0	0	0	80.85	0	0	470.27	0	0
ID:30443	0	0	0	0	0	0	0	36.15	0	0	0	0	0	0	0	157.12	0	107.16	0	0	0	0	136.73	0	10.18	39.86	0	0	0	0	0	0	0	0	0	0	0	0	0	0	0	0	0	169.38	0	0	0	0	0
ID:30575	0	1417.86	1412.06	2093.31	2040.93	1955.62	2170.02	1615.38	1297.41	1568.76	3145.5	2612.64	0	2248.08	1946.84	2369.29	2282.73	959.34	1369.08	517.49	522.792	584.991	2514.92	1676.84	1270.98	1739.59	970.19	0	1637.75	1664.58	1732.63	614.391	696.987	610.661	0	11654.7	112.551	0	2785.1	979.34	0	0	2528.02	1522.38	0	2092.1	1558.01	0	988.02
ID:30699	200.91	329.96	196.23	369.9	298.57	317.97	347.95	320.95	382.49	0	591.95	865.24	278.879	249.96	0	515.91	600.95	0.19	224.75	0	0	0	123.63	0	215.75	263.54	0	0	126.79	160.603	259.39	0	0	0	0	0	0	520.58	472.39	449.34	509.828	277.849	195.609	206.9	0	0	321.84	0	359.96
ID:30730	0	0	0	13.74	0	0	46.21	0	0	0	16.76	0	350.783	0	0	228.87	0	0	0	0	0	0	0	161.59	99.3	94.74	0	0	0	0	0	0	0	0	0	0	0	0	0	82.69	0	0	175.934	0	0	0	172.17	0	0
ID:31029	0	0	0	73.86	0	0	0	0	42.05	202.17	31.74	0	0	58.53	0	0	0	0	436.32	0	0	0	402.26	460.73	508.11	55.46	0	104.317	0	0	0	0	0	0	0	0	0	0	0	0	0	0	0	87.57	0	0	71.51	0	0
ID:31052	0	891.14	0	0	0	0	0	0	0	0	0	8.11	0	939.69	1011.07	0	0	726.79	541.64	0	0	0	0	0	0	0	0	0	0	589.281	0	0	0	1816.69	0	0	0	1193.3	1062.42	0	0	0	2479.14	3671.98	0	0	0	0	1548.79
ID:31280	0	92.1	0	0	0	0	226.01	161.9	136.1	94.02	267.27	268.62	0	0	0	0	0	0	0	88.42	0	0	0	199.13	0	0	0	0	0	48.736	0	0	0	0	0	0	0	0	0	266.27	0	0	143.4	0	0	0	156.36	0	151.23
ID:31480	2284.16	1313.9	2121.42	1120.32	2219.51	1581.37	1930.64	998.69	1831.32	3022.95	990.91	1472.34	2430.38	2091.6	1721.18	1719.13	2080.04	1146.14	970.28	3849.36	3188.46	2042.49	2879.59	1623.76	2663.08	1535.34	3619	1041.64	1613.33	1624.84	2143.23	3665.1	3414.78	0	0	0	1920.98	1824.9	1485.68	2624.7	1283.38	1942.15	3971.98	2665.49	1793.71	4087.31	2871.33	2635.74	2311.98
ID:31525	1782.86	765.02	403.17	604.97	502.26	222.3	1996.19	686.16	594.67	1126.51	1732.21	567.07	1689.56	349.37	399.63	1297.61	264.32	386.21	470.41	792.22	701.632	0	191.52	1682.95	365.75	569.98	523.794	161.942	698.49	1029.93	1363.15	1271.86	1223.9	0	0	0	0	455.6	1079.87	2321.97	1077.03	310.18	778.124	600.02	0	444.59	1695.93	0	1261.25
ID:31657	375.63	205.52	49.15	373.08	289.16	145.06	185.07	0	566.7	0	724.68	0.62	0	0	118.39	0	0.3	37.81	0	951.13	0	0	245.85	361.12	101.42	0	0	54.708	0.29	0	0	0	0	0	0	76.9101	0	0	113.38	0	0	0	0	0	0	0	181.85	0	0
ID:32171	0	23720.5	12896.8	14218.9	12460.4	30281.4	23719.1	0	0	41955.2	39661.3	29522.6	0	52343.2	45654.7	23710.1	41693.8	26422.4	30700.4	29804.3	0	0	32248.3	24658.4	16123.3	20917.4	15225.6	16345.8	0.1729	21288	23406.9	18132.7	16492.2	9564.04	2355.12	0	6616.65	26862.4	0.1315	0	7549.92	19050.3	26827.2	30798.9	24544	21556.7	11527.8	27980.9	17177.4
ID:32178	45.85	0	0	0	0	0	2251.11	0	0	230.06	42.7	86.37	0	0	0	0	0	0	28.3	112.63	0	0	336.96	2903.47	49.38	0	0	0	0	0	0	0	0	0	103.869	0	0	0	0	0	0	1501.5	0	0	4074.36	0	305.44	0	0
ID:32220	228.06	0	0	552.66	1082.63	480.08	195.09	0	0	303.53	248.94	190.78	0	0	0	665.28	944.88	417.5	0	203.35	0	0	700.26	968.95	1037.63	496.67	0	0	0	0	0	0	0	0	0	0	0	167.91	659.65	437.75	0	280.019	0	0	0	0	0	0	0
ID:32340	176.36	183.32	41.78	87.29	55.13	83.95	0	0	102.99	0	127.46	163.11	76.3587	0	0	0	0	0	0	0	0	0	214.26	130.29	95.81	86.48	0	0	94.56	0	0	0	0	0	0	0	0	0	135.5	197.78	0	0	0	0	0	0	0	0	0
ID:32343	0	153.84	90.13	0	0.13	0	319.43	0.7	127.52	156.47	0	326.21	0	0	0	148.05	0	0	0	0	0	0	0	0	626.19	0	0	724.833	0	0	0	0	133.385	69.6341	0	0	0	0	0	0	286.04	0	0	1120.58	0	0	0	0	0
ID:32405	0	257.12	197.78	291.74	0	234.26	0	150.65	0	0	0	268.77	157.265	170.99	385.56	0	238.91	88.93	0	0	0	0	161.6	0	156.74	0	0	113.636	100.57	0	0	0	0	0	0	0	0	0	0	0	107.938	0	0	111.02	0	0	91.15	0	0
ID:32470	1040.34	569.06	156.44	337.32	217.2	541.2	220.31	54.88	425.18	288.54	439.06	488.62	38.5418	630.32	785.33	442.87	497.43	488.07	0	176.07	0	0	401.19	187.85	233.93	343.35	0	49.764	0	211.902	223.045	0	85.174	0	0	0	0	472.2	0	315.79	0	0	355.699	492.53	0	141.08	95.75	0	131.79
ID:32471	0	568.1	667.68	440.29	690.86	884.48	784.83	0.51	377.32	545.57	618.5	865.39	857.167	0	0	0	0	0	394.01	1326.99	0	0	0	0	0	0	0	0	0	0	0	0	0	0	0	0	128.849	0	0	1898.1	391.229	359.386	2169.91	0	411.289	569.38	0	0	529.93
ID:32874	0	0	0	314.96	270.17	169.66	67.29	204.44	65.24	218.67	140.36	131.66	0	131.34	0	259.97	250.21	144.97	0	0	0	0	511.3	156.27	508.72	173.22	0	0	0	0	0	0	0	0	0	0	0	0	0	0	0	0	0	180.75	0	0	0	0	0
ID:32883	0	0	138.25	47.28	23.79	30.54	0	23.73	0	76.59	28.9	0	0	0	0	0	0	0	0	526.12	0	0	223.11	507.49	247.88	230.09	0	232.832	0.28	0	0	0	0	0	162.756	591.158	0	189.55	59.25	0	0	0	0	0	0	0	283.39	0	117.78
ID:32944	0.14	0	0	59.64	0	47.35	0	105.33	76.35	0	128.47	0	0	0	0	65.54	76.24	0	128.78	118.5	0	0	0	0	0	0	0	0	0	0	0	0	0	0	0	0	0	0	0	0	0	0	0	0	0	0	0	0	0
ID:32982	0	0	0	0	0	0	164.55	140.18	142.03	55.93	67.07	0	0	0	0	0	0	0	0	0	0	0	386.6	0	70.08	92.63	0	0	0	0	0	0	0	0	0	0	0	0	0	0	0	145.978	0	131.23	579.165	0	0	0	0
ID:33082	155.58	0	0	171.94	0	94.53	162.71	232.68	267.44	439.71	140.72	136.9	0	0	0	0	0	199.31	50.34	149.03	0	0	493.44	0	263.48	112.84	0	0	0	0	0	0	0	0	0	0	0	0	0	528.65	0	0	0	172.47	294.673	0	235.19	0	410.38
ID:33135	543.46	247.36	311.22	247.72	217.7	216.6	0	901.12	377.07	107.52	600.89	409.04	1298.7	0	0	422.29	180.94	159.77	55.87	0	136.347	0	228.44	633.43	90.64	165.39	116.373	55.426	385.32	514.549	551.609	0	0	0	0	0	0	0	1391.83	859.17	0	0	304.781	0	257.65	66.51	620.13	0	191.98
ID:33209	0	179.64	209.63	258.9	283.05	213.12	346.77	271.42	155.41	327.63	282.47	241.4	249.706	0	98.63	324.18	285.28	0	78.23	392.38	0	0	264.2	464.3	287.11	99.07	0	59.5287	127.83	181.728	222.136	67.3693	141.756	0	0	88.7893	0	0	361.33	340.81	0	0	316.431	251.27	0	0	106.69	0	0
ID:33238	238.73	0	0	5.01	23.4	21.37	0	0	0	0	8.96	47.39	106.187	0	0	0	0	46.43	44.75	0	0	0	0	48.12	0	0	0	0	30.26	0	0	0	0	809.576	225.671	0	0	64.13	0	0	0	0	0	240.7	0	0	0	0	86.47
ID:33284	0	25.6	303.3	134.81	49.37	190.49	70.91	0	26.3	0	162.4	38.43	0	0	0	0	0	0	0	60.55	0	0	165.4	0	350.38	88.53	0	220.143	0	0	0	0	0	0	0	0	0	0	0	0	0	0	0	0	0	0	0	0	0
ID:33602	127.07	0	0	206.55	501.29	248.62	361.38	353.83	76.39	270.67	129.35	19.84	0	580.45	0	0	847.48	88.27	0	140.24	0	0	305.03	226.59	761.05	292.76	0	43.8361	31.88	0	0	0	0	0	0	0	0	0	433.15	259.5	0	233.742	0	0	0	0	173.04	0	0
ID:33727	821.02	114.8	132.05	198.93	201.7	749.64	0	141.26	318.4	644.6	356.79	216.18	0	397.53	419.37	734.22	211.86	72.58	204.59	2171.53	185.951	204.171	650.36	159.7	570.75	244.88	484.123	1010.2	330.07	264.468	273.529	154.576	327.308	0	0	0	0	119.88	0	0	445.65	340.822	0	772.17	736.415	0	0	794.351	0
ID:33776	206.17	0	0	295.9	0	313.63	691.36	670.51	613.08	408.26	270.59	381.17	0	762.4	146.63	0	113.21	405.83	573.16	0	0	0	1294.48	527.16	793.37	441.3	0	129.796	208.58	0	70.308	0	0	140.78	0	0	0	150.51	0	180.42	0	1087.36	393.469	777.2	2270.3	0	184.02	0	190.56
ID:33812	115.72	197.68	53.5	28.41	21.29	108.08	81.72	36.82	0	138.16	73.81	17.57	0	176.53	0	0	209.61	0	0	365.72	0	0	107.67	218.13	223.22	130.61	160.742	411.435	52.75	31.5518	42.0051	0	0	0	0	0	0	34.4	0	0	0	0	0	129.91	0	0	253.04	0	0
ID:33938	0	222.47	350.75	654.12	356.5	96.01	183.48	0	0	282.1	0	240.43	0	0	0	0	0	168.35	191.15	209.27	0	0	138.48	231.51	183.02	0	0	0	90.88	0	0	0	216.027	0	0	0	0	428.66	347.93	563.23	0	0	0	0	0	0	130.18	0	0
ID:33973	1096.67	710.42	495.82	381.79	364.08	653.78	678.79	328.82	1099.7	1193.5	779.47	733.89	520.813	422.53	503.95	294.29	547.42	244.28	107.35	903.31	375.676	219.455	528.39	253.24	358.32	486.46	363.921	321.999	450.41	268.145	441.382	174.131	164.68	267.579	156.682	0	0	372.67	718.54	170.11	177.134	688.433	553.87	1309.59	731.564	385.34	522.93	0	0
ID:34154	267.91	0	0	172.94	51.77	194.93	55.53	23.53	76.4	80.02	130.81	48.82	0	0	0	99.96	0.11	42.75	0	155.27	0	0	0	0	313.24	152.88	0	184.359	51.28	0	0	0	0	0	0	0	0	0	0	0	0	0	0	0	0	0	0	0	0
ID:34186	1028.1	0	0	3394.69	4320.73	1149.29	3243.81	1520.6	831.56	2195.48	989.71	547.12	0	0.674	0	7392.75	6451.81	2451.1	231.22	1939.55	1437.03	1923.47	4750.13	2428.43	4140.57	2390.37	951.833	1752.83	1774.54	1753.48	2438.89	357.199	536.195	0	73.5325	0	0	2033.33	3374.93	0.296	461.518	1825.81	734.465	1668.12	887.29	1547.39	1614.48	0	733.72
ID:34267	109.34	0	42.91	185.28	0	104.79	137.5	0	28.84	0	508.07	0	0	0	0	73.46	0	0	0	241.08	0	0	41.43	95.05	130.51	0	0	81.8156	37.11	0	0	0	0	0	0	0	0	120.4	0	65.35	0	0	0	203.04	0	0	126.19	0	0
ID:34339	272.5	149.15	246.92	356.44	92.41	18.43	65.44	156.96	0	0	29.35	0	0	305.26	0	0	554.15	0	31.45	825.99	0	0	224.26	1060.72	444.1	389.26	0	337.118	184.56	276.044	434.728	0	0	0	0	0	0	268.91	512.8	842.22	304.559	0	193.211	0	0	0	689.36	0	0
ID:34401	0	0	0	0	0	0	0	0	0	0	68.61	0	0	0	69.72	0	0	28.63	0	48.14	0	0	0	0	0	0	0	0	0	0	0	0	0	1268.18	0	23.2435	0	0	0	0	0	0	0	0	0	0	0	0	0
ID:34432	1145.03	0	0	2643.23	4796.2	2453.28	1382.67	2647.05	1041.57	2333.31	1571.12	2392.96	1666.4	4774.21	3396.91	4489.7	3014.42	3052.15	400.78	1710.66	3307.31	4032.95	5613.22	3077.05	5999.36	3539.95	1562.17	1672.06	1674.45	2429.85	2901.42	2583.63	2175.63	0	0	0	1926.02	3685.2	2398.07	5301.04	1261.99	2591.6	0	1636.36	1775.78	1762.53	2209.12	0	1230.27
ID:34510	0	0	0	0	0	0	0	0	0	0	15.25	0	0	240.09	220.05	0	0	28.66	174.34	0	0	0	89.79	0	0	0	0	0	188.08	49.6902	0	0	0	0	0	0	0	0	0	0	0	0	55.9261	0	132.409	0	146.49	0	244.17
ID:34724	0	371.74	370.74	656.35	387.45	0	0	530.43	0	868.83	977.59	633.52	375.037	670.48	706.23	0	0	0	519.25	1116.62	502.544	414.844	0	0	0	0	827.476	0	0	732.53	693.367	354.265	506.652	467.59	0	0	0	0	507.09	924.89	497.244	537.672	0	1436.31	1202.83	697.61	360.43	864.95	515.33
ID:34766	1102.57	0	0	1343.16	0	1152.71	1898.15	1920.4	2276.9	1296.61	781.9	1346.06	518.109	2535.71	2441.13	693.71	552.06	2189.45	1934.88	505.52	140.415	0	3483.21	1898.65	2030.78	1182.31	0	1076.46	1024.81	1051.72	1487.6	0	127.741	1108.74	852.206	0	0	877.34	67.31	1655.52	244.279	1668.3	1794.96	1950.62	3487.94	815.75	703.53	0	588.81
ID:35027	0	0	0	44.56	0	0	0	0	0	133.07	0	0	0	0	0	0	0	0	0	689.58	0	0	3078.98	3026.4	885.24	3085.19	0	149.719	64.86	498.746	514.828	0	0	0	0	0	0	0	0	0	0	0	261.671	0	0	0	0	0	0
ID:35204	0	295.74	123.16	118.24	107.97	125.01	105.85	44.57	67.96	0	0	137.68	0	0	0	0	221.1	38.09	0	95.59	0	0	47.38	138.22	110.16	0	0	130.573	103.28	0	0	0	0	0	0	0	0	122.24	45.52	0	0	0	0	0.9	0	0	0	0	0
ID:35339	5090.23	3878.15	3020.21	3915.48	2797.35	3706.44	5649.81	1764.73	4207.25	4853.6	6055.55	4847.58	6053.15	5790.88	5555.19	4962.8	4730.44	5495.06	3949.18	5652.48	4255.86	3805.94	7080.49	4109.79	3245.36	4329.24	5453.1	5283.68	2753.71	2935.79	3145.12	4464.4	4967.34	3338.91	844.89	0	1559.08	4381.76	1057.99	6604.75	2388.9	3552.63	0	4169.63	3932.96	5756.37	2548.42	9112.06	3762.38
ID:35424	137.96	103.43	53.81	78.79	82.04	0.5	75.54	44.64	28.68	0	214.73	47.36	352.596	0	0	0	0	25.43	26.85	0	0	0	0	41.55	0	0	0	0	80.23	49.0106	0	0	0	96.6856	0	0	0	0	248.27	114.94	0	0	90.1291	0	0	0	81.76	0	0
ID:35535	159.48	171.19	105.96	135.88	175.3	222.32	1095.57	534.29	50.8	171.31	154.1	600.53	436.736	0	0	386.87	312.12	0	0	397.79	0	0	0	204.64	274.19	112.73	196.976	268.676	122.69	260.59	305.739	87.0699	214.892	0	0	11.6372	0	173.23	0	1876.48	0	0	2280.39	589.11	0	0	100.51	378.082	0
ID:35550	0	0	0	348.03	0	276.49	390.19	373.21	582.8	233.47	148.36	157.47	0	0	0	0	0	39.73	166.69	0	0	0	1130.42	391.62	358.62	159.48	0	0	31.21	0	0	0	0	171.399	192.695	0	0	0	0	0	0	295.064	32.5994	374.38	731.741	0	52.58	0	0
ID:35647	99.43	99.71	33.5	76.27	20.09	176.86	0	153.16	69.57	71.43	0	196.79	0	0	0	0	0	64.28	0	400.6	0	0	0	127.96	0	0	0	0	0	126.287	0	0	0	0	0	0	0	68.84	0	0	0	0	0	0	0	0	0	0	0
ID:35712	92.32	0	154.98	246.56	0	0	0	56.99	153.72	61.12	0	30.41	0	0	116.51	0	0	11.22	0	0	0	0	0	0	0	0	0	60.6751	0	122.054	63.5058	65.4081	0	471.221	0	0	0	467.31	0	0	0	0	82.6781	270.03	0	423.2	184.19	0	0
ID:35979	18870.6	0	0	23314.4	42755.1	34170.9	28605.1	16602.9	8763.43	23974.6	15930.9	0.1295	31744.6	0.12965	69144.5	77053.3	86833.7	37470.3	0	20658.7	41170.9	38995.2	58619.2	36390.8	33131.7	31679.7	17833.1	35311.4	29111.3	26885.7	34737.4	38726.2	28825.4	0	166.986	0	20394.5	24858.2	45158.7	37648.1	26476.3	26516.2	8958.38	37992.9	13981.4	27470.5	19015.2	11669	8885.48
ID:36156	1304.8	3927.39	4194.2	4428.78	3898.94	2471.81	2980.79	5146.11	3695.01	3432.74	3075.76	3606.73	6105.89	4484.46	10376.9	8317.28	9328.75	2686.43	3881.08	6112.9	3225.57	4169.94	3898.03	5387.88	6260.37	3230.16	1620.21	4466.25	2395.32	1967.49	3547.51	4588.83	2761.13	0	0	0	2935.17	9572.83	8490.87	14473.6	4525.77	1845.52	3611.52	2537.53	2929.65	5225.42	4036.13	5285.37	3202.12
ID:36331	0	0	0	0	0	0	0	0	202.27	431.36	215.9	0	0	0	0	0	0	11.06	160.63	0	0	0	0	0	0	0	0	0	167.89	54.6693	0	0	0	0	0	0	0	0	0	353.62	0	322.495	0	342.02	0	0	480.82	0	0
ID:36345	570.3	519.11	561.15	514.11	541.89	738.52	406.39	501.26	404.44	787.69	491.22	507.67	391.75	0	0	1342.44	0	843.65	570.75	610.78	600.623	543.696	1291.06	755.84	866.98	608.98	638.355	0	609.32	661.34	709.591	748.449	690.259	0	0	0	0	0	543.71	952.72	0	0	887.562	300.11	0	790.1	254.02	0	545.04
ID:36350	0	24.49	91.33	152.04	105.7	124.86	54.07	0	176.34	287.88	177.12	0	0	0	0	46.22	161.66	0	0	345.21	0	0	327.97	139.86	207.36	173.96	0	0	0	0	0	0	0	0	0	0	0	0	398.74	0	288.394	256.733	0	322.96	0	0	302.57	0	49.12
ID:36586	95.81	0	0	84.94	0	0	0	0	60.64	0	0	0	0	0	0	0	0	102.95	0	0.1	0	0	431.83	493.26	163.83	237.03	0	48.7128	39.09	0	0	0	0	0	0	0	0	0	0	0	0	0	0	185.24	179.528	0	363.28	0	69.88
ID:36769	0	76.15	181.42	216.03	114.03	0.38	395.41	147.59	661.17	0	516.59	0	0	0	0	136.47	203.18	597.76	0	278.04	0	0	66.96	0	91.73	0	186.983	0	136.41	0	0	0	0	0	0	0	0	268.86	60.9	280.61	0	0	0	79.08	0	0	0	0	98.11
ID:36784	117.48	153.44	78.97	194.97	149.33	152.57	136.16	129.72	59.79	0	156.19	132.61	0	0	0	105.94	95.95	125.53	0	472.91	0	0	129.61	145.97	159.61	123.08	0	377.729	100.81	0	0	0	0	0	0	13.6106	0	0	117.46	317.48	140.784	0	0	313.94	0	0	0	0	79.6
ID:36819	464.22	305.33	122.86	199.37	181.21	454.76	0	211.32	118.91	209.01	130.79	132.47	137.48	585.98	185.5	413.81	226.88	213.82	0	313.38	0	0	570.47	809.75	120.3	262.19	155.891	1109.88	222.72	31.339	73.3099	0	0	0	0	0	0	198.3	0	67.81	0	0	0	1262.23	0	0	0	0	0
ID:36858	380.66	499.7	701.44	1170.95	886.23	659.04	424.3	801.22	467.88	313.24	727.42	925.46	467.427	416.72	997.28	1172.57	1154.29	148.95	528.88	1318.58	255.225	199.725	607.08	833.92	2910.5	762.67	275.076	304.984	1204.22	442.606	799.599	574.738	555.96	0	0	0	358.344	1253.73	944.89	1629.59	673.023	0	820.273	378.17	0	0	1056.87	0	394.14
ID:36868	1241.07	0	0	637.9	113.18	792.48	259.18	324.34	210.53	276.36	142.08	368.86	0	601.45	312.62	163.43	356.3	398.22	768.49	321.01	0	0	1680.22	472.99	814.07	280.06	0	355.014	237.71	63.4491	176.187	0	0	435.341	973.51	0	0	0	0	158.78	0	513.463	0	0	539.701	0	0	0	0
ID:36880	0	68.4	59.35	174.44	98.49	379.22	301.14	97.01	51.29	923.22	160.61	76.09	84.7895	288.25	482.87	0	193.28	28.62	0	2085.3	0	0	0	199.38	296.65	146.44	0	0	242.85	120.375	0	0	0	151.91	0	0	0	0	0	668.29	462.378	0	173.25	0	0	0	223.31	0	1326.61
ID:36988	1621.7	0	0	446.61	0	410.9	1092.18	1654.95	880.28	2095.75	522.64	678.95	683.062	1274.15	0	0	259.33	1407.75	1030.8	669.96	0	0	3128.3	2060.04	1417.62	616.21	0	445.171	337.04	0	195.271	0	0	296.006	1413.09	0	0	0	573.36	2449.19	368.944	2791.69	85.6118	1746.35	2105.79	0	1108.52	0	2329.4
ID:37056	5080.78	6164.52	6463.57	9224.67	7348.04	6287.7	8983.68	7656.23	4996.41	8596.93	5634.73	6790.72	11477.3	11253.8	13180.8	19719.1	18683.9	3234.49	6443.37	13186.5	10039.8	11758.5	6363.36	11222.5	12237.1	6667.91	6604.08	5754.89	7200.76	7400.77	9795.53	8088.03	9737.85	76.7197	0	10.09	6135.34	20265.9	17451.8	23397.9	11112.8	4044.9	9042.26	5831.72	4563.57	18178.9	7547.69	10443.7	7174.17
ID:37124	0	59.83	303.9	177.08	83.51	77.78	0	155.13	0	0	131.46	0	0	0	0	0	0	107.21	51.16	110.77	0	0	0	0	228.53	73.21	0	0	0	0	0	0	0	0	0	0	0	0	425.22	289.15	0	0	0	0	0	0	0	0	0
ID:37420	458.13	31.38	741.13	840.14	930.89	0	592.24	441.87	638.09	0	844.09	44.01	1323.97	809.33	889.75	1311.03	629.49	601.84	144.84	2080.43	269.912	0	432.66	951.69	575.09	764.58	986.58	469.343	437.43	0	0	650.098	424.573	0	0	0	0	399.76	2121.58	1542.5	726.189	0	749.651	162.65	0	0	660.81	0	88.89
ID:37501	0	0	0	182.5	0	78.59	0	0	218.01	284.39	41.66	0	0	0	0	0	183.85	0	0	0	0	0	0	0	0	0	0	0	0	0	0	0	0	0	0	0	0	0	0	0	0	289.021	0	181.97	0	0	0	0	0
ID:37603	0	0	0	171.02	332.7	194.77	0	322.95	89.58	0	111.5	161.66	0	0	0	82.09	497.69	96.61	0	253.66	0	0	0	110.52	438.32	273.05	0	0	0	87.7976	0	0	0	0	0	0	0	0	0	0	0	0	0	206.36	0	0	0	0	0
ID:37650	1107.99	0	0	640.75	0	473.12	741.14	515.07	261.8	457.43	139.18	141.68	0	2692.02	0	1376.55	569.79	507.1	439.8	760.96	0	0	2025.17	330.1	668.48	623.78	0	1581.11	1066.45	211.868	297.93	0	0	1529.95	1471.65	0	0	1512.75	0	1379.1	0	1145.17	0	341.79	1072.14	0	691.89	0	1418.15
ID:37662	1256.34	2051.57	4576.65	3614.47	3258.54	1946.52	1932.7	2699.65	682.97	2555.32	947.04	2468.54	3208.1	1242.86	2991.43	5542.71	2261.75	1791.88	2666.83	5381.38	589.25	452.186	2510.77	4504.48	4017.56	2405.76	2109.58	2290.31	2349.66	2219.18	3388.97	906.063	2973.84	0	0	0	2593.58	7542.19	1717.36	7849.5	2402.25	1550.86	0	1179.81	0	2756.37	1395.19	4763.47	2495.83
ID:37698	2558.14	4856.47	0	2446.02	2590.45	5405.15	3378.37	2958.12	2814.7	0	5717.12	2418.7	5316.57	5869.91	4944.84	6057.97	4312.21	2182.72	2268.47	2476.62	649.633	2229.51	4038.75	5270.08	0	3266.64	2550.32	5406.51	9681.28	261.885	707.822	568.217	531.841	1804.72	879.864	0	0	4463.42	0	800.36	2146.24	2589.87	3765.87	3604.83	2369.66	0	3124.45	0	0
ID:37903	5133.22	0	0	4154.72	0	2737.21	2619.84	3388.59	3609.9	5608.16	1972.3	4815.3	8097.56	7848.87	4623.88	1151.31	2050.7	9262.68	9946.24	4219.95	1138.09	1007.07	7318.52	3798.65	7312.87	4329.52	0	5808.22	4678.29	1775.18	2598.62	613.242	415.623	2571.97	6136.44	0	231.639	918.05	3324.25	18115.1	2380.15	4516.87	4233.71	3198.74	9888.29	1534.01	6722.1	0	6352.02
ID:37949	1692.42	2420.39	3098.43	3350.44	2775.42	2395.61	2716.97	2940.76	1466.64	1929.47	1864.85	1796.92	3842.65	3383.6	4215.76	7429.98	4020.1	2507.08	2335.33	5155.2	2757.5	2558.11	2423.34	3769.55	4743.57	3512.17	2063.42	1653.7	1841.91	2079.69	3467.39	4018.46	3246.6	0	0	24.5797	1154.3	5317.81	6308.05	7355.39	4717.97	1107.93	3410.34	2697.44	1083.03	7673.98	3504.98	0	2680.26
ID:38510	0	0	87.16	270.36	105.94	247.94	85.69	0	0	0	0	23.95	0	0	0	0	0	200.65	0	552.74	66.3171	0	0.35	0	278.44	0	0	3135.81	48.95	116.51	156.85	0	0	0	0	83.5044	0	0	0	0	0	0	145.538	292.15	0	0	0	0	0
ID:38605	6509.72	5994.78	5498.58	5510.69	7107.72	8725.96	5605.29	2701.1	3895.52	5098.84	7768.72	8448.54	9556.25	5754.12	4297.12	6065.24	9242.23	5140.15	2552.7	5953.38	4276.34	2434.88	9566.84	6202.97	2883.36	4062.81	3763.35	2254.72	6996.14	5681.97	6603.9	2593.08	4400.45	5887.04	3239.93	1850.83	971.556	1987.33	1365.31	7025.41	4657.89	7048.87	11839.4	3996.07	7890.12	9045.84	5052.3	12688	6271.16
ID:38617	0	479.48	134.16	285.58	298.32	272.29	346.35	216.91	306.97	257.47	498.95	553.84	0	0	0	129.18	202.8	294.52	152.24	0	0	0	156.12	0	208.48	258.24	0	179.299	187.86	0	76.2945	0	0	0	0	0	0	0	217.31	704.28	0	0	134.793	129.56	0	0	63.52	0	0
ID:38752	4970.38	0	0	8107.3	11670.6	2245.51	6076.77	3695.43	1979.56	3949.11	5066.16	2806.86	4578.75	13023.9	5154.49	13765.7	19651.1	6573.21	2369.16	4059.17	7891.67	7175.28	19118.3	4391.9	7519.6	3573.08	4240.41	8462.73	7273.8	7695.82	9206.56	4948.95	4305.89	0	19.2674	0	3294.36	4546.18	4310.7	23618.8	4570.71	5247.19	3631.64	3909.73	5920.72	4709.53	4983.51	1356.19	4526.38
ID:38780	117.42	0	0	0	0	463.78	64.37	0	0	0	42.16	0	534.004	626.71	87.68	0.13	519.05	46.54	192.83	0	0	0	629.5	0	0	256.85	54.6052	0	0	0	0	0	0	0	0	0	0	152.38	0	0	0	0	0	301.58	0	0	0	0	30.35
ID:38798	1685.22	3009.68	2872.11	3002.97	3415.6	3907.06	2508.02	3907.92	1569.62	3060.6	3506.57	6284.51	3712.51	6304.92	4853.2	6951.84	6444.46	2304.11	3517.66	2449.1	1142.55	1230.85	4877.93	5568.5	5623.74	3701.84	2373.44	1291.25	2847.32	2855.52	2933.72	1695.93	1684.18	6393.73	1069.54	497.806	786.662	3295.21	3708.45	2797.97	4662.65	3512.31	4583.54	3835.3	2458.12	2782.51	3636.1	1444.25	3399.22
ID:38879	270.96	241.15	268.62	163.18	184.44	0	151.06	25.96	196.74	57.8	156.02	290.83	0	0	0	0	73.43	96.53	0	587.83	921.554	861.824	0	513.98	512.72	0	1075.55	355.305	74.41	70.4669	156.137	874.19	929.853	0	0	0	828.481	0	0	0	262.177	0	165.089	0	0	699.14	0	1600.35	0
ID:38910	0	128.76	177.94	109.98	176.5	84.85	34.03	0	25.76	0	137.3	0	365.93	0	0	0	276.93	0	0	0	0	0	37.01	281.85	128.83	297.6	0	83.7809	58.3	0	0	0	0	0	0	0	0	219.8	510.96	0	0	0	0	184.68	0	0	216.94	0	163.98
ID:38951	1493.93	0	0	812.52	0	725.09	704.53	1647.24	962.94	1233.1	389.24	327.12	46.2983	0	0	0	50.12	701.37	1370.57	938.61	0	0	2142.45	0	1347.45	579.69	0	801.316	399.92	0	0	0	0	464.221	953.432	0	0	890.16	0	2080.45	166.954	1016.72	534.445	579.3	1810.7	0	1502.31	0	642.46
ID:39163	0	0	47.8	137.88	158.44	157.23	0	261.12	355.91	0	750.92	0	0	0	0	0	0	0	0	212.97	0	0	0	0	0	0	0	0	0	0	0	0	0	0	0	0	0	0	57.95	0	0	0	0	0	0	0	0	0	0
ID:39276	130.28	0	0	17.95	0	0	84.37	0	96.89	60.69	0	0	0	0	289.09	0	0	40.13	0	347.32	0	0	0	0	77.7	0	0	224.214	0	0	0	0	0	0	76.7137	41.9321	0	0	0	0	0	0	0	235.47	0	0	0	0	0
ID:39607	0	167.68	336.95	537.5	538.78	231.21	372.26	1511.14	1746.76	100.56	4449.14	185.31	169.714	0	0	0	653.53	2637.59	1117.3	0	0	0	0	0	69.82	305.56	84.4132	0	182.42	46.4799	109.901	0	0	0	0	0	0	796.37	0	999.52	0	0	183.928	124.1	0	0	0	0	0
ID:40091	2619.44	3099.81	4789.25	4057.9	5026.61	3185.51	2442.97	4852.43	2261.39	3186.32	1805.88	2577.06	5380.66	5511.29	11766.3	14893.4	7668.72	3626.63	4504.04	5969.09	3089.07	5954.31	2970.2	5476.28	0.1249	5971.77	2085.79	6480.15	3528.89	2659.01	4687.11	3804.15	3835.41	52.0572	0	0	3142.13	8695.53	15410.4	20544.2	3292.64	2452.73	3987.23	2906.75	3538.92	7082.81	5694.02	4392.26	4375.59
ID:40221	204.25	0	0	90.61	18.18	0	0	0	0	312.63	0	49.37	0	925.44	0	0	0	0	0	0	0	272.269	142.51	140.03	152.89	0	0	0	0	0	0	0	0	0	0	0	0	0	0	0	0	430.245	0	0	0	0	475.21	0	0
ID:40243	0.2017	17082.9	13124.5	20196.3	16515.9	0.2579	0.2372	0	25807.3	23144.8	34494.8	28503.5	38154.9	38512.7	0.3611	36519.6	21505.1	28603.6	21622.4	28746.2	16290.2	17479	25649.7	13436.5	22407.9	22858.4	15468	22093.6	17949.1	22039.6	26910.9	15298.7	16908.4	23510.9	0	1714.15	7515.91	12874.4	8540.65	28762.6	19511.9	25711.3	32729.6	12266.5	25587.5	28665.1	18904.7	45621.8	23271.5
ID:40260	1676.07	1656.72	350.5	1646.25	496.28	1188.91	679.55	815.05	1717.77	863.11	592.16	1412.95	0	592.38	647.45	429.19	743.14	417.95	789.33	1026.22	342.609	222.689	1093.28	672.19	533.98	1016.68	0	1286.58	552.78	328.441	399.086	341.125	437.002	308.854	0	0	0	1429.06	540.11	4382.21	847.484	164.589	1018.83	677.28	0	0	546.75	0	778.64
ID:40277	0	0	0	0	0	0	531.56	314.45	0	0	0	1351.76	0	0	0	0	0	0	0	0	0	0	0	0	0	0	0	0	0	0	0	0	0	0	0	0	0	0	1305.96	2610.76	0	0	1979.09	1834.12	0	0	0	0	3071.1
ID:40294	0	258.9	237.13	278.25	289.44	268.04	212.96	157.86	0	0	443.88	152.1	510.408	0	0	91.01	150.68	421.4	195.17	0	0	0	123.95	90.9	0	69.86	164.247	0	338.12	0	66.4099	0	0	0	0	0	0	0	278.85	557.34	276.541	0	167.958	250.06	108.837	0	314.21	0	485.67
ID:40344	0	39.54	36.79	95.72	66.35	78.86	0	0	164.27	0	0	0.23	0	0	0	123.33	0	0	0	450.01	0	0	167.49	0	167.98	0	0	142.466	0	0	0	0	0	0	0	0	0	113.97	0	0	0	0	0	0	0	0	0	0	0
ID:40366	0	0	0	0	0	0	0	0	0	0	0	0	0	0	0	0	0	0	0	0	0	0	0	0	0	0	0	0	0	0	0	0	0	0	0	0	0	0	0	0	0	0	0	0	0	0	0	0	0
ID:40541	0	0	0	0	0	0	188.6	0	0	0	0	0	167.364	0	0	0	0	0	0	1797.8	0	0	0	56.02	0	0	143.737	1055.08	0	87.8892	0	0	0	0	0	0	0	117.92	0	603.24	624.599	0	120.509	0	607.195	0	0	0	102.89
ID:40645	0	233.28	1035.39	0	0	0	0	0	0	0	0	0	0	0	0	0	0	0	0	210.89	0	0	0	12119.9	0	0	0	0	29.49	0	0	0	0	0	143.294	0	0	5132.54	0	0	0	0	0	0	0	0	527.45	0	0
ID:41166	0	81.35	210.91	297.84	258.74	0	0	0	0	0	0	0	0	0	0	0	150.55	1508.07	590.68	0	0	0	0	0	0	81.97	0	0	0	0	0	0	0	0	0	0	0	566.86	0	0	0	0	0	0	0	0	0	0	0
ID:41431	1722.83	1894.42	1788.66	2742.82	891.89	1809.61	1638.69	1384.37	1799.58	1855.36	1483.48	1499.86	3185.75	2048.59	1957.73	4608.63	3995.84	2069.53	2194.05	4430.45	2982.89	3105.1	1737.13	2558.99	3649.29	2917.69	1461.13	1500.65	1799.5	833.769	1598.94	2423.08	2571.99	0	0	0	1965.19	6453.84	3677.78	7038.73	1442.69	1336.16	2205.04	1383.91	2530.27	3779.8	3657.55	3028.62	3449.43
ID:41434	155.69	126.74	100.77	145.94	140.49	0	456.53	79.02	173.99	429.6	99.77	129.85	984.581	282.5	205.17	192.4	225.21	137.6	177.36	984.37	0	0	1155.97	0	200.64	237.54	726.815	736.839	114.39	0	65.7051	73.3272	0	124.929	105.581	0	0	0	171.08	0	655.281	506.882	164.511	207.9	0	0	0	0	814.81
ID:41471	0	230.45	408.33	104.96	323.12	0	268.7	0	642.11	0	480.87	0	0	312.76	671.05	268.94	601.9	0	1659.58	209.24	0	0	329.18	209.47	320.03	344.14	193.904	648.405	352.64	0	0	0	0	0	0	0	0	0	155.95	0	0	0	0	0	0	0	0	0	0
ID:41485	322.37	189.27	214.12	339.79	175.62	271.17	0	0	181.13	0	166.01	255.05	0	219.46	0	137.15	239.45	278.22	65.83	0	124.194	130.089	0	481.07	277.82	320.12	0	0	184.96	670.459	344.079	0	99.5752	603.655	0	0	0	415.84	0	179.78	0	0	577.51	0	0	329.78	780.47	0	0
ID:41513	0	1102.22	3384.43	0	0	0	0	1508.74	716.92	0	0.9	1306.55	0	0	0	0	0	0	56.76	0	0	0	0	1896.58	1117.89	1129.92	0	1368.2	9013.26	0	0	0	766.954	0	0	1972.45	0	584.32	4742.7	778.65	0	4146.98	0	0	0	0	7885.27	0	6196.15
ID:41514	341.84	95.54	0	868.5	2993.08	574.62	626.41	113.45	653.38	0	363.22	497.69	1553.99	143.26	164.72	301.3	212.42	1043.25	478.69	0	2392.58	0	119.08	0	89.71	136.71	2113.75	200.145	0	5264.24	8784.84	7559.28	3437.67	101.083	0	0	443.759	0	0	1997.7	684.359	0	4446.24	2191.79	0	2702.46	0	2080.9	0
ID:41601	2261.88	2106.66	1049.74	3712.23	3388.91	3402.92	3191.09	1560.75	3402.09	2355.78	6043.55	5403.24	1852.34	3891.81	4169.63	5379.61	3298.63	3960.55	2743.44	4454.42	3112.38	2595.87	4259.93	1600.84	4395.99	2695.09	1915.08	1783.59	2433.66	2947.91	3043.47	1893.48	2406.14	0	0	0	816.046	3481.26	3073.39	4172.7	3377.42	1459.42	4009.6	1781.83	0	2654.19	270.16	2389.34	1911.14
ID:41665	0	243.05	76.62	96.75	48.44	58.47	60.69	133.85	372.21	79.16	355.64	162.41	0	0	0	62.65	0	352.96	358.33	103.68	0	0	0	0	0	0	76.3082	129.372	73.98	0	0	0	0	0	36.5053	0	0	150.94	0	99.67	0	0	0	104.13	0	0	0	0	67.95
ID:41770	0	0	557.91	0	193.53	0	0	0	0	0	0	0	0	654.54	0	508.08	198.01	0	0	255.82	0	278.816	0	264.46	945.98	200.64	0	396.864	0	0	0	0	0	0	0	0	0	711.74	487.11	0	0	0	0	0	0	0	86.76	0	0
ID:41833	862.21	18.39	0	32.24	210.96	0	86.03	86.96	0	0	678.36	24.36	647.964	0	469.33	777.67	275.74	270.39	503.01	1183.94	312.942	0	0	1640.78	309.19	483.96	171.769	250.472	0	508.375	773.623	469.814	532.069	0	0	0	0	0	431.31	0	1614.54	0	1056.58	0	0	608.49	1116.43	0	1403.21
ID:41869	0	0	0	0	0	0	24.44	13.94	50.62	0	0	0	0	0	0	0	0	282.31	0	0	0	0	425.15	0	118.46	73.58	0	0	0	0	0	0	0	0	0	0	0	0	0	0	0	250.115	0	591.82	820.406	0	0	0	0
ID:42150	313.37	16.63	564.71	549.9	874.7	298.91	211.7	389.97	615.17	0	0	0	0	397.59	795.71	261.98	496.16	34.68	0	1609.96	307.23	237.68	496.75	291.8	0	287.83	0	0	44.27	0	0	0	109.059	0	0	0	0	0	474.27	1592.27	0	248.524	0	0	0	793.29	1022.01	0	1955.45
ID:42188	0	1336.63	0	149.56	0	0	0	699.5	919.88	1891.55	806.08	1214.87	345.144	0	0	0	176.06	0	0	0	0	0	0	0	469.63	0	0	940.669	0	393.224	408.337	0	0	0	0	0	0	0.6	0	0	0	0	0	0.96	0	0	0	0	0
ID:42216	588.62	193.12	285.19	182.78	236.36	60.78	59.28	115.18	0	0	94.83	0	179.179	0	0	0	0	229.87	0	425.17	0	0	0	132.9	150.86	71.4	164.418	0	231.03	0	0	0	0	0	0	0	0	0	453.28	374.22	0	0	0	0	0	0	421.34	0	97.18
ID:42304	1074.1	586.24	1039.39	1824.46	1522.66	1619.1	1648.81	1141.06	2382.33	1151.35	2807.38	2731.83	734.727	1607.56	1625.15	1638.68	1651.73	1875.82	1181.87	2865.51	1591.97	1547.95	1720.88	755.43	1758.25	1478.3	1435.26	337.388	1225.39	1325.64	1252.94	952.546	1507.26	0	0	0	524.807	1158.45	1674.14	3288.76	1471.74	1006.94	1492.76	1176.78	891.455	0	1242.15	836.516	1528.27
ID:42378	345.7	811.37	288.46	502.6	248.19	517.28	511.2	692.95	1343.48	670.07	1024.61	1002.94	72.2264	157.52	198.06	259.33	183.16	767.42	832.74	59.52	0	0	191.71	161.22	217.27	212.62	356.357	713.713	189.66	0	0	0	100.301	0	0	0	0	481.6	0	310.22	0	0	0	517.94	0	0	76.25	0	325.84
ID:42404	133.18	540.51	748.54	381.62	326.26	407.43	0	570.78	410.66	179.78	169.32	177.69	64.6264	327.93	128.09	914.98	645.85	632.51	97.75	515.64	0	0	0	1408.45	743.88	0	0	0	32.09	0	0	0	0	470.805	243.793	59.8824	0	979.43	0	123.58	0	0	0	0	0	0	0	0	0
ID:42458	0	50.6	15.18	127.57	29.19	332.23	0	590.74	825.02	0	277.31	0	193.86	0	0	0	0	0	0	294.98	0	0	0	0	0	0	0	0	0	0	0	0	0	0	0	0	0	0	254.6	289.75	0	93.2316	0	0	0	0	0	0	0
ID:42594	486.98	0	0	366.92	0	103.76	744.54	271.79	368.78	760.53	347.05	347.57	49.7418	1212.67	656.58	1128.63	145.9	2674.82	1112.74	192.78	0	0	2654.39	1409.29	1199.57	794.15	0	502.862	464.92	0	662.554	79.8231	0	439.481	400.879	0	0	0	141.83	530.97	351.895	2057.26	45.1267	2812.91	4835.56	0	1041.72	0	1071.21
ID:42683	0	458.86	115.71	0	129.93	0	74.32	0	83.38	144.6	104.58	235.36	0	0	0	0	104.73	0	0	0	0	0	0	37.26	0	0	0	0	0	0	0	0	0	167.472	0	20.9681	0	0	0	0	105.609	0	0	1669.68	261.801	0	0	0	0
ID:42722	0	27.8	514.61	159.28	319.37	106.94	0	58.6	0	0	94.73	138.24	0	0	0	0	0	224.23	102.01	231.05	0	0	180.5	312.88	0	0.1	0	0	123.55	0	0	0	0	0	0	0	0	361.08	0	0	0	0	0	136.29	0	0	0	0	0
ID:42776	1623.56	335.28	151.81	166.94	86.72	425.08	165.72	127.57	178.88	174.59	144.95	204.04	0	0	0	0	178.14	295.08	247.34	410.9	0	0	154.11	0	98.96	243.23	242.069	426.214	322.48	0	0	96.7576	217.479	140.142	0	0	0	312.28	0	249.54	0	201.382	67.6241	171.5	0	0	97.73	0	133.94
ID:42806	0	0	0	342.52	196.07	155.86	0	207.52	63.8	142.14	116.85	117.49	0	80.82	0	338.61	486.26	292.33	0	0	0	0	633.07	204.82	687.6	222.68	0	0	0	135.463	65.0307	0	0	0	0	0	0	359.43	0	0	0	238.849	0	0	0	0	0	0	0
ID:42832	0	0	0	0	0	0	137.52	108.54	133.1	140.77	93.27	0	0	0	0	0	0	300.21	0	0	0	0	13.42	204.07	0	0	0	0	254.54	0	0	0	0	0	510.322	0	0	0	0	0	0	0	0	0	395.194	0	0	0	0
ID:42866	125.25	717.23	132.71	294.91	137.63	357.51	74.02	289.8	91.49	61.65	90.19	172.73	0	112.94	0	0	535.2	312.64	318.01	45.13	0	0	699.99	547.58	512.59	251.57	0	0	143.3	0	0	0	44.557	0	0	0	0	214.31	0	0	0	0	140.779	137.72	0	0	231.71	0	148.38
ID:43226	0	0	0	50.29	58.88	96.97	247.78	0	0	143.97	0	0	0	0	0	0	0	0	0	609.86	410.563	214.672	1045.11	531.57	353.81	521.14	490.274	593.7	376.69	289.627	308.219	293.577	371.762	376.882	67.7775	0	0	251.02	0	280.98	329.886	0	547.293	204.64	402.951	386.45	186.43	0	303.45
ID:43442	4834.19	0	0	3148.47	0	1452.75	3171.9	2461.46	1883.71	3267.03	2201.33	2184.39	4395.87	6315.69	5838.29	4801.63	1373.2	13668.2	8004.6	1444.14	2217.54	2342.77	0.1179	6694.88	0.1128	4825.89	134.189	3755.54	5536.3	1773.31	4717.87	3334.45	2601.88	2074.42	2598.13	0	980.792	1402.59	2904.38	4990.16	1915.34	8261.05	3558.88	9024.52	17397.8	5516.89	4613.15	0	4885.75
ID:43543	2177.61	4888.32	1746.77	2164.61	2717.81	3109.67	2244.61	796.91	1663.39	1962.49	1537.39	3562.67	4612.63	5214.33	4026.71	3343.39	4977.37	2295.12	2338.68	2402.9	1333.08	1919.46	1590.63	3010.36	3610.71	2193.73	2237.28	5664.2	3836.86	1153.19	1105.3	1106.01	1798.98	2047.63	1252.03	0	1633.67	1926.24	0	0	2642.99	2025.87	0	7523.18	4497.54	3069.16	2346.48	4121.33	4182.66
ID:43660	0	0	0	15.65	0	0	0	66.71	73.41	64.1	134.86	90.46	0	0	0	0	0	0	441.58	0	272.299	0	0	0	0	0	206.985	0	0	0	0	0	0	0	0	0	0	0	0	0	0	0	0	0	0	0	0	0	0
ID:43691	52.35	62.25	76.89	30.14	59.58	0	80.18	0	0	0	236.44	0	518.114	0	0	0	0	63.81	0	0	0	0	0	0	0	0	624.315	0	231.82	0	0	238.368	122.663	0	0	0	0	0	377.76	143.46	0	0	0	0	0	0	73.92	0	0
ID:43715	0	0	0	0	0	0	0	0	0	0	0	0	911.11	212.21	188.12	0	202.73	0	0	156.32	0	0	98.41	179.11	0	41.18	189.19	0	0	0	0	0	0	0	0	0	0	0	0	0	186.239	0	0	0	0	0	242.02	0	0
ID:43794	0	0	0	33.71	43.76	0	0	0	78.22	0	6.24	0	0	0	0	0	0	0	0	86.1	0	0	66.11	98.44	0	0	0	0	0	0	0	0	0	0	0	0	0	0	0	0	0	0	0	139.17	0	0	0	0	0
ID:43828	0	0	0	0	0	0	0	91.51	98.73	99.59	103.18	135.03	0	0	0	0	96.01	20.4	0	133.47	0	0	227.74	0	83.76	80.49	0	0	0	0	0	0	0	0	0	0	0	0	357.62	0	0	0	0	0	0	0	57.62	0	0
ID:43851	0	0	0	727.39	84.87	160.15	0	0	35.07	0	129.21	0	102.066	0	601.88	0	0	933.63	0	1291.09	333.037	200.127	45.84	151.88	0	0	0	554.526	0	0	0	0	0	0	0	0	0	0	0	153.88	501.198	520.857	0	289.35	0	0	385.03	0	0
ID:44464	0	0.12	195.32	41.55	147.02	65.86	0	0	0	0	55.51	0	0	0	0	109.76	172.46	0	0	257.07	0	0	0	0	0	0	251.511	0	0	82.7179	0	58.7241	95.4009	0	0	83.1114	0	92.68	0	0	0	0	105.89	183.75	0	0	127.06	0	208.6
ID:44524	2172.25	585.82	325.6	982.72	936.3	583.79	676.82	0	466.23	473.53	461.53	584.01	682.705	2089.59	790.26	892.12	929.49	2653.66	1045.4	894.28	589.499	529.96	2577.42	0	662.19	430.46	1058.39	1164.65	499.68	398.403	829.57	441.109	479.736	0	0	0	461.265	630.31	0	1003.65	498.674	215.475	1669.57	1128.57	285.895	1106.76	222.51	1941.45	437.9
ID:44535	0	161.36	106.16	185.59	76.99	106.24	0	0	0	0	248.76	79.71	0	0	0	622.77	226.37	28.39	0	349.26	0	0	431.95	283.66	34.29	0	153.115	214.617	190.86	0	0	0	0	0	0	0	0	109.41	0	725.86	0	0	0	0	0	0	0	0	0
ID:44592	2780.67	3008.14	3908.14	4824.04	4155.03	2374.35	3282.16	3604.22	0	2827.59	1390.69	1730.86	0	5446.39	3074.12	11172.7	5338.88	3770.61	3590.96	5494.31	4349.56	6332.89	2355.32	6291.34	7382.73	5569.55	3023.52	4881.04	3718.29	2691.25	5076.38	6591.82	6825.93	40.6096	59.5525	0	4962.62	9811.35	40.77	12232.1	5023.18	1981.18	4684.26	2814.91	2186.73	0	7116.62	3743.56	4685.48
ID:44618	20464.3	0	0	0.1976	0	0.1221	15340.9	0	6969.93	11030.5	9516.82	11491.7	14917.7	37544.4	41853.5	23654.7	6966.79	55610.2	63535.4	8943.89	20625.2	31290.8	0.3147	19472.5	20957.4	0.2251	3607.36	30286.8	0.25	15484.6	17930.8	33383.1	22717.9	8947.79	11452.1	0	7367.82	9870.86	12986.9	33730.7	7103.26	30711	20447.6	26131.3	40026.6	13864.6	0.1252	0	23045.6
ID:44633	0	3594.47	8875.61	879.15	0	3043.24	0	313.01	714.29	1056.11	1835.47	1977.32	547.876	0	0	0	319.5	0	0	2094.34	0	0	0	5012.35	0.1264	8318.33	0	3007.06	7602.95	379.976	331.521	0	0	0	0	1038.9	0	2552.17	2931.17	522.17	0	3514.52	572.475	0	0	0	1727.16	0	7690.26
ID:44679	70.15	235.75	1190.3	654.18	1017.82	377.35	211.9	726.03	116.13	0	512.62	0	73.3582	0	0	707.55	0	936.91	93.48	2180.11	0	0	67.96	280.84	1009.75	772.66	243.804	440.575	308.22	0	0	0	0	0	0	0	0	471.24	2310.47	1030.79	469.317	0	0	0	0	0	406.76	0	91.46
ID:44718	2590.28	0	0	2851.57	2654.74	2461.86	1064.99	1731.45	724.2	1269.02	1128.41	2118.8	2092.32	4445.33	3306.99	4714.27	3100.95	3010.88	2994.16	1658.93	3589.51	3314.25	6839.49	2368.43	6292.19	2829.24	1645.64	1757.78	2156.38	2458.15	2952.41	2285.01	2896.72	0	17.5794	0	3801.1	3797.05	4385.19	4255.17	1175.97	3613.33	1243.77	979.87	2729	2574.28	2711.05	0	2029.57
ID:44744	0	0	0	0	0	462.88	0	61.42	445.34	106.46	193.32	262.05	0	1070.38	1921.56	547.19	519.2	824.97	0	194.64	0	0	70.45	193.44	208.9	0	0	68.7979	342.38	0	0	0	231.589	0	0	0	0	781.92	85.05	232.61	0	0	0	208.29	0	0	0	0	137.27
ID:44802	207.65	120.01	94.88	160.42	155.18	162.79	83.22	44.87	182.52	0	0.39	210.54	59.1564	0	0	0	103.21	176.35	0	0	0	0	168.83	0	74.41	115.84	0	86.0037	23.4	0	0	0	0	0	0	0	0	66.85	151.96	247.83	0	0	122.601	59.1	88.4123	0	0	0	220.3
ID:44969	364.66	0	0	316.04	0	515.13	290.49	130.76	142.67	205.52	111.4	17.07	0	292.41	0	295.61	88.08	1042.76	555.76	0	0	0	728.08	720.84	1196.61	273.22	0	679.454	293.65	0	115.156	0	0	740.472	273.906	0	0	233.96	144.75	138.88	0	509.606	0	205.84	618.546	0	530.5	0	194.04
ID:45243	0	0	1016.26	1057.91	630.08	60.74	128.02	128.84	417.44	197.7	0	773.46	0	0	0	0	0	588.68	0	259.79	0	0	202.11	238.89	1493.84	0	0	0	0	0	0	0	0	0	0	0	0	341.36	0	0	112.472	0	767.059	0	0	249.48	871.18	0	0
ID:45290	294.44	0	0	15.08	0	0	0	404.21	0	0	0	0	0	0	1019.27	1518.38	0	0	0	895.81	860.151	948.386	438.06	1039.24	0	0	0	1118.26	0	792.858	1232.56	0	1223.66	0	0	0	517.067	752.5	910.31	0	568.169	0	0	367.98	0	0	0	0	0
ID:45384	432.42	300.07	148.15	264.83	0	441.79	236.07	79.41	171.43	0	221.73	490.78	0	0	0	95.57	342.98	375.6	0	302.53	0	0	310.36	231.55	181.18	306.58	0	427.273	218.93	46.1069	0	54.8426	41.0754	1118.27	0	0	0	197.96	0	0	0	243.853	94.8337	0	0	199.28	120.61	0	0
ID:45445	4505.25	0	0	6938.37	0	0	1683.7	0	2330.53	2578.96	1885.14	920.71	5802.8	4756.02	5819.17	2737.71	830.99	10304.4	0.1143	1939.06	2932.5	5814.98	9891.73	6600.23	6332.19	4763.26	165.072	4865.84	4983.49	2805.29	3680.59	5006.79	3481.82	2366.37	1291.64	0	0	0	3203.19	7343.51	1736.34	5395.97	3652.9	7035.53	9181.59	3356.83	3247.2	0	4555.42
ID:45496	0	0	0	8.36	395.23	63.46	0	0	0	68.4	0	0	0	0	0	0	0	0	0	0	170.69	0	999.97	0	212.24	0	0	0	0	400.775	491.419	200.236	274.345	0	0	735.045	351.542	0	0	0	0	405.634	754.871	297.21	0	279.26	0	0	312.08
ID:45503	0	0	0	1549.88	0	1099.24	610.87	385.29	0	279.94	243.11	1194.32	0	0	0	0	0	0	0	0	0	0	0	0	0	0	0	0	0	0	0	0	0	0	577.605	0	2918.91	916.97	0	0	0	0	0	0	0	0	0	0	0
ID:45597	233.51	150.33	144.76	249.83	212.65	222.58	139.25	83.19	451.66	0	460.93	337.53	0	0	0	0	0	183.72	0	0	0	0	242.19	141.23	106.2	135.49	0	153.846	58.13	223.819	0	0	0	0	0	0	0	0	175.82	250.78	0	0	252.068	120.16	0	0	0	0	0
ID:45695	0	662.41	0	0	564.26	685.48	165.76	0	390.12	0	183.76	450.64	0	0	0	0	0	0	0	316.73	214.177	0	802.33	0	0	0	0	1302.39	0	185.142	0	0	0	0	0	957.553	0	0	0	0	0	0	0	0	0	0	0	0	0
ID:45863	79.49	0	0	707.34	0	359.49	250.76	79.2	111.67	150.76	0.22	187.62	0	472.57	0	370.92	187.17	651.04	1461.92	0	0	0	1727.79	1034.22	549.51	301.49	0	0	107.61	91.6944	248.966	0	0	1435.88	392.899	0	0	0	118.5	0	30.8819	193.195	56.3178	42.06	55.6811	0	226.66	0	27.97
ID:45893	366.38	181.95	0	0	0	60.7	74.32	0	0	0	0	103.84	0	0	0	0	126.19	0	0	58.12	0	0	0	0	39.98	213.14	0	410.646	57.99	0	0	0	114.921	0	33.717	100.904	0	238.08	0	0	0	0	0	0	0	0	100.1	0	95.71
ID:45944	0	135.27	91.98	318.8	280.4	330.08	205.35	141.76	58.39	0	72.01	136.03	201.218	0	0	0	315.03	61.77	277.88	302.04	0	0	252.83	265.47	0	302.04	0	59.2488	0	0	76.0334	0	239.629	0	0	0	0	357.25	490.78	864.45	0	0	0	0	0	0	247.09	0	324.93
ID:45950	0	32.35	0	13.06	56.41	43.69	0	130.18	56.95	0	0	46.47	0	79.89	0	0	0	189.63	0	67.28	0	0	79.53	529.23	0	0	0	146.004	52.2	0	0	0	0	58.3901	0	0	0	0	0	0	0	0	0	0	0	0	0	0	0
ID:45980	4962.53	0	0	1955.28	2680.04	2173.36	1603.88	1308.34	496.4	1625.37	1496.26	1616.77	2300.12	4128.68	2496.24	5674.31	6134.61	4559.71	4311.61	1904.37	4297.1	3764.78	6004.59	4394.67	6036.31	2616.56	1814.06	2688.58	0.199	2649.42	2813.56	2667.14	2541.58	0	0	0	3503.22	0.31	3583.38	4133.7	1698.57	3669.97	1096.28	3453.46	1176.74	2619.57	2145.36	335.471	346.37
ID:45983	0	0	0	0	0	0	0	160.85	0	0	0	0	240.542	773.27	0	1083.71	0	0	819.98	0	0	0	29.63	0	0	247.13	0	659.211	0	0	289.255	146.979	0	0	136.622	0	0	0	0	2146.96	0	0	0	0	360.077	0	350.31	0	0
ID:46091	175.82	79.4	82.1	122.04	93.71	138.37	49.32	44.52	44.97	0	63.48	99.54	26.4868	0	0	0	58.89	109.74	0	0	0	0	257.06	128.19	125.09	0	0	99.3601	58.65	0	0	0	0	0	0	0	0	44.51	0	146.91	0	55.6774	0	64.26	0	0	0	0	234.59
ID:46170	0	0	0	33.76	95.96	150.03	0	30.7	0	0	17.85	28.91	38.6405	73.66	0	344.35	101.79	156.82	0	0	0	0	0	30.64	238.04	0	0	0	0	0	0	0	0	0	0	0	0	0	0	0	0	137.985	0	119.35	0	0	0	0	0
ID:46184	0	0	0	1437.19	0	1364.82	257.08	204.69	507.66	371.84	382.36	176.05	0	0	0	0	0	0	0	0	0	0	377.54	498.21	0	0	0	0	0	0	0	0	0	474.369	1363.48	0	305.492	0	0	0	76.0741	343.352	0	231.9	0	0	0	0	0
ID:46338	339.82	755.3	489.32	380.85	9.7	479.1	159.8	0	333.08	0	166.72	0	0	511.28	559.46	124.77	220.66	0	1569.21	575.07	0	0	55.98	200.12	401.23	260.79	0	256.821	204.81	0	0	0	233.525	0	0	0	0	0	352.44	1546.2	0	0	251.751	0	0	0	441.29	0	485.36
ID:46542	581.54	0	0	540.21	1093.06	310.2	507.75	203.12	136.7	287.61	270.19	131.75	0	0	954.02	428.45	1446.71	894.07	0	454.43	0	386.003	1722.57	159.44	99.15	110.87	288.586	958.749	408.63	521.546	644.367	0	465.875	0	0	0	0	684.19	0	1585.4	255.091	503.73	91.7603	425.3	821.153	423.98	1097.83	0	0
ID:46606	982.21	975.63	1473.3	1647.3	332.36	1233.39	0.124	1348.93	615.89	1293.4	678.47	1112.94	1502.94	869.9	0	2514.69	0	908.74	1278.14	2252.62	1210.43	0	1874.15	148.47	0	0	0	1706.79	0	900.998	1375.5	943.44	0	0	0	0	807.462	578.69	0.303	4656.62	2855.1	571.968	1832.99	1375.78	0	3365.8	1868.41	0	1849.36
ID:46649	1165.43	962.27	74.8	660.06	91.67	291.5	357.11	0	214.48	253.48	505.74	454.35	195.257	0	0	174.16	463.4	433.8	168.13	462.97	112.443	0	0	0	121.22	0	0	0	90.03	125.065	191.623	164.123	102.049	188.463	0	0	0	57.29	0	261.69	0	681.322	578.8	0	177.311	293.45	247.88	0	0
ID:46725	51.24	66.33	77.95	53.29	435.29	24.72	0	0	0	245.1	9.48	0	0	0	0	0	68.08	98.05	0	215.09	0	0	48.02	67.28	46.4	55.84	0	0	0	0	0	0	0	0	39.3042	0	0	0	102.28	0	0	0	122.197	0	0	0	45.17	0	229.98
ID:46756	164.85	83.73	174.94	139.95	139.39	180.09	0	0	89.35	0	163.96	204.66	0	81.47	0	252.81	279.1	0	22.84	126.78	0	0	339.97	111.22	230.4	222.52	0	48.5421	137.62	0	0	0	0	0	0	0	0	0	384.85	0	242.325	75.3569	0	171.17	0	0	197.43	0	236.43
ID:46783	0	0	0	0	0	0	0	0	0	44.31	0	0	0	0	0	0	0	0	0	572.07	0	0	2772.55	4549.93	785.64	2139.26	0	369.401	184.11	165.882	732.018	0	0	0	0	0	0	0	0	0	0	65.4329	0	61.11	0	0	222.83	0	0
ID:46880	352.69	336.69	361.42	127.25	264.31	239.17	570.65	298.15	479.9	0	621.55	17.03	1536.13	0	0	0	0	160.16	115.16	0	592.748	0	0	0	0	0	2207.09	133.578	994.42	0	0	1339.23	1179.87	0	0	0	0	383.88	1263.02	1080.12	586.606	0	0	204.24	0	0	468.28	0	227.9
ID:46928	70.81	35.32	941.83	0	0	0	0	0	0	0	0	0	133.05	0	0	0	0	0	0	648.63	0	0	348.86	4340.67	42.07	476.45	0	56.1497	0	0	0	0	0	534.807	149.526	0	0	278.67	0	0	0	0	0	0	0	0	0	0	31.74
ID:47005	0	0	0	0	0	0	0	0	0	0	0	0	0	381.36	374.48	0	0	0	31.54	111.68	0	0	0	0	0	0	0	0	0	0	0	0	0	0	159.045	0	0	307.32	0	299.13	0	0	0	0	0	0	133.15	0	336.71
ID:47039	0	0	0	0	0	35.44	0	53.72	0	0	0	164.46	0	0	0	659.25	0	457.96	0	0	0	0	0	0	0	328.33	0	0	196.86	0	0	0	0	0	0	0	0	0	0	0	0	388.155	43.3373	0	0	0	0	0	0
ID:47367	976.81	349.33	1135.48	652.81	1391.54	719.56	427.73	333.28	413.72	1289.85	426.74	0	838.336	827.37	871.01	2127.6	685.63	531.82	684.57	2915.07	720.567	758.621	1168.95	993.69	2081.6	1278.75	1252.55	871.103	735.29	1053.21	1255.72	443.245	887.229	0	0	209.135	1153.73	1208.89	2643.79	480.99	2682.81	0	1521.48	1209.12	0	0.121	1994.1	1124.8	1767.65
ID:47855	0	303.95	558.5	344.54	523.79	226.49	326.61	1191.51	671.06	0	2779.9	0	185.315	0	0	240.39	400.11	2077.01	208.4	0	0	0	0	0	55.53	150.15	0	0	291.11	119.258	184.029	0	0	0	38.3253	0	0	0.37	0	508.09	357.691	0	0	126.47	0	0	0	0	0
ID:48089	1990.46	4227.1	8362.13	7537.93	7475.64	4906.98	5608.55	8871.42	6941.67	1848.21	11588.8	0	5940.2	8935.2	8649.94	12338.7	7003.07	0.1016	4526.68	20321.6	6251.5	7223.07	3542.26	4834.52	10414.1	8677.27	9314.87	9028.13	4950.15	2003.9	4049.76	7053.53	6084.44	106.37	0	0	9921.44	0.1233	25079.4	18352.4	8627.48	2527.57	2994.95	2043.66	0	2283.78	5816.16	0	2558.71
ID:48093	483.15	348.8	618.7	469.62	358.52	551.76	255.36	52.08	0	0	460.81	101.81	369.974	0	0	548.79	299.76	868.41	168.19	1481.96	434.43	0	568.6	0	919.51	505.91	387.435	2937.3	83.16	220.654	276.512	200.065	162.469	0	0	0	0	0	774.57	1372.07	600.389	0	243.052	397.83	0	375.67	0	0	549.53
ID:48106	3625.44	2236.29	1844.64	2900.33	1969.95	3114.09	2217.17	1230.95	1894.84	2058.1	3084.31	2264.3	5201.5	4019.21	2984.97	4607.36	3279.06	3961.08	2274.65	2412.3	2820.94	1848.7	5854.99	2247.82	2320.03	4140.98	1998.13	1403.9	2968.98	2112.84	2672.14	2256.67	2095.27	1894.88	1933.36	332.375	1992.28	164.92	2189.3	4467.95	994.307	3382.56	4407.8	1344.8	3415.71	3349.47	3341.86	2506.72	2564.58
ID:48162	0	0	0	1229.31	4071.81	171.56	543.1	87.34	193.11	0	329.38	455.81	2417.39	198.6	196.12	439.08	287.03	1999.28	703.23	0	3025.4	0	144.75	0	162.59	0	3308.53	294.252	0	5862.31	10863.4	12793.1	5015.46	151.831	0	0	1742.49	0	3431.89	2751.97	697.784	0	7235.84	1571.59	0	3693.59	0	3023.84	0
ID:48176	0	594.34	1949.72	0	144.82	560.61	0	104.79	62.07	501.1	252.9	736.93	0	0	0	0	0	0	0	53.71	168.612	0	0	571.54	616.67	562.55	0	510.395	6171.18	698.786	727.909	151.901	700.526	0	0	4422.27	0	374.4	0	745.66	110.646	3726.47	136.956	0	0	0	5171.32	0	8320.46
ID:48394	251.29	242.37	253.08	489.66	556.56	531.84	242.36	308.98	172.15	84.46	286.23	558.46	237.237	0	0	0	513.66	338.92	0	0	0	0	351.37	0	619.58	529.57	69.141	286.212	292.6	305.081	216.93	0	0	0	0	0	0	135.06	371.56	473.59	547.673	0	0	769.85	207.551	0	321.6	0	209.77
ID:48417	59.25	0	0	630.44	0	0.19	102.8	135.48	37.89	19.34	38.58	90.98	0	808.12	0	0	1065.09	30.95	0	482.2	1434.16	1455.75	1780.59	656.93	744.88	0	0	274.916	0	65.4009	163.376	893.342	620.26	39.3662	0	0	0	0	0	1146.1	0	727.004	0	135.71	77.2599	0	0	0	871.48
ID:48425	0	334.41	0	75.18	45.82	0	0	0	19.3	0	69.8	162.6	153.016	315.73	0	0	78.91	0	0	0	0	0	267.48	0	195.52	0	142.597	315.98	165.07	0	0	0	0	207.193	0	0	0	0	0	0	0	0	0	238.83	0	0	0	0	56.22
ID:48480	0	0	0	0	0	0	879.73	371.17	0	0	0	305.84	0	0	0	0	0	0	0	0	0	0	0	0	0	0	0	0	43.23	0	0	0	0	0	0	0	0	0	0	1188.32	217.302	781.975	768.956	533.95	508.923	0	0	0	1601.99
ID:48520	87.58	181.3	87.3	133.81	0	157.22	151.41	82.85	112.27	0	79.75	134.73	22.4267	274.49	0	219.7	191.95	174.13	38.08	274.38	0	0	179.89	0	201.59	178.41	75.4322	680.21	157.19	166.019	180.246	0	0	114.029	0	0	0	203.56	0	0	115.361	109.336	341.433	367.94	65.1909	0	0	0	0
ID:48580	591.83	0	0	373.58	552.22	207.12	0	0	42.83	0	74.26	37.09	377.728	841.54	504.36	909.76	793.72	1532.11	776.76	228.18	0	0	332.21	554.5	116.36	0	0	0	0	0	0	0	0	360.019	0	0	0	0	0	251.14	0	254.784	36.1367	0	0	0	31.38	0	541.98
ID:48686	0	0	0	125.88	0	79.91	97.26	20.55	0	0	63.87	0	0	0	0	0	0	68.12	0	0	0	0	379.46	93.31	0	0	0	0	0	0	0	0	0	91.4256	117.521	0	0	0	0	0	0	202.301	0	0	251.252	0	0	0	0
ID:48751	241.76	0	584.81	213.11	433.09	225.21	0	355.61	34.18	0	41.3	108.52	187.335	0	0	389.17	143.05	96.88	146.43	426.6	135.654	0	151.98	539.32	659.3	430.94	93.6332	227.965	175.57	0	0	0	195.326	0	0	0	0	315.93	445.71	684.97	761.992	154.114	129.459	507.38	0	0	658.19	0	635.84
ID:49122	0	141.54	303.92	143.02	281.24	229.26	42.33	638.13	326.81	0	922.02	0	65.3994	0	0	74.24	0	1074.78	0	0	0	0	0	0	42.06	0	0	0	96.03	0	0	0	0	0	0	0	0	0	0	262.61	0	0	0	0	0	0	0	0	0
ID:49284	74.02	0	0	0	19.62	0	0	0	0	0	0	48.49	0	0	0	0	0	168.47	0	0	0	0	250.77	0	0	0	0	0	0	0	0	0	0	0	0	0	0	0	0	0	272.648	217.448	0	0	0	0	46.56	0	112.31
ID:49295	102.52	149.21	218.35	291.04	154.38	141.57	48.23	91.25	54.16	0	406.26	242.41	0	175.5	0	337.46	288.3	232.65	89.55	398.1	0	0	0	202.9	567.44	575.2	80.8636	346.946	64.29	0	0	0	0	0	0	0	0	0	432.64	0	393.306	0	0	0	0	71.64	290.71	0	0
ID:49303	1838.09	0	0	1780.1	0	0	886.45	0	498.94	771.06	480.72	78.26	945.172	1433.03	973.59	2180.7	539.58	4345.85	2637.77	630.68	688.047	1253.43	3223.89	1667.35	2698.35	0.165	0	2148.62	2079.88	662.361	1125.25	1367.75	1011.91	573.113	547.771	0	256.025	320.51	604.72	1681.92	697.964	2380.48	1164.82	1313.45	3726.95	1131.86	1211.74	0	2018.71
ID:49332	387.13	498.51	323.61	366.3	114.68	462.55	82.45	216.11	216.12	280.6	231.65	214.48	615.236	332.27	184.1	179.9	509.89	264.62	140.15	671.26	84.5261	0	392.4	527.42	296.89	475.31	237.886	334.685	327.59	164.095	267.556	62.9658	71.0737	432.441	0	0	0	154.45	0	182.13	0	0	175.699	0	0	0	613.83	0	244.2
ID:49334	0	80.84	519.16	379.59	418.32	0	0	0	132.04	0	599.96	0	0	0	0	431.3	305.89	468.81	0	1059.46	0	0	154.03	79.76	332.36	361.07	530.857	275.519	0	0	0	0	169.868	0	0	0	0	345.6	1025.89	0	0	0	0	0	0	0	0	0	0
ID:49381	112.2	153.36	171.19	205.08	237.95	0	0	154.71	176.27	0	148.58	0	0	0	0	86.85	89.95	261.83	220.6	0	0	0	102.88	0	142.22	116.92	0	0	0	0	0	0	0	0	0	0	0	0	0	0	0	0	0	252.52	404.116	1443.3	277.35	0	0
ID:49509	319.92	0	0	0	57.9	227.9	237.33	251.65	49.54	187.81	129.19	155.84	0	534.52	0	0	796.15	980.39	640.27	0	0	221.544	387.43	0	689.75	0	0	121.688	0	346.161	513.539	0	0	0	0	0	0	109.56	0	996.94	0	298.558	40.3806	302.38	0	0	135.6	0	235.47
ID:49530	0	0	0	73.6	0	50.31	221.06	0	0	0	0	0	0	0	0	167.45	0	0	66.18	0	0	0	104.78	122.71	29.91	241.88	0	0	0	0	0	0	0	0	0	0	0	0	0	348.02	102.259	0	0	0	0	0	0	0	699.45
ID:49608	129.55	0	0	160.31	0	301.78	0	0	217.4	0	89.35	177.1	0	358.63	142.49	126.45	222.52	373.13	112.59	388.99	0	0	331.06	0	281.29	479.84	280.93	597.185	0	226.164	190.357	97.9562	57.5778	145.971	0	89.6746	0	492.39	0	0	252.844	143.884	303.503	439.22	154.196	65.4	664.34	0	277.76
ID:49713	105.04	0	0	71.44	342.92	42.02	666.9	0	0	0	63.43	0	280.017	0	0	0	0	110.23	0	0	706.493	836.187	0.181	0	0	357.93	1665.07	232.375	0	452.77	439.77	691.928	820.595	378.842	172.554	134.325	850.981	0	0	469.57	237.461	0	563.299	0	542.681	1050.82	0	0	291.7
ID:49948	0	0	88.44	149.53	154.91	176.51	0	0	193.37	0	191.4	153.15	56.9529	0	0	232.82	287.86	174.18	225.2	286.79	0	0	199.5	269.02	352.54	356.77	0	0	69.24	0	74.8892	0	184.565	0	0	0	0	85.57	323.78	786.92	263.513	0	0	0	0	0	0.13	0	208.91
ID:49958	1054.98	1587.45	379.27	859.77	1603.56	216.06	1037.9	0	49.29	116.34	52.81	15.5	1551.86	1048.44	175.26	0	1995.68	324.85	212.34	508.06	1113.78	925.88	337.94	1357.61	437.16	346.36	1358.82	1957.02	0	128.532	0	333.487	1352.45	1098.25	887.11	94.8127	0	699.33	0	0	901.189	80.7868	259.786	8587.32	0	0	888.68	0	1027.1
ID:50008	0	0	217.4	0	0	568.53	0	459.65	391.76	674.55	172.05	738.94	0	0	985.89	395.62	0	789.22	440.53	557.33	0	0	495.7	0	688.78	277.08	0	0	1648.42	833.968	804.813	831.683	0	0	0	0	456.424	0	0	464.15	0	1115.46	525.558	0	2407.32	1146.11	0	0	0
ID:50037	0	0	0	0	0	0	0	0	0	0	0	0	0	0	0	0	0	468.92	61.53	38.82	0	0	367.69	186.18	237.1	0	0	0	0	0	0	0	0	0	0	0	0	0	0	0	0	144.785	0	175.91	358.303	0	106.39	0	0
ID:50087	0	0	0	643.92	0	0.21	190.51	0	0	0	299.04	0	0	0	0	56.05	0	0	0	0	0	0	0	0	0	304.14	0	160.506	0	0	0	0	0	348.696	0	0	0	0	0	0	0	80.0088	0	0	0	0	0	0	0
ID:50172	211.57	270.9	25.98	172.01	143.72	163.69	0	88.22	105.11	95.99	193.49	0.23	0	0	0	0	0	371.49	52.38	252.08	0	0	228.78	0	0	0.22	0	220.08	0	0	0	0	0	0	0	0	0	0	84.27	0	0	0	0	196.82	0	0	0	0	130.49
ID:50212	0	0.19	387.5	215.86	423.56	137.98	317.12	222.25	351.73	514.22	230.69	296.51	286.558	116.92	0	128.36	103.71	92.75	0	197.98	286.846	0	196.83	159.33	208.87	290.53	289.754	300.365	283.82	104.108	229.295	221.324	287.211	387.513	354.241	71.5631	0	0	440.38	332.45	378.538	227.975	318.59	326.59	130.681	0	468.27	0	383.51
ID:50431	0	110.25	121.5	139.81	141.84	0	69.87	112.73	151.3	0	159.03	242.16	0	0	0	0	257.9	0	171.86	0	0	0	197.2	42.38	0	0	0	0	67.92	0	0	0	0	0	29.687	0	0	0	117.29	106.57	0	0	0	0	0	0	0	0	0
ID:50578	0	0	34.49	27.04	90.73	209.99	0	367.43	0	217.42	0	71.58	0	0	0	775.54	0	0	0	467.67	0	0	392.68	457.49	884.39	0	0	304.158	88.96	0	0	0	0	0	0	0	0	224.45	809.69	0	0	0	0	0	0	0	446.1	0	0
ID:50593	0	0	0	35.35	0	0	24.74	0	52.57	96.25	4.79	0	0	0	0	0	0	166.31	0	138.84	0	0	608.1	123.53	127.05	0	0	526.358	0	0	0	0	0	0	0	0	0	0	0	0	0	35.9167	0	538.66	1152	0	54.94	0	0
ID:50633	591.55	534.21	262.82	278.23	403.09	772.04	217.85	122.93	668.42	712.65	385.2	666.94	237.997	374.79	173.43	247.76	1000.59	1327.12	847.32	268.09	0	0	161.35	87.56	387.56	348.26	52.0993	191.972	155.76	123.674	119.237	87.137	101.491	468.699	0	0	0	100.56	0	215.14	0	777.043	356.781	507.94	524.224	0	543.36	0	243.13
ID:50638	247.42	0	0	0	0	0	0	0	68.5	0	88.22	21.13	725.041	140.61	99.02	0	54.04	0	0	0	0	0	0	0	0	481.96	0	76.5455	0	0	0	0	0	439.748	0	0	0	0	0	1241.25	414.82	0	260.331	194.01	0	0	0	0	606.48
ID:50766	336.46	37.15	0	9.41	0	121.98	0	0	0	0	0	56.83	0	844.08	0	0	350.03	133.3	197.71	0	0	0	0	70.9	0	144.45	180.666	84.1042	0	0	44.0717	0	0	0	0	116.617	0	244.94	0	0	0	49.4981	0	0	0	0	0	0	0
ID:50791	270.35	55.11	34.19	85.26	68.84	350.46	43.93	85.69	46.65	0	0	152.76	66.247	422.32	0	572.24	375.97	0	145.73	245.4	0	0	199.18	105.14	179.18	138.11	0	0	56.26	0	0	0	0	0	0	0	0	0	0	0	118.955	0	0	35.84	0	0	517.26	0	117.47
ID:50840	5452.85	3705.97	3970.71	4869.83	3840.18	4377.32	3607.35	2151.7	6493.05	2755.53	12035.6	8758.17	4995.92	7901.36	6264.89	12735.5	8907.12	3120.68	71.2	6057.8	2678.68	3516.45	6629.3	3501.95	3132.18	7130.61	0	5120.83	4401.13	5513.95	6802.83	2133.3	2739.45	577.414	0	0	2912.5	3640.03	13850.5	6767.62	3398.74	4547.29	6531.41	1609.6	8166.01	6451.91	8630.71	1542.45	6356.05
ID:50904	1301.9	0	0	1143.86	0	1031.27	0.74	684.02	377.22	575.08	393.01	1125.6	928.434	1814.32	1339.11	3735.19	926.73	1594.4	1720.67	945.8	1319.58	1482.58	2780.53	1463.55	1885.91	1467.07	965.102	974.437	1475.6	1965.74	1999.04	1489.52	936.507	0	0	0	1128.31	2104.12	1780.13	1738.65	179.912	2024.74	250.93	629.4	2035.1	1551.6	1738.54	217.853	778.1
ID:50914	185.09	0	0	60.53	42.88	63.74	0	64.87	67.42	0	33.04	16.33	82.1803	0	0	0	100.88	551.05	45.69	0	0	421.378	313.49	0	0	0	1115.1	43.3756	0	0	0	0	0	0	0	0	0	0	0	0	0	0	0	484.02	347.705	208.78	0	0	0
ID:50921	0	0	0	459.2	0	751.04	1417.67	0	49.78	0	0	811.73	689.539	0.2	311.68	361.24	0	0	0	641.8	2814.8	2760.61	0	0	247.66	1089.83	0	161.715	0	684.892	1032.3	1492.18	1968.85	0	0	0	632.508	230.38	466.92	0	1244.45	0	0	0	0	0	0	2378.88	925.31
ID:50972	0	0	0	0	0	0	185.03	0	17.75	29.95	0	0	0	0	0	0	0	119.92	0	0	0	0	0	0	0	0	0	0	0	0	0	0	0	0	0	0	0	0	0	0	0	0	0	403.49	305.424	0	0	0	95.34
ID:51007	0	224.48	98.66	205.19	204.41	788.17	0	0	0.9	87.27	116.87	338.47	439.276	649.95	261.68	235.21	543.55	0	158.97	324.71	0	0	34.65	73.19	377.84	0	0	0	0	0	0	0	0	212.066	69.0048	0	0	174.22	0	0	0	0	0	0	0	0	178.97	0	244.85
ID:51175	0	627.49	213.14	374.7	346.61	95.39	0	333.59	159.45	0	929.31	16.73	66.1194	0	0	0	438.51	108.28	0	0	0	0	33.64	61.32	0	0	0	0	68.09	0	0	0	0	0	0	0	0	0	0	0	0	0	0	0	0	0	0	0	0
ID:51333	0	0	0	184.52	6.66	0	173.14	0	60.51	131.83	0	12.44	0	0	0	0	93.39	0	0	0	0	0	0	71.26	217.11	0	0	0	0	0	0	0	0	0	0	0	0	0	0	0	0	325.718	0	221.17	0	0	97.9	0	0
ID:51374	360.16	0	0	68.14	0	0	0	83.22	0.9	0	95.3	4.58	0	0	0	0	361.37	120.88	0	65.98	0	0	0	0	0	76.94	0	0	0	0	0	0	0	0	0	0	0	77.31	0	0	0	0	0	0	0	0	0	0	0
ID:51779	531.88	0	0	0	0	1119.93	0	20.57	0	0	18.5	0	0	184.44	0	0	476.17	0	1403.55	0	0	0	2500.2	476.81	754.2	369.51	0	0	124.53	65.3139	371.957	0	0	0	0	0	0	391.74	0	0	0	0	0	193.6	0	0	0	0	0
ID:51804	0	316.44	0	0	0	418.18	0	85.82	0	0	197.38	683.05	0	1122.38	618.44	88.54	0	119.84	142.54	0	0	0	370.84	0	0	0	343.072	2491.94	0	0	0	0	0	0	508.317	1317.68	0	0	0	218.47	79.4934	164.061	0	575.23	0	0	0	0	0
ID:51838	0	0	0	894.96	138.61	294.96	242.12	0	415.06	257.25	0	0	0	0	0	0	0	131.92	0	97.09	0	0	0	0	0	0	0	0	505.46	0	0	0	0	0	0	0	0	0	0	0	0	633.815	0	0	0	0	502.13	0	239.92
ID:51862	0	90.22	0	3609.54	369.77	687.9	5316.99	0	0	0	0	0	0	0	0	0	0	0	445.06	0	0	0	0	0	0	0	123.509	0	0	0	0	0	0	0	0	0	0	0	0	0	0	0	2215.79	1544.59	0	1772.67	0	0	2112.21
ID:51865	3407.61	3492.25	2586.59	0	2631.42	2289.48	0	0	0	0	0	1881.72	0	0	0	1686.14	0	3330.81	0	0.206	0	308.092	54.18	3681.78	4116.16	2976.79	2281.95	57.4669	1193.47	2122.38	2328.51	2321.47	2361.59	0	0	0	0	8385.27	0	3112.7	1027.73	253.701	3591.97	0	0	2820.98	0	0	525.95
ID:51875	0	0	0	1189.81	0	471.65	741.36	9.93	428.72	669.28	635.24	0	1217.49	751.97	632.64	256.14	129.05	2880.94	1067.01	762.23	0	0	2657.68	0	2454.88	778.87	0	2584.28	1591.9	315.834	478.621	817.645	0	0	293.511	0	0	0	695.11	2853.38	395.534	2756.92	266.179	1956.6	0	0	1602.99	0	924.62
ID:51916	143.78	800.76	1132.36	1246.53	2440.93	880.21	252.86	1790.24	604.73	71.79	473.5	0	93.5381	159.39	199.95	1562.9	521.27	1952.22	0	1604.74	0	0	47.36	730.64	849.47	1622.49	0	1254.69	0	0	0	0	0	0	0	0	0	194.21	2273.22	1376.5	1482.04	314.757	0	1136.65	0	0	969.66	0	0
ID:51929	4947.72	5525.89	7161.27	7768.49	7034.24	4187.99	8836.25	8203.42	6351.34	8964.07	7223.41	5701.98	8080.61	6853.96	6639.36	20013.7	8165.92	8458.69	9071.46	15318.2	11210.7	11310.4	5556.27	10101.3	13837.4	0.1211	7082.95	11307.9	5823.74	8227.14	11239.1	12928.5	15420.2	187.732	222.433	22.4761	16601.3	17135.3	14321.8	29743.6	19023.1	4505.08	12235.6	7180.9	6677.41	20224.3	0.1404	5456.3	10868.6
ID:51932	0	0	0	0.322	0	0	1799.66	0.206	1775.38	2117.94	2074.83	0	3913.34	3119.03	3256.03	0	5694.19	0	2706.12	0	2555.97	1987.63	3192.33	0	0	0	0	0	1410.32	0	0	0	0	1350.59	2766.44	0	2529.11	0	1322.49	0	0	3133.57	0	1505.97	3786.02	0	0.41	0	2899.51
ID:52100	171.76	281.19	650.36	133.28	208.27	278.17	1196.93	484.76	780.11	0	985.76	72.53	2340.64	0	0	0	0	173.51	127.9	147.96	1057	0	0	0	0	0	3623.53	0	2057.74	0	0	2487.02	1884.15	70.2438	0	0	0	494.28	883.59	845.19	1119.94	0	0	100.35	0	0	727.02	0	242.03
ID:52189	10409.3	1110.34	3836.23	6782.85	4695.03	9053.44	5279.51	4003.28	6218.22	5131.22	9786.8	0	4088.35	18326.6	17670.9	10828.6	7557.85	13892.5	18017.9	7753.94	5422.87	3554.97	6810.49	3812.81	5040.25	9600.52	4579.78	4911.75	5709.53	8105.53	9155.34	4795.6	5663.26	0	0	0	4440.3	10143.9	7042.01	19213.1	1567.4	0	6835.06	5561.41	0	3964.24	4917.46	1608.21	7629.96
ID:52213	21.53	0	34.62	0	76.71	0	0	0	15.46	0	0	11.68	350.276	0	0	87.51	238.95	0	2182.02	126.22	72.4554	0	0	104.71	0	0	278.592	0	0	0	0	0	0	0	0	0	0	0	0	0	0	0	0	144.36	0	0	326.61	0	0
ID:52252	0	40.6	26.86	96.86	50.32	165.77	115.73	0	0	0	53.6	0	0	0	0	0	0	0	0	110.79	0	0	186.47	0	0	139.36	0	0	0	90.278	0	0	0	0	0	0	0	0	0	0	0	0	0	0	0	0	235.15	0	0
ID:52320	444.4	910.41	60.16	150.17	187.82	178.93	287.31	0	39.08	271.88	87.04	186.64	1252.36	81.45	0	311.16	0	0.21	0	796.63	159.644	0	530.63	270.32	0	783.41	320.134	761.487	409.27	251.147	411.794	190.226	153.894	157.613	425.537	0	0	292.87	0	364.18	749.701	0	606.084	670.54	135.302	914.32	897.38	0	885.14
ID:52612	0	0	0	64.02	0	0	0	0	0	0	12.54	0	0	301.85	0	267.27	204.2	0	0	160.31	0	247.082	322.53	0	0	266.8	338.712	0	0	0	0	237.711	172.499	0	0	0	0	0	0	0	0	0	0	246.96	0	0	96.68	0	109.17
ID:52730	0	102.87	339.75	166.64	166.45	265.32	0	763.04	618.24	0	689.94	0	0	0	0	0	0	402.16	0	0	0	0	0	0	0	0	0	0	76.34	0	0	0	0	0	0	0	0	0	0	0	0	0	0	113.28	0	0	0	0	0
ID:52769	637.35	642.65	1077.04	1079.08	1448.81	599.07	359.52	683.56	117.69	432.81	222.3	256.44	898.383	307.93	253.34	1276.96	313.47	0	0	1553.96	325.91	0	638.01	1052.92	1502.78	948.9	225.423	1040.01	406.91	203.66	536.319	169.725	77.2698	0	0	0	0	1439.94	1736.97	2999.34	1139.9	216.918	694.367	690.34	0	809.38	838.22	0	834.02
ID:53002	311.49	0	0	438.46	0	462.99	0	0	116.99	44.75	65.13	0	0	239.64	0	0	48.21	0	526.41	161.32	0	0	1668.98	42.13	396.1	159.1	0	0	81.89	0	0	0	0	0	0	0	0	0	0	0	0	225.369	0	0	0	0	34.17	0	36.89
ID:53035	4007.98	0	0	3475.72	0	2003.47	2344.62	1269.1	1084.41	1639.8	1465.6	0	2888.97	3561.1	3814.05	1128.45	1012.51	9416.21	6205.11	2741.66	2394.49	4621.09	6565.46	3831.43	4471.62	3753.5	412.238	10142.3	6362.4	2353.26	3024.48	6154.25	4529.98	2729.61	1274.4	0	3456.99	2222.99	2632.21	6973.09	1666.63	3835.04	2659.54	3474.14	8603.74	2340.23	3136.03	0	4034.97
ID:53181	0	0	735.97	0	1080.69	4580.18	0	0	706.32	942.16	371.89	910.95	2653.2	1116.18	0	414.07	665.52	873.7	1522.85	0	0	0	3788.16	0	1095.4	527.47	0	5069.24	0	753.934	618.1	0	0	0	565.36	13148	0	0	4389.39	2105.87	220.166	984.526	998.385	2400.74	5742.11	951.92	357.71	0	14277.3
ID:53287	0	30.72	72.96	126.44	0	108.18	0	0	0	0	129.7	0	39.8144	0	0	0	0	0	0	0	0	0	0	0	0	0	0	0	0	0	0	0	0	0	0	0	0	0	0	0	0	83.3733	0	0	0	0	0	0	0
ID:53375	58.22	1908.95	1671.86	407.76	0	732.8	0	991.6	616.54	0	215.3	412.08	0	0	0	0	60.13	158.7	160.88	59.39	0	0	0	1380.25	583.74	310.41	0	0	765.54	0	0	0	0	0	0	0	0	1114.29	0	0	0	0	0	0	0	0	402.44	0	0
ID:53393	761.14	0	132.59	0	220.67	0	0	0	0	0	0	0	0	0	0	548.01	0	0	0	1315.1	0	0	0	264.56	476.16	619.36	579.252	0	0	0	125.574	279.579	287.45	0	0	0	0	0	0	283.31	98.1169	0	372.231	0	0	73.53	0	0	0
ID:53435	0	128.89	116.16	211.34	187.83	283.87	146.97	0	80.25	395.95	102.45	193.54	961.912	343.11	188.3	276.85	424.45	295.43	198.14	0	0	0	315.6	369.27	736.41	345.8	0	817.98	225.62	105.272	171.155	0	0	0	0	123.554	0	158.06	0	417.69	560.993	0	184.576	251.78	0	140.89	0	0	0
ID:53470	2511.73	0	0	1071.42	0	1366.17	0	875.02	0.52	35.46	503.57	0	0	5591.67	437.68	0	0	0	1616.71	0	0	0	7563.85	1617.53	1774.19	0	0	0	670.68	0	0	0	0	0	0	0	0	3789.2	612.28	3447.9	838.218	0	0	0	4297.98	0	2070.84	0	720.23
ID:53554	0	69.94	0	0	0	0	0	0	0	0	0	0	0	0	0	0	0	0	90.56	72.18	0	0	0	0	0	106.34	0	110.173	0	0	0	0	199.769	0	0	0	0	379.34	0	0	0	0	0	0	0	0	204.64	0	302.27
ID:53633	1894.57	1403.54	349.33	489.16	501.4	916.72	307.1	357.13	244.16	354.86	350.09	415.9	2426.32	781.83	345.26	753.46	980.74	1265.69	208.19	806.98	793.227	656.98	848.91	271.07	1119.74	642.76	1529.44	1851.89	551.45	591.414	768.812	690.607	847.282	504.781	217.838	0	489.181	395.35	178.72	1425.1	832.577	488.234	1620.68	1254.49	902.962	824.96	1621.27	0	797.34
ID:53744	0	313.61	133.4	244.65	0	303.26	291.68	53.56	142.9	113.14	51.89	125.04	0	58.03	84.76	0	267.8	188.8	52.85	187.29	0	132.586	0	66.67	284.78	215.12	518.115	362.643	0	0	0	0	124.791	310.037	239.177	0	0	209.37	0	100.71	0	0	0	663.41	0	417.56	63.56	0	133.27
ID:53800	940.22	0	0	0	0	0	0	0	0	0	0	0	0	0	0	0	0	848.48	515.83	157.42	0	0	1228.66	847.79	854.15	0	0	935.406	630.55	0	0	412.988	0	0	0	0	0	0	120.71	0	0	408.892	0	637.22	1462.68	0	598.57	0	376.28
ID:53866	0	0	0	1930.3	0	770.13	734.05	12.83	545.98	660.18	886.1	0	23.5224	190.04	0	215.71	0	209.73	0	151.03	0	435.152	0	0	119.54	0	0	182.876	0	0	0	0	0	0	654.409	0	873.185	0	0	65.67	109.367	154.025	67.5519	0	0	0	0	0	0
ID:53957	76.53	232.18	399.9	77.87	57.66	115.68	28.21	23.38	66.94	0	319.72	281.27	122.098	0	0	0	85.7	12.91	82.23	0	0	0	0	239.18	306.48	218.31	335.95	1195.64	106.99	0	0	0	0	0	0	0	0	449.73	0	0	0	0	0	0	0	0	0	0	0
ID:54054	0	0	0	46.62	0	36.67	18.62	0	0	0	0	7.02	0	0	0	0	0	0	51.95	0	0	0	234.06	81.16	21.81	0.11	0	0	0	0	0	0	0	0	0	0	0	0	0	0	0	0	0	0	0	0	0	0	0
ID:54176	0	97.98	30.3	131.62	20.2	255.54	170.72	0	0	0	85.2	0	0	0	0	0	0	352.95	133.67	0	0	0	608.28	0	0	211.54	0	485.748	595.19	0	0	0	0	0	220.317	0	0	0	0	0	0	107.212	0	568.9	0	0	0	0	0
ID:54269	0	0	74.88	89.02	85.31	53.44	0	0	0	0	32.3	41.34	0	0	0	88.07	0	67.66	0	171.21	0	0	81.9	98.81	214.24	0	0	165.739	0	0	0	0	0	151.076	53.2687	0	0	0	0	0	115.513	0	81.4708	0	0	0	104.21	0	0
ID:54421	404.34	411.62	0	0	49.44	371.51	100.11	0	219.25	108.27	220.19	346.18	0	151.34	0	0	164.98	608.36	740.62	97.48	0	0	0	0	393.14	0	0	507.18	124.07	0	0	0	0	0	0	0	0	645.63	0	625.57	0	0	159.194	296.82	0	0	0	0	0
ID:54438	2179.93	15065.9	33425.1	7304.49	4218.85	10789.6	475.17	33250.6	22201.3	11372.5	12320.7	33769.8	0	2093.17	135.12	4482.95	7973.34	8258.1	923.22	0.13	727.962	0	571.17	29703.5	27584.8	28471.1	0	28106.2	71408.7	3737.84	4693.37	1388.58	952.543	155.62	0	6202.1	1493.71	20962.3	36543.6	10303.3	917.891	24643.7	6986.4	1707.5	3244.61	1814.57	85522.5	4513.53	38305.8
ID:54525	2709.74	2412.59	1816.09	2042.96	1653.32	4169.24	1053.91	946.62	967.54	1295.71	1196.69	1842.21	3961.02	4901.56	3712.34	4788.26	3651.53	3687.9	1973.84	1795.02	1790.41	1268.64	3269.08	1665.4	3521.68	2814.37	1411.65	1035.54	2658.28	1883.6	2343.43	1174.33	1189.04	2283.48	1486.45	0	1486.79	1606.42	1035.78	1676.97	1182.19	2373.36	3144.99	2424.58	2620.18	2031.34	0	0	2893.97
ID:54687	3379.75	1268.37	1971.46	1579.11	2189.28	2211.21	0	842.88	616.24	710.51	670.77	0	0	145.95	79.44	0	0	0	1833.97	1861.54	0	208.846	76.39	0	0	0	281.584	0	0	202.223	198.068	3346.58	3229.7	0	0	0	0	0	0	0	583.909	2674.17	0	1757.73	0	1275.1	2621.07	0	3413.51
ID:54703	0	230.81	163.22	224.5	257.77	462.14	0	87.22	130.02	0	105.41	364.73	0	0	0	0	720.58	468.89	188.98	0	0	0	0	0	407.85	0	0	0	0	0	0	0	0	0	0	0	0	0	0	0	0	0	0	333.16	0	0	0	0	0
ID:54712	0	0	0	296.1	0	128.63	83.77	0	195.74	62.07	5.67	0	0	0	0	0	0	0	0	0	0	0	68.69	17.2	0	0	0	0	0	0	0	0	0	145.654	0	0	0	0	0	0	0	0	0	0	0	0	0	0	0
ID:54804	0	0	0	0	0	56.37	143.98	0	55.54	1138.02	0	0	0	0	0	0	0	22.01	0	0	0	0	0	0	0	233.5	0	0	0	0	0	0	0	0	0	0	0	0	0	0	0	94.4495	0	0	0	0	0	0	669.01
ID:54846	322.57	0	0	139.25	0	186.99	121.94	159.65	39.54	66.67	64.57	146.67	0	248.29	0	628.55	248.8	100.03	495.48	165.13	0	72.8156	278.42	216.56	368.45	337.25	0	142.96	124.28	256.542	204.272	0	0	0	0	0	0	148.34	0	369.78	0	212.198	0	95.59	280.984	0	346.09	0	0
ID:54920	0	240.26	146.34	49.24	49.5	169.41	0	271.66	315.78	0	151.94	0	0	0	0	0	0	468.44	232.34	324.96	0	0	0	0	0	0	0	0	95.24	0	0	0	0	0	0	0	0	0	0	0	0	0	0	213.21	0	0	0	0	0
ID:55001	401.42	155.45	8.42	86.8	0	198.94	0	87.96	140.47	80.94	50.01	151.12	0	0	0	0	0	24.06	0	146.63	0	0	73.67	90.91	26.19	55.36	0	239.007	0	0	0	0	0	0	239.505	113.553	0	56.32	0	215.14	0	0	0	0	0	0	0	0	67.85
ID:55143	2738.4	1208.08	378.67	639.45	375.17	1654.66	665.42	380.16	675.97	1182.17	513.25	663.25	1241.48	2491.64	1618.27	752.79	2008.36	2674.57	1479.19	1424.2	1406.04	1116.93	0	700.71	1757.69	1910.91	1815.6	933.514	772.25	1023.34	1165.38	1462.08	1661.23	812.591	1138.62	128.196	1312.24	2287.07	0	1627.42	37.467	1634.25	1226.89	2550.79	2192.18	971.78	306.23	0	0
ID:55314	77.77	187.93	329.58	174.84	58.8	76.48	0	160.8	0	0	89.34	0	0	0	0	0	0	71.97	0	99.44	0	0	0	160.42	361.85	267.51	0	106.537	42.13	0	0	0	0	0	0	0	0	363.86	135.94	499.54	158.255	0	0	93.98	0	0	109.6	0	82.23
ID:55315	65.46	355.46	239.16	187.41	159.88	69.76	0	183.62	215.76	0	171.11	253.26	0	0	0	0	0	0	0	0	0	0	0	0	0	0	0	0	47.76	0	0	0	0	0	0	0	0	0	0	0	0	0	0	0	0	0	0	0	0
ID:55523	53.91	14.82	24.04	47.79	13.35	77.15	0	0	0	0	20.53	54.45	0	0	0	1144.23	0	117.25	67.66	0	0	0	94.08	0	94.02	48.58	0	124.377	54.41	0	0	0	0	0	0	0	0	59.17	0	0	0	0	0	0	0	0	0	0	0
ID:55582	3376.13	1974.53	656.5	1427.19	663.15	1275.98	591.64	521.39	506.02	645.08	483.49	906.27	932.022	0	0	0	1767.32	2782.21	1687.59	572.13	652.266	870.337	1653.46	714.31	1442.31	1039.35	798.724	1158.77	1767.78	701.843	539.817	2312.63	733.418	0	0	0	1463.41	745.42	281.36	801.82	76.597	1929.45	597.564	1031.88	1159.13	549.79	904.78	0	1492.09
ID:55637	0	0	0	1147.58	0	224.36	574.23	0	47.2	0	28.02	196.97	0	0	812.63	946.94	2536.05	64.27	120.38	1195.24	5090.75	7272.9	0	4259.04	0	1181.43	3751.64	810.781	1506.8	0	0	7693.8	5121.77	0	0	0	8563.97	0	0	4214.66	800.354	866.034	0	137.06	123.508	2395.41	0	0	2972.65
ID:55756	562.07	537.38	457.17	222.8	524.13	790.3	429.4	59.51	89.91	391.36	167.44	521.75	1027.76	0	0	0	1012.14	337.5	0	847.93	826.746	521.118	1052.9	712.31	1039.6	1489.28	1085.15	994.633	1032.86	659.869	909.752	697.975	982.668	144.006	0	0	1052.87	510.19	274.64	583.3	465.963	642.795	1102.79	2606.85	781.822	767.43	935.73	0	884.84
ID:55917	173.06	5317.74	1428.79	595.07	0	30.04	0	1113.91	770.69	0	32.32	129.05	0	0	0	0	0	259.8	0	5645.83	0	0	0	5327.24	14.47	211.73	0	1064.97	1365.48	0	0	0	0	0	0	404	0	494.9	0	0	0	0	0	0	0	0	1183.65	0	0
ID:56053	169.84	151.04	328.09	439.48	323.2	77.43	289.95	482.85	155.03	309.44	338.63	191.33	170.966	0	0	882.81	222.83	563.46	195.24	1592.16	628.154	323.572	400.41	886.11	953.43	476.88	460.138	661.682	199.68	288.929	363.01	490.562	546.911	360.362	0	0	665.669	1334.71	1947.36	2764.18	532.352	333.319	593.756	359.32	0	1087.16	0.7	0	726.14
ID:56099	429.88	209.88	72.48	75.98	65.44	233.76	0	73.08	107.83	110.09	74.69	148.17	0	0	0	0	0	64.93	0	1289.85	0	0	0	0	0	0	0	1636.96	55.7	0	0	0	0	0	0	0	0	0	0	531.78	0	0	0	587.53	0	0	0	0	102.87
ID:56139	3319.15	1052.25	382.57	534.54	324.67	1225.39	517.57	405.01	681.39	431.15	363.43	760.34	354.883	1316.4	738.21	226.79	1615.78	2227.75	902.04	1644.07	588.283	509.697	3055.52	946.33	762.81	1148.72	1131.94	0	0	459.074	633.873	640.111	873.677	469.731	0	0	334.635	1984.44	79.63	644.77	0	1116.98	825.847	1751.19	0	492.29	0	0	1130.43
ID:56142	0	1057.33	0	445.52	1039.63	959.1	0	0	726.62	938.73	0	382.99	0	722.99	813.06	0	392.39	1577.25	1687.73	668.72	0	815.317	0	0	0	998.75	564.823	0	2407.47	0	588.833	274.063	0	0	0	0	300.766	518.88	0	1231.71	0	1206.62	1057.4	820.51	2662.62	568.06	0.71	272.318	1234.29
ID:56267	0	191.67	66.82	20.71	42.38	31.75	0	86.26	0	0	152.52	65.84	0	0	0	0	171.19	0	241.22	131.3	0	0	30.24	110.97	251.59	0	0	0	0	0	0	0	0	0	0	0	0	290.64	0	0.11	0	0	0	331.42	0	0	0	0	0
ID:56388	0	0	4.55	20.87	0	0	0	0	0	0	0	11.61	0	0	0	0	0	29.94	0	291.96	0	0	101.64	0	0	0	0	265.179	0	0	0	0	0	0	0	0	0	0	0	0	0	0	0	0	0	0	0	0	227.62
ID:56457	0	349.99	5837.96	102.25	0	0	0	4255.63	4539.52	0	0	55.15	0	0	0	0	0	23.09	0	0.35	0	0	0	6602.53	0	0	0	0	1033.85	0	0	0	0	972.304	0	153009	0	5932.39	0	0	0	0	0	0	0	0	1262.01	0	0
ID:56493	0	606.78	825.04	145.18	337.25	885.86	435.85	441.95	875.26	0	703.58	0	63.1153	120.09	0	75.63	189.52	1094.63	869.11	1174.73	0	0	0	164.96	229.38	252.14	0	0	303.97	0	0	0	0	0	0	0	0	826.34	562.46	516.04	0	0	0	128.07	0	0	0	0	193.8
ID:56514	2201.95	0	361.52	1064.42	642.55	1569.89	286.83	654.26	397.9	556.7	677.98	999.14	501.166	611.9	551.8	931.36	1403.39	720.32	0.179	888.37	196.408	0	1114.96	493.07	135.11	797.76	409.848	717.437	726.97	382.87	375.484	150.38	210.808	836.347	363.38	0	0	1162.7	190.93	497.96	0	301.118	0	0	0	0	242.21	0	987.95
ID:56662	58.95	107.21	384.93	291.72	141.91	425.75	195.64	590.13	889.8	0	845.68	0	0	0	0	0	0	427.78	134.69	776.5	0	0	0	0	0	0	0	0	62.27	0	0	0	0	0	0	0	0	0	0	153.2	0	0	0	0	0	0	0	0	0
ID:56884	2207.58	0	0	1533.46	0	1387.44	1045.73	813.54	399.26	799.79	454.62	1576.52	1499.6	3438.37	2734.65	5612.58	2901.42	2407.74	4580.36	1023.31	2748.02	2837.85	4453.94	3603.04	6641.03	2194.61	1240.75	3728.2	4566.07	2642.81	3668.6	3296.83	2945.73	0	0	0	2648.34	5544.35	3503.43	3424.85	685.089	2540.67	565.858	2208.39	3737.96	2382.5	1958.02	0	1727.63
ID:56952	0	0	0	0	0	0	123.84	0	0	54.71	58.92	0	0	0	0	0	0	0	314.25	475.13	0	0	0	0	0	0	0	0	0	0	0	0	0	0	0	0	0	0	0	0	0	0	0	92.14	0	0	0	0	0
ID:56992	156.99	0	0	190.78	78.9	168.5	28.88	132.52	40.07	99.24	42.31	100.51	272.807	0	0	0	108.36	70.67	0	180.54	0	0	156.87	201.57	260.23	248.89	0	341.28	54.95	161.502	281.265	0	0	0	0	0	0	0	0	101.44	0	247.898	0	209.29	139.66	0	208.3	0	0
ID:57152	432.95	0	215.71	0	0.58	0	0	0.5	103.58	0	41.57	246.43	0	0	0	0	0	0	0	0	0	0	553.18	0	0	0	0	566.3	0	0	0	0	0	0	0	0	0	0	99.54	0	219.431	0	0	0	0	0	477.22	0	0
ID:57183	49.05	0	174.33	128.64	123.28	67.92	0	73.37	0	0	45.56	0	50.6533	0	0	234.13	79.67	0	0	268.22	0	0	129.07	122.12	366.97	215.8	0	259.352	141.79	0	0	0	0	0	0	0	0	0	519.09	507.52	238.849	0	0	0	0	0	291.05	0	258.79
ID:57211	424.82	0	0	0	0	102.27	0	0	14.07	0	0	0	0	0	0	0	0	0	288.56	0	0	0	115.47	168.06	92.98	43.15	0	164.692	0	0	0	0	0	119.73	222.967	0	0	0	0	0	0	0	0	129.8	181.676	0	0	0	0
ID:57264	0	28.14	0	0	14.74	0	0	662.59	230.59	0	0	0	0	387.65	50.11	0	113.65	0	166.34	175.25	0	0	0	1613.8	0	0	0	0	0	0	0	0	91.7747	0	0	0	0	702.47	0	35.46	0	0	0	0	0	0	0	0	0
ID:57265	5725.78	3486.22	1530.6	2419.4	2006.24	4279.61	1429.21	2553.99	48.99	3014.47	2958.26	3168.15	4061.51	5260.63	4820.65	2614.3	4811.73	4927.39	6335.53	4655.47	3756.78	1677.51	5859.69	2945.28	2582.51	3032.9	2548.05	4562.44	3821.24	2726.6	2631.07	3012.87	2237.29	3462.67	946.178	0	2178.63	3116.74	1711.26	4016.72	1746.9	2955.75	3303.3	3726.61	4397.81	3068.8	2699.54	2923.5	3081.16
ID:57360	0	352.5	375.76	260.08	267.56	367.96	155.93	515.96	541.45	0	826.37	0	0	0	0	0	291.84	565.93	743.04	1232.88	0	0	0	60.71	34.87	75.73	0	0	166.45	0	0	0	0	0	0	0	0	0	0	0	0	0	0	0	0	0	0	0	0
ID:57378	0	0	0	0	0	0	0	120.42	213.88	0	114.66	19.87	0	0	0	0	0	0	0	0	0	0	0	0	0	0	0	0	0	0	0	0	0	84.2399	43.1034	0	0	0	0	0	0	0	0	0	87.4766	0	0	0	0
ID:57531	3549.92	3430.78	2913.81	2844.41	4137.71	2787.48	3187.81	2889.49	0	3153.94	1741.44	1902.59	3244.42	2143.51	3279.5	1272.56	4615.3	5228.64	3085.81	1473.04	5237.7	4420.17	3593.36	3260.47	1517.92	2697.28	2207.88	3527.12	1824.33	1213.57	1335.06	2371.77	3208.54	2361.54	2949.04	115.299	4913.16	953.94	1002.29	2924.42	1810.74	4846.42	2347.2	4693.57	4782.89	3729.06	0	4839.12	3868.74
ID:57537	5332.06	5256.63	4561.68	5212.02	5984.44	4873.66	5592.65	4062.1	2824.92	2145.6	4965.33	7544.91	4383.59	5185.09	5257.43	8622.5	6959.6	5467.87	3633.63	5560.11	2380.21	3713.18	2509.62	1967.23	5891.53	4144.48	2589.32	3562.07	3644.32	3178.97	3614.29	2232.36	2984.2	903.583	0	0	2447.58	6531.39	5835.93	7288.63	6585.28	2674.93	4722.76	4793.08	5206.47	4341.03	5618.93	1976.72	5244.7
ID:57584	710.35	393.3	218.27	366.77	494.56	577.66	711.63	23.21	231.45	207.2	273.45	342.43	582.819	94.07	158.42	0	362.74	32.75	0	562.74	1258.86	1767.53	659.54	194.93	331.96	466.85	1023.31	229.098	39.6	290.437	276.457	1337.03	1449.7	0	0	0	690.634	0	881.3	573.16	1007.77	215.873	48.8837	653.01	0	987.08	0	2160.37	559.82
ID:57633	0	0	0	0	0	71.56	0	0	37.38	0	0	0	0	0	0	0	0	0	0	258.11	0	0	59.44	187.62	0	0	0	0	0	0	0	0	0	0	0	0	0	341.01	0	0	0	0	0	591.52	0	0	251.1	0	34.05
ID:57711	34.33	107.29	72.43	55.48	74.83	252.06	0	56.6	15.18	0	30.3	0	0	0	0	0	80.85	24.87	0	0	0	0	0	0	147.05	0	0	0	0	0	0	0	0	24.1288	0	0	0	0	0	0	0	0	0	0	0	0	0	0	0
ID:57777	0	0	0	0	0	105.63	0	0	160.69	0	189.18	0	0	0	0	0	0	0	812.44	0	0	0	0	0	0	0	0	0	0	0	0	0	0	56.4105	0	0	0	0	0	0	0	0	0	227.55	0	0	0	0	0
ID:57888	288.9	0	0	0.45	0	13.99	0	0	0	0	15.57	0	0	999.88	854.77	944.82	154.21	0	0	77.54	72.5111	485.994	0.121	707.07	135.96	387.99	0	0	0	194.464	0	611.149	507.904	0	0	0	0	0	0	0	0	0	0	192.1	0	265.42	255.6	0	484.16
ID:58050	882.78	1257.96	191.89	224.5	127.5	548.29	101.33	170.49	155.48	368.34	76.59	182.07	270.937	448.73	203.91	53.91	847.24	227.03	538.69	890.85	117.183	213.291	573.21	476.16	603.2	441.42	312.956	1359.01	635.83	135.461	190.772	315.22	430.386	238.202	0	91.1267	252.854	0	0	341.04	0	0	161.982	720.83	141.314	0	199.3	0	297.99
ID:58084	1713.28	1986.85	1475.55	1166.64	1438.12	1900.44	1034.58	1271.4	2570.06	1594.16	1931.38	2150.75	1200.81	898.66	1262.59	238.11	1496.76	1126.18	536.89	2622.09	0	144.345	1326.89	1472.99	885.9	1018.19	328.21	1175.88	1949.84	1231.47	969.491	0	209.286	54.6828	0	0	0	2000.11	461.35	1942.67	731.503	272.141	1041.43	1097.94	1232.02	73.07	1142.56	0	2046.3
ID:58355	0	0	3955.51	3548.92	23060.5	4694.04	2702.04	0	1013.38	2616.76	3338.05	2018.67	6759.16	5022.42	4328.56	3755.74	0	4886.94	7860.68	0	4164.79	0	6878.53	0	5996.98	5646.04	7192.5	5475.28	0	16780.7	13291.4	12193.4	8355.63	1224.84	319.854	11036.4	12493.2	0	2978.38	7306.81	1916.06	9715.06	13548	7321.49	13673.3	6231.87	0	7637.97	29251.1
ID:58452	46.29	0	21.66	0	0	152.93	0	0	0	0	24.01	0	0	0	64.42	0	0	0	0	0	0	0	0	0	71.49	62.38	0	0	74.43	55.4541	0	0	0	129.18	0	0	0	0	0	0	0	0	0	116.63	0	0	0	0	0
ID:58798	78.35	0	0	0	0	0	0	0	0	0	0	0	0	0	0	0	0	0	0	111.75	0	968.457	19.33	0	0	0	0	0	0	0	0	861.268	0	0	0	0	0	0	272.12	584.05	0	0	0	240.41	0	0	280.98	0	392.59
ID:58880	385.45	294.8	421.2	620.03	483.06	505.29	355.56	725.1	933.86	0	1543.27	0	0	0	0	0	591.78	2239.11	1975.45	2875.93	0	0	0	161.75	121.11	307.12	0	0	412.65	191.285	437.473	0	0	0	0	0	0	0	517.35	745.07	0	0	0	0	0	0	268.22	0	220.94
ID:58889	0	9.79	107.61	67.13	32.64	106.84	0	0	39.39	0	0	49.86	0	0	0	0	244.61	85.28	0	114.43	0	0	35.26	24.32	368.15	0	0	0	0	0	0	0	0	1137.39	268.644	0	0	0	0	0	41.8839	0	0	0	0	0	0	0	0
ID:58898	517.33	204.74	252.76	175.6	140.66	121.46	0	64.21	0	0	204.1	13.57	1555.78	0	0	0	0	0	0	0	464.48	0	125.37	0	0	0	647.478	0	997.76	593.612	448.208	454.379	455.993	767.691	0	0	0	0	1335.7	0	129.725	623.68	0	116.79	0	393.22	913.3	0	345.25
ID:58941	0	2483.93	824.2	1075.52	802.19	1715.28	522.15	895.21	1156.32	1385.91	686.92	1084.55	2388.14	1558.75	1635.22	86.94	2157.25	3257.72	3075.49	1607.49	1311.88	2153.84	2297.65	1941.41	1473.22	1929.99	1300.84	3758.31	2212.73	682.661	719.952	1886.2	1590.98	0	0	32.7378	1934.39	2485.26	181.16	1498.98	135.469	1928.09	975.618	3203.98	2687.72	703.4	1276.28	0	2399.7
ID:59022	0	885.01	5546.69	2149.97	2054.68	7564.22	167.15	852.37	5154.85	1863.02	448.37	3012.43	1677.48	2035.98	394.65	5392.21	1920.74	1334.21	974.87	1920.99	869.78	0	349.15	683.34	4778.53	2397.96	1179.38	2348.46	12291.3	1618.45	2648.02	3611.5	2188.32	0	0	15605.4	3777.1	0	4308.24	789.56	761.429	2550.87	2519.33	4473.13	2885.29	1044.79	2129.42	1422.41	11863.5
ID:59100	0	0	0	69.59	0	66.49	0	0	0	0	0	0	0	0	0	0	0	0	0	342.53	0	0	0	0	0	0	0	0	0	0	0	0	0	0	0	0	0	0	0	0	0	0	0	0	0	0	194.63	0	0
ID:59142	0	0	166.04	107.92	236.07	211.94	0	0	0	0	28.63	20.25	0	0	0	720.53	0	203.83	0	407.87	89.269	0	0.13	105.7	274.6	0	0	51.2072	27.8	112.627	49.312	0	0	0	0	0	0	0	349.39	0	233.098	0	306.214	80.14	0	0	340.8	0	0
ID:59152	41.69	0	0	0	0	114.73	0	17.16	699.65	209.08	282.43	5.48	0	154.73	0	0	0	71.76	655.73	0	0	0	0	0	0	0	0	0	0	0	0	0	0	0	0	0	0	0	0	0	0	1313.33	0	1739.13	349.344	0	0	0	0
ID:59226	86.44	0	0	135.98	0	0	39.94	0	0	1065.7	13.98	0	0	0	0	0	0	172.21	0	139.08	0	0	0	0	0	271.92	0	100.834	0	0	161.244	0	0	0	0	0	0	0	0	0	0	0	0	328.06	0	0	0	0	851.65
ID:59295	192.37	0	136.89	66.94	122.13	82.01	83.56	39.19	0	0	7.4	0	0	0	0	119.98	0	0	0	0	0	0	68.82	0	274.38	479.78	0	139.665	72.46	42.2925	120.984	0	125.038	0	0	0	0	0	355.57	65.13	0	0	255.714	82.11	0	0	444.57	0	0
ID:59594	242.59	237.54	103.12	70.95	128.56	261.24	0	107.67	126.12	0	24.7	97.51	0	0	0	0	0	231.33	417.72	0	0	0	110.47	0	251.92	99.62	0	69.9695	0	0	0	0	0	121.736	0	0	0	0	0	0	0	0	115.119	210.54	0	0	0	0	0
ID:59745	1061.51	382.14	503.48	309.52	439.58	274.47	131.77	0	0	65.39	190.79	156.58	1266.56	0	0	0	0	298.52	187.69	0	1000.25	123.591	0	0	0	0	832.594	0	1733.43	742.781	635.507	852.576	908.515	589.575	0	0	0	0	908.2	0	304.399	237.479	523.103	408.62	455.573	849.8	735.28	0	1128.53
ID:59773	0	0	0	120.18	0	17.79	155.88	0	33.08	0	0	0	0	523.82	0	0	0	487.62	0	666.58	0	0	507.27	445.96	387.3	813.61	0	472.358	0	0	0	0	0	0	0	0	0	0	0	0	0	0	0	0	0	0	564.56	0	372.78
ID:59793	0.5	0	0	0	0	0	0	0	1834.89	506.4	606.73	0	0	0	0	0	37.9	0	696.17	0	0	0	0	0	0	0	0	87.6512	0	0	0	0	0	0	0	0	0	548.73	0	529.45	0	3129.51	219.82	2604.54	226.098	0	0	0	0
ID:59844	107.5	0	0	87.99	0	466.39	152.09	0	0	0	17.77	0	0	853.66	947.49	64.08	107.51	665.02	945.83	0	0	0	35.94	0	0	230.54	0	370.204	304.87	0	0	0	0	0	0	0	0	0	0	246.38	191.618	49.516	0	0	0	0	587.5	0	322.19
ID:59876	0	0	0	0	0	0	0	228.55	85.25	0	0	416.71	0	0	0	0	0	0	0	0	0	0	0	0	0	0	0	0	0	296.828	517.344	0	0	0	0	0	0	0	1091.42	0	0	0	181.269	177.43	604.379	0	0	0	0
ID:59928	0	0	867.16	493.97	0	806.41	0	261.3	302.33	0	281.85	0	0	1752.83	79.36	0	0	0	416.18	0	0	0	0	553.89	962.91	0	0	0	233.08	0	0	0	0	0	0	0	0	456.33	215.25	1032.02	412.296	0	0	0	2113.5	0	893.87	0	0
ID:60041	0	46.89	63.25	238.93	0	360.99	0	0	0	0	44.56	81.48	127.225	0	0	0	0	0	0	0	0	0	109.81	0	21.35	0	0	45.1015	71.67	0	0	49.5059	0	0	0	1002.1	0	0	0	0	0	423.828	0	0	0	0	0	0	0
ID:60126	0	70.76	0	0	6.55	0	0	0	0	31.75	0	0	0	0	0	0	0	13.25	0	282.8	0	0	84.58	269.78	233.56	520.94	229.39	619.709	145.46	153.377	156.248	0	237.217	142.802	109.074	0	0	101.86	0	0	775.114	0	0	292.81	0	0	265.81	0	64.26
ID:60149	1821.51	2133.59	1800.58	1396.49	2239.73	2015.06	1280.62	625.28	1322.89	556.41	1088.02	1669.55	1562.2	1683.94	1290.01	2111.84	1917.59	1677.6	726.2	1007.12	0	311.331	1012.92	2325.32	1760.66	1886.25	0	1792.76	1996.81	1225.16	1455.23	188.27	528.92	135.296	220.122	0	0	1392.97	2247.81	1493.22	1829.91	965.744	1458.78	1363.15	2825.82	0	3502.56	0	2601.9
ID:60248	868.1	0.39	92.99	392.65	38.86	391.9	0	87.25	78.15	0	38.44	12.51	87.9826	1591.96	1284.86	197.92	378.09	147.27	385.85	0	0	0	0	51.03	0	326.65	278.836	159.023	0	0	0	0	0	0	93.8681	0	0	0	0	0	0	0	0	138.93	0	0	0	0	377.32
ID:60352	840.34	0	0	206.53	124.15	382.36	218.2	109.07	136.99	156.94	28.38	8.2	0	258.06	0	0	233.16	47.78	159.01	174.17	0	0	840.56	0	355.91	0	0	0	156.46	0	0	0	0	0	0	0	0	0	0	0	0	337.004	0	931.73	242.469	0	246.03	0	0
ID:60357	1370.57	857.7	644.63	996.43	825.28	649.76	332.82	410.97	428.78	390.2	353.77	851.5	646.909	0	776.38	680.02	1327.97	2800.69	1666.62	472.62	519.265	0	1971.58	324.55	345.97	834.38	874.706	706.899	559.2	246.074	285.829	652.011	1236.89	58.0666	0	0	1000.41	0	0	344.37	137.873	1380.71	632.312	815.85	573.168	260.16	379.09	0	1077.42
ID:60429	0	0	0	71.21	0	68.82	0	0	380.75	0	109.74	0	0	0	0	0	0	0	0	27.59	0	0	0	0	0	176.59	0	0	0	0	0	0	0	0	0	0	0	0	0	0	0	456.368	0	242.19	0	0	0	0	0
ID:60628	89.92	0	192.84	138.52	266.82	92.17	85.84	0	0	229.8	0	0	0	0	0	126.51	0	318.87	178.1	536.49	0	0	114.88	116.81	302.18	330.67	0	427.933	73.88	0	0	0	0	173.271	0	0	0	158.36	161.33	251.42	255.887	0	322.676	200.26	0	0	236.94	0	146.35
ID:60721	0	243.73	577.67	108.85	285.5	419.41	0	140.33	352.46	149.87	374.27	414.32	0	95.38	70.14	0	157.82	489.46	0	0	0	0	136.16	47.94	0	0	0	48.3671	74.82	0	0	0	0	0	0	0	0	0	0	0	0	0	0	0	0	0	0	0	0
ID:60751	2156.66	1509.43	2495.01	1635.88	2108.37	1029.88	1063.19	2400.72	477.35	839.05	1022.48	153.76	847.427	0	0	3072.43	370.34	1868.91	108.46	3512.98	537.602	1354.9	617.75	2448.93	2043.19	2417.13	1369.82	673.675	954.33	0	114.961	474.391	599.157	0	0	0	0	4933.12	4282.78	4220.65	1860.99	0	0	634.2	0	475.58	0	0	939.48
ID:60792	0	355.13	585.62	112.44	58.95	0	0	24.22	631.68	0	94.59	417.12	0	0	0	0	0	237.47	0	0	0	0	0	263.97	347.29	163.03	0	433.633	1922.17	0	0	0	0	0	0	570.879	0	0	0	0	0	0	0	0	0	0	4226.98	0	0
ID:60816	265.28	75.75	0	295.24	110.65	37.99	66.61	0	0	0	0	16.32	135.418	0	0	296.27	0	0	0	435.83	149.14	391.798	53.77	258.96	487.36	418.83	261.128	182.276	60.74	105.636	172.573	0	201.613	0	0	0	0	0	482.98	670.85	1815.98	142.876	195.638	116.76	0	0	412.07	0	239.77
ID:60897	0	0	0	0	0	0	0	0	136.18	841.22	0	0	0	0	0	0	0	0	0	0	0	0	0	0	0	0	0	0	0	0	0	0	0	0	0	0	0	0	0	0	0	1831.34	0	0	0	0	0	0	337.74
ID:60983	0	0	0	28.97	0	0	0	0	0	0	249.04	0	0	0	0	0	0	0	424.04	139.06	0	0	207.25	0	0	282.2	0	217.434	0	0	0	0	0	0	0	0	0	0	0	0	0	0	0	0	0	0	0	0	0
ID:61039	1246.37	478.62	1660.46	766.3	1657.23	1198.32	259.82	295.57	240.55	426.03	207.79	0	288.92	1818.94	1539.19	2651.52	1290.01	0	704.04	1198.67	1308.2	2088.44	2170.41	1636.79	2443.12	1762.88	1062.09	1205.96	1666.53	1038.16	947.578	2201.64	1249.09	0	0	0	1879.67	0	295.61	668.68	689.354	1652.37	1569.22	575.18	0	881.25	1957.91	0	1933.61
ID:61048	0	0	0	0	0	0	0	0	0	0	0	0	0	0	0	0	0	114.64	0	0	0	0	0	0	0	0	0	77.9103	48.57	0	0	0	0	0	0	0	0	34.07	0	0	0	0	0	0	0	0	0	0	0
ID:61087	61.05	0	0	173.82	0	223.78	0	25.32	73.55	32.39	0	0	0	0	0	0	83.21	0	152.47	0	0	0	655.66	0	262.74	0	0	0	16.94	0	0	0	0	0	0	0	0	0	0	0	0	117.154	0	201.8	28.5368	0	0	0	0
ID:61192	0	322.57	37.81	108.36	0	10.48	0	0	152.89	0	0	0	0	0	0	0	0	44.19	0	263.22	0	0	19.98	634.78	153.08	126.76	0	381.345	880.96	0	0	0	0	0	0	0	0	424.02	0	0	0	0	0	0	0	0	251.68	0	0
ID:61221	3687.76	2993.29	6792.14	4011.12	2750.65	8127.22	4277.67	8303.94	10125.1	2882.41	6874.71	850.55	1323.8	5562.32	5739.05	3715.67	2259.69	11132.2	12871.5	4480.84	1731.74	2168.13	1338.96	2479.06	2258.77	3854.84	4275.37	1028.75	4499.48	1320.28	2788.39	3383.69	2516.28	2726.25	0	0	2402.85	8840.88	6765.5	6260.76	1980.31	1494.04	542.435	1059.92	0	812.61	4714.74	0	1870.36
ID:61304	0	0	128.71	208.86	220.26	0	0	49.29	24.98	170.41	62.13	34.5	23.3418	0	0	0	0	300.74	0	814.46	0	0	101.24	0	0	0	0	3697.11	75.19	0	0	0	0	202.632	0	0	0	51.8	0	28.64	0	204.255	175.157	0	0	0	0	0	0
ID:61332	4089.82	2558.3	5802.16	5607.69	4892.47	2738.76	3302.54	3452.46	1982.71	3603.64	1901.98	2250.78	5304.53	4190.3	3974.73	6328.24	4205.37	4094.94	4550.09	5450.68	5115.32	5784.57	3693.02	4449.49	9843.5	5212.16	3304.29	4814.98	3482.36	2967.29	3794.65	4876.65	5291.82	0	0	0	3589.82	6510.03	10917.2	11881.3	4401.32	1200.86	4018.23	5223.31	2095.73	3650.43	4418.09	4742.43	3824.94
ID:61404	76.45	0	10.63	0	0	0	0	0	0	0	0	0	28.5264	0	0	0	0	26.07	0	108.52	0	0	57.14	430.48	23.33	88.26	0	0	226.48	0	0	0	0	0	0	0	0	1318.52	0	0	0	0	0	0	0	0	0	0	0
ID:61405	0	1023.31	19.79	516.54	64.87	1437.24	0	57.06	12.1	158.65	14.29	86.23	444.342	1240.92	130.08	0	143.62	113.57	0	300.52	0	0	50.73	79.18	231.31	153.49	0	124.085	47.84	0	0	0	0	0	326.382	0	0	0	28.88	200.25	244.315	0	0	1139.2	0	0	1196.75	0	285.65
ID:61429	976.33	155.6	366.81	23.06	400.56	68.34	146.66	282.55	716.22	120.87	190.24	395.92	90.3437	0	235.08	0	93.37	890.6	1637.02	0	0	0	185.98	0	805.76	360.44	0	0	339.93	47.9192	109.011	138.683	79.2468	742.467	0	99.5123	0	0	0	275.52	0	602.584	0	0	715.698	0	0	0	735.77
ID:61446	289.05	96.94	45.43	65.4	59.78	177.26	0	0	0	0	0	0	483.602	0	0	0	0	63.75	0	0	340.374	223.276	0	0	0	0	482.959	0	412.55	445.084	296.002	340.154	465.059	370.629	0	0	0	0	192.69	41.86	0	0	0	0	0	360.24	351.07	104.532	55.71
ID:61480	246.96	128.59	105.28	0	0	462.88	62.7	0	0	227.48	0	15.81	308.423	0	0	0	0	58.4	0	209.95	0	0	0	205.83	348.96	0.31	0	0	439.15	0	0	0	0	0	0	0	0	0	0	0	1745.03	0	0	0	0	0	406.48	0	0
ID:61510	0	0	0	0	3634.77	0	729.27	0	34.71	0	124.3	57.47	0	370.5	731.24	296.59	92.42	219.11	0	0	2210.12	335.715	954.6	0	0	0	2455.25	821.821	0	6598.94	5598.34	10266.5	4110.64	428.212	0	2088.23	8397.25	0	1311.16	535.38	937.904	2269.92	7636.29	1485.49	2612.43	2170.52	0	2767.16	1697.13
ID:61573	0	409.49	95.16	704.15	1090.98	1268.47	1242.79	0.146	739.7	94.11	1538.59	0	1522.01	104.61	0	1227.2	1059.39	499.2	0	1383.65	0	0	69.12	558.43	692.11	1231.11	2161.52	3050.71	662.87	0	0	1520.04	1208.58	325.126	74.0554	0	458.38	2531.64	3267.31	1891.18	2122.68	0	0	721.59	0	0	1139.14	0	315.54
ID:61576	711.85	526.04	104.07	127.8	189.49	413.55	43.88	199.79	112.89	131.14	109.64	208.74	42.3345	0	0	0	461.94	688.54	597.15	66.27	0	0	486.11	231.73	45.04	218.08	0	376.821	471.03	384.905	0	0	0	0	0	0	0	59.47	0	0	0	63.3544	0	306.48	0	0	0	0	0
ID:61636	0	0	0	0	0	89.02	47.39	0	567.05	957.62	175.74	0	0	0	0	0	0	0	0	296.17	0	0	0	0	0	278.39	0	0	0	0	0	0	0	0	0	0	0	0	0	0	0	990.472	0	1928.78	0	0	0	0	439.11
ID:61723	0	759.27	9296.59	279.15	0	0	0	2475.17	1899.6	0	0	250.69	0	0	0	0	0	0	0	0	0	0	0	0.1531	0	0	0	0	487.71	0	0	0	0	405.696	0	79781.9	0	2077.81	0	0	0	0	0	0	0	0	1610.98	0	0
ID:61814	0	344.2	79.25	178.7	88.21	159.33	0	131.08	577.13	0	0	128.12	0	0	0	0	60.7	215.95	149.44	107.43	0	0	0	0	0	0	0	0	0	0	0	0	0	0	0	0	0	0	0	94.68	0	0	0	129.6	0	0	0	0	0
ID:61855	30.18	0	0	0	0	0	66.21	0	71.93	51.44	50.09	0	0	0	0	0	0	25.32	0	0	0	0	0	0	0	69.49	0	0	0	0	0	0	0	0	0	0	0	43.66	0	0	0	0	0	134.44	0	0	0	0	0
ID:61945	1166.85	409.59	412.8	501.78	451.04	1271.46	368.4	350.94	316.48	744.76	259.91	261.48	584.845	0	0	0	807.74	1061.92	645.13	3522.6	202.121	0	778.82	0	984.05	680.78	428.512	8755.43	618.92	0	736.821	373.563	424.643	896.246	287.734	0	0	420.04	304.67	532.19	508.183	801.372	835.124	520.65	1112.11	321.02	1275.67	0	1200.15
ID:61949	0	0	0	162.19	0	0	0	0	0	0	0	643.33	387.42	0	0	493.72	547.32	0	0	0	0	0	0	0	0	0	0	503.545	0	0	0	0	0	0	0	0	0	0	0	171.89	0	200.413	0	0	0	70.91	0	0	0
ID:61984	830.83	1193.25	1334.03	1937.63	1270.28	2322.9	872.03	3341.65	3650.28	175.2	4926.13	0	274.177	1321.22	768.32	744.4	1885.81	3919.52	3778.36	4892.03	0	649.283	0	0	410.68	1095.5	770.063	0	767.98	748.266	1386.87	443.515	741.7	53.0828	0	0	0	479.02	1614.44	1791.66	0	212.102	0	0	0	0	748.16	0	106.99
ID:62000	529.03	70.96	0	43.38	22.3	81.17	0	25.11	43.35	0	311.56	246.98	104.44	0	0	0	0	110.68	0	0	0	0	134.07	0	0	0	0	0	0	138.403	182.534	0	0	352.006	0	0	0	0	305.29	0	0	0	65.3923	0	0	0	0	0	0
ID:62080	307.18	589.15	241.91	280.64	246.99	578.33	0.1	292.45	254.68	0	92.65	278.85	0	383.63	355.77	143.78	0	773.77	792.78	217.22	0	0	489.03	298.9	403.69	0	0	0	187.92	210.941	194.659	0	0	146.639	214.715	0	541.082	0	0	0.31	0	216.515	0	555.49	0	0	0	0	0
ID:62135	282.5	90.8	65.85	68.44	73.82	82.48	0	0	0	0	8.19	0	280.03	0	0	0	0	31.29	162.95	0	202.581	0	0	0	0	0	330.113	0	387.44	266.365	212.205	113.361	283.164	0	0	0	0	0	0	0	0	0	0	0	0	0	211.91	0	118.45
ID:62226	0	0	0	270.44	0	0	0	0	182.34	0	231.54	0	14.9194	0	0	0	0	407.92	254.52	48.66	0	0	427.37	176.4	0	90.4	0	0	0	0	0	0	0	274.741	194.627	0	0	0	0	0	0	397.246	0	497.03	0	0	24.74	0	148.06
ID:62256	0	0	5.16	222.92	33.18	78.9	41.29	0	77.19	73.4	10.76	0	0	0	0	0	52.28	147.81	0	0	0	0	68.1	0	150.66	318.92	0	0	0	0	55.0396	0	0	0	0	0	0	0	0	0	0	236.178	0	84.14	0	0	97.55	0	0
ID:62323	0	431.64	165.86	38.19	0	288.89	0	8672.49	5596.24	0	0	14.23	0	0	0	0	0	0	0	967.24	0	0	0	0.1039	199.85	0	0	0	1572.25	0	0	0	0	0	245.112	0	0	3948.77	0	0	0	0	0	0	0	0	2883.61	0	0
ID:62362	97.13	0	337.17	204.97	132.8	0	156.57	0	0	59.55	313.18	257.74	227.696	0	84.72	0	186.16	21.22	0	0	83.1477	0	258.8	0	0	212.71	116.369	0	0	318.254	205.56	0	0	110.074	92.897	2926.62	0	0	249.43	0	0	0	0	0	0	0	0	0	0
ID:62387	48.91	19.56	407.98	173.09	18.68	63.84	0	0	0	0	0	120.15	0	1337.16	673.63	1422.54	0.36	868.66	0	83.69	0	0	398.25	215.18	406.7	349.04	0	359.772	154.24	0	98.7349	0	0	0	0	0	223.687	580.48	327.2	54.79	0	0	0	88.32	0	0	0	0	153.1
ID:62504	356.75	0	0	58.7	46.01	226.5	98.13	0	89.34	189.04	42.64	5.16	0	0	0	0	0	80.13	29.71	0	0	0	89.03	129.9	0	144.43	207.847	1885.68	165.35	0	0	124.494	101.44	58.8974	212.639	0	0	0	0	0	0	87.8363	0	198.62	0	0	0	0	89.93
ID:62547	373.22	0	0	66.65	0	246.11	49.5	0	461.79	616.56	234.12	0	0	452.37	0	0	0	3222.12	1636.77	205.11	0	0	1209.06	771.3	528.37	328.14	0	109.55	0	0	0	0	0	25.6913	623.694	0	0	0	0	399.2	0	698.268	0	630.93	76.3636	0	0	0	853.35
ID:62580	0	0	126.25	25.41	0	197.71	0	0	20.23	112.33	48.3	8.43	0	0	0	0	0	47.37	0	51.04	0	0	289.12	77.15	0	96.16	0	0	61.75	41.8509	0	0	0	304.832	0	0	0	0	0	0	0	0	0	0	92.249	0	757.9	0	0
ID:62866	3540.77	0	0	3838.45	0	3819.48	1500.89	0	0	2950.19	0	0	0	10256.4	5085.47	4831.86	3774.21	0.874	5090.91	15426.6	8123.37	16930.8	7828.49	9597.5	5860.64	0	1370.91	15909.5	6559.7	10312.3	11805.3	15558.5	11543.6	0	0	0	13654.2	10931.4	13876.4	18341.7	2284.18	4223.1	6141.05	0	8319.69	7711.13	0	0	7847.3
ID:63087	0	0	0	0	0	0	0	81.26	0	0	0	0	0	0	0	0	375.66	1408.46	0	0	0	0	0	150.6	366.17	0	247.162	0	106.26	0	0	0	0	0	286.574	0	0	0	0	0	0	0	0	0	0	0	0	0	0
ID:63098	242.64	400.2	431.49	0	0	382.69	0	2049.92	5017.49	0	0	0	0	0	0	0	0	109.19	0	565.23	0	0	0	18761.2	54.38	0	0	0	4810.53	346.422	0	0	0	0	0	3237.95	0	7424.65	0	0	0	0	0	185.86	0	74.61	5050.19	0	312.36
ID:63135	1242.07	0	255.7	0	334.76	0	176.35	304.85	276.68	238.34	91.98	261.83	204.171	0	0	0	0	0	907.82	100.62	0	159.26	436.22	0	0	441.52	0	0	191.66	166.639	103.096	128.922	211.324	275.5	0	0	0	0	0	442.83	0	624.258	246.271	0	1153.65	0	0	0	652.33
ID:63143	0	0	148.41	366.23	0.34	27.14	286.48	0	56.31	145.57	632.11	693.9	343.531	169.83	338.21	271.17	375.47	0	0	0	137.175	0	326.48	0	0	181.59	169.561	0	0	0	247.125	0	212.496	0	0	0	0	0	74.75	0	324.725	297.014	0	0	0	264.9	0	0	0
ID:63183	0	0	196.76	148.8	0	98.46	0	68.67	0	0	0	165.91	0	0	0	0	196.11	0	0	211.9	0	0	396.92	0	0	526.56	446.29	430.213	137.63	286.334	350.328	0	144.432	0	0	0	425.25	0	562.51	0	0	79.2342	0	292.92	0	0	137.65	0	0
ID:63209	265.21	1966.4	1128.84	1804.24	1270.1	1075.08	1068.09	1359.7	1871.3	886.79	3178.87	2072.42	938.733	975.05	1210.82	683.14	1653.87	1328.9	2634.91	0	385.076	0	531.22	702.77	725.63	236.47	1215.01	0	897.86	325.931	533.539	277.688	899.573	0	0	0	0	859.61	1026.92	150.27	364.161	0	0	302.19	1000.51	0	959.56	0	253.55
ID:63427	0	270.4	179.62	227.43	269.68	76.54	145.02	135.88	93.82	53.66	110.43	147.08	0	0	0	0	126.29	219.03	241.07	0	0	0	118.42	0	0	271.14	0	175.726	0	0	0	0	0	211.701	0	0	0	0	0	0	0	116.894	0	0	0	0	0	0	0
ID:63744	440.54	0	0	31.09	0	0	0	0	38.07	0	31.99	0	21.0926	0	0	0	0	0	0	0	0	0	142.3	0	0	0.8	85.7878	179.621	0	0	0	0	0	0	266.343	0	0	0	0	0	0	0	0	0	0	0	0	0	0
ID:63812	0	119.65	86.9	119.86	104.67	207.48	0	0	32.58	0	22.4	62.85	0	0	0	0	0	202.83	0	0	0	0	134.37	91.5	276.55	213.39	0	0	0	0	0	62.7952	102.451	179.47	0	43.0615	0	0	0	30.78	0	63.3974	0	94.06	0	0	0	0	122.64
ID:63910	1616.52	918.01	690.2	2032.57	1671.44	1634.98	2783.04	2390.93	3091.87	1685.17	6131.83	3569.47	1668.29	242.72	425.47	2195.77	1365.73	1707.41	1751.75	700.64	799.339	861.654	962.73	362.92	425.86	785.53	645.552	182.966	1811.29	944.816	1104.26	1143.9	919.025	1362.73	0	55.5427	0	458.99	2285.9	1634.87	937.558	979.113	388.832	717.98	924.853	1637.53	1719.24	0	715.38
ID:63916	194.37	56.28	273.17	280.81	213.9	155.68	65.52	156.31	69.74	124.81	137.87	647.99	113.035	0	0	391.47	0	306.78	260.84	308.45	103.572	162.475	247.28	292.09	695.87	250.11	0	260.952	151.31	163.239	223.958	139.759	202.711	412.97	216.022	26.5427	0	306.77	565.78	795.45	198.942	0	0	241.26	0	0	274.59	0	0
ID:64032	0	88.45	550.09	0	0	188.31	904.73	33.55	0	0.107	349.66	230.51	0	1106.42	243.71	340.46	7991.52	1503.3	997.35	1115.37	0	0	1091.04	0	1180.31	934.07	0	0	0	0	63.4754	0	0	0	0	0	167.48	1657.3	0	308.06	0	532.491	252.848	493.58	0	0	0	0	201.89
ID:64054	243.89	689.6	490.76	644.7	777.19	454.39	595.22	694.3	224.3	255.69	690.32	0	252.643	0	0	429.79	278.08	555.67	0	1821.68	134.216	382.101	159.44	427.92	267.67	282.97	336.312	0	255.54	0	239.608	0	0	0	0	0	0	1538.32	215.99	412.05	767.81	0	0	84.35	0	0	275.66	0	0
ID:64170	0	0	0	1731.6	0	2522.82	845.33	1394.13	1646.92	1577.14	2337.18	0	58.8771	1267.18	437.8	513.35	170.16	2909.55	2384.08	741.89	0	882.854	0	1536.71	1291.66	1265.18	0	569.41	0	0	0	0	0	0	977.837	0	1162.79	247.25	342.52	2341.78	0	930.089	326.407	1640.36	0	0	417.37	0	699.42
ID:64256	5713.05	9107.13	13974.5	7759.79	10492.9	12488.4	18580.3	16913.6	12265.7	8628.52	23413.2	2470.34	6475.52	12893.7	10348.5	19807.2	0.1771	7012.16	4626.02	51447.3	13504.8	8315.47	4244.47	10418.7	10804.4	16505.3	30701.9	41516.3	17033.1	4782.42	6892.82	25366.4	26276.2	3214.75	313.952	55.8406	28255.9	38800.8	34428.5	26822.2	24523.2	3901.44	3459.74	9867.64	0	9792.19	13540.6	0	7186.33
ID:64431	276.33	0	0	139.33	0	165.99	112.94	89.38	0	71.15	61.58	73.69	0	287.93	0	0	54.87	15.94	627.26	17.86	0	0	101.29	41.66	497.5	113.61	0	128.92	0	194.658	196.658	0	0	0	0	0	0	0	0	0	0	172.075	0	179.72	180.335	0	274.8	0	0
ID:64442	0	94.07	37.2	0	0	0	0	309.7	548.04	237.26	439.09	62.88	0	0	0	0	0	0	0	0	0	0	0	75.88	0	0	0	63.8316	0	0	0	0	0	0	29.98	51.1286	0	0	0	0	0	0	0	0	0	0	0	0	0
ID:64493	120.73	0	95.04	21.95	98.56	0	0	0	0	0	0	6.21	0	0	0	82.55	0	72.92	0	206.51	0	0	0	0	42.54	105.47	0	40.6418	0	0	0	0	0	0	0	0	0	0	0	0	0	0	0	73.33	0	0	0	0	0
ID:64621	199.26	141.22	50.02	125.48	0	149.79	0	0	0	0	0	0	130.686	0	0	0	0	50.27	0	0	432.816	0	121.06	144.9	237.28	0	0	0	792.93	77.1667	0	258.397	239.298	24.0418	0	0	0	0	170.61	97.17	0	0	76.0366	0	0	0	0	0	0
ID:64889	242.07	261.28	218.16	639.33	384.82	659.54	1078.25	652.64	794.07	101.96	1510.16	0.95	38.1866	0	0	162.23	77.59	417.29	415.7	218.52	436.388	0	173.73	0	0	127.3	0	0	717.82	224.187	0	519.93	392.086	210.974	0	0	0	0	411.66	360.67	272.701	271.492	160.871	0	0	0	166.81	0	149.25
ID:64899	0	0	67.82	369.39	0	154.2	199.79	49.17	201.87	0	0	258.81	457.36	0	0	0	0	250.47	0	0	0	0	0	0	0	0	389.274	0	0	1047.68	2091.24	1599.55	944.159	0	0	456.422	0	0	0	600.82	0	501.265	1012.86	465.73	0	464.65	0	0	759.74
ID:64905	0	0	77.97	79.9	181.48	71.05	0	0	0	0	0	0	77.9143	0	0	299.36	0	303.83	30.94	158.75	0	0	69.95	0	54.52	75.88	226.254	427.644	268.66	0	137.545	290.385	0	0	827.876	788.83	0	120.21	0	65.36	0	216.336	172.724	279.79	0	0	181.52	0	215.7
ID:64990	0	11.09	0	30.96	44.17	0	0	18.08	51.3	0	57.5	14.4	0	0	0	0	0	101.97	161.51	0	0	0	20.5	0	0	72.14	0	0	18.64	0	0	0	0	0	0	0	0	0	0	0	0	0	0	0	0	0	0	0	0
ID:65129	0	0	0	341.83	0	338.84	0	0.1	341.89	103.27	184.83	0	0	0	0	0	0	166.75	75.15	67.25	0	0	546.89	135.7	0	56.92	0	0	0	0	0	0	0	0	222.589	0	0	0	0	0	0	0	0	17.76	0	0	0	0	0
ID:65243	0	537.01	76.46	0	6.54	323.56	71.06	80.29	527.46	85.22	914.02	176.41	0	0	0	0	0	0	0	0	0	0	57.04	53.88	0	164.22	335.743	85.5921	231.76	0	0	0	0	232.316	0	0	0	155.44	0	36.57	0	0	0	0	0	0	0	0	0
ID:65257	102.11	28.39	52.42	150.98	0	144.12	29.14	0	141.38	0	385.7	56.08	0	0	0	0	0	0	0	164.93	0	0	76.16	0	0	0	0	0	0	0	0	0	0	0	0	0	0	0	0	0	0	0	0	0	0	0	0	0	0
ID:65312	47.77	144.37	0	0	242.16	88.02	101.53	0	0	96.58	0	108.74	0	0	0	0	0	0	0	28.43	0	0	190.41	45.62	0	176.94	134.858	261.267	31.37	0	0	46.7822	0	0	291.86	0	0	0	0	0	0	0	0	313.18	0	0	0	0	141.24
ID:65746	15079.1	4907.59	17779.2	43259.6	0.15902	42966.7	0.7288	19046.2	84746.6	53785.7	55392.6	0.6383	0	66679.2	75097.6	0.1334	0	49014.3	0	8552.89	0	14666.1	13517.3	2020.1	23321.6	36233.7	0	39613.5	5320.39	117916	218320	172653	114479	8591.01	145.799	77860.7	0	2609.02	49649.5	88849.1	52292.3	0	142894	79898.5	0	92057.2	21602.7	75950.8	0.12816
ID:65931	138.01	639.94	85.51	101.28	85.96	631.3	189.55	259.16	758.18	43.3	96.22	387.7	0	0	525.18	0	0	1152.23	379.02	95.21	0	0	124.78	0	0	3558.2	0	1461.34	499.37	1064.47	1047.86	0	0	0	0	0	0	0	1985.59	0	296.565	0	1314.91	0	0	0	636.99	0	0
ID:65998	0	0	0	178.58	0	0	0	0	0	0	142.51	0	0	0	0	0	0	409.36	624.01	0	0	0	297.1	354.78	216.61	0	0	29.0127	354.97	0	0	262.85	50.6225	0	0	0	0	0	23.45	0	0	0	0	0	0	0	330.67	0	26.27
ID:66054	0	0	0	0	0	0	0	0	0	0	0	0	0	0	0	0	0	0	0	127.2	0	0	27.17	0	0	0	0	231.381	0	0	0	0	29.627	67.9769	66.4639	0	0	0	0	0	0	0	0	0	0	0	0	0	0
ID:66080	0.8	0	0	0	138.58	0	115.08	0	92.61	126.05	91.53	16.37	0	0	0	0	332.86	434.52	84.28	0	0	0	444.37	0	0	84.81	0	58.1038	0	0	0	0	0	91.8075	206.818	0	0	0	0	0	0	210.498	0	134.8	0	0	0	0	117.59
ID:66161	1694.34	3888.9	4808.1	1449.82	1781.27	3694.3	2366.92	4827.86	7046.21	2520.26	3498.49	527.79	215.337	3794.9	4947.56	663.76	2827.1	3320.3	6963.04	8238.79	607.263	848.729	536.03	1819.6	1874.7	1511.35	2655.63	151.486	2642.08	546.073	1121.77	988.658	342.405	3111.71	0	0	333.14	3799.07	1046.7	1411.9	744.249	198.492	0	3876.17	591.209	432.01	2519.14	0	1544.07
ID:66197	39.05	0	113.83	54.16	81.77	64.74	76.65	0	0	37.31	44.29	10.19	0	0	0	128.52	35.61	94.44	0	303.03	0	162.542	99.12	0	0	0	57.1252	0	0	110.897	98.5108	116.449	168.544	0	0	0	276.623	63.29	0	0	0	0	0	106.67	0	0	0	0	0
ID:66578	0	0	238.48	49.76	226.68	46.69	0	0	0	0	0	0	0	0	0	0	586.56	0	0	396.32	0	0	0	0	0	0	221.702	0	0	0	0	0	0	42.6641	0	0	0	0	0	54.55	0	0	0	0	0	0	160.65	0	278.58
ID:67061	127.46	0	0	0	0	0	0	0	0	110.3	0	0	0	0	0	0	0	324.05	164.77	59.83	0	0	0	0	0	162.1	0	43.1712	0	65.9752	107.767	0	58.8941	0	0	0	0	0	0	0	0	0	0	114.38	0	0	0	0	162.35
ID:67097	0	0	0	119.86	126.07	35.59	67.97	0	91.13	0	95.26	75.32	0	0	0	0	232.16	0	0	0	0	0	248.92	0	0	0	0	0	22.73	0	0	0	0	265.351	301.977	440.246	0	0	0	0	0	217.216	0	0	0	0	0	0	0
ID:67132	235.54	302.65	0	330.6	227.68	932.84	387.79	11.85	215.47	0	0	0	0	254.03	1169.68	0	0	0	0	102.95	0	0	633.18	0	125.69	235.94	0	101.239	288.1	0	82.2591	0	0	0	0	0	0	0	0	0	0	137.944	0	0	0	0	0	0	0
ID:67152	0	507.13	268.26	0	473.21	541.12	620.91	1287.31	146.79	0	864.62	349.61	892.435	0	0	599.54	368.67	388.91	508.12	0	0	0	293.77	447.01	125.79	289.25	0	0	0	0	0	0	0	0	156.819	0	0	0	0	0	0	0	0	0	0	0	569.26	0	0
ID:67217	297.2	204.56	0	1805.22	423.6	344.41	130.21	398.93	1960.46	1120.42	3870.92	1901.22	234.185	0	128.19	402.59	324.97	618.76	832.23	347.61	316.491	0	192.06	56.67	129.37	310.22	245.275	127.588	923.38	524.948	808.97	531.282	605.421	991.456	0	0	0	101.51	267.13	192.81	290.942	690.925	79.0778	70.15	569.135	0	364.87	0	125.92
ID:67263	282.64	1033.96	1694.39	778.56	1016.45	1270.51	645.55	2630.04	2374.03	264.87	2126.94	0	145.553	685.87	458.01	0	781.18	1403.86	2148.18	707.68	0	143.757	0	870.68	465.48	512.93	561.838	0	937.91	445.951	626.71	0	0	365.341	0	0	0	157.37	305.68	421.11	0	0	0	0	0	0	611.68	0	252.54
ID:67306	131.36	222.97	26.65	64.41	381.41	89.4	0	0	0	0	231.19	0	0	0	0	0	0	109.34	0	676.17	0	0	0	127.4	0	0	0	0	0	0	0	0	0	0	0	0	0	185.83	0	0	143.329	0	0	0	0	0	0	0	0
ID:67382	97.8	21.23	22.31	62.73	84.26	94.9	105.57	132.73	171.48	74.86	216.08	79.69	0	0	0	0	0	60.18	0	48.37	0	0	156.13	0	0	196.87	0	38.8292	0	0	0	0	52.6712	0	0	0	0	0	0	0	0	161.715	0	0	0	0	156.85	0	0
ID:67386	682.21	339.57	201.63	322.59	350.38	389.66	251.07	280.71	248.19	309.73	239.03	279.58	351.616	121.55	119.38	90.08	296.84	530.96	342.87	312.23	194.3	431.36	250.54	91.67	88.39	401.36	0	191.085	0	149.251	129.842	173.226	143.836	389.607	91.1779	0	0	135.6	0	208.73	48.7781	708.361	216.456	273.66	0	0	328.06	0	0
ID:67462	0	149.28	79.46	43.26	38.63	113.65	27.44	119.38	94.89	0.4	74.88	137.55	0	0	0	0	137.03	0	0	0	0	0	0	913.63	56.4	0	0	235.765	228.78	0	0	0	0	0	0	0	0	83.63	0	0	0	0	0	193.54	0	0	0	0	95.7
ID:67612	78.19	39.62	121.48	84.31	117.4	117.98	0	45.11	49.83	168.24	0.2	40.88	250.836	0	0	0	0	114.04	0	184.94	0	0	62.88	36.35	148.13	0	0	67.6865	18.78	0	0	0	0	107.82	206.629	0	0	0	0	32.74	0	0	0	0	0	0	520.03	0	580.3
ID:67696	217.68	0	35.57	22.06	37.71	77.08	54.68	0	0	0	0	0	0	0	0	0	0	0	0	262.73	302.471	475.379	182.84	0	0	335.8	288.065	592.013	0	78.4161	111.55	183.871	286.787	123.367	114.732	0	412.294	163.16	145.56	0	263.524	207.774	0	223.88	61.8407	0	119.61	0	0
ID:67801	0	303.81	342.41	379.44	487.62	523.04	0	0	291.11	425.76	188.69	269.1	339.113	335.36	95.48	174.81	408.75	846.31	495.82	0	275.389	169.436	709.74	0	309.26	604.8	444.068	483.373	405.2	245.044	370.609	314.47	372.894	198.82	0	100.561	432.904	206.2	0	84.91	287.79	950.556	369.714	909.47	664.109	335.85	412.52	0	781.07
ID:67911	386.63	159.14	175.31	373.77	203.17	0	0	111.38	200.26	0	363.47	218.62	243.108	0	0	90.1	0	97.83	129.79	92.06	0	0	44.14	284.45	0	85.7	0	49.6563	298.48	0	0	0	0	275.339	0	0	0	0	251.25	115.74	0	0	0	0	0	0	434.8	0	0
ID:67951	293.13	327.52	0	1016.35	219.04	199.41	424.96	487.69	778.2	1660.51	161.83	333.89	0	749.28	1224.18	811.79	379.29	1723.15	0	1258.14	116.999	961.552	658.14	469.39	639.5	1105.88	92.1353	330.57	0	656.105	749.891	231.553	539.681	0	0	0	631.078	431.6	156.33	90.15	1141.33	2769	189.426	819.18	474.18	774.87	533.84	0	303.13
ID:68036	0	23.78	0	0	62.62	109.97	0	0	0	0	28.02	0	0	0	0	0	0	0	0	0	0	0	24.12	0	0	121.99	86.8207	121.062	17.21	0	0	0	0	58.0787	0	0	0	0	0	0	0	0	0	0	0	0	113.31	0	91.57
ID:68108	0	0	0	52.64	0	0	0	0	159.08	150.62	26.11	0	0	0	0	0	0	0	0	0	0	0	19.78	0	0	0	0	0	0	0	0	0	0	0	0	0	0	0	0	0	0	113.258	0	251.58	0	0	0	0	0
ID:68163	155.92	0	0	0	0	0	0	0	27.65	0	39.3	0	0	0	208.16	0.52	538.08	198.04	79.7	494.74	0	0	283.76	0	0	0	287.435	0	0	0	0	72.5194	0	0	0	0	0	126.68	241.25	0	882.92	202.905	0	0	64.9972	113.14	0	0	318.29
ID:68212	142.11	439.17	90.35	121.37	0	0	0	93.53	490.74	61.37	579.43	153.77	0	0	0	0	0	0	105.43	0	0	0	36.58	0	0	93.06	0	0	94.35	0	0	0	0	0	0	0	0	0	0	0	0	0	0	0	0	0	0	0	0
ID:68415	317.53	0	0	0	0	0	0	0	0	0	86.39	8.77	0	0	0	0	0	0	0	214.44	0	0	0	0	0	0	0	285.239	0	0	0	0	0	44.3444	0	0	0	0	0	0	0	0	0	402.53	0	0	217.7	0	0
ID:68455	0	113.7	182.33	158.29	212.47	190.45	96.49	124.08	73.4	131.34	0	76.53	187.014	110.1	0	0	89.47	497.08	214.61	0	0	0	373.91	83.35	57.42	258.67	45.3073	0	155.33	81.7134	153.194	121.611	150.778	259.317	31.962	0	0	126.62	0	0	84.5622	298.983	134.333	0	0	0	0	0	355.87
ID:68663	509.54	43.42	0	527.72	0	487.56	0	0	24.28	0	420.43	40.21	0	0	0	0	0	0	0	588.89	0	0	436.47	0	0	399.88	317.275	0	0	0	0	0	0	79.649	0	0	0	526.24	693.89	0	0	230.035	0	149.21	0	0	0	0	312.8
ID:68701	0	123.32	350.54	0	411.45	106.51	178.13	0	0	0	24.38	0	78.5549	0	0	0	394.52	0	0	70.34	325.25	595.433	320.34	0	782.14	127.93	0	516.944	550.41	0	0	0	0	0	0	0	0	0	652.41	624.74	1534.51	0	0	0	0	103.7	486.65	0	0
ID:68945	0	0	0	0	0	0	65.81	244.79	275.77	0	335.73	116.31	0	0	0	0	0	0.15	53.33	0	0	0	0	0	0	0	0	97.6034	0	0	0	0	0	29.4658	0	72.9138	0	0	0	0	0	0	0	0	0	0	0	0	0
ID:69080	364.23	16.11	0	221.42	40.38	0	0	0	0	0	0	107.45	79.7204	136.63	88.26	150.81	0	212.67	277.14	272.07	0	260.411	0	0	0	421.29	0	0	0	0	0	0	301.531	0	0	8.6545	136.461	272.96	0	179.02	0	0	272.722	357.73	0	0	0	0	0
ID:69145	0	665.38	1248.82	0	494.48	680.2	219.07	360.34	218.85	313.34	104.11	39.34	0	0	0	0	41.12	0	0	0	0	0	357.09	815.18	508.27	0	0	0	398.93	166.637	320.942	0	0	427.23	355.922	0	0	494.68	0	0	327.562	567.333	0	0	526.285	261.06	750.12	0	426.45
ID:69354	0	0	0	0	0	0	2259.18	0	0	0	9.22	0	0	0	0	0	0	0	0	0	0	0	580.64	0	0	301.48	0	0	0	0	0	0	0	0	0	0	0	0	0	0	0	0	0	6874.67	0	0	0	0	0
ID:69681	425.31	0.32	128.58	217.09	339.54	252.93	318.75	306.76	183.41	320.18	253.39	389.33	191.372	0	0	63.45	223.06	300.37	356.12	149.83	0	0	236.24	80.08	68.24	374.68	283.685	467.435	169.43	114.81	172.034	0	191.399	376.688	215.201	27.2605	0	154.17	83.48	45.89	0	726.1	0	333.41	0	204.02	224.6	0	237.57
ID:69769	701.28	739.41	124.85	321.66	249.85	426.88	808.92	639.17	685.3	491.77	1852.41	1419.2	91.1926	0	0	644.61	727.76	321.39	427.46	925.96	383.326	177.66	0.18	206.81	375.98	432.3	365.921	624.551	849.95	135.275	178.086	737.407	618.621	562.698	118.157	225.696	0	812.62	796.81	903.64	502.199	289.362	0	560.64	403.872	0	541.38	0	0
ID:69848	63.86	0	83.41	40.47	45.19	0	0	116.98	66.59	0	31.77	59.98	0	0	0	0	0	62.42	85.61	0	0	0	0	0	0	0	0	0	0	0	0	0	0	0	0	0	0	0	0	0	0	0	0	0	0	0	0	0	0
ID:69882	186.01	208.35	212.92	172.74	282.58	283.09	122.28	333.26	266.3	198.15	139.82	148.15	0	0	0	123.23	0	364.64	150.82	231.72	0	0	179.92	0	240.2	121.14	0	151.772	43.65	165.445	183.115	0	0	368.611	77.418	86.423	0	117.16	0	0	37.7122	241.765	221.053	125.23	740.343	0	206.51	0	194.88
ID:69979	1119.51	2111.59	1069.26	904.92	559.42	1694.32	1356.71	1227.31	2574.12	1377.72	2227.11	2530.88	320.449	1234.99	1246.89	666.94	1012.2	2685.23	1507.78	3048.18	394.246	219.82	269.19	522.61	511.76	693.64	649.077	264.826	695.13	417.779	653.307	422.862	459.817	0	0	0	0	3184.51	581.86	1960.85	412.832	187.257	0	396.85	0	0	629.83	0	501.3
ID:70024	0	164.4	291.85	287.94	282.47	330.1	303.44	47.37	219.37	117.4	345.34	126.53	63.3946	0	0	37.37	0	0	0	335.69	0	0	123.02	0	86.5	0	0	0	97.14	0	0	0	0	179.076	0	27.8148	0	0	45.73	0	90.8119	0	0	48.68	0	0	0	0	0
ID:70262	0	239.2	14.37	41.23	94.67	13.51	344.3	56.2	113.23	0	431.66	201.33	0	0	0	0	258.64	0	0	88.45	0	0	37.9	61.54	0	252.79	0	0	0	138.016	140.292	0	0	0	0	0	0	0	92.56	175.24	277.187	0	0	87.11	0	0	89.86	0	0
ID:70368	0	138.63	0	79.83	0	93.09	0	241.08	64.65	0	266.27	286.82	0	0	0	0	0	0	0	0	0	0	0	0	22.77	0	0	203.393	0	0	0	0	0	0	0	0	0	0	0	0	0	0	0	0	0	0	0	0	0
ID:70413	987.68	1055.15	247.18	725.83	461.28	709.92	1464.42	1040.18	785.41	539.44	1427.87	2032.85	1855.18	339.68	404.48	547.71	852.54	213.25	485.12	1364.47	1323.33	1405.45	260.85	786.64	460.82	479.81	970.309	498.872	1159.97	419.033	743.913	1578.63	1415.14	763.545	1019.16	331.62	308.619	741.27	1548.65	1551.74	1277.2	0	0	702.14	0	802.13	896.73	0	236.66
ID:70456	0	0	0	0	0	0	0	772.56	601.82	913.61	295.45	0	401.676	0	221.18	0	0	0	442.99	1125.13	283.313	367.559	0	1558.21	0	0	0	0	412.42	0	0	0	158.445	0	0	0	0	92.03	130.41	0	611.087	978.51	679.431	726.67	0	547.23	1020.28	0	0
ID:70485	565.86	510.48	570.86	618.34	735.7	708.63	342.36	217.3	106.8	0	83.36	416.8	0	220.03	0	287.2	178.15	953.59	0	0	0	0	522.61	134.94	575.24	396.28	204.054	425.233	0	414.159	375.862	0	0	722.945	329.252	417.549	0	0	72.66	271.2	0	0	0	0	1053.29	0	0	0	508.92
ID:70633	89.73	20.92	115.67	110.26	171.73	134.57	94.62	61.08	35.14	42.32	40.92	26.66	0	0	0	0	0	64.23	26.93	0	0	0	184.02	0	0	67.9	68.6932	0	39.01	0	0	0	0	93.6682	80.7593	0	0	0	0	0	32.8992	219.821	0	375.35	0	0	147.09	0	326.16
ID:70635	2240.63	1462.44	1078.18	1629.25	1660.45	2643.49	3765.18	640.15	2115.87	2486.92	3058.55	1983.73	1293.95	1233.21	1567.48	1788.99	1606.67	373.82	305.62	2156.41	969.241	1614.39	1668.75	925.09	1656.44	1198.67	376.468	1409.44	1704.42	1445.45	1347.97	769.342	946.735	898.423	0	0	308.347	518.4	1933.53	1042.13	2470.08	141.52	447.03	1373.81	3135.43	1611.08	566.33	582.311	1107.63
ID:70674	2422.73	2493.14	859.22	3379.46	2700.95	3277.02	2170.86	1807.77	1787.47	1454.88	4931.9	3151.97	2371.21	1650.98	3061.57	2195.69	1566.1	1409.83	2532.42	3101.58	2509.73	2310.66	1891.28	1754.86	2347.02	1540.48	2115.1	1857.64	3608.89	1901.86	2746.95	2781.88	2762.67	611.09	0	0	2168.01	3436.97	1693.02	4171.14	2493.24	703.605	811.217	531.15	1593.43	1060.8	1193.31	1436.97	1186.57
ID:70911	339.03	827.28	379.83	571.06	0.83	730.45	1152.58	483.54	815.31	1130.95	1674.49	1033.75	442.657	352.07	284.93	526.25	1205.75	71.67	0	497.35	0	0	219.14	567.35	345.37	1055.57	75.111	502.514	458.03	532.872	544.179	0	0	613.872	344.316	102.075	0	214.5	718.84	680.44	568.108	198.257	621.182	713.5	262.694	110.43	255.23	0	189.89
ID:71029	513.14	0	116.99	268.88	0	175.96	69.8	0	0	0	42.06	0	0	0	0	46.99	0	0	515.37	98.72	267.68	0	476.36	0	261.16	211.14	184.864	0	607.64	138.657	158.11	294.051	204.088	637.317	664.827	30.7996	0	0	368.92	99.74	161.192	0	0	63.25	0	0	172.33	0	0
ID:71171	0	412.95	522.17	495.49	330.16	319.48	34.15	281.12	209.48	131.95	863.31	534.01	113.15	0	0	172.24	74.3	178.38	134.98	78.95	0	0	59.24	133.96	92.84	81.75	0	188.48	166.89	71.7277	0	0	94.6416	0	0	0	0	221.63	157.99	61.2	126.98	0	0	0	0	0	224.09	0	81.65
ID:71312	525.3	436.35	631.41	653.47	1030.03	1135.89	343.68	693.58	459.89	496.4	336.65	526.84	289.153	225.12	157.96	245.88	157.3	816.78	645.74	540.02	127.047	463.284	459.06	416.22	648.85	471.08	251.305	469.482	206.44	418.051	522.956	126.751	139.128	843.246	208.278	440.509	391.279	368.78	197.44	214.71	268.582	902.406	704.019	415.24	294.374	446.81	847.04	71.837	704.69
ID:71333	0	31.25	299.3	724.94	0	272.01	0	0	0	0	0	0	0	0	0	690.31	230.36	0	0	517.65	0	0	0	0	51.35	153.2	0	0	80.16	0	0	0	0	0	0	0	0	0	0	0	0	0	0	0	0	0	66.38	0	0
ID:71490	0	383.27	280.28	93.45	43.53	280.12	173.54	254.94	337.45	0	236.65	47.23	0	0	0	0	517.72	359.82	222.44	0	0	0	0	141.7	0	0	193.478	0	470.26	0	0	0	0	704.484	0	0	0	788.69	0	0	0	0	0	0	0	0	0	0	0
ID:71557	0	0	0	0	0	19.76	0	139.03	223.39	0	0	540.65	0	0	0	0	0	0	53.78	0	0	0	0	0	0	99.05	0	611.414	0	0	0	0	0	0	0	0	0	0	0	180.35	0	0	0	0	0	0	0	0	0
ID:71602	1848.47	1242.98	1212.61	1399.75	780.24	1104.32	724.18	836.23	637.22	0	780.79	1700.18	0	1070.18	313.77	465.35	460.51	2552.29	1693.39	0	788.649	1142.15	1396.36	0	586.75	1692.96	705.868	812.088	642.24	863.645	540.833	871.575	566.386	1056.04	628.195	953.617	1470.17	1435.51	728.38	454.57	0	2754.8	879.617	0	1024.52	844.91	0	0	298.28
ID:71943	0	193.53	339.97	230.26	166.29	319.57	0	651.2	517.42	0	685.49	0	0	0	0	0	125.34	1298.86	53.33	0	0	0	0	0	0	0	0	0	0	0	0	0	0	0	0	0	0	112.67	0	455.01	0	0	0	0	0	0	0	0	0
ID:72048	381.59	0	0	171.54	0	6.99	0	0	78.32	110.24	0	0	0	160.23	0	279.94	87.36	247.72	165.67	293.26	0	0	506.58	176.5	263.41	262.77	0	348.795	0	0	0	0	0	0	0	0	0	0	0	0	170.116	193.835	0	303.82	0	0	0	0	284.98
ID:72161	0	0	195.61	1414.08	8237.43	522.45	2058.92	424.44	1322.5	0	208.49	873.7	249.558	0	1150.17	4752.54	1106.63	3606.64	1995.64	0	0	0	0	0	0	585.12	268.591	609.959	0	3472.02	4544.47	4095.76	1516.98	0	0	5524.36	1502.78	0	55.97	190.83	0	2230.41	3968.93	3073.38	417.053	1167.62	0	0	3911.8
ID:72317	48.74	0	46.7	22.75	12.37	0	0	0	0	0	0	0	0	46.47	0	212.66	36.13	90.79	31.64	265.23	0	0	69.15	0	53.25	32.31	81.956	153.482	0	0	32.0466	0	0	0	0	0	0	0	71.71	0	0	0	0	0	0	0	0	0	0
ID:72483	401.38	291.4	98.51	218.79	56.28	632.65	314.4	0	0	0	76.3	0	0	160.36	0	82.9	0	0	0	411.71	0	0	544.28	857.26	207.6	0	0	828.339	1174.36	0	0	159.182	176.06	0	0	0	0	181.13	0	0	118.133	0	0	533.56	0	0	0	0	0
ID:72533	2146.41	1583.83	1606.13	2112.32	1399.22	1599.48	1822.22	1837.34	1363.5	1062.59	1789.58	2144.94	547.312	864.23	736.11	1851.94	1061.52	2118.36	2405.9	741.19	1138.83	1365.17	1739.77	0	1373.47	406.78	1423.5	1765.85	0	1035.73	1176.27	1045.85	1894.52	1935.79	840.503	942.64	1761.75	856.84	1478.99	993.92	523.07	5774.26	1727.03	941.34	2065.14	1262.61	846.11	67.2926	660.96
ID:72596	7212.51	9590.19	10443.9	9286.66	20677.3	7809.95	27451.9	20273.3	34115.7	22258.2	64898.9	40861.8	20111.4	8886.09	9677.34	28129.4	30857.9	8301.54	12338.7	5405.79	6648.29	7919.01	5223.82	4089.59	2042.01	6837.71	4799.98	7777.23	0.2464	6354.86	8554.08	6477.97	6856.2	10082.7	552.553	0	4929	10008.4	3812.72	9775.33	11944.5	14916.2	13014	11996.6	0	0	16775.5	6010.18	4827.25
ID:72641	838.79	385.89	527.95	787.87	1087.76	1292.75	1993.68	333.25	1201.13	943.01	0	1212.09	1947.58	974.9	906.89	1608.42	1471.15	353.63	108.74	1169.06	5346.13	4428.46	3029.56	672.13	1021.87	1322.74	3224.81	520.85	1397.81	1838.35	2189.4	3730.73	4092.79	0	0	0	1504.32	524.42	1419.61	0	4466.23	1497.16	908.84	2697.65	1916.26	1981.45	1406.03	4385.36	821.1
ID:72896	1319.78	1063.67	893.3	506.45	751.6	1112.8	1278.15	520.5	1067.18	1312.9	2334.88	1204.35	926.478	508.1	463.59	929.6	889.17	283.62	56.29	980.74	715.824	1133.02	1189.58	0	646.5	989.12	692.118	732.674	1219.3	778.665	837.033	453.267	611.404	1219.35	0	0	328.62	273.36	2297.18	74.24	683.944	790.166	279.846	249.53	755.555	625.26	632.33	0	685.78
ID:73010	435.31	1106.57	352.36	440.61	252.41	610.71	340.1	498.03	1086.08	566.95	865.59	727.34	30.4902	118.47	0	88.16	310.5	874.6	568.46	442.6	0	0	173.92	257.31	51.78	454.74	0	405.055	369.42	0	180.566	0	0	235.846	892.21	113.375	0	673.3	27.89	498.86	0	0	113.68	384.22	0	0	69.97	0	159.86
ID:73177	482.4	571.97	1582.4	1339.66	1726.76	622.52	972.18	1382.03	577.49	1098.22	1549.91	2451.04	1092.57	587.24	179.83	1204.17	3002.79	114.98	196.35	1014.77	199.89	243.986	1322.95	697.81	468.94	730.41	1105.89	282.504	513.21	1272.59	993.557	94.4421	204.06	1550.81	0	0	0	177.73	1858.55	0	723.937	977.368	217.192	455.69	353.818	644.12	744.29	0	135.69
ID:73246	3221.23	3342.61	1555.12	5114.82	4196.11	4395.89	6012.13	5056.44	7152.86	3387.49	10083.2	7885.4	5481.3	3191.35	3653.6	6117.68	5993.21	3648.2	5986.98	2366.88	2500.55	3352.14	2708.09	2075.92	1809.82	2821.95	2133.4	1367.59	5616.02	2253.77	2909.17	2770.8	2506.01	3972.11	0	0	1551.2	3531.81	8914.32	5671.09	3507.6	3347.1	1971.98	1897.97	3522.97	4767.05	5066.75	0	2414.16
ID:73291	155.66	174.17	212.14	428.1	489.91	460.96	610.68	63.45	421.22	308.5	578.81	361.64	679.024	0	0	122.54	83.09	31.64	0	321.26	1124.29	1206.99	1113.03	131.4	271.76	261.74	1252.02	57.5663	387.74	475.828	484.242	829.857	774.254	0	0	0	0	0	789.78	0	1630.12	106.986	0	649.47	355.088	558.81	65.95	0	0
ID:73434	1995.94	5650.11	2480.21	1499.33	1193.01	2807.89	0.228	3657.61	4995.75	1600.36	3411.36	818.61	690.123	1659.44	2408.87	718.68	2579.12	1275.31	714.02	1299.78	353.354	279.01	892.39	1401.22	1695.1	1510.28	1561.44	721.286	1789.61	468.462	704.355	517.685	632.931	2256.21	123.464	14.9199	0	6069.81	446.83	1490.69	682.444	0	0	1470.39	125.159	0	2489.23	0	1143.82
ID:73697	2133.82	1370.17	1119.77	1666.18	1365.46	2309.42	1715.93	496.24	1461.6	1591.31	2019.93	2272.63	892.954	1004.85	1208.49	1208.18	1309.67	603.79	239.46	1346.74	604.698	1205.26	1834.01	845.88	1195.55	989.01	476.996	983.464	1656.48	1122.01	1137.35	496.437	540.67	752.589	0	13.532	0	486.37	1374.62	334.64	1127.24	652.08	162.676	952.39	0	0	859.9	0	1313.08
ID:73913	475.41	1668.62	542.79	0.168	0	1650.26	164.38	2297.21	3549.17	2698.41	2795.09	1670.19	614.73	176.26	1430.95	0	1657.81	0	2720.81	1216.13	0	0	894.19	1310.55	826.07	621.97	0	370.961	2073.06	758.188	944.822	0	0	189.27	0	0	0	1986.99	62.78	733.32	348.899	0	0	0	608.377	0	370.74	0	0
ID:74057	0	0	137.45	120.24	495.72	152.17	83.77	0	147.28	0	0	32.96	0	0	0	0	0	101.65	0	327.84	0	0	54.88	401.9	148.03	245.42	0	81.6546	152.97	0	0	0	0	0	0	21.5701	0	226.84	162.67	47.52	233.951	0	0	185.72	0	0	103.94	0	0
ID:74065	7220.13	5612.36	5301.96	5305.86	6235.94	6486.9	5205.55	6112.93	3805.76	7470.42	13821.1	5272.56	8355.93	8873.04	7332.28	15281.3	10394.9	4418.45	4852.63	9029.44	6612.61	7014.21	7763.67	4258.86	7259.35	8622.94	7129.32	5013.5	7733.9	6300.49	5971.62	5848.95	6748.25	0	0	113.952	6450.37	4267.64	11374.1	3757.06	6747.62	6815.16	6043.3	4951.06	710.112	7295.72	5793.15	4228.64	2599.02
ID:74187	253.64	1181.1	793.81	1130.31	834.39	1280.18	727.06	2541.06	2072.23	209.05	3930.35	34.02	367.124	0	0	431.18	1001.47	2324.06	1432.04	1104.3	0	0	358.77	958.53	188.14	640.02	451.542	0	444.44	0	0	123.195	0	667.663	10254.3	38073.2	0	727.26	367.73	1024.24	58.8098	103.774	0	114.46	0	0	594.41	0	97.47
ID:74273	429.23	63.03	119.29	279.07	132.2	255.45	0	0	168.37	0	150.12	248.92	0	0	0	54.25	0	196.72	176.68	280.2	0	0	286.02	0	29.08	32.28	0	0	0	0	0	0	0	429.206	279.877	105.056	0	123.04	543.55	0	95.8891	735.882	0	0	0	47.64	256.32	0	51.3
ID:74420	12799.9	13297.6	0	10079.5	0	9737.56	0	0	0	0	0	0	0	14185.3	18745.2	0	0	12147.6	20414.6	11233.5	9798.91	12209	8830.6	5966.01	6051.53	8362.97	7201.46	0	0	7229.5	8538.35	11502.2	11174.4	0	225.405	40.3394	8066.89	13344.3	0	14896.2	0	0	0	0	0	0	0	0	8501.11
ID:74902	1599.76	863.05	699.21	1049.78	700.63	856.48	819.46	698.46	646.86	1000.68	612.64	1216.45	274.152	570.09	583.58	930.7	573.75	1424.11	1300.1	1963.05	409.588	666.529	1334.43	219.58	413.01	1693.07	1206.15	2408.36	552.95	523.214	424.132	313.362	927.119	1135.77	1156.99	565.867	1140.12	1408.59	1092.28	762.72	762.969	2293.6	623.047	565.22	0	181.43	812.3	0	806.88
ID:74987	0	0	0	82.78	0	59.88	207.65	0	0	0.14	0	0	0	0	0	0	101.45	279.35	0	272.3	0	0	246.49	17.13	125.82	0	0	264.579	0	0	0	0	0	0	0	0	0	0	0	0	0	311.476	0	0	0	0	83.99	0	0
ID:75128	320.78	1538.32	711.11	882.07	356.85	930.93	0	0	0	0	0	118.44	264.509	0	0	0	59.87	135.81	255.63	0	247.218	152.401	506.94	410.32	513.19	83.49	98.8786	0	911.29	313.966	327.377	165.046	126.152	220.939	0	0	0	0	567.66	0	0	0	137.984	282.17	0	0	202.04	0	0
ID:75846	1401.96	1621.38	807.07	1340.69	918.25	1275.65	922.66	1009.65	751.88	1050.18	877.38	1258.98	728.812	356.6	273.3	373.74	671.78	1405.04	1570.11	1995.11	825.839	791.239	1289.11	519.28	1023.15	2141.35	1560.03	3536.1	1279.83	1227.75	1035.67	937.174	927.598	1342.75	607.285	303.071	1353.01	938.47	2159.28	1059.34	858.618	2528.44	1191	640.11	1072.55	772.88	1331.37	0	941.8
ID:76086	0	0	0	0	0	0	0	0	196.23	306.96	663.05	292.9	0	0	0	0	0	68.61	0	674.76	0	0	0	0	0	0	95.1203	0	0	0	0	0	0	0	0	0	0	697.54	337.46	146.82	0	311.433	0	0	0	49.75	119.41	0	133.08
ID:76090	0	97.23	77.24	30.28	73.04	48.73	71.56	30.2	92.66	140.32	102.11	35.51	70.5335	0	0	66.36	0	152.74	0	0	0	0	0	0	0	0	0	0	0	0	0	0	0	180.607	214.749	28.9959	0	0	0	0	164.119	0	0	233.24	0	0	0	0	0
ID:76229	63.3	0	0	0	38.36	0	0	0	0	0	0	0	0	0	0	0	0	0	0	344.52	0	0	38.93	0	0	30.22	0	140.867	0	0	0	0	0	37.2336	0	0	0	100.98	0	0	102.462	0	0	114.87	0	0	0	0	110.31
ID:76380	36.58	0	0	278.94	0	37.4	0	0	0	0.2	0	0	51.0735	0	40.65	248.1	0	696.64	632.91	13.29	414.666	0	721.74	844.15	516.72	61.87	0	276.898	718.97	619.194	714.605	797.602	514.558	0	0	0	0	0	366.56	16.72	0	441.077	0	163.4	0	0	570.76	0	201.75
ID:76415	227.25	29.82	205.08	246.34	149.44	119.4	151.69	0	125.81	143.93	217.45	194.97	0	0	0	0	166.33	184.41	220.16	0	0	0	303.4	0	0	0	0	294.594	29.46	62.3919	66.536	0	0	261.57	183.798	0	0	0	167.62	82.97	0	448.372	0	100.11	0	0	0	0	0
ID:76423	200.3	740.32	1235.09	670.4	801.94	1202.56	996.7	519.91	1165.53	1446.79	877.11	2336.41	1694.18	594.93	299.7	1320.64	1659.43	1229.77	956.65	884.43	885.852	1051.46	444.15	645.8	560.23	861.82	1068.25	240.073	358.75	821.012	535.886	490.258	585.829	0	0	0	0	171.02	2579.65	299.34	605.517	1186.06	680.879	648.58	0	327.02	1460.28	0	318.69
ID:76839	0	149.14	116.44	277.43	239.57	245.48	352.34	257.43	254.47	102.54	430.26	287.36	83.6853	0	0	48.47	67.45	27.18	176.97	115.41	0	102.253	254.37	0	0	66.29	0	0	0	30.2521	58.2416	0	0	247.97	0	133.843	0	0	205.86	0	0	77.7103	0	92.57	0	0	0	0	0
ID:76894	64.14	39.48	54.48	89.43	156.66	20.78	111.51	18.19	0	0	53.76	47.29	0	0	0	0	0	0	0	152.48	0	0	0.11	0	0	292.75	0	360.801	0	0	0	0	0	149.525	0	0	0	0	0	0	0	0	0	0	0	0	0	0	0
ID:76960	38.63	59.89	644.54	255.13	456.73	179.11	195.56	0	0	0	47.56	0	447.004	0	196.76	747.5	119.35	0	0	467.26	0	0	250.35	680.48	781.76	235.45	163.939	254.61	47.14	249.037	524.464	0	189.991	0	0	0	0	112.25	498.37	49.83	0	0	0	48.92	0	0	783.18	0	643.15
ID:77018	2875.22	915.4	2306.23	1702.12	1523.96	2520.1	1429.84	1256.29	1914.65	4161.34	5298.5	3069.56	1040.32	2631.11	1398.69	4034.5	1990.83	2924.17	2989.32	2062.05	3498.66	2199.9	2759.21	568.46	3284.8	2073.44	2940.37	1388.47	3664.66	2638.37	2162.79	3057.33	3445.73	0	0	0	2093.39	1510.75	2647.67	2552.99	2499.1	3506.84	1958.54	1438.83	0	4431.69	2494.21	3412.78	980.8
ID:77099	223.43	206.17	491.45	315.11	322.59	466.79	94.6	0	95.55	154.22	650.82	443.12	562.127	167.53	0	136.97	420.6	0	0	0	88.8706	0	588.41	126.06	819.99	399.39	0	0	0	291.947	268.733	0	0	1067.83	64.0298	0	0	206.97	1497.69	0	0	0	54.6221	0	0	0	118.46	0	0
ID:77184	763.81	813.42	669.59	1844.34	1128.38	1216.9	304.31	1507.22	1528.68	447.05	859.14	1607.51	0	0	0	2000.89	1180.69	1265.78	1693.31	606.53	0	315.039	303.47	0	296.2	819.92	351.182	422.923	747.22	877.745	676.041	0	0	68.6658	0	0	0	850.83	497.87	0	649.647	683.631	575.954	150.02	771.535	634.52	970.37	0	487.99
ID:77401	0	0	0	0	0	0	239.22	0	0	0	0	4.19	0	0	0	0	0	0	0	0	0	0	98.65	0	0	497.38	0	0	75.79	0	0	0	0	70.6993	0	0	0	0	0	0	0	0	0	447.3	0	0	0	0	0
ID:77679	0	259.86	143.05	98.33	0	53.05	70.95	151.05	80.64	117.13	326.45	0	113.557	0	0	0	173.75	0	0	0	0	0	0	112.52	0	55.11	0	0	202.19	0	0	0	0	0	0	0	0	0	0	0	0	0	0	0	0	0	0	0	0
ID:77763	1292.42	1216.47	1064.12	2288.46	998.71	2409.15	1521.87	1230.6	1301.43	1295.53	3881.05	1543.03	2617.52	926.77	536.47	2329.42	1390.49	751.76	1562.22	1701.75	1313.25	1331.01	1780.24	1016.24	1545.98	1359.28	1614.04	541.166	1351.74	1244.04	934.387	1188.27	1195.85	0	0	0	0	635.54	2424.22	915.81	1251.28	1057.65	1072.55	531.6	703.917	1060.76	1206.02	99.0168	451.27
ID:77891	0	0	0	0	0	107.72	0	17.53	68.28	221.72	0	0	0	0	0	0	0	0	315.21	0	0	0	0	0	0	0	0	0	0	135.547	0	129.659	95.1769	0	0	0	0	145.86	24.98	0	0	0	0	0	0	0	154.04	0	0
ID:77952	4852.58	3084.51	4631.93	4680.36	4734.55	4250.83	5196.34	1237.38	4264.67	4931.98	0.592	7271.23	5841.97	4525.13	5700.36	4252.19	5092.66	0.98	40.66	3192.65	3706.11	2417.63	3709.39	2372.11	4970.08	3461.49	2723.9	2041.79	8736.21	3572.18	3312.21	1689.5	2261.09	4398.23	0	184.634	3701.75	1629.61	9057.41	809.95	4122.92	4108.88	4416.55	3287.95	5539.05	6427.74	4349.11	4765.22	3783.97
ID:78073	2035.26	2868.91	834.68	1635.23	1502.39	2127.25	2242.51	2531.3	2671.53	1767.42	2466.24	2842.12	868.927	1127.53	1885.2	1077.48	1807.63	1400.79	2281.15	861.78	635.681	710.283	1042.75	1619.12	911.79	1151.95	745.584	254.694	1232.85	958.541	1684.94	1021.9	899.848	167.323	0	0	0	3195.46	40.06	1725.37	837.399	569.322	907.049	4702.46	0	0	953.74	0	1955.08
ID:78332	1681.85	2553.98	2316.75	0	1252.67	1484.65	2139.91	1326.3	958.76	1369.71	792.59	2799.56	681.073	640.8	801.59	1171.55	878.3	1514.08	2636.75	2753.6	2056.52	1001.9	1792.12	1337.34	1218.11	2949.86	2929.11	6400.35	1185.35	627.905	846.452	705.411	932.392	1454.86	1339.72	1084.19	1312.53	1165.49	1034.04	593.66	1467.99	3107.98	1311.34	2393.93	1930.23	1267.2	1438.31	161.519	705.03
ID:78766	166.45	80.33	0	244.15	1244.59	185.05	0	0	0	0	0	129.23	0	922.64	653.89	1148.06	295.54	1012.22	0	38.65	0	396.903	992.17	32.92	576.56	668.26	245.563	257.956	89.5	132.509	231.977	0	146.437	0	0	0	440.561	701.61	339.83	0	0	0	197.539	182.31	0	419.9	0	0	177.51
ID:78792	0	727.19	392.86	0	0	0	0	0	37.14	534.6	134.37	1774.95	266.186	476.13	0	0	534.93	695.22	0	143.5	0	0	636.47	170.32	315.81	0	374.945	0	372.41	0	0	0	0	939.774	248.767	234.933	0	0	317.83	231.04	0	786.17	0	482.44	681.769	0	0	0	167.55
ID:78843	22099.2	18211.9	20616.8	19201.2	20618.1	0	29643.9	0	29773.3	27398.5	0.5436	29147.2	0	0.1813	20389.9	31725.3	0.2405	12186.9	6892.35	12687.1	0	0	18143.8	8974.92	14407.8	18268.6	20141.1	16120.5	27523.2	23525.3	21402.1	0	25196	18310.3	0	72.8765	27240.8	10046.1	44888.7	9972.59	17463.2	22814.3	19473.8	20580.2	33636.4	26465.9	18170.6	22652.5	21032.8
ID:78848	510.91	0	0	0	0	0	0	0	1091.57	0	0	77.51	0	85.57	0	0	0	0	0	0	0	163.479	0	0	0	0	977.702	0	0	0	228.67	0	0	0	0	0	0	0	0	0	0	0	0	115.57	0	0	98.56	0	0
ID:78899	0	344.77	620.68	341.6	0	0	687.39	31.73	0	0	0	0	0	0.243	1708.83	2837.61	876.51	0	0	0	0	0	251.72	78.18	1213.25	655.23	0	56.648	0	0	0	0	544.279	0	0	0	1133.55	0	0	0	424.871	0	211.767	210.38	0	706.09	0	0	284.46
ID:79136	5299.43	7334.22	2954.35	3057.24	1951.84	3705.31	4333.99	3156.18	2692.22	3274.58	2740.29	3914.99	1422.9	3605.59	1931.02	4144.29	1533.43	1898.33	3799.27	3592.65	3395.26	5331.67	2160.42	2353.63	4504.42	5024.66	5433.28	11358.4	4162.99	2522.2	2019.67	3779.33	4229.71	2927.05	2612.3	1988.49	5061.75	3272.78	3201.21	2610.68	2663.74	7646.33	2765.99	4485.88	4421.35	2504.17	2058.12	945.034	2807.17
ID:79282	0	0	0	55.55	21.12	0	257.8	0	194.41	225.18	0	110.94	0	0	0	0	0	167.71	0	111.81	0	0	243.56	0	0	0	0	0	0	0	0	0	0	36.679	186.765	0	0	0	0	0	0	437.26	146.138	222.1	0	0	25.47	0	0
ID:79581	0	70.47	0	173.1	967.38	117.02	0	0	0	79.9	12.7	235.35	0	0	0	0	0	1023.09	0	110.87	0	464.336	890.12	20.56	215.5	850.57	758.63	315.23	82.97	419.15	511.569	303.367	323.826	0	0	0	0	338.39	303.45	0	0	462.038	0	352.55	0	625.98	0	0	0
ID:79590	376.85	8.62	450.52	431.46	0	0	172.63	145.61	70.58	68.81	171.6	223.93	17.8513	0	0	0	0	81.19	107.36	113.32	0	0	231.3	0	159.78	263.24	172.466	297.182	83.96	354.929	150.503	0	0	81.9885	218.031	6.8797	0	47.48	156.66	112.29	76.9397	304.87	141.87	172.45	0	108.21	145.89	0	140.64
ID:79626	1600.69	1019.39	1728.85	1008.97	1021.88	844.75	1262.62	169.01	2874.42	1148.3	1495.14	2380.96	2036.13	633.44	481.92	545.4	972.66	215.42	78.98	1280.33	914.027	269.155	833.29	532.52	624.57	867.89	2048.08	1464.13	1293.22	754.961	619.372	1014.54	1558.75	2879.65	0	0	1361.91	238.33	4551.7	222.9	425.258	424.883	789.908	632.49	1326.91	751.28	738.23	485.1	869.92
ID:79720	923.88	0	0	739.64	0	298.78	747.46	0	329.58	625.4	307.14	0	0	1174.17	992.79	542.86	559.72	1223.29	937.73	2669.17	1210.21	2638.74	955.85	594.69	1087.9	2211.51	377.533	3351	560.68	805.75	936.408	1930.79	1189.74	0	0	0	3068.58	1171.18	820.9	1830.79	620.387	1058.65	820.145	1894.71	1351.48	700.08	1371.79	0	948.12
ID:79786	0	1596.02	1299.73	455.42	1325.57	1545.16	2165.12	1584.28	1241.08	0	1906.24	1891.09	207.835	610.78	932.16	1145.42	1567.95	300.07	0	2024.92	1310.34	690.113	529.3	945.47	916.52	456.1	812.935	378.995	816.64	1201.07	1156.79	801.065	1059.15	722.532	0	0	432.032	285.9	686.44	549.83	1977.53	594.078	1460.34	1238.52	92.6482	1740.42	1002.32	659.977	2559.22
ID:80012	1419.69	869.01	316.76	1300.47	360.13	1376.56	475.38	490.24	1801.71	984.98	2045.32	1214.95	137.501	120.69	872.94	240.02	999.6	1010.56	1674.07	468.79	0	0	685.4	376.31	160.9	658.68	163.475	0	640.41	93.1726	78.1326	116.022	183.348	308.19	0	0	0	749.58	0	1256.94	149.098	453.477	0	118.45	402.842	0	128.61	0	535.78
ID:80306	66.18	617.38	216.12	227.96	504.41	381.97	344.38	624.54	519.74	0	960.13	0	73.6736	0	188.21	0	179.42	204.94	0	723.44	0	0	0	0	137.14	0	103.359	0	206.35	0	0	0	0	0	0	0	0	691.91	0	241.12	0	0	0	268.15	0	0	0	0	100.66
ID:80551	0	223.53	104.47	93.26	68.09	196.5	0	98.73	0	0	52.77	73.99	0	0	0	0	53.88	0	0	0	0	0	0	0	50.6	0	0	0	43.29	0	0	0	0	0	0	0	0	0	0	0	137.205	0	0	0	0	0	0	0	61.3
ID:80891	0.112	11123.6	10440.3	8450.79	11118.8	17032.7	14509.3	0	7051.57	8177.96	18883.7	13327.8	12995.1	12648.3	12043.8	12802.3	14127.8	4923.88	7834.35	9984.46	13094.7	16722.4	0.1096	10020.6	10910.3	11282.5	15429.1	10280.7	0.1672	11203.1	10328.7	11638.2	11761.6	33333.5	302.049	190.976	12279.1	6110.13	0.1318	5467.59	12891.5	6205.61	13654.9	7929.08	8296.29	16118.9	13329.4	15760.2	7703.67
ID:81050	121.44	0	0	105.9	61.55	179.43	0	87.76	71.96	0	36.92	134.28	131.973	302.94	105.69	0	126.3	174.28	0	0	114.629	358.224	236.19	98.72	147.92	411.1	70.0613	0	63.03	175.849	51.7374	47.8408	39.7643	0	0	0	0	57.84	0	0	0	100.111	0	109.33	0	263.91	0	0	0
ID:81101	0	0.6	587.42	144.31	754.08	34.66	160.53	0	0	0	0	0	0	0	0	0	67.65	0	0	0.4	0	0	722.69	435.18	162.17	148.08	258.993	118.535	230.29	0	0	197.69	383.597	0	0	0	485.423	95.06	0	0	0	241.872	340.218	397.06	0	0	122.54	0	236.19
ID:81181	0	0	0	166.38	11.29	0	31.03	54.83	75.84	151.35	0	71.22	0	184.27	0	0	0	0	0	147.39	0	0	171.38	76.93	263.51	170.77	0	0	31.49	29.8379	167.442	0	112.295	0	0	0	0	189.62	0	0	0	0	0	0	192.212	0	276.12	0	0
ID:81196	0	7545.53	3637.31	7254.42	4320.43	6154.32	4186.67	3684.98	2578.61	2395.88	5384.76	7299.74	1800.71	7391.62	7586.12	9767.79	4433.36	11896.5	10237.2	3234.66	3378	2227.97	8123.56	2004.19	3804.49	7489.6	5297.24	4161.69	4983.26	3087.68	3247.03	3663.27	3672.09	4741.78	0	24.8527	4378.68	3295.8	8341.88	4610.14	1775.11	7470.77	3353.91	1224.56	3382.26	2013.22	4166.01	447.021	2140.89
ID:81198	0	0	0	0	0	77.3	0	475.11	0	0	13.23	74.36	0	154.62	0	371.91	656.92	0	1177.98	131.35	0	0	0	0	145.72	0	0	0	0	275.053	302.809	398.147	1015.88	0	0	0	0	0	0	285.04	105.978	266.497	0	236.5	0	230.65	0	0	0
ID:81272	0	0	284.17	0	4.52	0	0	0	0	0	0	0	0	0	283.11	1300.95	232.13	0.3	0	441.43	0	1015.25	0	0	156.8	0	0	0	438.02	359.43	63.3166	540.713	592.868	0	0	0	0	0	0	0	90.683	0	0	0	0	0	0	0	0
ID:81457	0	998.03	960.28	735.81	958.32	374.44	615.6	847.24	593.49	903.74	502.9	523.05	70.9464	153.72	531.67	263.35	245.73	542.27	150.8	343.21	571.406	755.91	662.4	447.43	488.8	878.05	415.518	1002.8	241.26	635.9	506.933	341.063	502.839	67.3475	795.157	221.732	913.883	378.4	143.48	259.93	866.931	868.532	684.593	877.77	543.688	372.66	190.12	0	316.91
ID:81667	0	0	0	0	0	0	36.07	0	51.49	131.97	54.56	0	0	0	0	0	0	122.87	0	146.24	0	0	0	0	0	0	0	0	13.76	0	0	0	0	0	29.6133	0	0	36.04	0	0	0	221.139	0	121.3	0	0	0	0	0
ID:81712	201.32	0	0	0	0	127.56	0	90.46	0	0	0	0	0	0	0	0	0	0	0	0	0	0	15.84	0	0	0	0	85.2408	0	0	0	0	0	0	0	0	0	0	0	0	0	0	0	0	0	0	297.41	0	88.7
ID:81758	5213.14	5186.91	4518.55	5828.66	5965.18	9905.92	7194.08	7051.49	3612.49	4754.74	9522.62	5698.59	5541.19	5374.93	4446.58	5029.93	4777.64	1401.27	4058.54	8405.72	6294.3	8015.29	5718.56	5342.68	5778.26	5816.64	7636.01	4338.38	7283.45	5546.49	5153.84	4679.05	5541.91	12083.7	70.9626	0	7074.27	2546.95	7165.87	2558.34	7056.77	3044.61	7027.62	4451.79	4269.28	7436.6	7680.32	7364.1	4726.33
ID:81907	0	0	0	0	0	0	0	0	0	0	0	0	0	131.77	69.68	393.18	567.59	0	0	142.62	0	0	149.09	0	0	0	0	0	0	0	0	0	0	0	0	0	0	0	0	0	0	0	0	0	0	0	0	0	0
ID:82015	0	46.51	4.75	124.74	0	0	85.27	160.68	74.2	0	0	203.32	0	0	0	0	225.18	0	0	95.99	0	0	149.52	0	0	169.42	118.223	150.223	0	0	139.526	0	0	115.941	0	0	0	0	0	0	0	0	0	0	0	23.04	113.31	0	0
ID:82026	41677.7	30283.3	17317.4	13598.5	0.1579	41760.3	11198.7	0	30731.5	32617.5	23668.6	20481.2	17192	28010.6	25095.6	16071.8	21671.2	9403.03	0	29544.4	22278.1	18894.1	40106.6	26261.8	14027.7	18583.1	19662.6	20463.3	23666.1	19207.8	16477.5	24549.4	18261.2	0	1295.08	352.369	14412.1	28784.3	20309.5	15971.9	7535.6	11384.5	15758.3	0.3526	19647.7	0.1073	12196.1	15149.1	19208.7
ID:82233	0	0	0	87.76	82.09	0	325.13	0	33.1	0	150.96	283.02	183.733	0	0	0	0	0	0	78.86	0	0	135.72	0	0	0	54.4268	0	0	104.646	72.5377	0	0	0	0	0	0	0	0	94.2	0	0	339.346	0	0	221.08	114.73	0	0
ID:82234	0	0	724.35	775.92	576.35	595.4	124.36	235.21	96.47	147.32	138.63	8.79	0	0	0	0	0	0	0	354.26	542.074	353.53	0	22.99	0	0	833.017	616.506	0	445.091	90.0206	139.424	0	0	330.471	0	1290.03	0	15.75	0	488.599	0	57.843	257.9	0	0	26.82	0	0
ID:82325	188.59	710.78	221.44	953.43	531.75	149.91	44.14	412.15	634.13	349.64	2742.78	412.06	0	0	0	239.75	265.35	276.79	156.84	198.54	0	0	124.94	0	28.16	159.59	0	0	23.42	0	0	0	80.9742	679.907	0	0	0	0	87.07	293.83	177.682	340.585	0	0	0	0	0	0	0
ID:82509	0	585.47	440.21	929.96	476.04	148.79	202.02	404.86	673.4	0	2813.37	120.3	238.845	0	0	48.91	336.52	670.28	0	0	0	0	289.89	0	98.63	0	0	0	311.93	0	0	0	0	550.35	0	21.0943	0	185.15	0	0	163.196	0	0	574.62	0	0	482.48	0	0
ID:82708	0	0	1042.43	442.27	279.16	330.16	1364.49	1565.2	1948.47	2035.89	1009.48	1492.28	0	323.52	503.79	181.78	318.22	2304.06	625.23	696.37	978.809	941.32	1840.45	471.75	407.37	654.08	657.474	981.043	655.28	461.721	509.617	650.723	519.441	129.675	589.686	558.712	919.678	967.64	0	1567.62	311.519	2265.36	796.578	2377.19	2925.57	92.25	287.87	0	604.08
ID:82784	173.25	0	0	404.99	153.82	616.74	0	39.88	36.31	0	280.02	132.14	0	0	0	0	132.95	0	57.51	307.42	0	119.577	196.32	304.57	47.4	143.6	0	0	54.7	71.7071	31.7159	0	111.567	1171.17	0	0	0	0	226.65	0	326.943	0	0	96.91	0	0	84.42	0	195.5
ID:83021	0	0	0	0	0	0	33.95	0	910.86	753.23	958.66	0	0	0	125.61	0	0	66.97	0	0	117.011	0	0	38.7	0	0	0	0	61.36	186.926	208.259	0	106.456	0	0	0	0	0	0	0	0	0	0	705.2	0	0	0	0	0
ID:83441	0	168.51	0	0	0	0	269.84	389.99	18.09	0	0	30.33	0	0	0	0	0	0	107.54	0	0	2328.66	0	0	0	0	0	58.22	0	0	0	0	0	0	57.1125	0	0	0	0	0	0	0	0	0	0	226.62	0	0	0
ID:83458	0	0	17865.4	12880.6	22253.1	0	17181.5	1222.06	0	0	26903.1	23568.7	0	0	0.3767	41002.9	0	15615.1	0	0	0	0	0	0	20574.8	21671.4	0	16715.7	28117.8	35060.5	26236.1	0	0	26189.2	0	0	20728.3	0	39055.1	0	11997.8	13329.5	21786.3	0	20637.9	28842.7	19209.2	19577.6	18871.4
ID:83548	99.24	82.5	51.3	169.74	130.05	14.09	0	178.25	237.88	74.46	511.32	158.17	0	0	0	167.38	0	190.45	119.06	404.73	0	0	113.97	0	0	242.82	0	0	0	0	0	0	0	67.9274	0	0	0	0	0	227.87	0	0	0	0	0	0	0	0	0
ID:83577	86.41	912.03	320.66	952.69	655.48	485.15	611.89	866.8	1311.01	175.13	1854.69	103.22	196.42	0	0	0	225.99	782.86	152.04	31.39	0	0	504.28	109.77	174.35	0	0	0	539.23	0	0	0	0	1063.87	224.898	0	0	635.36	0	0	139.148	0	0	327.66	0	0	225.06	0	0
ID:83832	0	501.32	0	0	32.3	54.87	0	0	247.5	84.78	0	253.8	0	116.43	0	0	0	0	0	258.46	450.263	139.558	188.13	0	0	398.79	1195.36	158.907	0	0	143.124	0	0	61.1929	66.1952	0	604.349	0.18	0	0	0	0	77.1317	133.06	578.426	0	0	0	0
ID:84116	0	0	0	0	0	943.24	407.53	0	0	0	506.19	27.74	0	0	0	0	0	0	0	0	573.446	353.663	0	0	0	0	0	0	0	0	120.005	406.181	0	0	0	0	0	0	0	199.26	0	0	0	0	0	0	0	0	0
ID:84126	0	0	0	1400.31	474.4	278.73	1208.86	1084.62	910.93	587.18	601.5	1642.47	218.185	0	0	0	561.6	1097.41	904.37	0	486.139	0	433.29	458.38	319.3	1772.04	0	1407.94	453.89	1082.41	794.054	0	223.464	306.805	0	983.324	0	0	0	0	179.314	2147.63	288.502	931.6	0	0	0	0	150.43
ID:84164	9377.1	3602.45	0	3437.4	2004.13	982.08	973.03	0	1785.11	120.45	0	0	0	0	18421.1	0	641.68	3101.89	0	1668.07	0	0	975.5	0	1707.43	2731.69	0	1777.48	5893.17	1384.31	1327.83	0	0	0	0	0	0	191.28	0	0	239.145	3000.09	0	1516.52	0	541.44	73.12	0	442.11
ID:84300	0	0	0	0	0	0	0	1011.53	0	1569.73	2288.2	1751.96	0	1356.49	0	1005.52	0	0	0	0	0	0	755.8	138.76	419.68	0	0	758.567	264.64	0	0	0	0	0	0	0	0	348.59	0	0	1752.6	0	0	0	0	0	0	494.799	1106.28
ID:84363	2457.92	2528.87	1902.91	1705.92	2759.83	4174.82	2596.36	1479.16	995.92	1481.26	2651.26	2206.77	2740.32	2206.23	999.2	1563.44	3098.87	804.34	2039.28	2614.59	2741.22	4303.96	1250.66	1831.28	1379.32	2246.61	2971.74	817.315	2541.05	2191.64	1936.78	1775.02	3536.5	5319.92	49.5414	0	3252.05	701.81	3454.57	1273.15	373.992	2491.38	3152.56	2957.66	2428.56	2704.89	2975.9	0	0
ID:84440	0	208.67	342.7	775.83	1031.41	513.46	79.7	197.1	200.78	117.2	230.5	536.4	41.334	145.59	102.03	337.38	312.79	235.14	170.24	304.1	0	0	119.9	59.77	425.78	256.01	133.225	0	160.25	45.8644	164.051	0	0	1127.73	0	0	0	253.8	95.96	282.72	653.238	0	0	422.17	0	0	0	0	207.72
ID:84531	724.33	648.65	0.21	289.79	355.22	249.85	193.42	234.59	0	141.29	466.84	705.72	0	50.21	219.49	105.52	533.94	0	0	193.89	0	0	464.6	0	221.32	426.98	0	0	126.41	243.479	0	0	65.4347	421.119	0	0	0	259.79	248.76	0	167.094	496.867	315.644	381.55	376.853	0	246.2	0	47.83
ID:84542	5451.36	6359.78	4053.57	5540.16	764.13	5448.8	3116.25	5282.01	6489.23	1977.92	9187.97	8723.62	2452.45	6640.18	1523.71	9566.52	9838.99	4271.18	6107.62	5730.19	0	573.456	1827.66	3316.87	3553.6	2552.35	450.257	1235.78	7640.81	1109.16	544.535	2844.13	1671.01	1514.5	0	0	0	3382.03	1926.55	4705.11	5937.46	0	585.749	1572.8	1682.31	2758.76	4877.5	0	2214.86
ID:84704	0	0	0	60.47	0	55.33	0	0	0	0	0	0	0	0	0	0	0	306.17	0	188.2	0	0	205.94	96.65	25.4	0	0	0	0	0	0	0	0	0	0	0	0	0	0	0	0	127.049	0	27.69	0	0	222.37	0	0
ID:84736	0	0	0	0	73.94	0	0	0	0	177.55	42.24	0	0	0	0	0	0	14.14	0	0	0	0	313.14	24.62	132.25	0	0	0	39.83	0	47.6305	0	0	0	0	0	0	0	26.26	0	0	0	0	0	734.31	422.76	78.27	0	0
ID:84850	0	77.92	408.82	90.71	189.32	75.2	170.82	185.93	0	0	41.3	115.51	0	0	0	0	0	18.12	0	83.47	0	0	107.57	530.7	280.02	0	0	181.44	303.23	155.212	229.782	236.88	197.449	175.432	147.609	82.4991	0	0	0	0	327.03	0	170.416	59.58	0	0	76.57	0	79.17
ID:84867	0	0	63.01	0	55.89	0	0	0	0	0	0	0.82	0	0	0	0	0	0	0	0	0	0	0	0	117.36	0	0	0	20.34	0	0	0	0	0	0	0	0	0	102.37	0	0	0	987.18	743.26	0	0	0	0	0
ID:84877	0	0	0	158.87	0	41.92	0	0	0	0	0	0	0	0	0	0	0	481.74	116.7	0.6	0	0	79.84	1008.37	389.32	0	0	84.8195	480.14	0	0	0	0	0	0	0	0	0	0	0	0	0	0	0	0	0	332.92	0	194.73
ID:84909	0	7.66	0	401.92	0	397.02	68.57	564.71	257.48	0	86.36	0	61.5151	0	0	0	0	0	550.35	658.88	0	0	0	100.1	24.25	305.04	317.842	991.822	20.86	0	0	0	186.147	72.7087	548.423	218.086	233.851	241.78	0	0	0	0	0	0	0	0	0	0	0
ID:85020	8913.36	7545.4	6437.06	4783.47	5175.1	10118.2	5087.16	5483.93	3134.76	5138.83	6423.65	7274.8	3843.13	9372.13	4187.98	6430.75	6232.03	4139.96	6279.57	6914.96	6033.59	9122.69	6745.11	7386.47	5191.53	5896.05	6809.26	5891.76	7497.6	5357.14	4676.43	6250.91	8051.9	1542.82	0	76.4757	6448.74	7172.83	0	3008.03	1686.62	2364.68	6901.43	6366.17	3742.39	0.466	4157.64	7855.2	6290.54
ID:85076	0	0	0	0	12.02	16.55	0	0	0	0	0	0	151.77	0	0	0	0	0	0	0	0	0	0	0	0	0	0	0	0	0	0	0	0	4626.57	0	0	0	0	3506.55	0	0	0	0	0	0	0	135.69	0	0
ID:85177	0	0	0	102.33	0	0	0	0	0	0	0	0	0	0	0	193.12	0	175.32	54.69	13.76	0	0	773.95	730.92	570.75	172.66	0	312.916	0	0	35.2051	0	0	0	0	0	0	0	18.5	0	0	0	0	19.31	0	0	195.45	0	0
ID:85250	0	0	0	189.1	0	1369.34	70.39	1270.17	0	0	518.78	72.84	58.5122	386.3	0	180.26	0	24.15	0	0	0	0	99.47	0	0	265.11	0	0	0	0	0	0	0	0	0	0	0	0	0	0	0	578.437	0	676.5	0	0	205.96	0	0
ID:85311	2610.93	0	0	0	0	0	0	644.03	0	0	0	5.13	0	166.6	0	0	0	0	588.61	82.02	0	0	0	0	0	0	0	0	0	0	34.5047	0	0	0	0	0	0	306.13	0	0	0	0	0	0	0	0	47.04	0	0
ID:85315	750.26	0.1323	8439.81	0.1017	8746.31	8622.18	6564.37	6881.69	4485.39	4153.2	6999.71	11648.7	6300.15	8726.34	8172.22	0.1596	15146.4	11070.7	11803.3	4274.56	6381.32	8038.12	11444.8	5015.76	12541.1	12540.5	5424.5	15540.1	13036.9	8316.31	7592.12	4093.95	3854.17	9521.32	214.047	0	9143.59	7495.69	8071.38	3541.64	4528.17	7655.87	6560.55	8005.16	6113.82	3484.2	7602.41	257.886	5881.54
ID:85331	417.76	380.34	443.71	813.65	0	1159.35	0	585.76	885.54	74.91	1292.98	1282.96	20.0367	199.75	97.65	591.37	1179.75	620.27	724.09	852.58	0	0	157.16	248.83	313.11	321.87	0	0	833.98	0	337.653	0	0	134.697	0	0	0	275.01	23.64	355.23	0	0	115.992	145.86	0	0	280.8	0	471.76
ID:85378	0	48.85	125.82	122.72	81.53	18.8	215.09	48.2	0	0	126.52	80.63	90.3799	0	0	0	0	0	0	0	0	0	0	43.22	92.98	0	0	0	0	0	80.7886	0	172.33	310.713	0	0	0	0	185.38	71.54	0	0	0	122.66	0	0	0	0	0
ID:85627	455.96	389.41	0	227.2	0	196.55	0	116.18	0	127.78	0	0	0	0	0	0	0	0	518.52	0	0	0	406.88	54.34	0	0	0	386.581	85.37	0	0	49.1312	169.285	0	0	0	0	346.18	0	0	0	418.179	0	221.07	295.404	0	20.4	0	0
ID:85676	0	62.15	8.01	155.81	0	163.35	210.7	11.68	291.49	40.83	199.9	279.61	0	0	0	0	0	0	0	288.01	76.0781	0	12.63	0	0	339.33	203.099	0	0	0	0	0	0	0	447.967	150.564	0	0	0	0	0	151.696	0	82.99	0	0	0	0	0
ID:85761	8327.05	7386.01	4602.35	6153.33	5278.13	10110.3	5311.97	6186.15	5105.79	6041.59	8990.36	7544.58	4846.07	7388.96	14078.3	4286.26	5451.18	6578.9	7968.91	6727.88	7599.36	10200.1	6636.97	6557.38	4293.13	5893.67	7778.56	4719.14	7090.24	7115.59	6013.35	6243.59	7850.44	5016.94	128.603	35.8591	8317.61	4895.15	4271.76	3756.92	2395.47	3098.59	6873.47	8218.16	5660.72	4673.75	5181.08	6283.25	4757.26
ID:85763	0	0	0	0	0	0	298.89	69.86	87.4	0	211.63	83.61	0	0	0	0	0	16.45	227.03	132.66	0	0	0	79.48	0	0	0	0	108.74	0	0	0	0	36.3444	0	59.8617	0	319.94	0	0	0	0	0	462.63	0	0	0	0	92.95
ID:85855	0	0	25.58	146.65	35.44	44.89	0	0	0	0	16.29	0	0	0	0	0	0	0	0	0	0	0	0	0	0	0	0	0	0	0	0	0	0	0	0	0	0	0	0	0	0	0	0	0	0	0	0	0	0
ID:85983	0	0	0	33.48	0	0	111.54	0	0	0	0	3.95	0	0	0	0	0	0	0	253.29	0	0	0	116.95	0	0	0	500.399	0	0	0	0	0	0	0	0	0	0	0	0	157.421	0	0	65.01	0	0	0	0	43.39
ID:86029	311.92	174.32	110.39	252.74	153.04	255.67	0	57.39	92.2	112.26	39.56	123.14	0	0	0	0	388.17	0	0	0	0	0	359.04	60.21	194.81	420.47	0	0	142.84	0	0	0	0	437.877	0	0	0	0	0	0	0	202.189	123.042	289.28	0	0	186.03	0	0
ID:86071	0	0	0	0	204.4	176.57	0	0	0	0	0	0	287.872	1894.27	171.14	1599.67	1241.52	0	635.99	72.13	472.376	1172.01	0	0	688.09	1127.2	935.399	0	1069.04	867.844	676.857	795.927	823.951	0	0	22.1203	0	0	0	173.74	0	0	284.798	0	0	0	116.38	0	0
ID:86354	0	0	178.5	457.29	4.38	0	404.37	52.35	0	0	115.82	189.41	0	0	0	0	0	70.75	0	0	425.406	211.279	342.32	0	0	0	0	0	0	0	0	212.243	0	0	0	0	0	0	0	0	0	0	0	0	0	0	0	0	0
ID:86677	0	477.57	258.1	676.96	306.61	711.07	266.53	254.98	411.67	337.49	702.18	673.6	0	178.78	0	139.21	0	56.48	607.77	0	87.7587	326.059	470.36	349.06	62.59	159.16	221.805	0	40.47	97.559	0	0	36.7911	493.771	0	0	0	0	45.09	53.21	0	111.067	0	376.82	305.787	0	0	0	0
ID:86785	21.68	0	0	256.96	0	28.73	0	0	56.49	221.03	0	0	0	0	0	34.78	160.43	265.94	405.44	292.51	0	0	486.96	170.29	131.08	108.3	0	240.772	0	0	130.366	0	0	0	0	0	0	0	0	0	0	253.26	0	179.79	0	0	264.32	0	425.48
ID:86951	0	1294.12	739.34	3.88	991.14	308.96	611.27	0	498.8	926.78	223.29	541.99	687.845	0	85.88	203.16	487.57	107.5	0	544.85	0	0	521.6	599.22	462.51	947.84	0	1110.88	445.57	430.41	420.704	107.761	0	523.021	0	355.044	0	239.34	1194.72	958.92	1036.51	693.518	529.235	941.86	667.877	180.98	1620.59	0	642.21
ID:87272	0	1052.72	0	920.82	0	783.71	1053.42	0	330.44	374.34	379.51	0	0	0	0	0	0	0	0	0	0	0	0	0	0	0	1976.08	0	0	0	0	0	1467.47	595.291	361.015	105.544	2353.78	0	97.07	0	720.46	1432.62	1230.91	1099.54	1014.27	930.75	0	0	0
ID:87365	35.91	0	110.06	231.54	167.64	97.5	159.67	225.69	910.21	0	302.32	54.03	0	0	0	0	83.62	95.89	0	97.69	0	0	0	125.46	0	0	0	0	288.95	0	0	0	0	88.5656	0	0	0	290.35	0	0	0	0	0	265.72	0	0	0	0	0
ID:87460	216.49	344.84	300.42	621.35	0.32	530.67	193.91	406.41	803.21	179.55	1761.78	892.91	500.275	0	0	205.31	711.68	94.17	639.1	449.55	0	0	292.88	298.92	403.78	314.73	0	0	471.96	0	85.757	0	0	0	0	533.342	0	418.16	340.08	205.04	247.22	103.012	0	0	0	0	487.15	0	175.29
ID:87670	24.48	36.63	0	85.8	0	0	0	0	61.13	26.66	0	0	0	0	0	0	0	43.99	0	0	0	0	0.4	0	12.5	0	0	0	65.1	0	0	0	0	94.707	202.005	0	0	0	0	0	0	0	0	0	69.0628	0	0	0	0
ID:88093	0	0	0	0	50.26	26.91	0	0	153.37	0	156.82	74.81	72.4046	0	0	0	0	0	0	33.62	0	0	0	0	0	0	0	0	0	0	0	0	0	0	0	3364.64	0	0	255.24	0	0	0	0	0	118.485	0	48.6	0	0
ID:88282	2956.66	2690.37	1142.66	1482.06	726.49	2378.08	764.59	831.78	711.14	696.82	664.76	1965.48	62.4374	0	1681.11	0	946.43	1657.45	633.19	1067.39	222.016	534.939	1385.91	0	522.65	1624.87	540.034	1603	1157.55	861.817	778.368	139.052	316.826	819.198	0	0	575.158	1710.41	231.84	430.51	307.439	1207.35	857.82	1394.16	981.291	234.48	375.32	0	818.45
ID:88766	233.82	3.43	0	53.75	0	0	53.8	208.31	0	0	0	62.12	0	0	0	0	0	0	0	33.96	0	0	0	0	0	0	0	107.759	60.11	0	0	58.5375	180.987	0	0	0	0	0	68.59	0	0	0	0	373.81	0	0	0	0	0
ID:88850	0	0	0	0	0	0	0	0	0	0	0	0	0	0	0	0	0	0	0	345.82	0	0	556.13	0	0	651.26	0	146.21	0	28.8906	0	0	0	0	0	0	0	0	0	0	32.8667	0	0	0	0	23.1	0	0	0
ID:88972	456.9	263.39	161.37	466.68	236.7	660.83	39.12	112.08	158.78	0	415.78	349.84	171.121	0	0	0	64.27	15.42	232.12	0	104.933	0	268.43	197.14	38.92	0	141.594	0	293.75	0	0	0	0	244.585	0	0	0	0	79.54	0	0	0	0	235.59	0	0	0	0	32.93
ID:89083	0	251.85	0	398.72	446.81	187.8	219.91	189.65	211.27	98.3	445.58	428.79	0	0	0	0	0	0	0	302.47	0	0	0	0	0	0	0	0	0	0	0	0	79.1867	752.394	186.608	0	0	41.71	0	43.93	239.394	234.038	0	64.98	0	0	573.76	0	0
ID:89233	353.98	1883.83	1437.37	1646.81	1876.44	0.181	882.09	2477.96	1741.62	251.59	1743.07	1056.18	776.527	201.91	68.75	394.43	922.56	232.68	714.52	358.3	851.006	221.625	229.8	1011.49	1547.33	794.97	108.317	279.314	3320.55	1989.39	2044.2	674.282	721.729	943.755	0	21.4708	0	1325.7	314.2	400.96	1357.66	247.81	702.761	360.93	185.18	1139.17	459.86	0	1022.7
ID:89484	125.58	0	0	344.89	0.52	350.22	0	167.13	205.82	472.8	368.58	73.03	0	144.38	0	792.86	776.85	271.53	0	867.84	203.171	191.91	484.02	30.16	0.36	767.58	281.659	435.524	0	319.289	495.837	0	191.131	0	0	0	129.095	598.63	423.61	0	554.792	0	0	0	0	104.14	96.6	0	0
ID:89604	177.98	0	95.02	0	115.28	0	0	40.12	0	0	0	0	0	0	0	0	0	0	0	0	0	0	254.29	0	0	196.61	0	45.4388	0	0	0	0	0	189.462	0	0	0	0	0	0	0	0	108.588	102.78	0	0	0	0	0
ID:89642	0	1024.59	118.02	750.55	485.51	236.96	567.7	900.03	1400.96	549.4	1716.07	12.18	169.527	0	0	0	778.46	496.21	0	127.55	0	0	0	176.03	0	0	0	0	564.33	0	0	0	0	570.272	110.445	21.1419	0	390.58	0	85.84	44.9973	0	0	100.65	0	0	0	0	0
ID:89746	0	0	0	0	0	0	121.22	0	0	33.65	25.3	0	0	0	0	0	0	0	0	156.77	0	68.1628	37.2	0	0	28.99	0	0	0	0	0	0	37.261	0	0	0	0	0	0	0	0	35.3717	0	326.29	0	0	0	0	0
ID:89848	0	0	687.24	0	187.23	0	0	0	0	0	0	46.8	0	0	0	0	339.25	0	0	1040.81	1122.87	2093.34	0	0	0	148.88	1645.8	88.8704	0	0	0	1016.26	824.778	0	0	0	1960.54	0	0	941.07	0	808.416	0	0	0	1351.49	0	0	606.8
ID:89900	0	90.42	72.74	173.2	68.92	160.68	110.59	38.18	0	110.74	366.31	277.42	267.259	0	0	243.51	148.07	0	0	113.1	0	151.817	222.94	177.01	206.95	0	0	77.2412	0	40.4688	48.0286	0	0	513.216	115.254	184.647	0	0	442.99	0	0	0	0	0	0	0	0	0	0
ID:90054	32.78	29.13	131.8	314.97	256.22	218.88	0	212.1	65.34	0	77.65	123.58	0	0	0	0	67.3	0	46.72	27.1	0	0	0	0	18.81	46.25	0	0	17.46	0	0	0	0	21.4526	0	0	0	0	0	34.27	203.6	0	0	0	0	0	72.49	0	54.17
ID:90344	2147.27	3990.74	1649.23	3497.54	2283.05	2479.18	2438.51	3693.28	6139.06	2250.76	7307.86	1085.59	1294.06	1231.52	1873.9	1456.82	3400.09	2895.86	1686.62	1469.53	569.469	773.078	1432.19	1380.38	567.84	1740.56	502.652	1297.2	3257.71	501.005	1289.33	287.876	342.992	2200.06	169.683	213.599	0	3824.97	453.91	2642.7	1144.76	1165.89	0	0.151	84.2999	0	1694.65	0	693.54
ID:90470	0	0	0	144.78	245.73	27.58	0	0	93.49	50.24	41.7	0	0	0	0	0	0	0	0	0	0	0	213.32	0	0	0	0	0	0	65.1263	0	0	0	0	0	0	0	0	0	0	0	481.868	0	144.83	0	0	55.6	0	32.36
ID:90651	671.32	942.49	1328.98	1268.16	1331.65	600.73	1763.56	934.69	705.02	442.43	692.19	0	470.89	0	0	501.49	346.78	1262.24	0	608.31	622.163	1084.19	572.24	217.33	402.08	1404.28	1225.2	1049.47	896.22	1083.91	953.347	702.059	468.81	1338.45	816.569	537.115	903.676	455.36	963.75	778.28	527.483	2064.22	999.964	993.9	1227.67	1201.71	385.01	0	358.86
ID:91375	62.34	364.13	1516.89	906.05	953.54	317.11	229.19	323.26	107.04	0	760.44	0	121.825	0	0	341.51	415.75	480.82	313.41	185.32	0	0	124.62	263.6	147.7	184.98	155.852	492.267	252.36	0	0	155.04	0	0	0	0	0	143.23	320.93	208.51	373.813	0	0	173.3	0	0	0	0	0
ID:91542	937.6	1150.11	696.87	1063.2	1001.39	1019.16	903.88	810.17	562.48	913.16	1382.69	714.53	789.449	478.65	646.71	1313.48	1302.37	495.84	482.38	563.47	125.287	0	573.45	760.35	609.28	1052.86	854.9	557.87	918.74	677.742	572.762	0	33.4171	635.624	0	0	0	214.22	434.69	237.31	569.595	478.758	622.253	664.93	352.755	0	627.76	0	217.91
ID:91704	27.18	0.5	0	7.94	0	0	52.11	22.93	31.45	0	0	75.16	0	0	0	65.83	118.72	51.3	0	148.67	0	0	141.91	0	30.55	37.54	0	40.4501	65.87	0	0	0	33.8665	0	135.67	0	0	0	98.61	0	69.0437	0	0	133.23	0	0	67.02	0	0
ID:91765	0	0	0	0	0	284.38	0	0	0	0	0	4.23	0	0	0	0	0	0	0	0	0	0	0	0	0	0	0	0	0	0	0	0	0	0	0	0	0	0	0	0	0	485.601	0	387.59	163.321	0	0	0	0
ID:92029	366.13	0	0	322.92	596.55	0	0	0	0	0	0	148.65	0	2630.14	661.48	2491.61	982.21	405.28	0	117.98	541.022	921.707	205.35	0.2	594.72	946.41	387.445	436.775	405.41	331.297	537.962	429.849	544.413	0	0	0	444.3	1055.62	366.76	0	0	0	0	0	0	0.18	62.23	0	273.26
ID:92231	758.29	175.27	41.75	143.49	104.42	301.85	48.96	35.17	31.92	0	14.13	58.18	0	78.43	269.71	0	0	242.21	0	138.71	0	0	480.65	150.3	311.69	190.19	0	115.264	118.35	0	0	0	0	0	0	0	0	81.59	0	0	0	193.859	0	207.01	0	0	79.82	0	0
ID:92291	0	0	0	55.9	36.52	0	0	0	0	0	0	0	0	0	0	0	0	52.07	0	0	0	0	0	0	0	0	0	0	0	0	31.5963	0	0	0	0	0	0	0	0	0	0	112.781	0	0	0	61.18	0	0	0
ID:92410	531.58	456.91	327.22	556.17	471.65	580.12	332.01	352.4	223.46	297.79	397.96	388.18	286.175	111.21	38.22	380.7	704.14	173.72	291.86	456.03	0	0	702.63	389.9	255.68	423.27	147.836	241.423	307.15	301.654	144.564	70.7434	72.6666	149.221	0	0	0	0	357.29	0	0	728.185	0	666.23	0	0	0	0	522.74
ID:92834	0	0	0	193.25	176.79	203.44	246.81	0	169.26	151.5	237.02	115.95	0	0	0	0	0	0	0	0	0	0	0	0	0	0	0	0	0	0	0	0	0	0	0	0	0	0	0	0	88.3148	213.052	0	77.93	0	0	0	0	0
ID:92841	597.81	557.92	478.71	865.51	968.44	793.85	889.76	508.61	213.75	191.4	987.26	474.38	565.596	93.83	277.61	739.29	408.96	294.09	393.53	536.37	787.711	482.905	1070.62	410.12	305.52	389.94	1123.62	329.204	1086.76	902.558	671.055	656.581	873.026	943.633	0	0	0	120.67	402.78	180.18	460.629	0	699.202	406.5	102.568	765.2	556.37	553.553	507.88
ID:93227	913.28	1845.43	1580.5	1124.89	1899.87	551.17	1093.33	1164.07	678.43	965.9	560.68	849.99	1590.99	167.25	580.39	640.09	439.92	560.5	0	849.5	291.712	327.516	559.73	512.9	708.54	1580.31	329.761	971.268	1205.4	925.994	972.366	344.989	181.451	899.476	1630.45	328.327	205.411	746.03	1505.4	1711.97	885.315	863.35	606.42	1144.78	850.679	413.02	1988.27	0	1412.33
ID:93417	0	0	248.52	651.46	484.7	192.98	278.17	162.9	246.73	85.75	469.53	215.42	0	68.69	52.47	216.77	187.32	231.51	306.64	312.12	693.415	197.306	536.66	275.56	0	110.34	841.453	0	301.24	290.126	205.697	405.187	350.273	466.911	0	0	0	0	0	0	279.019	211.421	0	187.93	215.974	111.6	0	0	183.84
ID:93833	0	132.32	0	0	0	81.12	0	0	0	0	50.18	0	0	0	0	0	0	39.73	0	0	0	0	0	0	30.74	0	0	137.054	0	0	0	0	0	0	0	0	0	0	0	0	0	186.517	0	0	82.109	0	0	0	0
ID:93869	202.33	0	175.62	155.44	196.94	39.82	103.15	28.4	0	0	43.45	15.72	0	0	0	0	0	0	0	130.16	0	0	78.93	0	33.88	272.03	0	123.839	15.63	0	0	0	0	116.814	0	0	0	0	0	0	0	0	0	226.5	0	0	104.59	0	31.17
ID:94308	649.94	741.71	756.48	1047.15	420.67	458.93	1129.99	593.67	737.06	1114.85	502.42	518.33	297.631	145.89	456.11	179.81	218.08	1093.55	161.38	608.34	1057.1	1253.84	576.4	30.22	238.02	812.59	1239.03	380.477	464.23	663.793	551.27	952.05	715.676	460.648	782.664	0	609.922	360.68	572.69	250.88	330.012	1274.39	420.224	224.82	295.133	301.86	399.31	0	186.21
ID:94345	0	0	0	80.32	19.12	172.61	60.78	0	43.2	0	111.93	134.88	0	0	0	0	0	0	0	0	69.138	0	0	35.09	0	0	0	0	154.06	0	0	0	58.9556	0	0	0	0	0	48.31	0	0	0	0	0	0	0	0	0	0
ID:94409	0	0	0	30.86	0	48.17	0	0	0	0	0	0	0	0	0	0	0	0	0	0	0	0	0	0	0	228.63	0	0	0	0	0	0	0	39.9197	0	0	0	0	0	0	0	0	0	0	0	0	56.73	0	0
ID:94807	712.58	877.51	514.99	666.04	776.45	583.16	727.1	705.24	640.01	1091.84	909.24	821.14	756.114	560.56	447.87	633.32	548.84	769.38	865.6	780.1	701.338	557.346	1073.88	737.48	484.99	665.86	808.179	275.024	1070.81	750.593	702.297	405.859	601.209	431.639	620.907	864.896	0	270.03	323.08	949.55	214.411	721.651	819.135	1153.76	563.901	0	716.28	0	540.61
ID:94873	230.95	200.38	114.19	772.52	0	124.52	0.12	27.16	43.05	0	161.97	162.68	0	0	0	0	0	35.54	0	76.11	0	0	94.14	114.12	93.05	0	0	0	0	0	0	0	0	230.445	0	1212.46	0	349.26	0	0	0	172.769	0	0	0	0	0	0	70.58
ID:94946	0	15.18	12.72	90.67	0	0.27	0	0	0	278.03	0	79.42	0	65.39	0	0	412.84	0	0	0	0	125.913	23.14	0	0	0	0	0	0	0	0	0	0	0	0	0	0	0	0	0	0	0	0	0	119.825	0	0	0	0
ID:94948	521.92	265.83	211.61	636.55	335.69	655.4	329.06	252.55	285.05	198.54	548.02	443.52	182.317	0	0	262.43	252.59	110.51	112.78	325.2	431.595	0	390.93	0	30.36	287.73	1403.11	0	521.62	89.603	0	494.591	509.168	1296.75	0	0	0	0	233.68	57.74	42.5399	188.029	45.3587	119.49	111.089	0	34.78	0	0
ID:94952	0	9.61	0	79.09	0	31.18	0	0	38.06	22.37	17.93	2.85	0	0	0	0	0	0	0	114.6	0	0	69.84	0	0	0	0	0	0	0	0	0	0	0	0	4.5279	0	26.05	0	0	0	269.883	0	0	0	0	100.48	0	0
ID:94992	147.3	69.73	194.35	170.26	84.75	0	145.51	0	0	0	46.65	5.73	0	0	51.55	0	0	128.94	0	0	0	0	0	0	18.91	182.74	183.141	0	0	0	42.6229	0	0	0	0	23.2083	0	0	0	0	91.2342	0	0	0	0	0	0	0	23.92
ID:95034	0	0	0	0	0	0	0	0	0	0	0	0	0	0	0	0	0	0	0	0	0	0	0	0	0	0	0	0	0	24.0946	0	0	28.4771	0	0	0	0	0	0	0	0	0	0	132.53	0	64.23	0	0	0
ID:95495	336.52	100.99	83.2	467.03	61.19	93.03	0	26.87	0	71.03	191.16	89.64	0	0	0	0	0	30.56	0	34.11	0	0	0	56.26	0	0	224.31	0	42.73	0	0	0	0	220.821	171.726	33.3811	0	71.52	0	0	0	182.716	58.7692	0	0	0	42.83	0	38.49
ID:95583	58.62	0	0	234.77	158.61	0	0	57.19	0	0	148.9	0	0	0	0	0	0	0	0	0	0	0	0	0	0	0	0	0	0	0	0	0	92.4354	497.547	0	0	0	0	0	0	0	0	0	0	0	0	0	0	0
ID:95746	72.67	75.23	213.17	110.48	145.09	92.27	83.98	26.78	48.77	0	106.65	57.17	0	0	0	0	402.01	0	0	75.26	0	0	185.52	0	402.54	56.05	0	0	295.39	391.037	168.336	0	0	0	0	0	0	39.96	0	48.96	124.948	0	0	0	0	263.16	73.44	0	95.59
ID:96716	0	494.18	0	0	0	0	1328.17	493.06	795.81	579.62	1250.64	405.85	0	814.72	386.88	698.39	1223.34	441.69	89.02	1293.2	652.52	497.775	887.14	471.72	867.2	632.22	0	647.196	1167.63	883.042	860.849	556.643	622.694	0	778.838	92.6677	0	27.08	1212.95	0	0	491.59	1398.71	1554.59	214.705	846.07	1072.81	0	0
ID:96794	14.81	0	42.98	0.7	0	0	0	0	0	0	0	0	0	0	40.6	0	380.39	582.27	84.79	0	0	0	207.34	0	172.51	80.3	0	0	0	0	0	0	0	0	0	0	0	112.3	0	0	0	0	0	0	0	0	0	0	0
ID:96875	0	0	17.38	22.27	34.35	116.38	23.83	30.77	31.57	43.15	5.72	29.37	78.5561	0	0	0	0	0	0	0	0	0	0	0	0	0	0	0	51.07	0	0	0	0	0	0	0	0	0	0	0	0	0	0	0	0	0	0	0	0
ID:96879	0	101.09	156.29	168.73	212.78	235.5	0	81.88	83.71	0	329.18	0	156.337	0	0	130.02	0	0	0	0	0	132.491	104.78	111.82	0	95.61	0	0	28.58	0	0	262.292	200.06	0	0	0	0	0	197.99	41.2	0	0	0	0	0	0	0	0	0
ID:97349	0	115.96	0	0	0	0	107.68	0	110.91	56.96	196.43	0	130.356	0	0	0	0	0	0	0	0	0	190.91	101.52	109.6	0	0	65.6736	0	0	0	185.42	0	0	114.009	17.7827	0	0	264.26	0	0	0	43.7321	131.96	0	0	0	0	0
ID:97458	0	0	0	0	0	0	0	0	184.86	169.78	29.84	0	0	0	0	0	0	0	0	233.01	0	0	209.66	0	0	0	0	202.616	0	0	0	0	0	0	0	0	0	0	0	0	0	39.8849	0	389.62	0	0	0	0	59.59
ID:97462	0	0	0	74.41	0	12.71	0	0	14.92	0	0	0	0	0	0	0	0	0	0	30.48	0	0	0	0	0	0	0	0	0	0	0	0	0	0	0	0	0	0	0	0	0	122.786	0	25.09	0	0	0	0	0
ID:97463	218.05	206.87	27.96	254.96	89.95	324.16	0	88.09	0.1	139.77	282.34	0	0	0	0	45.98	84.2	0	0	334.88	72.9944	0	0	0	0	80.21	202.929	0	0	187.274	31.5115	0	68.3272	0	0	0	0	0	0	0	238.469	0	0	352.35	0	0	188.45	0	223.53
ID:97599	638.4	1584.55	224.42	382.34	184.25	145.85	0	397.11	824.5	0	506.58	483.9	174.55	261.55	225.33	0	325.95	255.75	1185.37	0	0	0	0	103.41	382.75	0	0	191.947	0	0	0	0	0	0	0	0	0	364.92	0	0	0	0	0	0	0	0	0	0	0
ID:97736	338.19	281.43	366.49	500.14	204.17	629.11	153.41	328.94	0	218.95	228.34	238.65	0	0	58.73	126.33	0	232.56	0	0	0	0	225.89	0	268.43	225.26	0	0	74.21	72.6224	0	0	0	268.352	0	229.553	0	0	52.69	0	247.158	352.384	238.414	214.43	223.387	0	207.11	0	0
ID:97827	0	49.4	1991.55	70.88	1441.07	33.25	0	0	0	0	0	4.58	0	0	0	0	3013.62	0	0	5318.49	4357.36	7445.74	0	26.69	0	491.35	6945.92	320.534	0	0	0	5207.75	4807.5	0	1041.49	604.249	7572.39	40.98	0	4662.36	0	2067.94	0	27.12	0	5769.85	16.79	94.5098	2858.03
ID:97896	0	0	257.83	99.73	442.4	0	0	0	0	585.49	0	471.19	859.769	0	340.07	0	0	0	324.65	0	960.236	116.9	0	621.62	0	456.84	1293.39	359.005	0	0	37.0302	783.743	623.609	0	0	0	0	0	0	1889.52	776.841	593.43	0	62.77	0	0	0	0	127.75
ID:97965	0	277.12	193.43	361.69	213.8	0	165.42	191.66	38.74	145.65	340.59	75.99	0	0	0	0	40.34	0	0	58.44	0	0	289.5	0	166.9	0	0	0	203.7	234.125	248.946	0	0	0	192.299	0	0	0	245.7	0	0	153.024	0	147.84	0	0	159.62	0	0
ID:98089	0	84.82	21.62	0	0	25.28	0	504.23	0	0	261.62	0	0	0	0	0	645.52	0	384.78	838.51	0	0	0	1573.36	167.8	0	0	1764.33	1267.7	307.571	0	0	0	401.734	32.3705	0	0	0	0	774.71	179.083	0	0	0	0	0	0	0	0
ID:98485	157.37	180.42	147.63	228.21	171.55	143.72	0	52.57	0	0	34.53	72.12	0	0	45.97	0	0	82.59	0	0	0	0	0	0	45.39	53.99	0	56.6074	79.88	0	0	0	0	0	0	0	0	0	0	0	0	148.89	0	0	0	0	0	0	0
ID:98596	135.88	2463.8	1942.1	456.57	1204.77	650.05	2232.16	4205.76	1927.29	2691.82	3162.56	1558.93	866.732	0	183.02	461.58	301.37	341.6	473.96	895.06	641.406	0	325.66	3312.94	2217.02	1117.64	2960.4	2238.99	3450.18	230.775	798.635	1116.65	1258.07	2189.71	1836.97	932.423	0	1348.88	319.85	3854.88	1710.39	0	0	2831.07	0	0	1858.88	0	1791.05
ID:98660	1920.77	8934.84	5391.71	3955.82	7254.37	6161.18	1314.08	6589.57	2768.21	1141.46	4673.27	3553.73	3422.44	3498.78	4896.92	5067.65	7312.64	605.33	2897.95	996.44	798.405	0	1951.69	8568.36	7126.42	5639.18	849.038	5727.74	8776.08	6814.83	6355.04	971.277	311.181	1839.99	0	0	0	5180.87	1330.87	3694.17	4570.85	357.231	3236.85	1867.11	896.285	3079.68	3646.42	0	3645.44
ID:98891	0	74.13	95.88	210.69	45.23	239.62	33.93	0	0	0	26.16	20.73	0	0	0	0	0	36.66	0	186.14	0	0	176.54	48.11	81.18	42.27	0	95.0181	46.28	32.3504	0	0	0	115.145	45.6462	21.0653	0	29.08	0	0	0	277.387	0	118.16	0	0	135.63	0	0
ID:98899	0	0	0	18.37	0.5	0	0	0	0	91.4	0	26.67	0	0	0	0	0	0	0	294.63	0	0	99.78	127.91	192.36	131.02	0	126.114	0	0	0	128.929	118.003	0	0	0	0	0	0	0	0	0	0	0	0	0	0	0	0
ID:99021	5354.41	0	0	6421.73	0	3547.81	2249.69	1825.26	487.55	3177.39	3678.63	0	0	3274.08	10295.3	14893.9	6644.93	9080.91	10044.3	7179.04	4393.86	15842.4	8180.35	8801.56	6791.03	6807.76	2135.02	11340.1	5802.49	7736.4	9347.83	9888.73	8018.96	0	0	0	16500.8	2701.72	6431.25	2794.55	2168.78	6317.68	4819.53	3977.41	2783.07	3135.74	9003.64	0	7606.47
ID:99251	64.9	64.94	30.29	33.4	214.77	48.17	0	0	0	0	0	0	0	0	0	0	0	0	46.93	68.24	0	0	0	0	0	97.61	0	0	0	0	0	0	0	0	0	0	0	97.69	302.02	0	0	0	0	93.38	0	0	19.79	0	0
ID:99439	103.44	116.44	110.22	169.04	0	89.06	0	0	0	0	0	0	0	0	0	0	0	0	0	27.7	0	85.5364	196.04	14.49	0	513.73	301.703	92.6791	289.58	155.267	0	0	363.37	68.8737	158.019	0	0	0	113.55	0	261.417	210.765	146.163	484.06	169.054	0	0	0	0
ID:99475	79.85	13.02	75.37	134.67	163.69	222.73	217.4	0	86.01	126.05	140.94	145.11	126.485	128.01	163.73	246.28	457.06	110.38	0	826.8	220.275	0	276.05	320.89	322.47	322.51	251.077	370.394	78.54	305.145	0	340.254	223.22	250.737	103.222	243.708	0	287.11	434.15	0	214.897	81.7203	0	361.09	0	0	311.83	0	214.65
ID:99577	506.88	1488.04	1566.51	1143.86	1931.53	1255.65	0	910.16	843.22	280.66	1398.23	982.3	0	155.4	257.57	536.38	1040.54	448.77	635.49	287.64	0	0	565.38	1421.81	866.74	1033.55	322.349	738.099	1683.53	0	0	81.4984	0	336.067	0	0	0	784.87	600.08	770.02	623.65	0	0	197.44	98.0775	306.7	702.92	0	391.76
ID:99691	172.86	0	311.72	0	0	0	169.34	0	0	0	0	0	94.1871	0	0	0	0	0	0	0	387.858	0	0	0	0	101.93	333.72	0	276.39	65.7624	0	0	575.05	0	0	0	0	0	182.44	108.38	228.657	0	0	85.5	88.3325	0	102.54	0	135.75
ID:99736	0	410.67	0	797.33	517.6	217.75	79.88	350.73	0.33	0	714.62	523.01	0	0	0	91.9	0	464.1	185.23	126.96	0	244.638	0	0	424.36	0	0	0	108.3	285.92	206.343	0	0	822.636	0	0	0	142.57	67.33	0	139.626	96.3093	111.702	0	0	0	58.58	0	0
ID:99746	0	518.34	0	424.71	53.95	243.68	375.56	287.33	0	0	43.23	290.1	785.962	0	0	234.03	148.41	53.28	93.81	652.49	566.042	375.367	522.38	635.18	650.41	397.65	0	850.103	1262.33	391.826	384.796	525.799	557.465	334.297	387.969	33.7099	0	0	442.4	338.5	680.909	0	0	0	0	436.07	499.21	442.552	608.64
ID:99808	944.15	1335.96	485.54	963.22	775.82	739.06	1619.1	862.37	318.61	0	0	537.78	0	482.88	1262.02	264.6	417.66	973.71	456.02	1002.12	2163.51	3287.65	1118.06	411.91	858.84	1651.75	3704.24	2158.62	1723.94	857.47	635.537	2208.43	2553.63	306.403	1336.08	267.228	2302.03	642.21	370.84	0	1048.79	2483.2	742.75	1860.73	1065.28	504.08	926.13	0	80.06
ID:99919	44.76	1368.67	536.65	507.42	239.17	300.77	1041.8	1410.21	3063.79	136.7	2738.52	1731.19	415.165	484.61	0	0	446.52	1972.58	1179.47	0	0	0	479.77	572.89	0	369.26	0	0	0	124.001	426.442	0	0	588.277	368.677	0	0	1147.78	0	0	0	0	0	742.77	0	0	0	0	0
ID:100020	0	223.11	96.21	297.58	214.92	177.38	0	184.73	249.97	0	145.54	0	32.3963	0	0	0	58.14	189.41	447.2	0	0	0	70.89	43.52	142.56	0	0	0	142.82	0	0	0	0	112.936	0	0	0	52.95	0	368.47	0	0	0	64.02	0	0	0	0	0
ID:100255	41.94	0	0	166.94	0	44.21	0	0	0	0	75.79	11.12	0	0	0	0	0	160.62	0	127.04	0	0	90.67	0	0	58.77	0	48.2467	0	0	0	0	0	33.2655	53.8867	0	0	0	0	0	0	184.142	0	34.89	0	0	0	0	0
ID:100344	185.34	62.38	28.17	114.46	68.01	125.83	0	38.51	0	0	83.5	91.38	0	0	0	53.69	84.2	82.85	0.27	417.23	125.795	156.331	108.38	0	42.23	176.1	300.113	425.43	96.94	108.776	133.135	118.677	166.379	0	44.3976	0	0	74.47	85.32	69.29	280.998	114.166	0	233.9	0	0	219.02	0	194.52
ID:100386	52.7	2.5	100.32	28.08	0	65.62	68.62	167.54	0	0	0	6.22	0	0	0	0	0	0	0	101.74	0	240.653	0	0	0	34.73	182.039	110.838	0	0	0	0	73.6398	0	271.477	0	0	40.22	0	0	0	0	0	0	16.1516	0	0	0	0
ID:100949	0	550.95	0	0	0	705.35	0	0	0	0	0	619.61	0	0	0	0	0	0	59.47	0	133.646	0	0	0	0	0	0	0	0	0	0	388.085	0	0	694.934	0	0	0	85.97	0	0	0	0	0	645.852	173.1	0	0	0
ID:100991	388.88	197.64	620.86	1202.53	0	425.11	980.69	663.42	0	0	451.61	0	23.886	300.25	616.72	422.64	202.7	1865.44	0	484.7	75.6384	766.753	925.92	31.6	668.07	1143.4	427.621	419.848	673.81	774.349	1016.94	0	376.104	598.767	0	485.26	369.931	254.91	0	0	373.986	0	0	428.02	0	0	390.22	0	173.71
ID:101081	70.22	0	47.45	0.6	0	0	0	0	0	0	0	3.08	0	0	0	0	0	26.36	0	16.58	0	0	24.8	0	0	0	0	0	0	0	0	0	0	0	0	0	0	0	0	0	0	0	0	16.5	0	0	0	0	0
ID:101157	0	180.57	92.77	149.69	62.62	79.64	0	39.77	107.72	135.28	0	0	87.2361	0	0	0	41.14	0	0	390.69	0	0	94.98	149.14	67.77	0	0	43.6415	84.44	0	0	0	0	0	0	0	0	0	0	26.05	0	0	0	103.5	0	0	0	0	0
ID:101786	673.87	149.49	0	1008.41	168.28	749.33	483.29	0	0	0	0	183.96	351.809	0	0	0	0	75.85	0	0	0	0	0	0	330.58	0	0	665.24	0	0	0	0	0	732.885	0	0	0	0	0	0	0	0	0	433.71	811.221	373.98	0	0	173.18
ID:101839	0	739.02	877.38	1083.18	532.93	695.42	377.29	599.17	192.18	0	317.35	372.3	0	331.28	534.81	422.61	140.28	876.11	0	597.87	283.943	600.667	587.2	213.82	346.07	878.73	428.53	0	1158.97	837.208	713.944	306.217	301.989	0	684.202	690.07	500.827	268.64	250.06	0	578.461	1420.6	415.029	0	0	0	643.89	0	0
ID:102013	0	0	74.56	15.69	74.09	0	0	0	0	0	0	0	0	0	0	0	28.39	0	0	147.83	0	73.5207	64.49	0	0	0	252.13	43.4456	0	0	0	74.5622	122.222	0	0	0	0	0	0	29.28	0	0	0	191.69	0	0	0	0	0
ID:102164	50.9	0	83.22	84.47	27.13	0	0	0	86.1	0	132.21	100.37	251.264	0	0	0	0	53.99	0	0	95.1142	0	0	0	0	0	248.654	0	482.92	312.948	315.543	142.195	100.564	0	0	0	0	0	163.18	0	0	0	53.8234	79.32	0	0	162.67	0	0
ID:102371	0	18.85	0	0	36.58	0	914.08	41.88	1065.06	233.83	1202.26	550.36	191.245	0	0	0	101.78	168.51	0	70.36	277.855	0	89.38	209.61	212.51	271.02	417.609	1163.03	659.56	0	0	208.426	533.458	121.409	194.766	195.277	0	291.43	233.34	677.42	301.665	0	0	239.34	0	0	310.44	0	0
ID:102725	271.23	729.69	432.57	376.99	286.82	725.23	407.56	664.82	286.2	620.14	368.12	496.58	497.112	303.97	277.69	579.15	0	190.72	200.89	332.21	360.01	112.416	243.52	734.66	525.04	424.92	631.901	385.824	736.85	235.347	287.834	184.905	0	0	600.859	311.651	0	0	310.16	397.78	549.869	420.979	649.473	594.86	97.4122	0	353.1	0	292.62
ID:102819	0	1474.14	549.17	229.14	475.4	0	0	683.1	1609.29	0	1437.89	576.45	378.782	0	229.64	0	59.37	549.82	924.56	326.16	0	0	258.21	987.93	272.82	176.22	0	176.576	908.75	137.552	0	0	0	375.841	868.129	0	0	636.68	0	978.12	0	0	0	36.16	0	0	375.43	0	396.28
ID:102924	23.77	50.81	0	31.41	28.54	0	63.36	148.58	146.54	0	377.58	627.48	160.095	0	0	79.91	0	115.41	0	35.71	0	0	25.46	0	29.67	0	0	0	111.62	0	0	0	0	52.8539	0	38.8046	0	0	201.93	51.38	75.6434	34.5171	0	41.86	287.568	0	80.24	0	0
ID:103022	0	646.33	208.32	0	0	0	0	394.7	227.66	0	23.4	0	0	0	0	166.66	0	0	0	198.92	0	0	0	151.04	0	0	67.0439	0	0	261.755	0	0	0	1173.27	3421.17	144.473	0	592.91	0	0	0	0	0	0	0	0	0	50.1161	0
ID:103198	214.74	312.54	586.59	430.16	442.36	522.63	333.45	0	447.31	127.98	757.97	499.24	189.411	40.31	0	125.24	73.95	0	67.05	213.1	266.084	323.586	331.36	269.13	884.43	107.26	88.6679	0	455.59	779.243	602.677	329.95	309.606	271.658	0	85.8666	0	127.77	422.32	80.66	240.741	122.355	90.0369	119.96	243.874	0	270.36	0	225.62
ID:103493	0	0	414.52	0	0	0	0	0	285.23	0	492.11	0	0	0	0	0	0	0	0	156.34	0	0	0	204.79	0	0	0	0	0	0	241.924	0	0	1990.04	0	0	0	0	0	6422.39	0	0	0	0.192	0	0	0	0	0
ID:103912	0	356.86	0	0	0	549.59	440.64	1884.21	0	0	0	0	985.772	0	0	0	1475.64	0	482.34	1305.61	0	0	0	8643.09	1555.77	886.37	748.224	12142.1	2880.04	514.315	0	847.395	500.705	0	0	23.2166	709.947	5519.56	0	0	2572.65	0	0	0	0	0	0	0	0
ID:104195	151.99	291.22	609.55	0.77	1027.77	112.67	852.13	1214.27	1106.89	508.26	1673.77	2830.5	864.739	282.49	119.12	1159.69	365.69	792.68	372.62	241.83	594.119	227.523	667.36	233.83	416.9	692.04	449.032	216.889	1488.77	1045.75	200.011	1084.44	1286.85	1466.96	0	955.297	0	341.18	1765.28	1708.85	1221.07	595.95	1015.61	805.66	1811.5	185.22	1225.6	297.267	439.29
ID:104376	512.85	0	0	725.51	0	353.9	19.32	0	145.6	0	0	0	0	0	0	0	340.25	743.12	292.75	807.89	43.45	148.509	835.97	1888.89	934.62	605.29	0	1729.69	118.53	469.339	614.08	31.7053	131.869	0	0	0	0	131.42	102.87	0	0	341.874	0	391.26	348.859	0	574.3	0	1051.17
ID:104786	340.41	1869.46	1307.54	2145.49	2212.9	300.51	2484.17	1136.63	2025.29	1299.58	3145.47	4743.21	1532.04	1174.05	303.26	2844.23	2005.22	2982.99	1678.36	1263.06	1883.43	1431.96	688.03	760.03	2687.44	1132.92	1506.05	1205.56	2571.51	1911.35	1840.09	2345.83	2728.18	4084.51	802.442	2314.46	840.136	1728.39	3201.51	2401.89	2456.65	1104.27	2263.71	1534.44	2383.76	628.55	2412.57	1536.04	1109.73
ID:104954	1322.12	381.73	1001.52	879.13	889.81	613.88	0	1173.37	380.2	1201.77	555.26	260.3	941.625	54.25	65.25	1630.32	0	714.88	760.11	1504.38	586.553	327.955	468.08	1409.02	1621.4	1238.47	498.263	744.164	580.28	611.437	688.24	648.536	946.842	683.815	633.579	598.203	0	1235.68	2929.32	2473.49	1753.14	471.14	685.578	968.05	0	588.46	1364.5	0	1021.49
ID:105074	0	150.85	105.71	0	68.34	0	0	0	0	0	320.09	0	0	0	0	84.4	0	55.24	0	0	0	0	0	700.47	0	0	0	163.196	497.18	1136.3	843.768	0	0	0	0	0	0	0	0	0	222.237	0	732.585	336.57	0	0	156.57	0	0
ID:105105	73.91	218.59	186.43	359.46	322.65	56.61	0.12	0	0	182.37	44.09	126.7	361.84	0	0	0	0	418.76	0	49.94	163.974	0	222.85	0	256.32	103.02	291.452	59.2558	48.4	0	0	101.008	181.392	0	347.061	61.0573	0	0	0	102.25	94.1432	69.1644	0	91.05	89.0521	29.18	26.23	0	0
ID:105280	280.21	44.94	68.75	148.99	292.63	258.88	69.66	100.41	174.48	0	0	0	0	0	0	0	0	0	0	110.84	0	0	0	0	0	0	0	62.4402	11.58	0	0	0	0	0	0	0	0	0	0	0	0	91.6372	0	0	0	0	0	0	397.71
ID:105352	934.79	906.82	1612.92	2746.8	2470.88	845.67	2370.45	1302.1	1923.85	1708.04	2993.98	3799.4	2942.31	1253.2	1008.68	2428.35	0	2726.96	1955.43	864.35	2962.89	2932.62	1035.28	1324.74	2401.8	1531.6	2109.94	1476.28	1941.93	3071.77	2508.56	2508.54	3250.67	5096.32	1775.33	2304.2	1543.09	1603.23	3679.07	3661.66	3023.04	884.814	3115.79	1602.3	896.477	642.12	2578.24	2328.5	1171.27
ID:105490	225.86	26.05	0	155.65	0	0	177.13	0	78.03	0	0	142.73	0	0	0	0	0	0.11	0	0	0	0	94.27	0	0	0	0	0	121.39	0	0	0	0	0	0	0	0	0	0	0	0	186.082	0	108.81	0	0	0	0	0
ID:105661	0	0	0	190.34	0	214.73	0	72.96	0	0	65.57	0	0	0	0	0	0	0	46.23	364.79	0	0	91.85	301.18	0	0	0	218.919	0	0	0	0	0	0	0	28.4664	0	400.82	0	0	0	0	0	59.1	207.205	0	222.22	0	0
ID:106067	389.16	122.18	0	282.52	65.32	368.19	297.62	0	163.71	0	500.25	0	0	0	0	0	0	177.63	0	0	190.577	0	115.12	0	38.45	114.83	353.485	0	106.09	196.349	87.4494	0	140.717	168.484	0	0	0	0	0	0	0	144.741	159.951	135.72	0	0	0	0	0
ID:106667	965.05	0	0	4588.5	0	4941.86	172.57	0	0	0	1372.24	0	0	4721.55	2089.54	9161.96	2904.69	7980.54	3691.55	8045.47	1590.15	3640.92	1630.63	12201.3	7868.04	5505.54	722.749	8212.69	4886.03	771.219	1274.94	2889.72	1455.11	0	0	0	4489.45	2585.44	1447.51	439.92	142.845	1408.45	233.738	2055.51	1070.04	164.69	4948.14	0	4511.15
ID:106678	87.81	426.86	463.5	420.03	587.67	0	322.93	32.79	154.66	196.2	275.28	390.46	457.481	0	0	74.38	0	207.32	0	0	0	0	125.39	269.18	132.23	0	164.925	236.312	497.14	116.743	56.3404	0	0	247.552	266.186	4921.96	0	0	0	198.57	0	186.873	164.089	192.44	0	0	0	0	0
ID:107016	0	0	13.8	0	0	58.76	0	0	0	0	74.34	0	0	0	0	0	0	30.39	0	259.16	0	0	107.62	0	0	176.24	0	46.0337	0	0	26.0406	0	0	0	0	0	0	165.74	135.22	0	44.7898	104.584	0	148.24	0	0	0	0	0
ID:107313	182.82	151.2	0	155.16	103.92	225.81	120.12	78.2	87.74	118.4	200.78	193.74	127.94	0	0	66.6	44.72	64.09	0	82.61	117.98	0	132.98	64.98	62.48	0	133.772	0	174.66	73.3432	0	0	160.523	391.553	123.263	25.4878	0	0	128.48	0	0	103.739	0	153.45	0	0	50.95	0	0
ID:107452	13.15	0	0	538.03	0	313.46	0	41.23	0	0	0	0	36.3949	629.56	0	921.31	272.73	1250.68	908.57	90.74	0	0	27.18	114.11	522.44	0	0	173.834	0	0	0	0	0	0	0	0	0	0	0	0	0	220.289	0	0	0	0	301.81	0	32.48
ID:107460	1660.43	1830.8	2026.75	1715.61	2203.34	890.26	1713.12	702.07	1198.66	1741.22	1777.97	1517.82	4347.64	1332.11	1113.23	1905.65	1404.59	2904.48	1865.28	819.58	1589.59	1647.52	1544.49	1185.96	1869.97	1889.8	1830.03	1996.08	0.171	2093.11	1785.06	1272.17	1494.81	1936.79	1583.38	824.561	650.849	566.22	275.52	1862.9	1338.41	1954.13	2689.57	2115.15	1865.74	2296.83	2074.25	805.929	1752.41
ID:107505	0	12.28	0	12.49	0	0	0	0	0	0	0	9.79	0	0	0	0	0	0	0	223.49	0	0	0	0	0	0	280.512	0	0	0	0	0	160.419	0	0	0	0	0	0	0	0	0	0	91.53	0	237.63	0	0	0
ID:107571	379.55	186.71	346.92	282.9	0	263.39	0	0	0	0	0	0	177.473	0	227.18	0	0	317.97	0	0	0	197.955	93.75	44.55	358.02	206.03	0	164.705	53.18	135.371	110.127	112.899	0	0	0	0	0	153.7	61.91	0	153.477	278.381	104.346	0	127.568	0	367.26	0	0
ID:107763	46.56	0	0	101.61	32.21	38.15	72.18	0	0	18.43	24.73	0	0	190.05	0	88.49	216.78	220.58	0	60.62	0	0	81.62	0	38.8	92.67	0	101.013	23.51	112.009	175.612	0	0	0	0	0	0	67.53	101.95	13.13	37.5624	137.319	0	94.39	0	0	48.01	0	0
ID:107858	0	0	570.89	380.72	488.31	0	0	0	288.9	0	0	0	0	492.03	148.36	490.63	380.45	443.03	292.32	0.36	0	0	199.89	0	263.83	382.67	542.989	708.34	245.6	434.476	436.732	350.182	215.356	0	0	150.225	363.845	162.46	0	179.87	38.3022	164.503	283.853	0	0	89.07	150.98	0	741.46
ID:107951	0	0	0	59.28	36.41	0	0	0	0	0	0	0	0	56.71	0	123.85	125.94	237.5	0	291.17	36.4978	0	0	0	0	0	92.0531	0	0	0	0	0	0	0	0	0	0	238.36	71.17	37.61	0	0	0	151.26	0	0	96.07	0	0
ID:107995	26.04	0	0	7.69	0	0	0	0	0	0	0	0	0	0	0	0	0	0	0	0	0	89.4651	136.39	0	0	219.56	0	133.941	0	112.373	165.567	0	80.6182	0	0	0	0	0	0	0	113.999	327.468	0	0	101.666	0	0	0	0
ID:108021	488.68	285.66	147.94	260.57	204.46	481.74	0	112.16	136.26	399.8	214.31	0	374.633	169.37	243.54	277.45	233.79	297.53	0	637.57	571.178	619.489	349.29	324.32	350.87	480.29	1308.06	342.157	391.06	0	319.089	777.783	726.285	0	197.419	0	1039.9	268.55	0	0	448.91	310.295	442.259	338.22	0	0	761.4	0	0
ID:108119	356.83	275.38	42.19	794.06	304.92	295.01	402.95	0	0	0	165.74	146.46	0	0	143.51	121.53	0	292.4	0	104.42	0	0	425.19	0	29.77	2251.03	89.4888	618.541	135.45	290.133	295.515	0	204.275	102.676	0	113.899	0	0	59.7	0	428.384	546.846	0	141.38	245.068	0	166.35	0	0
ID:108187	0	0	0	0	0	0	177.6	0	0	0	0	0	0	0	0	0	0	0	0	496.21	0	127.111	507.87	279.23	0	332.47	0	329.543	274.09	181.531	441.019	0	0	0	0	0	0	0	0	0	0	103.483	0	361.01	315.849	21.44	251.32	0	88.09
ID:108189	0	101.13	197.56	103.45	190.66	0	40.8	0	74.55	50.59	120.16	83.92	225.73	0	0	0	0	118.08	0	0	0	0	0	62.51	52.37	47.61	0	53.0311	70.12	0	51.9049	0	0	119.66	76.6865	0	0	0	0	0	0	0	82.5905	0	0	0	0	0	0
ID:108327	0	0.503	767.76	168.2	0	172.28	306.04	5762.29	823.06	118.85	1732.04	463.19	88.4341	0	94.6	0	690.04	0	445.86	173.45	0	0	0	3650.86	652.57	782.5	0	2535.19	1851.67	500.57	950.106	0	0	0	1334.41	172.41	0	1082.92	0	453.1	711.086	0	0	90.43	0	0	0	0	0
ID:108724	0	0	0	0	0	0	521.1	534.9	444.29	0	486.02	261.74	316.795	0	0	152.14	112.13	191.7	392.17	576.7	476.145	260.993	121.1	197.31	270.7	294.28	245.064	248.302	391.03	0	0	475.86	344.48	216.582	105.83	226.504	0	185.13	291.74	671.51	529.288	116.454	0	279.86	0	0	488.06	0	184.26
ID:108832	0	48.91	91.99	118.1	136.68	26.26	0	0	0	93.65	0	0	0	0	0	0	0	18.09	0	153.62	0	0	0	31.77	79.26	0	0	90.5767	104.68	47.1572	0	0	0	166.358	125.807	0	0	0	0	0	32.6372	0	0	0	0	0	0	0	0
ID:108904	89.72	10.07	0	262.76	8.85	73.07	0	0	0	27.48	64.06	0	0	0	0	0	0	0	0	0	0	0	0	0	21.8	152.64	0	0	0	29.6823	36.3298	0	0	0	0	0	0	0	0	0	0	148.67	0	129.38	0	0	0	0	0
ID:109164	0	788.16	398.51	143.77	207.74	0	0	572.46	0	0	505.89	0	0	0	0	0	20.49	0	132.97	0	0	0	0	686.8	74.2	0	0	269.924	377.03	0	0	0	0	0	202.387	0	0	130.89	0	62.86	0	0	0	0	0	0	0	0	0
ID:109301	82.16	186.54	43.09	0	0	0	16.16	0	0	0	0	25.14	0	0	38.91	0	0	0	0	0	0	0	81.89	0	114.75	166.47	0	586.529	0	25.9091	0	0	103.455	0	0	0	0	71.68	0	0	0	0	0	0	0	0	0	0	0
ID:109843	0	15.6	21.76	0	17.38	0	0	0	0	0	0	4.55	5.8108	0	0	42.26	0.12	0	0	441.78	0	0	120.04	15.04	114.32	0	96.7988	0	16.08	0	0	79.2967	63.8712	0	0	0	0	0	0	54.59	0	93.8292	0	0	0	159.33	82.75	0	0
ID:110052	2893.43	1860.36	2107.56	2077.99	2394.39	2507.82	3050.83	1159.38	2462.65	4584.06	2052.79	1845.23	3387.22	2283.24	2620.61	2795.71	1324.62	1920.29	1083.81	2716.84	3150.28	4977.62	3419.76	2841.86	2577.43	3378.61	3184.38	2676.46	3149.03	2900.25	3250.38	3842.62	4135.68	2721.96	2318.11	1641.45	6198.35	2989.04	5045.02	5852.02	5732.47	3764.38	4797.63	5175.21	4140.06	4223.67	4221.58	2238.44	3354.23
ID:110175	0	0	0	183.45	5.95	184.63	0	0	0	0	0	0	0	1053.62	0	530.9	337.92	865.22	0	56.8	0	0	108.14	77.7	0	293.32	0	406.085	117.28	49.2211	0	65.1763	0	0	0	0	0	234.26	78.92	0	32.7147	110.217	0	252.55	0	0	0	0	0
ID:110333	0	0	0	0	0	830.97	0	0	1218.93	0	1625.87	40.43	0	0	0	0	0	0	59.58	0	0	639.141	0	1517.57	0	935.66	0	0	597.04	849.946	1747.94	0	0	1613.93	0	0	0	0	0	0	0	0	860.951	0	0	0	0	0	0
ID:110360	660.57	0	0	880.63	833.98	0	1228.18	0	0	0	0	4610.86	711.832	635.09	626.16	1411.52	894.5	412.38	0	313.56	1066.85	0	1883.41	36.55	173.4	0	729.125	0	221.17	0	0	756.351	985.439	0	0	168.972	0	990.65	2074.34	0	1468.21	470.659	0	841.84	661.653	742.75	0	0	503.76
ID:110430	25.56	0	0	228.87	155.57	140.84	32.09	0	95.77	123.64	63.96	6.32	0	0	0	0	0	86.99	63.38	27.03	0	0	180.76	59.82	221.73	0	0	0	86.27	0	170.985	0	0	0	0	19.0465	0	0	0	0	0	17.2651	0	188.45	0	0	143.09	0	0
ID:110657	0	272.06	1069.22	238.11	0	0	44.19	124.82	253.11	0	82.52	0	0	0	0	0	0	168.45	0	86.53	0	0	113.55	356.73	0	80.46	0	0	189.92	0	0	0	0	201.549	194.912	818.843	0	2216.32	0	0	0	0	0	0	0	0	0	0	0
ID:110737	0	0	0	22.36	0	0	0	0	0	0	0	0	0	0	0	0	0	362.84	0	74.07	0	0	0	0	0	152.16	307.303	0	0	200.424	0	100.331	224.204	0	0	0	0	0	0	0	37.0667	41.7136	0	176.4	0	0	0	0	0
ID:110913	0	536.74	0	90.11	0	21.38	594.64	0	964.87	466.86	1051.1	558.52	0	0	0	116.98	940.05	868.82	0	704.85	0	0	365.22	317.18	808.61	489.26	0	833.534	970.25	0	0	373.311	0	213.738	431.252	220.921	0	63.78	0	0	575.119	403.938	861.521	1130.6	814.614	106.07	1076.29	0	277.72
ID:111001	13656.7	12219.7	0.1453	0.1692	14782.6	16161.5	18477.8	9372.88	0.206	17229.9	30916.4	23337.4	7270.83	20336.5	18680.7	24072.4	13133.7	8461.03	5831.42	9573.81	21067.6	26561	10911.9	15160.8	18187.1	17756.1	14486.7	8706.89	31114.1	12948	25774.3	21765	19708.8	13471.4	440.921	2201.27	18576.1	13143.7	20301.9	1012.92	17873.8	10226.3	14942.4	12996.2	15264.7	13850.2	16884.1	13351	10278.2
ID:111239	0	0	0	0	0	0	158.93	0	0	0	0	0	196.432	0	0	80.23	0	256.58	163.29	0	168.591	0	223.05	145.55	104.55	0	190.439	280.736	0	137.188	89.2245	214.222	235.041	0	0	285.599	0	0	0	0	0	294.445	0	188.88	0	0	0	0	0
ID:111426	0	2573.08	2938.96	0	262.79	189.79	0	1861.58	0	0	0.33	0	0	0	0	0	105.15	0	0	0	0	0	0	1541.43	0	0	0	0	0	0	0	0	0	0	0	0	0	8092.32	0	0	0	0	0	0	0	0	0	0	0
ID:111472	328.92	0	0	726.35	0.172	545.78	0	0	2480.87	0	0	0	0	0	0	0	167.44	0	0	0	0	0	0	1496.64	0	0	0	0	1532.46	0	0	0	0	29.7827	0	0	0	0	0	0	1766.13	0	0	0	0	0	1275.42	0	0
ID:111497	0	0	0	0	29.42	51.01	3129.22	0	0	3430.23	965.68	947.08	810.528	348.3	525.48	1160.6	729.12	754.03	223.59	1745.99	1887.79	733.99	1138.62	0	0	1282.1	1071.16	1776.9	910.25	1012.59	1468.62	522.99	1553.53	0	772.21	0	0	0	2448.54	413.08	0	914.882	1535.55	1617.48	491.675	376.12	0	0	462.12
ID:111532	0	41.27	0	0	61.17	0	0	0	0	0	0	0	0	169.9	397.71	0	237.96	0	0	0	0	0	0	954.88	1235.85	0	0	0	18.78	0	0	1928.2	0	1775.19	0	43.0926	0	0	313.66	0	0	125.953	0	189.33	0	0	424.77	0	281.15
ID:111564	0	467.09	0	1134.95	726.68	1015.88	0	0	0	72.54	739.71	1158.02	0	0	0	107.75	0	288.3	116.69	62.69	143.54	251.171	57.57	0	0	1109.93	832.632	0	0	1520.67	1191.47	112.814	751.042	0	0	0	0	301.2	0	0	1070.82	0	533.703	245.33	0	0	0	0	0
ID:111966	0	0	0	142.21	0	234.43	0	396.74	140.26	141.6	0	0	0	0	0	0	357.04	0	147.62	0	0	0	0	0	296.15	0	0	0	64.9	0	39.1163	0	0	0	0	10.5182	0	0	0	0	0	0	0	72.91	0	0	0	0	0
ID:112022	312.36	1227.47	171.78	0	300.17	0	0	162.7	0	394.9	0	239.22	382.639	0	0	0	0	0	191.98	0	320.337	0	0	410.59	0	453.19	515.821	0	0	0	0	470.144	325.461	0	0	200.257	0	0	0	0	378.807	276.183	0	0	0	0	0	0	149.98
ID:112082	0	768.97	72.33	0	73.32	0	0	257.51	428.34	0	889.24	319.13	0	0	0	0	0	17.69	34.66	56.86	0	0	0	243.08	0	0	0	0	272.16	0	0	0	0	0	0	188.63	0	297.33	0	0	0	0	0	0	0	0	0	0	0
ID:112106	286.59	4660.69	9433.9	2517.87	3240.09	3708.95	2568.25	1670.92	1512.67	0	138.09	1694.63	330.673	3176.98	4850.72	6649.45	6488.59	3687.4	1078.25	10093.9	9081.68	9162.8	3444.35	3282.31	3666.62	5734.83	11118.1	8202.18	4430.48	2404.74	2426.55	10253.2	6775.99	0	0	3615.96	12048.5	3821.53	2014.49	1060.36	2615.23	3306.69	1834.27	5214.88	2539.52	1249.16	5872.38	351.759	983.96
ID:112508	955.32	842.1	0	505.35	364.07	327.03	0	0	0	0	71.9	0	0	0	903.24	0	0	0	0	400.6	0	0	389.46	155.55	460.32	196.34	0	339.913	1539.94	0	0	0	0	0	0	0	0	0	0	0	0	81.5697	0	0	0	0	0	0	1070.82
ID:112515	0	737.96	278.43	268.78	333.81	308.61	223.94	925.6	637.9	0	1323.81	0	306.837	0	0	0	78.94	0.37	0	586.14	0	0	0	0	0	0	0	0	355.03	0	0	0	0	158.791	0	0	0	94.6	0	480.11	0	0	0	0	0	0	0	0	0
ID:113347	0	0	0	0	0	0	68.91	0	0	0	0	737.59	0	0	0	0	0	0	0	0	0	0	0	0	0	0	0	0	0	0	0	0	0	0	0	0	0	0	136.67	0	0	0	471.155	123.36	0	0	0	0	0
ID:113351	124.56	886.57	0	287.04	5.58	241.62	43.74	287.45	0	0	0	36.34	0	0	0	128.93	219.08	0	0	140.91	132.427	0	160.03	146.92	216.25	402.11	78.4107	568.139	560.18	186.952	119.703	0	0	0	0	86.1272	0	85.18	0	0	97.3645	199.361	0	0	0	0	176.76	0	0
ID:113391	18.02	0	0	0	0	41.92	0	168.98	309.64	0	205.33	0	0	0	0	0	0	0	0	0	0	0	94.82	0	0	0	0	0	0	0	0	0	0	0	0	0	0	0	495.14	0	0	40.2936	0	0	32.0371	0	175.91	0	184.81
ID:113439	0	17.04	0	0	34.57	0	0	186.97	47.26	118.53	65.65	92.73	27.7799	0	0	0	0	45.34	0	166.6	0	0	21.92	87.14	0	0	0	286.107	132.19	0	0	0	0	0	0	0	0	0	0	0	0	0	0	0	0	0	0	0	235.23
ID:113452	0	0	250.96	120.85	9.71	256.66	0	0	0	0	0	0	0	90.25	0	97.52	0	100.12	0	222.5	0	0	0	101.05	487.81	170.1	0	90.4507	85.4	141.49	215.775	0	0	241.175	0	239.714	0	0	0	129.18	427.303	0	325.633	120.88	0	0	687.48	0	0
ID:113765	0	214.05	330.47	259.07	0	57.64	168.56	0	0	0	372.82	175.17	105.606	0	0	154.52	94.05	186.98	0	0	110.075	0	114.88	0	0	0	161.616	0	95.31	0	47.7806	79.6933	0	140.397	0	366.724	0	0	0	47.15	0	0	119.976	0	0	0	0	0	0
ID:113910	0	343.98	0	82.39	0	148.4	0	0	0	0	56.92	29.56	0	0	0	0	0	0	0	19.78	0	0	0	0	0	0	0	159.796	40.99	0	0	0	0	0	78.7908	0	0	21.02	0	0	0	0	0	0	0	0	0	0	0
ID:114086	430.91	172.89	0	499.46	156.99	285.91	107.73	91.69	127.43	278.47	288.53	175.41	0	64.61	0	103.58	48.68	709.88	0	110.2	460.277	420.744	472.15	0	169.17	316.78	121.42	264.271	368.79	288.476	273.762	310.022	245.375	0	0	0	0	0	218.75	51.3	54.9095	407.81	0	0	431.694	168.82	219.75	0	0
ID:114230	1841.45	938.9	889.12	988.27	734.98	1435.85	1731.19	0	1266.55	1675.97	857.95	1210.24	956.066	1503.92	2564.61	956.39	1237.6	1027.87	740.71	1441.33	976.836	1530.56	1436.1	842.57	1184.25	1336.74	676.593	1749.1	1696.26	1296.79	1594	866.707	1077.31	851.079	1266.23	1331.06	2467.48	1268.89	960.85	499.8	1095.96	1345.35	1026.73	1685.64	925.477	756.88	780.61	0	1269.07
ID:114341	24.33	90.88	626.92	18.98	108.3	68.33	138.66	0	87.75	0	62.73	58.11	0	0	0	148.05	255.93	0	0	128.75	0	0	0	830.98	431.46	0	0	290.211	896.48	882.949	708.716	0	0	0	0	244.715	0	0	0	0	65.8004	0	0	0	0	0	73.55	0	0
ID:114438	222.72	821.79	1426.81	161.64	310.04	0	0	69.21	501.14	0	0	0	0	0	0	0	0	0	0	69.02	0	0	263.62	1773.68	0	0	0	0	34.87	0	0	0	0	0	0	274.596	0	5844.31	0	0	372.511	0	0	0	0	0	0	0	0
ID:114702	0	0	0	337.29	270.06	373.13	153.25	434.04	237.35	274.72	161.42	22.16	0	213.36	86.67	74.03	452.66	17.41	0.32	46.65	0	0	124.46	387.47	516.9	300.45	0	250.825	314.45	272.749	346.315	0	0	0	0	289.125	0	0	0	0	208.671	83.5299	0	0	0	0	191.84	0	0
ID:114823	0	1380.86	350.62	1268.17	0.138	1090.25	0	387.81	947.27	0	1936.5	1719.92	0	102.31	0	335.92	338.42	134.28	310.41	269.99	242.043	0	360.3	0	183.64	442.83	190.297	0	1337.89	676.204	176.804	378.901	0	717.775	0	0	0	127.66	194.75	241.96	265.402	0	0	153.76	0	0	0	0	76.22
ID:115050	0	161.36	23.59	0	0	145.24	0	0	131.13	95.35	8.57	0	0	0	0	0	0	79.13	0	0	0	0	0	33.86	25.36	91.44	0	731.888	633.3	0	0	0	0	0	0	0	0	164.68	0	0	0	0	0	0	0	0	0	0	0
ID:115087	0	1105.26	234.38	107.27	343.07	848.28	0	569.67	0	0	210.53	125.32	299.449	0	0	0	36.08	0	0	47.97	0	0	0	1360.56	636.41	0	0	431.274	51.19	565.328	394.378	0	0	0	0	109.613	0	0	0	0	70.9498	0	278.003	57.31	0	0	0	0	0
ID:115312	0	0	0	0	257.58	0	0.21	0	88.17	0	0	71.88	154.372	0	0	87.78	0	0	254.12	103.66	433.64	457.062	464.04	0	68.22	246.85	287.764	260.892	376.77	485.161	383.297	388.454	319.498	0	0	0	0	275.62	832.36	353.47	29.3457	0	241.268	192.56	228.822	291.91	384.33	0	60.02
ID:115491	4749.07	4372.89	1749.82	5945.29	4207.1	5609.99	6898.51	4625.93	5850.01	3976.33	5126.7	7008.38	6717.21	1851.65	2125.71	2962.07	2822.03	1614.32	3911.77	0.375	4382.85	3141.82	2895.91	2982.92	2084.12	3449.59	3982.08	1207.74	6735.19	5462.29	2508.1	5953.65	5889.55	4105.61	0	65.0887	1207.62	4245.74	1724.92	2084.05	5138.86	1882.62	0	2806.28	1097.56	3983.94	4449.91	0	2083.65
ID:115615	71.96	1238.54	413.39	268.26	60.21	178.54	0	0	0	0	7.25	9.99	0	0	0	0	0	0	0	44.17	0	92.8016	16.98	20.76	42.73	28.84	0	45.9133	54.22	0	0	0	0	0	0	179.612	0	0	0	0	0	0	0	0	0	0	0	0	0
ID:115801	0	0	329.21	17.51	0	0	0	0	324.96	0	63.23	41.74	0	0	0	0	0	0	0	311.27	0	0	0	549.67	183.43	162.06	0	0	172.11	0	0	0	0	0	0	0	0	0	0	0	0	0	0	0	0	0	1571.75	0	0
ID:116050	0	655.88	0	0	0	1534.59	238.63	0	0	0	0	268.21	0	1092.43	1263.49	0	0	1767.8	55.5	0	0	0	0	0	0	6918.81	0	1608.32	1764.54	1018.69	1112.01	0	0	0	0	0	0	0	958.6	0	320.384	0	640.595	0	690.113	0	316.67	0	0
ID:116543	0	0	0	0	31.14	0	485.13	517.42	369.94	260.29	602.34	364.22	0	0	0	0	336.1	34.83	0	456.51	0	0	79.22	612.13	442.17	495.41	0	661.697	1147.17	312.474	331.347	96.0854	61.3091	194.039	0	0	0	490.89	46.66	0	338.411	0	0	204.06	87.0028	0	276.84	0	116.15
ID:116812	0	244.84	1353.4	315.88	757.3	295.96	73.3	755.49	361.18	0	834.69	0	618.499	0	0	0	76.84	593.61	0	0	0	0	0	409.77	100.88	0	0	0	434.94	283.312	374.292	201.902	0	806.334	81.6421	0	0	308.11	0	2720.47	165.313	0	0	0	0	0	273.27	0	0
ID:117009	114.99	213.29	277.3	102.41	178.26	0	24.36	87.84	0	0	0	367.91	180.007	0	0	109.52	43.44	427.19	191.08	0	0	0	0	0	295.65	0	0	0	0	0	0	0	0	58.8578	0	65.6348	0	0	0	90.49	0	0	0	0	0	0	0	0	0
ID:117317	0	0	0	0	0	429.35	0	0	0	157.18	80.8	0	0	0	0	0	0	0	74.72	0	412.667	63.7446	534.78	71.13	278.04	210.07	0	142.327	154.32	0	0	0	0	0	0	0	0	0	0	0	0	0	0	0	0	0	0	0	241.41
ID:117371	0	0	0	0	0	0	0	88.15	0	0	279.13	324.96	0	0	0	0	0	0	0	305.94	0	0	0	104.11	0	0	0	254.099	424.55	0	185.443	0	0	0	0	68.3631	0	0	27.85	0	0	0	0	0	0	0	54.12	0	0
ID:117426	0	0	0	0	0	0	176.11	312.26	0	0	0	0	0	0	0	0	0	0	0	0	0	0	0	0	0	0	0	0	0	0	0	0	0	0	0	0	0	0	0	0	0	0	0	0	0	0	0	0	0
ID:117481	0	0	0	0	20.4	0	489.31	0	0	0	96.76	0	0	0	0	0	0	0	0	150.03	0	0	229.09	354.8	122.51	383.92	0	733.372	434.56	203.369	221.885	0	0	0	0	3509.56	0	228.16	0	0	750.102	0	0	0	0	784.43	0	0	124.82
ID:117524	40.88	557.62	252.86	278.24	0	95.86	0	75.26	318.92	499.61	0	0.56	499.044	0	0	0	0.3	0	0	0	419.004	0	18.26	0	0	0	264.388	0	69.83	0	0	266.797	0	222.749	205.782	0	0	0	0	237.9	0	0	463.65	604.41	744.077	47.18	0	0	0
ID:117546	0	0	0	0	0	0	196.34	0	0	0	0	0	0	0	0	0	351.14	739.57	0	0	0	0	209.67	0	74.69	0	0	0	0	190.732	199.806	0	250.481	0	0	0	0	0	0	0	0	0	0	0	0	0	0	0	0
ID:117649	1417.53	1746.47	516.96	2104.7	0	1997.53	0	2208.51	0	608.71	0	2525.12	2568.05	476.4	377.41	1243.16	1238.73	555.25	1866.12	711.04	1348.48	693.838	389.84	463.59	868.01	516.07	1484.76	0	3085.58	193.031	485.717	2107.6	2017.41	1095.82	0	42.1907	0	706.12	1511.36	1663.46	1061.94	785.802	0	392.18	0	92.98	1196.8	0	519.51
ID:117770	2954.12	4575.86	14463.3	11045.8	16244.3	8295.77	11712.6	0	4125.41	7360.92	8271.07	4172.35	11133.8	6876.45	22884.2	17728.4	10296.2	14771.5	4421.26	0.1328	35240.3	22853.6	10481.6	4149.85	8107.47	9788.15	34839.5	37087.5	13266.1	29446.2	27232.6	37590.8	25560.5	0	163.978	0	36286.2	6128.05	12749.4	0	0	13713.1	12010.6	9511.75	6304.24	11913.9	0	1374.45	13925.4
ID:117823	268.7	564.39	474.13	578.27	0.34	454.48	164.31	69.21	466.21	42.74	351.39	484.13	0	0	0	0	0	514.49	510.17	0	0	62.4916	0	0	30.68	228.87	30.2546	97.0463	28.77	0	0	0	0	0	0	0	0	271.23	26.45	0	0	0	0	56.41	43.8964	0	26.58	0	51.34
ID:118053	0	41.41	0	0	0	0	141.42	0	470.14	0	178.38	93.15	214.266	0	0	0	0	0	0	0	0	0	0	334.7	410.51	0	0	321.747	188.52	0	0	0	0	430.247	0	0	0	0	171.06	324.19	0	0	0	0	0	0	137.43	0	0
ID:118163	1597.76	2478.09	1405.67	2266.12	2354.38	1527.62	2846.15	0	2295.23	2739.51	2281.43	2549.28	4676.06	1581.7	1038.39	1328.6	1872.57	2660.85	1080.36	0.75	2789.17	1973.2	2152.35	806.93	1405.33	1723.51	2320.27	954.492	1916.03	1817.59	2064.33	2512.25	1881.17	1100.31	1704.86	1288.76	2191.19	506.88	808.91	1567.66	1623.93	3690.28	2917.22	2585.36	3164.94	3127.64	2300.94	0	1677.06
ID:118224	14673.2	0.1362	4784.91	11906.3	8022.7	9103.63	0	7929.73	13142.6	14109.3	21717.5	13383.4	6313.3	0	13820.1	0	6161.14	8022.98	16116.2	9555.74	9223.61	8713.59	7798.85	8010.98	4563.23	8010.8	7685.34	7671.67	10738.5	7227.39	8041.95	11932.3	10569.5	6667.19	477.866	850.719	4584	17807.6	2630.07	12335.7	4376.13	2822.93	5715.44	8899.47	3297.38	5979.46	5727.51	0	11190.4
ID:118597	1544.7	1959.59	2887.83	0.277	2607.34	1793.79	1382.84	1821.77	1377.65	2156.81	1514.03	1652.93	0	946.57	1569.91	2651.54	1177.22	2311.46	1710.59	1792.79	3200.81	2435.52	895.48	1478.29	2362.46	2048.65	1453.41	926.671	2223.18	1625.56	2220.33	2686.85	2322.67	2700.45	0	0	755.926	2790.77	1483.45	1646.46	1374.79	0	2128.39	1435.1	0	1231.9	0	232.61	1288.69
ID:118639	0	538.9	553.2	295.86	659.03	440.44	602.07	0	0	434.89	1175.59	492.43	3110.58	195.92	0	0	639.08	34.43	0	0	0	0	0	1172.65	0	832.79	142.064	383.958	0	0	516.544	199.737	366.602	0	0	11.6083	0	82.54	0	157.56	632.87	0	0	545.84	25.3516	42.81	0	0	89.06
ID:118705	0	94.88	75.77	33.58	65.86	66.13	56.1	233.8	0.16	0	146.2	52.98	154.977	0	0	0	0	0	0	167.61	0	0	0	280.74	78.75	0	0	271.82	157.22	0	0	0	0	0	61.4783	249.82	0	0	110.42	214.46	156.034	0	0	0	0	0	0	0	0
ID:118788	138.6	248.71	0	263.6	178.48	402.81	112.84	0	0	239.18	224.51	383.27	215.527	0	0	0	155.74	157.73	0	145.51	0	0	165.01	123.82	170.23	145.29	0	0	179.9	97.138	98.0171	0	0	340.12	0	0	0	0	0	0	0	179.167	0	121.86	193.535	0	482.43	0	0
ID:119068	161.68	815.13	0	502.19	0	210.59	0	0	0	190.73	0	67.08	0	0	0	0	125.01	0	0	0.12	67.7839	0	0.27	249.4	243.82	734.42	0	357.203	474.57	205.584	158.014	0	38.3775	44.4941	254.312	96.5213	0	94.89	0	0	80.2888	153.408	0	197.62	0	0	36.63	0	0
ID:119199	0	0	0	541.6	0	0	0	0	0	0	0	0	0	0	270.39	0	406.12	0	333.81	336.6	422.004	0	0	0	0	1478.61	0	108.146	0	0	0	81.7638	0	0	0	0	0	233.41	0	0	0	0	0	0	0	8.85	0	0	0
ID:119292	2780.94	0	0	907.55	0	1352.7	433.23	0	0	0	4.7	0	510.592	0	0	720.98	0	1652.42	1188.23	29.57	186.626	495.435	997.83	2182.78	2920.23	169.84	26.4563	1000.25	1202.41	924.566	1062.95	999.977	666.962	0	0	0	0	57.41	424.45	214.61	9.3956	458.397	362.235	340.19	632.689	0	832.63	0	653.76
ID:119538	3216.51	3117.85	2326.81	2775.8	2979.56	4461.09	0	0	0	0	2497.34	3861.45	5364.5	2039.2	883.63	1546.85	2683.59	3134.5	722.17	2444.9	2915.34	849.015	2566.37	1639.5	3395.63	3142.12	3120.26	1172	2972.07	2679.58	1693.61	903.125	2160.25	2158.29	1226.39	1451.6	627.926	833.85	0	1102.14	648.812	3504.24	3045.18	3386.95	3520.9	2941.69	3153.04	0	1196.23
ID:119576	0	0	336.29	234.54	382.58	281.43	164.07	161.43	33.58	0	0	0	0	0	197.03	82.32	0	66.18	0	55.97	0	0	0	0	107.94	430.38	0	261.391	0	184.325	131.506	0	0	0	0	0	0	0	148.28	0	0	59.2595	0	0	0	0	78.35	0	98.77
ID:119798	0	0	144.52	0	134.99	0	203.34	0	118.85	0	102.44	0	0	0	0	0	0	36.73	0	0	0	0	128.36	44.08	0	256.21	0	284.322	0	0	0	0	0	0	0	61.9053	0	0	0	0	158.72	0	0	174.33	0	0	0	0	0
ID:119844	51.68	164.79	6.59	121.31	0	32.98	0	0	0	0	0	310.53	358.597	402.64	440.5	0	374.2	273.93	0	61.37	216.913	0	0	0	327.05	0	383.375	0	438.46	0	0	0	0	0	0	0	0	0	0	65.33	0	0	51.2998	0	0	68.21	0	0	158.37
ID:120192	534.07	580.03	550.63	0	0	1013.89	0	0	467.04	0	721.85	596.42	273.052	0	0	0	202.7	77.75	0	135.37	0	0	0	0	467.52	46.11	0	0	835.71	0	117.775	0	0	939.503	0	0	0	0	350.66	197.39	286.307	0	0	0	49.7036	0	506.15	0	0
ID:120199	0	0	0	0	0	0	83.53	0	53.9	0	83.46	86.87	0	0	0	0	0	0	0	0	0	0	64.41	0	0	140.49	0	0	0	0	0	0	0	0	0	180.63	0	0	0	0	0	88.3407	0	0	0	0	0	0	0
ID:120423	307.67	2523.98	458.99	796.56	848.84	979.26	0	1103.57	1510.24	231.35	1500.59	0	275.658	0	0	0	470.59	531.29	0	0	0	0	496.71	413.08	140.14	342.14	354.503	121.646	720.99	0	0	0	0	184.996	0	0	0	1906.85	0	515.96	0	0	0	349.48	0	0	0	0	158.32
ID:121070	0	403.77	0	212.04	500.49	114.06	238.43	843.4	514.01	0	950.86	17.93	856.159	320.88	0	395.04	0	399.8	0	3925.78	0	0	0	1079.72	219.61	212.23	441.687	0	1166.46	545.656	614.88	328.955	0	1785.77	324.333	0	0	0	0	2339.75	370.141	0	0	106.35	0	0	247.81	0	0
ID:121241	216.25	260.98	0	0	200.32	0	183.86	0	0	148.15	0	59.82	0	0	0	0	125.52	341.46	62.2	0	0	0	78.78	0	0	0	0	0	0	0	0	39.5791	0	139.772	76.77	46.0691	0	0	0	0	0	0	0	0	0	0	0	0	0
ID:121413	504.99	0	0	160.4	0	596.97	447.44	0	0	0	0	7.96	0	0	0	339.15	221.79	0	0	231.94	0	0	0	253.14	0	387.98	0	528.56	304.75	412.576	386.075	0	0	0	0	0	0	0	0	0	0	0	0	0	0	0	0	0	198.61
ID:121444	0	642.34	462.6	206.73	657.1	0	0	0	404.99	378.54	154.86	410.6	725.303	0	0	0	257.64	76.45	0	0	436.064	391.185	71.61	0	87.4	0	347.106	0	0	0	0	239.1	0	235.559	0	388.65	0	0	0	128.9	0	513.368	274.221	474.88	220.987	386.77	362.35	0	0
ID:121716	0	0	617.98	841.42	828.7	837.6	611.94	0	0	1130.11	642.89	0	600.974	368.2	375.98	599.87	0	609.24	285.56	884.81	345.62	214.063	431.69	807.88	0	887.33	809.81	898.026	564.14	1808.69	1481.44	706.515	555.947	0	0	0	497.812	278.32	190.1	0	1022.41	721.856	1639.25	979.06	66.9368	853.67	609.76	0	402.87
ID:121772	855.03	0	0	629.46	215.22	210.18	376.71	309.67	366.19	291.81	716.13	270.36	409.666	0	0	0	0	1376.88	67.72	52.32	786.02	1061.53	886.2	0	0	556.62	359.797	0	315.67	465.751	257.845	361.425	624.127	0	0	125.345	0	94.36	277.97	278.4	35.7673	1328.27	0	0	483.201	426.39	317.78	0	0
ID:121775	810.64	1009.68	914.09	1042.44	935.64	595.51	1200.36	842.28	867.25	1001.67	1023.63	560.43	870.06	113.16	357.87	278.66	991.81	1571.06	1598.24	0	1153.92	968.117	748.53	418.13	621.47	495.13	1031.73	517.286	809.2	614.137	555.882	2002.75	1527.83	706.566	964.063	500.205	319.154	171.72	143.16	0	219.684	1156.99	632.553	727.31	290.188	653.83	555.09	0	846.22
ID:121940	846.34	1607.03	909.9	808.79	618.23	8.63	0	0	1260.3	1050.86	1184.18	868.3	1111.88	0	0	0	2285.17	453.44	377.88	775.86	1590.44	1760.22	540.7	323.56	375.37	1003.06	1416.87	417.586	2777.55	797.62	855.012	1465.17	1093.04	975.486	821.398	1294.73	242.967	136.58	171.06	339.32	0	1275.59	919.738	981.79	1067.03	1617.24	787.33	0	704.57
ID:122400	655.71	620.46	789.66	898.68	772.76	483.84	813.65	734.72	669.9	724.05	627.58	375.11	527.652	0	220.61	215.49	707.43	1236.04	1078.78	100.04	945.15	569.301	651.2	282.09	412.27	571.17	809.741	333.081	413.71	569.95	579.177	625.957	917.364	797.148	917.245	405.219	213.817	74.5	124.88	0	178.898	971.754	614.975	640.23	149.718	279.4	416.59	0	828.06
ID:122433	109.52	7.4	0	580.66	321.86	312.36	0	13.34	34.23	309.41	264.32	90.28	0	0	0	0	0	0	0	0	49.105	0	0	0	0	0	0	126.564	0	0	18.9121	0	0	0	0	0	0	0	0	0	0	169.013	0	0	0	0	0	0	0
ID:122623	0	227.77	190.06	303.58	214.98	0	0	193.5	286.86	229.54	346.43	285.99	0	0	0	0	0	154.11	0	115.01	0	0	0	28.69	0	0	0	0	167.43	0	0	0	0	383.354	314.173	121.562	0	0	0	0	0	251.125	0	0	0	0	0	0	0
ID:122800	0.106	0	693.53	943.89	0	0	0	0	0	524.95	762.36	0	0	0	0	728.37	0	1471.32	1284.97	492.01	0	0	748.01	385.21	1299.6	763.97	0	256.25	0	0	0	0	0	796.726	400.144	0	0	268.13	536.12	402.2	393.048	1006.65	846.117	863.12	0	0	841.7	0	765.34
ID:123160	0	410.77	268.03	271.27	340.01	120.11	293.81	0	0	0	0	360.46	0	0	0	0	388.98	1992.4	287.8	0	322.434	0	333.39	37.23	0	166.07	320.14	0	0	183.606	124.36	0	171.906	0	0	0	0	0	0	0	0	0	48.3768	165.9	0	0	0	0	36.84
ID:123189	292.15	0	0	0	0	0	35.6	291.27	327.38	357.28	453.37	0	72.1975	0	0	0	69.46	23.74	0	0	0	0	54.22	0	21.18	0	0	0	0	0	0	0	0	356.206	182.227	0	0	0	0	0	0	1041.84	0	0	88.0706	0	0	0	0
ID:123263	0	0.2	427.43	271.95	54.12	0	0	450.78	734.23	352.95	0	686.02	295.217	0	0	0	0	0	0	0	0	0	0	0	423.12	0	0	0	0	0	0	0	0	129.899	0	0	0	0	0	0	0	0	0	0	0	0	0	0	0
ID:123287	363.83	252.88	259.9	356.81	220.86	903.31	0	269.09	162.9	43.32	258.24	424.94	487.719	185.73	0	0.21	0	141.83	119.73	162.78	256.46	201.72	219.81	182.32	0	0	338.026	0	235.37	349.52	269.192	93.5425	338.431	0	154.343	221.108	0	84.16	0	74.18	0	21.8608	72.8341	106.37	0	47.57	0.24	0	117.77
ID:123364	197.45	2227.55	1376.98	235.1	0	1662.97	0	0	1321.2	0	1473.72	0	0	487.39	608.68	1516.73	2318.48	986.5	0	1047.79	0	0	135.89	3991.01	2060.92	295.3	273.229	3939.66	1181.21	3405.44	2954.56	84.298	37.7975	0	0	536.482	0	488.17	0	197.51	3401.23	0	3320.89	1859.9	0	0	927.93	1097.47	1246.85
ID:123480	0	2098.38	2890.81	0.92	1849.82	1195.48	267.6	1313.13	0	2720.83	857.07	1933.35	0	0	0	329.77	382.6	293.73	1499.36	1755.73	444.14	0	1425.9	2034.79	2189.78	3420.47	353.884	3183.91	2077.88	763.249	735.434	285.288	199.743	0	0	3646.56	0	2320.21	2152.02	0	225.782	1539.54	715.741	549.87	334.714	0	1092.27	0	698.09
ID:123565	1284.77	0	0	1066.13	0	0	837.96	0	0	0	436.21	0	0	1396.72	1064.7	1755.21	732.66	3166.75	2336.82	1670.24	2787.45	2937.15	1333.08	2305.77	1765.28	5359.16	705.284	3505.46	1279.08	777.772	626.57	4297.24	2720.22	0	0	0	2750.66	0.234	978.22	1247.86	496.373	1454.74	0	1555.43	883.579	0	2740.76	0	791.41
ID:123634	350.89	129.82	19.76	21.47	0	316.98	0	0	0	0	137.96	0	118.373	272.74	163.71	92.89	80.16	79.16	0	0	0	0	0	0	210.59	0	0	0	0	0	0	0	0	0	0	119.411	0	0	0	0	0	0	0	0	0	0	0	0	0
ID:123671	1279.48	0	0	0	765.66	563.28	0	744.4	0	907.62	822.12	694.15	737.574	199.26	448.5	539.49	1103.72	3166.03	1865.11	69.08	0	1415.26	926.44	183.49	402.88	509.47	1372.63	248.671	533.49	571.197	383.143	0	1282.78	1135.44	593.222	615.134	0	181.8	247.54	328.22	0	2995.68	650.281	598.59	492.345	214.27	308.27	0	422.48
ID:123750	0	411.84	279.78	101.76	401.35	0	0	283.95	0	0	703.23	1217.32	437.946	174.16	135.9	266.64	563.39	42.86	0	162.67	0	0	0	214.95	0	160.66	0	0	388.56	0	0	0	0	216.232	0	708.196	0	0	0	0	0	0	0	0	0	0	300.66	0	0
ID:123902	162.21	59.12	160.88	213.09	96.08	0	0	0	0	0	0	0	0	0	154.86	98.83	0	247.61	0	169.13	0	0	118.34	81.73	53.1	0	0	0	0	0	65.0177	0	0	0	99.2389	10.2555	0	37.07	0	0	37.5362	28.6246	0	28.04	26.3683	0	69.9	0	0
ID:123969	0	359.17	483.15	250.32	0	0	167.77	0	195.76	277.94	262.39	533.79	0	530.9	0	567.77	170.03	904.14	148.37	570.86	0	0	619.52	210.85	1015.84	524.75	0	159.803	0	365.471	295.709	0	0	584.703	151.099	932.463	0	0	357.37	178.47	0	306.697	0	365.38	193.904	0	459.18	0	0
ID:124172	744.54	477.42	408.18	866.95	487.87	324.36	382.59	493.29	482.19	465.39	239.09	200.24	0	0	0	117.63	582.46	1557.43	1299.2	0	0	0	499.63	80.99	265.93	409.14	90.9002	85.8203	203.02	0	0	495.554	66.6511	0	518.314	0	0	0	97.85	0	0	1848.36	0	10.35	82.8819	0	136.9	0	0
ID:124193	1123.04	0	128.23	203.88	33.4	959.25	0	333.79	431.74	127.48	246.49	590.97	445.242	504.33	467.31	49.37	254.99	240.38	1534.36	54.96	0	0	0	0	350.27	0	0	140.941	0	0	0	0	0	0	298.703	740.049	0	0	0	0	0	0	0	0	0	0	0	0	0
ID:124268	37.53	424.93	445.75	325.6	0	695.8	569.43	0	478.5	1108.01	943.09	354.03	1519.47	0	0	0	133.06	0	0	0	0	0	91.65	922.05	712.4	704.94	94.1329	60.7661	1176.27	507.798	451.332	44.9362	0	915.899	671.529	0	0	204.08	688.5	412.76	328.831	338.888	318.483	0	12.9366	222.44	1241.4	0	541.21
ID:124479	0	0	0	406.54	0	0	421.58	0	0	0	1470.9	0	202.351	0	0	0	0	75.74	0	0	0	0	0	0	95.77	0	0	0	194.92	0	0	0	0	418.982	0	0	0	0	0	0	110.824	0	0	0	0	0	0	0	0
ID:124517	77.38	289.55	197.64	155.11	0	452.37	0	0	103.2	0	0	389.42	239.245	67.38	0	0	0	462.54	0	45.93	0	0	133.09	0	295.79	42.38	0	0	0	104.659	114.391	0	0	0	58.0361	401.696	0	0	130.75	0	0	101.087	0	189.35	0	0	137.57	0	0
ID:124653	0	187.66	0.9	0	0	102.39	0	0	0	394.27	158.21	10.41	279.366	0	0	0	0	0	0	89.06	261.331	287.459	225.71	575.1	53.62	940.19	294.037	0	1383.02	427.746	0	497.592	249.747	704.827	788.163	0	0	0	164.66	155.77	0	0	407.039	618.92	27.4147	615.31	0	0	190.49
ID:124735	23.35	0	0	131.84	120.74	0	0	329.29	0	0	72.64	25.16	0	0	0	0	30.62	0	0	121.17	264.032	0	126.03	571.11	504.49	84.23	285.569	1252.93	0	0	178.982	235.751	169.503	132.878	348.505	19.3423	0	225.85	0	0	0	0	0	258.44	0	0	0	0	0
ID:124886	1842.97	3512.58	1372.14	4608.65	3962.73	0	3552.45	1888.4	0	2126.74	7056.85	5103.83	510.988	647.49	534.75	879.48	1568.58	1488.24	0	0	1790.1	0	1638.31	374.84	617.26	1903.75	973.912	0	2560.67	2580.75	2946.3	1953.52	2175.21	2730.18	1572.87	0	0	331.49	0	998.72	0	860.728	1843.98	1207.84	581.085	986.1	0	0	396.63
ID:125046	0	1436.29	0	0	0	1739.13	0	242.63	0	0	0	228.53	0	1075.45	412.94	0	0	1982.34	0	0	0	0	0	0	0	4965.29	0	2398.18	2033.77	813.404	813.442	0	0	0	0	0	0	0	234.12	0	220.803	0	18.7695	0	549.716	0	311.45	0	0
ID:125263	0	483.69	3222.19	189.27	1304.54	464.91	206.53	1414.11	2638.71	0	2056.73	40.5	1265.21	647.14	201.81	874.77	16.56	649.38	82.56	1942.41	147.707	220.94	0	1692.4	1195.53	994.41	827.467	0	1527.55	958.987	1176.18	374.718	618.31	2378.58	306.939	0	0	1210.65	183.3	2270.01	545.516	0	0	408.38	0	0	1453.65	0	0
ID:125402	6062.17	7617.22	2690.57	11825.9	9178.26	7732.69	8891.96	6625.74	12642.8	6410.75	17642.2	11162.8	6518.52	3594.93	5315.04	5951.93	4610.29	3166.1	7283.56	2838.81	8111.02	4840.28	4780.53	2339.65	5566.61	6450.05	4835.77	4839.3	5836.62	8158.66	8726.71	7906.51	8000.95	9790.37	227.776	0	0	6539.29	5199.76	7256.77	5121.99	4750.89	6539.01	3590.01	2874.98	12264.8	4674.65	3423.3	4396.37
ID:125628	0	0	223.44	0	0	217.69	140.34	0	0	0	78.69	0	0	0	0	0	0	0	0	59.62	0	0	0	96.84	191.24	0	51.6408	0	111.23	0	0	0	0	0	0	0	0	0	0	0	0	0	140.192	0	0	0	0	0	129.91
ID:125799	19.13	0	0	481.35	0	1255.7	88.63	0	1301.66	1832.24	0	16.84	0	0	0	184.39	19.28	2130.93	1693.46	2780.03	0	0	0	0	1524.27	2636.08	0	1252.63	2949.52	330.135	261.55	0	0	0	0	0	0	3373.38	53.7	0	291.384	969.453	0	738.29	1524.33	0	3343.13	0	1894.19
ID:126364	0	999.2	0	330.11	361.14	0	182.9	0	0	166.33	1457.78	607.3	0	79.96	0	140.45	222.46	90.85	189.51	0	0	0	239.37	48.44	170.35	0	0	0	1616.26	237.292	161.297	0	0	396.672	0	0	0	0	0	0	0	0	0	0.5	0	0	0	0	0
ID:126699	2861.57	6594.05	2683.83	3676.51	1932.08	1590.98	3405.97	5244.18	1842.18	2585.23	1648.23	1955.72	0	1612.43	0	1422.17	1697.17	3975.43	2021.6	0	2889.1	2784.58	1017.31	1054.2	1353.69	5105.58	2766.45	0	3253.18	1922.89	1514.95	3149.86	2507.36	0	0	1119.91	2207.19	0	481.57	1082.02	1544.21	3818.48	2402.15	4760.72	1927.6	1467.47	766.3	0	0
ID:126703	0	1082.11	665.68	0	641.42	0	0	410.5	806.12	1051.21	93.06	0	0	82.33	0	0	0.12	107.88	0	0	0	0	129.23	0	83.06	0	0	0	769.38	587.002	548.999	266.14	248.396	225.885	325.726	0	0	0	0	0	0	0	753.401	0	0	0	0	0	0
ID:126739	0	0	0	185.36	1.85	0	0	0	0	870.9	0	0	0	0	0	0	225.38	0	0	533.02	0	0	0	0	57.2	0	0	0	0	126.187	0	0	0	0	0	16.4816	0	0	0	0	1617.79	0	0	217.98	0	0	302.91	0	296.34
ID:126982	197.11	740.22	1181.42	0.274	6614.4	0	0	180.14	0	514.74	614.06	203.57	0	0	0	539.04	0	577.29	296.52	0	1190	0	0	113.56	111.43	2383.34	1652.7	1391.31	0	2520.73	929.886	2323.51	4256.13	0	0	834.235	6141.56	649.03	600.03	1485.33	0	0	0	21.09	0	45.23	321.85	50.1982	0
ID:127031	2509.16	4381.11	2603.59	2881.99	5902.11	2486.13	1534.45	4364.8	0	2389.59	4655.52	1746.56	3367.23	1505.1	1035.28	2129.31	3268.89	1089.67	2778.47	1138.68	1601	0	2530.86	0	3088.61	2332.77	1006.46	1300.61	3922.05	2518.33	2480.7	1092.12	780.34	4970.39	79.1973	224.548	0	512.8	1041.8	1486.92	0	196.531	0	728.06	0	315.28	1897.51	0	1539.89
ID:127106	0	0	0	0	0	0	348.68	0	0	482.63	0	0	0	0	0	208.52	0	994.31	0	625.49	0	0	0	1341.67	0	690.61	0	645.579	0	0	0	0	148.837	0	0	0	0	0	0	0	0	333.766	0	376.26	0	0	0	0	878.66
ID:127237	0	0	155.69	218.92	198.01	0	0	726.43	0	0	33.45	401.25	163.305	0	0	0	0	106.15	0	421.03	0	0	212.77	506.2	344.98	244.79	0	0	555.98	0	0	336.516	0	279.528	0	0	0	0	0	0	0	0	0	0	0	0	0	0	0
ID:127351	756.2	2202.89	0.146	1212.89	1445.15	739.49	0	0	2430.92	0	3027.24	1522.92	1618.97	137.84	0	336.34	430.75	71.06	0	0	1369.1	0	916.2	351.76	0	1313.1	800.583	0	2528.09	1611.94	1322.53	654.549	750.513	481.126	810.223	0	0	0	1740.25	0	2317.49	1671.02	0	1811.17	1311.93	0	744.2	0	1236.16
ID:127354	233.63	0	177.72	0	42.25	0	259.92	0	252.37	307.67	52.8	54.55	194.215	0	0	0	0	326.62	50.05	126.98	237.697	429.626	152.71	206.84	115.28	725.65	373.335	512.317	0.2	266.965	69.7772	333.491	250.934	0	0	32.02	0	0	0	0	115.449	0	0	342.39	0	66.98	0	0	210.57
ID:127402	0	439.56	0	1248.24	525.62	263.12	194.2	641.54	507.58	496.14	0	511.25	0	0	0	294.95	0	740.6	57.58	62.55	357.094	78.1837	1235.3	266.75	1353.77	415.71	0	72.8894	399.34	1251.55	1233.83	151.835	66.2938	1157.5	0	355.652	0	161.85	0	0	648.577	1916.97	0	1071.37	2998.69	428.19	2063.83	0	0
ID:127432	0	7896.98	2071.88	4370.34	4271.09	2015.17	1384.83	0	4261.93	2739.33	6094.99	2780.89	3416.91	0	1571.32	0	0	0	1385.56	2463.38	516.458	0	725.02	4143.99	3001.62	1463.88	329.428	3045.53	4440.2	4390.65	3271.21	854.113	588.574	2227.58	90.5191	196.331	215.883	3285.54	654.25	1401.15	7768.13	0	2090.97	0	0	0	2609.29	629.902	3179.3
ID:127443	140.09	181.03	138.22	158.16	135.29	125.72	0	0	0	174.41	0	129.4	0	0	0	0	0	153.35	0	0	0	0	0	0	49.38	92.23	0	0	0	0	0	0	0	130.25	114.358	89.9497	0	0	0	0	0	0	0	99.73	0	0	0	0	0
ID:127557	0	0	0	0	1760.36	2339.43	0	0	1012.88	0	0	0	0	0	0	0	0	0	1601.57	365.43	0	0	798.69	0	1519.6	0	0	0	0	1090.89	0	0	0	0	0	0	0	489.95	0	0	0	0	1812.75	0	1403.56	1363.88	0	0	980.95
ID:127575	0	2340.67	0	0	0	0	0	0	0	1094.32	1168.69	1802.44	2122.77	0	0	0	949.28	297.08	0	0	1645.93	1887.3	0	629.91	0	0	915.611	0	0	0	1005.6	0	0	1923.14	720.771	0	180.264	0	825.4	1097.17	0	2136.62	0	0	0	0	0	0	0
ID:127603	34.65	0	0	0	105.39	161.23	0	0	0	0	74.32	9.35	0	0	0	0	0	0	0	13.42	0	0	0	0	0	21.34	0	0	180.36	0	0	0	0	0	0	33.712	0	33.12	0	0	0	0	0	0	29.6003	0	0	0	0
ID:127852	185.36	0	786.96	1029.62	1153.43	1763.45	0	434.23	2058.67	2001.64	1599.08	948.71	1859.78	0	526.27	388.9	0	114.8	192.9	260.91	2754.64	491.856	481.24	310.68	342.64	570.49	530.913	378.057	2479.73	0	905.484	753.038	1024.37	0	1962.88	694.834	0	0	0	0	1829.26	1110.93	1890.33	1080.43	145.441	1099.58	715.52	0	0
ID:127899	1542.97	1231.27	0	1988.12	2853.49	2116.68	0	1569.23	0	0	773.2	1300.48	3834.49	656.14	123.01	1355.43	141.77	2694.58	267.58	588.05	3116.13	2982.2	2281.08	1233.78	2296.13	1757.87	1735.75	1162.31	2069.98	2263.63	2157.56	2022.35	1621.79	365.261	212.736	0	310.25	919.72	2879.19	966.12	2003.93	3213.82	204.414	1620.97	3534.31	2022.98	3572.44	0	162.84
ID:127938	38.94	114.33	172.81	0	97.96	0	0	25.39	79.85	0	144.27	86.83	0	0	0	0	51.13	81.14	0	0	0	0	25.22	0	108.94	53.88	0	0	0	0	0	0	0	106.586	129.799	0	0	0	0	0	0	0	0	0	0	0	0	0	0
ID:128140	3071.32	0	4846.77	2974.6	3350.77	5989.02	0	0	1978.59	0	220.9	0	4026.54	0	0	0	0	2914.27	3080.54	0	0	3579.09	1804.48	1551.23	4774.44	0	0	0	0	2717.91	2054.51	3589.85	2527.15	3691.47	1767.74	2837.08	1547.83	0	1252.62	1867.44	1276.62	3878.52	2725.24	0	3008.23	3055.93	4193.48	0	3950.32
ID:128190	24.84	0	0	186.85	64.72	35.54	50.24	0	0	0	90.22	15.7	0	0	0	0	0	0	0	20.18	0	0	226.57	86.01	0	85.34	0	0	0	0	0	0	0	0	0	77.845	0	0	0	0	0	0	0	0	0	0	0	0	0
ID:128249	0	2065.66	1923.42	398.68	419.53	1206.81	0	0	0	0	0	1125.75	0	408.13	208.62	556.1	741.2	245.8	0	1710.81	1357.54	783.906	243.79	4206.3	625.58	617.21	804.308	338.425	2682.15	1391.03	0	1211.46	1420.62	3507.85	1692.77	2228.68	0	3696.51	516.86	300.75	0	0	0	427.17	0	0	1647.46	0	0
ID:128329	12817.5	0	0	0.876	0	6265.33	5965.18	722.82	0	4085.28	238.99	1231.04	0	6688.48	16723.5	0.1341	4075.02	15762.5	15549.4	6947.33	22085.9	0	0.1118	5304.88	8913.04	15217.1	5778.46	20184.6	8892.13	13206.6	12943.1	26944.2	17109.1	0	0	0	22056.8	5494.17	11910.4	10632.7	5110.25	6076.94	5755.01	4984.78	6492.99	8676.53	8913.56	0	12203.6
ID:128435	0	0	50.69	0	145.82	0	1389.48	167.38	771.78	822.61	963.59	534.81	663.848	0	0	0	0	0	0	0	266.446	0	47.17	135.46	56.67	112.83	224.289	0	661.1	655.446	475.785	476.62	396.111	0	445.488	0	0	0	261.25	0	798.258	192.457	550.832	750.35	0	177.17	331.49	0	232.82
ID:128525	0	576.82	0	998.35	1033.18	759.52	0	838.35	388.19	521.72	329.82	88.82	18.5063	0	0	0	0	0	0	0	0	93.8415	107.79	39.58	0	0	0	0	16.23	0	0	0	0	944.996	0	943.057	0	0	119.11	0	0	391.604	0	166.78	0	0	0	0	0
ID:128640	0	723.02	0	0	19.38	0	353.26	0	457.33	484.82	356.67	442.29	0	0	0	0	95.43	0	0	0	0	0	254.58	0	0	0	0	0	0	0	0	0	0	0	0	344.283	0	0	0	0	0	850.051	0	377.95	27.3636	48.79	0	0	0
ID:128650	0	286.7	534.5	0	44.27	0	143.66	331.52	352.14	281.63	0	0	249.084	0	0	0	0	0	251.81	0	0	0	46.65	0	0	171.3	0	0	33.68	344.82	114.006	0	0	0	0	0	0	81.77	269.95	0	0	0	0	167.38	0	0	212.06	0	141.75
ID:128691	389.46	0	0	0	0	809.48	0	533.09	0	0	14.12	0	583.016	0	0	0	0	693.27	0	134.38	0	0	0	191.05	263.67	0	125.626	0	640.34	211.792	306.692	131.153	202.223	720.422	251.059	0	0	0	154.13	130.52	0	0	368.168	0	0	0	577.93	0	663.98
ID:129019	0	423.58	797.74	201.28	769.75	0	421.21	709.43	0	0	371.5	0	351.527	0	0	0	224.99	0	0	0	0	0	0	1085.64	648.36	406.03	0	1067.79	0	0	0	0	0	1909.27	43.3934	0	0	1340.19	0	871.88	1682.46	0	0	0	0	0	0	0	0
ID:129131	30.53	335.97	178.83	195.05	220.13	36.19	291.62	118.95	344.32	381.08	331.46	162.5	46.1032	0	0	0	35.03	288.24	166.55	28.27	0	0	157.73	0	72.23	142.97	0	48.6904	106.2	0	0	0	0	255.177	120.464	0	0	0	0	0	0	766.4	0	223.51	0	0	76.47	0	314.63
ID:129985	0	436.37	0	435.14	307.25	0	0	301.11	443.6	569.87	0	301.27	0	0	0	0	0	365.72	209.73	82.21	0	0	300.67	53.98	0	228.15	67.8128	63.9785	147.43	0	0	0	107.348	242.435	250.847	167.551	0	0	0	0	0	917.84	0	0	320.296	0	0	0	504.43
ID:130044	1650.42	0	0	2066.1	0	0	1292.38	0	469.81	120.26	1132.53	0	0	967.61	0	0	0	5635.06	0	542.87	2915.96	0	0	607.23	0	6216.5	1157.72	0	0	1605.91	1295.65	6774.8	4410.87	0	0	0	5121.53	1699.25	266.73	1342.48	0	0	0	780.5	0	874.64	0	0	0
ID:130077	574.2	3609.01	0	1969.2	2076.02	1230.21	0	1731.8	2373.32	2331.8	2168.17	1277.94	2565.55	255.53	0	0	827.86	0	893.52	279.78	80.6842	0	577.91	2026.13	563.46	840.35	0	837.326	1640.26	722.831	622.229	197.962	0	171.022	0	0	0	2020.23	0	1302.53	597.62	0	0	0	0	0	680.92	0	0
ID:130108	746.2	967.91	853.93	1918.32	2968.38	880.23	2056.39	561.41	0	0	2175.23	940.57	0	0	0	0	193.93	629.66	894.43	54.37	4411.08	3070.72	798.76	0	710.11	1250.16	1715.64	88.7094	212.84	2300.77	1987.13	3137.22	2580.06	1778.62	0	0	468.76	0	742.83	1328.88	3630.28	1001.45	2528.59	860.6	0	536.89	1644.88	0	0
ID:130243	0	435.26	0	654.45	647.27	0	999.77	0	0	528.14	728.08	817.7	0	0	362.49	155.46	0	0.161	0	0	852.098	0	832.91	62.86	86.03	548.38	618.41	0	285.68	673.58	0	909.233	808.651	375.827	0	0	0	0	0	0	128.266	0	728.642	733.91	0	0	0	0	0
ID:130432	0	409.41	0	138.64	153.11	0	0	330.59	0	0	0	0	128.498	0	0	0	167.47	0	0	0	104.42	0	15.29	216.96	530.21	195.87	131.73	0	205.26	228.443	164.762	85.5068	0	42.0237	0	0	0	0	0	0	405.182	0	0	92.67	0	0	0	0	0
ID:130482	106.39	0	0	268.42	147.94	0	265.43	0	284.22	198.63	151.02	149.77	286.99	0	0	0	0	107.16	0	0	126.309	0	122.07	0	0	0	0	39.1077	80.96	0	0	0	132.332	195.463	0	132.515	0	0	70.03	0	0	338.203	154.245	169.1	0	98.32	239.15	0	303.24
ID:130747	2935.67	1497.34	2125.39	2272.32	2732.23	1344.27	3352.92	2473.62	2693.13	1849.23	2367.43	2536.19	871.106	789.98	951.38	677.9	812.6	6780.17	4685.96	494.92	5551.56	4684.55	3899.57	984.81	1115.89	767.41	3597.18	1033.72	1717.04	3485.77	3225.5	3754.38	4285.26	1551.9	1509.5	0	2893.94	776.25	0	995.46	556.171	7783.75	2856.61	1676.87	2490.02	1598.13	627.34	438.091	753.05
ID:130803	0	289.01	0	140.96	0	0	69.95	0	70.97	0	42.49	0	128.041	0	0	46.25	123.42	0	0	0	0	0	44.38	142.92	136.61	101.15	90.4741	0	165.58	87.1226	108.406	0	0	0	1223.47	0	0	131.77	0	0	0	0	0	0	0	0	391.6	0	44.97
ID:130855	0	458.34	214.94	69.7	0	360.81	0	136.09	70.38	0	0	13.71	0	0	0	0	250.47	0	0	43.09	0	0	0	247.49	167.3	39.99	0	130.152	284.81	0	133.744	0	0	0	0	0	0	0	0	0	77.2949	0	0	113.48	0	0	0	0	0
ID:130947	0	0	0	0	0	0	0	129.44	122.78	0	88.03	0	0	0	0	0	0	0	0	0	0	0	42.53	0	0	0	0	70.8373	57.36	0	0	0	0	0	64.7826	0	0	0	0	0	0	86.3841	0	0	0	0	0	0	82.42
ID:131294	2141.11	1157.06	1564.17	3087.9	2021.33	1047.29	2587.3	2219.6	2361.15	1327.23	1850.92	1164.67	874.502	1767.45	811.83	605.28	581.23	4309.09	3381.17	459.79	3812.87	3230.93	2777.93	879.88	525.49	2886.02	2629.28	723.969	1225.34	2364.17	2202.13	2790.45	2505.59	1605.65	1315.52	1499.9	2293.27	468.77	0	694.31	393.631	6647.71	2417.84	1473.43	1980.73	1076.68	706.9	1044.08	740.96
ID:131364	0	0	0	589.05	0	634.58	0	0	131.68	0	677.26	297.68	0	0	0	0	0	741.03	626.66	0	0	0	1607.04	272.02	101.86	0	0	157.278	175.75	0	0	0	0	0	0	0	0	0	0	0	0	0	0	0	205.726	0	0	0	0
ID:131589	0	0	0	0	0	0	0	3120.34	3351.25	4207.46	3650.48	2457.17	3066.12	624.16	0	1522.04	2092.04	901.2	370.66	845.55	2259.55	0	738.28	4556.78	4186.24	4510.98	1652.26	3480.22	4753.22	5082.26	5227.34	0	0	2416.4	1615.32	3685.51	0	1994.33	0	900.26	5835.34	2984.74	3667.4	3420.45	958.358	3267.94	4527.15	0	3334.18
ID:131990	1057.66	0	0	1588.16	0	574.91	0	0	0	0	111.94	0	400.402	142.65	30.4	808.92	93.75	859.05	0	226.44	0	0	187.27	1570.32	1343.68	701.82	0	24.5307	658.34	782.527	853.846	302.406	60.0389	0	0	0	0	0	74.02	16.4	0	57.5671	36.4009	0	228.029	0	0	0	211.57
ID:132014	0	202.82	283.54	144.14	22.53	202.72	0	0	110.48	0	84.24	83.2	0	0	0	0	0	137.5	0	42.38	0	0	0	66.33	41.6	39.75	0	0	69.89	0	0	0	0	0	0	0	0	0	0	0	0	0	0	0	0	0	0	0	0
ID:132053	0	0	441.75	25.38	229.7	0	918.39	290.68	1016.09	1180.69	1180.17	926.75	91.4491	166.26	245.5	236.42	178.88	88.19	0	487.9	0	0	285.82	941.17	1077.08	1154.15	0	723.284	1756.89	2328.89	1039.11	0	0	0	0	1093.47	0	624.02	1282.67	0	2075.15	633.666	609.808	748.08	127.636	0	1460.92	0	1389.19
ID:132057	510.95	931.04	618.52	1125.25	830.62	1023.04	830.9	1528.48	756.43	876.03	641.93	234.19	827.349	560.22	573.1	1373.06	407.41	302.66	945.04	53.91	595.911	0	115.62	1171.59	2233.74	875.75	297.47	600.848	323.49	1579.91	0	533.433	580.397	533.118	448.952	523.31	0	0	0.8	1115.85	638.379	309.189	1409.54	919.04	0	0	397.45	0	939.33
ID:132122	0	1021.93	6322.93	618.13	0	0	0	2756.86	2175.67	0	0	0	0	0	0	0	0	428.69	0	553.03	0	0	0	2973.53	0	0	0	0	255.52	0	0	0	0	472.113	0	2658.22	0	6293.86	0	0	0	0	0	0	0	0	927.23	0	0
ID:132360	0	0	0	1803.57	2800.73	0	2215.52	0	0	0	0	3961.41	5264.29	955.71	913.3	1355.88	0	0	0	0	2920.15	703.801	0	1718.9	0	0	0	0	0	0	0	0	0	2991.36	3217.47	0	0	0	4465.44	0	0	0	0	0	0	0	4021.51	0	2213.52
ID:132383	773.99	3917.66	3084.46	0	0	3316.65	0	0	1994.97	0	0	28.22	0	0	0	0	2996.19	321.41	330.01	1861.26	0	0	1995.09	0	4702.6	3655.69	0	0	0.691	0	4006.41	0	0	0	0	1508.14	0	651.32	0	0	0	2214.81	0	3454.48	3938.14	4473.73	0	0	0
ID:132504	210.99	0	513.22	0	533.79	0	286.46	525.57	399.72	349.97	0	461.49	0	0	315.09	359.48	812.51	534.95	0	0	0	0	298.46	178.05	170.49	303.36	859.914	199.717	252.21	430.403	383.93	138.043	139.793	207.211	158.032	202.014	0	62.16	0	0	0	448.115	303.736	412.63	524.879	0	242.56	0	99.05
ID:132505	0	122.73	242.33	378.59	986.47	277.6	177.09	156.52	0	0	17.79	5.74	121.856	192.74	572.08	388.9	0	0	0	0	973.882	1067.38	1057.27	0	0	377.06	0	0	0	875.457	0	1080.18	668.802	0	0	15.3626	1074.39	0	174.05	1368.84	534.639	0	0	0	48.9147	28.98	96.15	0	0
ID:132686	1048.9	0	0	0	0	0	0	0	1486.86	0	0	0	0	0	0	0	0	0	0	630.27	0	0	959.45	0	992.01	1054.07	0	0	0	0	0	0	0	731.882	0	0	0	0	0	0	0	1399.72	0	1300.23	875.861	671.99	1681.98	0	1588.9
ID:132720	0	1911.98	2957.94	0	2964.62	0	2103.89	2354.83	0	0	1284.16	1237.08	0	1288.85	2151.71	1312.87	644.63	2071.17	1324.25	0	2422.06	0	0	1959.66	0	0	1521.72	0	1471.31	0	1732.41	0	0	0	2887.29	0	0	726.7	0	0	1578.89	0	0	0	0	0	0	660.148	0
ID:132725	96.97	0	0	236.97	178.4	102.3	59.02	156.74	0	0	76.17	6.79	0	0	0	0	0	0	0	0	192.518	0	0	0	0	90.51	0	0	80.17	82.9924	0	0	93.4291	0	0	0	0	0	0	0	0	24.2644	0	0	35.2649	0	0.1	0	0
ID:132834	776.05	1217.99	2077.24	1326.95	1762.76	1441.71	1053.25	399.83	1541.98	1772.6	1954.52	0	2541.9	312.46	319.77	606.73	0	0	0	712.46	0	0	832.05	491.39	658.61	1347.95	0	0	1138.82	1770.23	1299.09	845.214	0	0	1389.95	0	0	192.02	3514.24	0	1884.43	1123.93	2047.77	2219.78	1244.61	1716.16	0.218	0	2015.5
ID:132950	1655.8	4341.3	1158.29	0	2705.18	1188.49	0	2828.94	2049.44	2166.61	1776.8	2988.13	0	1870.56	2379.9	2814.07	4354.37	3257.01	2218.73	0	1730.15	1057.44	2051.13	1098.23	1234.59	1921.88	2072.14	1807.22	1806.42	2355.32	2128.66	1082.47	1349.45	1905.28	1103.43	0	693.59	769.76	678.99	1124.98	0	3530.08	0	2612.82	3794.65	1818.47	2060.88	0	1621.42
ID:132980	300.71	81.76	201.87	208.78	134.54	146.28	162.71	124.06	0	0	0	100.16	130.389	0	0	566.64	0	243.22	0	177.98	0	0	127.32	120.79	279.54	0	0	0	53.91	0	59.4489	0	0	0	0	84.8365	0	0	0	0	98.4219	0	0	0	0	0	0	0	0
ID:133168	1216.08	1675.58	2316.81	0	2860.62	1001.15	1845.66	2430.56	1766.64	2399.11	1204.59	947.38	2093.33	981.28	0	828.42	565.95	2464.96	1444.84	1075.85	2103.95	0	1286.05	0	891.1	1436.65	1771.61	2303.64	1750.56	985.345	2149.21	1611.25	1675.32	1458.07	2772.56	0	1346.7	483.37	51.77	1042.03	1024.53	1495.22	1801.37	1457.72	667.329	808.81	2482.1	471.755	2050.26
ID:133238	0	262.97	1220.27	45.8	0	0	0	2485.42	11901.5	0	0	0	0	0	0	0	0	416.49	0	157.37	0	0	0	1068.16	0	0	0	0	249.47	0	0	0	0	0	0	1866.95	0	5140.75	0	0	0	0	0	0	0	0	252.19	0	0
ID:133430	0.1237	10572.1	10524.6	7827.92	11551.5	1229.06	7992.73	14714.3	6862.26	8233.33	9792.07	11283.3	0	0.466	6170.55	6053.85	17586.3	19529.8	15867.4	1787.48	0	5681.8	0	8655.62	11983.5	12984.5	15230	0	19895.5	0	0	0	12521	8247.68	0	7813.19	9572.09	2376.92	741.89	11325.5	3605.42	15969.4	15103.6	11761.7	15406.5	0	10189.9	0	11519.7
ID:133444	326.53	0	0	0	0	0	321.62	5064.26	0	0	744.8	65.53	0	163.17	185.08	384.87	0	0	0	148.79	0	3244.76	0	0	0	0	2240.01	0	0	0	0	0	0	0	0	0	0	0	0	0	89.9296	0	0	69.69	0	254.68	0	0	28.96
ID:133847	32.44	0	0	0	0	0	687.4	0	0	0	0	134.57	0	0	0	0	668.99	0	366.26	0	0	0	0	0	0	0	0	0	0	0	0	0	0	0	0	0	0	0	0	0	0	0	0	1650.68	185.715	0	3745.68	0	0
ID:133849	22047.9	23142.3	21731.9	15267.2	22310.1	22819.8	15602.6	5620.98	0	17759.7	0	15619.8	5016.61	32455.5	2245.98	40070.5	25488.7	28510.8	0.2711	0	0	2550.46	18013.8	0.1632	18796.9	23080.3	5111.47	21655.9	0	0	7285.7	34180.7	22660.1	17100.2	16748.4	12516.9	11450.4	11410.7	3670.9	22172.5	11241	31998.2	26337.7	25554.8	24549	24799.5	22195.5	0	27296.5
ID:133855	0	0	0	0	0	6.59	0.18	0	0	0	0	146.7	0	2116.21	0	1961.48	997.44	0	45.2	636.64	55.1512	0	0	0	0	803.99	0	711.418	0	0	0	0	0	0	0	0	140.47	234.51	0	417.26	54.4767	0	0	0	27.2465	7221.29	501.26	0	0
ID:134470	4783.22	2891.3	4147.46	3175.57	5189.17	4628.85	2405.44	4218.06	0	2679.81	0	2375.76	0	1416.7	1558.92	934.83	5276.21	5567.11	4566.81	2442.93	5613.14	2093.11	0	2251.57	2647.76	4222.36	5449.47	2470.1	3996.54	6389	4057.14	5026.31	4540.05	4136.72	3786.97	1923.88	2078.24	1325.84	1517.89	3126.71	1408.79	5549.94	4194.27	4753.47	4168.75	3712.34	5163.24	3795.82	6028.98
ID:134635	30.83	0	0	882.77	0	896.66	260.76	0	0	0	239.83	0	201.007	683.66	440.5	486.58	0	139.24	446.59	87.46	0	0	441.94	3168.48	1515.26	101.15	0	718.939	1223.05	681.488	787.734	578.853	316.169	0	0	0	0	0	0	95.99	0	218.1	1065.26	708.11	1009.61	0	884.24	0	0
ID:134919	142.99	0	511.28	467.96	769.85	141.26	182.63	419.03	323.25	348.02	221.29	47.47	837.99	0	0	0	830.13	0	32.77	211.09	0	0	399.16	137.73	0	0	0	0	21.95	0	0	0	0	667.316	725.165	0	0	0	0	0	0	475.096	0	431.4	0	0	415.35	0	527.7
ID:135166	29.11	270.27	103.5	0	135.05	129.87	0	241.19	69.02	0	74.91	0	0	0	43.81	0	0	0	0	0	0	0	0	0	0	89.05	0	0	0	0	0	0	0	0	0	0	0	114.26	0	0	190.911	0	0	0	0	0	0	0	0
ID:135412	0	0	0	139.12	0	0	0	0	9.64	0	8.45	0	0	0	0	100.22	250.71	0.33	163.48	461.21	0	0	330.3	759.31	521.32	421.65	0	234.795	146.51	0	0	100.983	0	0	0	0	0	29.22	0	0	0	192.883	0	373.98	0	0	620.87	0	0
ID:135676	173.32	0	727.12	437.47	297.36	0	828.89	2423.96	234.47	0	67.91	0	0	220.33	338.26	0	0	149.37	154.12	205.55	0	190.699	74.65	0	0	0	0	0	0	0	0	505.673	0	0	0	0	357.358	417.05	0	0	325.306	594.15	0	1325.38	48.1994	1053.94	825.51	0	1050.6
ID:135817	0	0	0	0	0	0	0	0	0	0	0	58.15	0	65.04	669.72	0	0	0	238.56	0	1858.52	0	0	0	0	545.1	0	0	757.51	0	0	0	344.061	0	0	0	2198.27	0	0	145.11	0	1857.53	0	0	0	0	1306.75	0	1880.62
ID:135984	0	111.72	1580.45	294.37	472.07	56.46	0	421.11	0	0	0	822.56	0	0	82.24	895.07	1350.46	339.88	0	114.79	0	0	0	321.48	2287.69	0	0	0	0	0	0	0	0	205.618	0	0	0	0	605.53	0	0	229.258	0	0	0	0	0	0	151.21
ID:136311	0	0	205.78	13.02	0	0	0	653.86	271.43	0	0	0	0	0	0	0	0	0	0	637.29	0	0	0	0.246	0	0	0	0	0	0	0	0	0	0	0	0	0	239.1	0	0	0	0	0	0	0	0	0	0	0
ID:136403	0	0	156.54	0	66.7	0	332.59	0	42.85	387.29	62.97	103.26	0	0	0	0	0	0	0	567.11	326.754	0	1003.61	1608.19	1359.5	0	298.649	715.642	2208.87	901.217	0	352.182	0	1886.32	119.947	0	0	525.1	3160.08	0	1907.36	304.509	364.633	1031.92	0	0	0	0	667.75
ID:136593	0	0	0	0	22.52	0	0	0	0	0	0	0	0	0	0	0	0	0	0	57.7	0	0	148.66	0.1	505.75	159.5	0	66.0012	0	0	0	0	0	276.188	0	0	0	0	0	0	0	157.748	0	104.12	0	0	213.65	0	319.73
ID:136697	255.5	2017.71	1623.22	593.96	1594.9	1044.58	0	1610.18	1701.4	2275.21	0	806.33	1030.47	382.74	599.52	517.56	0	195.25	47.62	59.98	2381.42	2570.17	152.73	3687.06	963.43	0	1997.35	64.3173	1895.13	1760.52	1393.75	2174.37	2361.57	0	0	0	764.547	1103.02	255.78	0	3509.2	741.93	2314.41	0	993.861	568.26	1902.74	0	2032.11
ID:136789	0	0	652.06	220.69	0	446.56	0	21.61	0	110.01	0	90.94	0	0	0	0	97.43	0	97.86	139.65	0	0	0	0	368.22	127.78	0	0	56.66	58.756	0	0	0	0	0	0	0	0	26.23	0	319.56	0	0	48.5	0	0	0	0	304.96
ID:136790	394.61	35.27	1560.41	891.53	1367.93	2497.45	0	0	722.92	1439.93	0	927.97	0	894.32	0	646.25	713.26	293.66	181.02	628.08	0	0	513.8	204.75	2150.46	1182.94	0	360.98	1561.8	1481.5	1144.25	128.463	0	0	0	0	0	0	1477.97	751.78	0	0	836.453	0	0	0	1532.83	0	3031.82
ID:137489	0	0	2368.31	325.27	500.59	0	0	0	403.91	0	45.6	0.3	256.516	0	0	0	476.61	1769.25	577.76	0	0	0	0	1551.82	148.96	0	0	0	798.59	249.948	286.468	0	0	146.222	1101.87	0	0	184.96	0	220.82	0	0	0	0	0	0	0	0	45.27
ID:137920	0	0	0	0	0	0	0	0	124.94	71.18	284.03	0	46.7402	0	0	0	0	0	0	0	0	0	66.53	563.71	384.42	310.28	0	0	0	423.561	270.088	113.144	0	478.914	85.4529	0	0	0	0	0	360.17	0	0	0	0	0	0	0	0
ID:137922	0	0	0	1548.86	0	0	339.43	0	0	0	0	0	0	0	0	322.83	0	1107.55	0	0	0	0	0	409.16	999.63	817.42	0	806.497	612.62	598.504	0	290.52	0	0	0	0	0	0	187.73	0	0	919.583	0	267.69	27.7746	0	773.85	0	1890.91
ID:138036	253.78	502.73	2652.5	725.2	692.94	1543.07	0	0	0	620.93	413.47	709.93	86.0573	0	0	201.83	154.79	115.93	0	2275.4	0	0	91.8	2760.23	1092.58	596.18	89.0594	0	411.59	697.523	483.135	0	0	1432.22	4015.77	0	0	2420.19	191.87	68.71	491.432	497.11	493.74	206.71	0	0	834.22	0	298.38
ID:138067	130.9	597.49	0	104.9	45.6	0	0	0	0	0	0	60.2	0	0	0	0	0	25.77	0	83.51	451.931	331.582	74.02	0	62.24	99.44	249.465	0	50.28	128.356	0	472.023	513.121	0	0	0	0	0	0	0	269.772	53.2129	0	29.75	0	0	195.32	0	61.24
ID:138143	0	2113.85	6815.33	257.08	229.72	1819.51	0	3501.41	2309.57	0	574.42	54.7	53.1421	0	0	0	0	517.91	1006.73	937.57	0	0	0	1096.9	981.85	0	0	0	991.75	0	0	0	0	215.582	162.317	0	0	0	0	0	0	0	0	0	0	0	0	0	0
ID:138279	0	0	0	0	7.05	0	225.15	0	337.48	0	354.33	258.37	90.286	0	0	0	72.07	0	228.36	80.64	0	0	0	0	58.77	289.4	0	695.686	347.41	0	0	0	0	0	0	0	0	0	0	0	0	0	0	0	0	0	0	0	0
ID:138709	0	74.24	80.08	0	318.21	0	274.86	0	0	0	106.23	0	0	0	0	0	0	161.85	144.3	118.48	0	0	117.41	0	77.37	304.46	168.213	0	181.41	127.994	95.5002	0	88.8041	156.054	140.427	0	0	0	0	0	0	199.398	0	26.38	0	0	0	0	0
ID:138875	0	418.97	555.62	11.61	103.56	377.57	0	174.97	0	0	64.73	0	0	0	0	0	0	0	0	0.292	0	0	0	1453.79	0	431.26	0	0	5041.28	0	0	0	0	0	115.062	137.552	0	2705.27	0	0	0	0	0	0	0	0	768.76	0	0
ID:139064	880.83	793.75	1210.55	601.66	873.52	922.58	673.91	585.37	459.18	518.63	0	308.88	0	260.27	244.82	283.5	111.52	327.44	650.83	353.12	0	0	359.62	410.05	900.77	820.38	0	979.541	1168.9	446.459	385.982	0	0	0	0	229.253	0	176.08	0	166.23	493.431	640.704	336.543	407.18	785.192	417.07	371.89	0	288.36
ID:139113	0	273.86	0	54.55	199.29	0	0	0	251.08	0	510.3	0	148.394	0	0	0	0	0	0	0	0	0	42.33	178.13	55.51	0	202.063	0	194.03	239.95	61.7917	0	0	0	0	0	0	0	0	0	0	0	0	109.5	0	0	0	0	0
ID:139142	0	0	0	0	0	219.57	0	0	0	0	0	0	232.641	0	0	0	0	0	0	145.37	0	0	15.01	0	0	0	0	65.2145	0	0	0	0	0	0	118.898	0	0	0	0	0	0	0	0	245.1	0	0	207.81	0	201.64
ID:139240	342.41	203.62	261.36	276.14	412.55	0	181.11	302.96	0	0	189.74	194.64	0	0	0	0	0	429.45	143.93	0	170.351	0	195.26	107.85	0	236.74	63.6663	0	161.8	229.516	144.588	122.568	68.7421	532.526	272.638	0	0	0	0	0	0	432.653	140.859	0	0	0	0	0	0
ID:139586	0	0	0	98.31	0	0	0	0	0	0	98.06	8.27	0	0	0	0	0	0	0	283.14	0	0	0	265.55	0	700.06	0	170.186	150.04	163.479	0	0	0	0	0	0	0	0	0	0	73.5214	0	375.363	0	0	0	162.48	0	0
ID:139589	0	902.22	431.43	0	1287.81	0	0	1125.11	0	0	0	826.75	0	172.1	0	0	0	44.04	753.03	0	972.025	1181.8	299.6	814.76	233.41	189.72	962.452	0	405.6	863.764	427.993	326.011	1310.28	0	638.226	0	0	0	147.93	330.38	0	0	1090.9	583.45	0	505.93	0	0	0
ID:139630	95.39	20.31	0	0	252.18	157.16	0	0	0	0	0	0	450.577	0	0	0	0	0	0	49.91	0	0	56.61	0	69.24	0	0	0	0	51.9029	71.8286	0	0	0	812.729	0	0	0	0	0	0	0	0	499.8	0	417.55	0	0	497.44
ID:139649	473.04	248.51	347.95	0	540.31	0	226.6	438.35	0	218.63	176.64	207.1	0	68.11	78.1	0	167.42	0	328.67	127.49	350.202	0	264.68	184.23	107.54	0.33	178.949	90.0336	443.45	294.75	338.715	294.163	232.758	555.413	0	0	0	94.49	0	188.89	114.101	617.4	262.952	0	96.8235	0	454.61	0	0
ID:139871	0	0	0	41.3	206.26	172.16	564.33	0	0	48.77	93.53	132.21	0	0	0	0	0	0	0	0	503.088	240.149	96.66	0	0	56.13	303.002	0	450.26	0	162.11	436.331	533.462	295.865	316	0	0	0	0	0	0	0	0	283.55	0	0	0	0	105.58
ID:140112	2153.04	0	0	1670.83	0	0	0	0	0	0	851.79	0	1480.5	0	1468.92	1389.59	539.79	1802.1	1183.7	941.87	1849.42	2699.83	0	1127.48	1343.6	1062.81	309.484	2215.09	0.165	1897.16	1921.11	3934.94	1965.11	0	0	0	1597.01	210.59	1825.68	742.52	399.556	1097.31	361.536	1182.3	1246.42	994.45	1852.97	0	2406.96
ID:140401	0	1069.76	891.41	36.62	938.6	969.17	458.1	0	305.1	1561.18	660.37	0	25.8005	693.34	808.8	0	0	26.74	239.9	441.03	550.209	812.038	0	0.114	920.78	894.06	618.538	53.6918	1566.55	1209.45	1251.1	644.945	703.114	0	196.652	0	0	417.48	0	0	2176.96	0	1154.79	862.33	0	0	1179.5	0	1470.8
ID:140570	0	635.87	882.43	0	50.19	0	47.9	746.71	0	0	0	345.88	0	0	0	0	0	79.6	0	619.06	0	0	0	2433.08	0	867.2	0	462.595	917.02	1448.99	1290.68	0	0	0	0	390.75	0	0	0	0	0	0	0	749.16	0	0	0	0	0
ID:140672	0	103.65	0	0	143.09	29.2	43.95	186.97	100.21	0	98.2	58.42	0	0	0	0	0	149.6	0	33.56	0	0	16.22	51.45	19.33	130.51	0	0	62.41	0	0	0	0	100.399	339.71	5.2374	0	0	0	0	0	156.406	0	83.02	0	0	0	0	0
ID:140777	49.16	0	0	0	0	0	0	222.17	0	0	0	0	0	0	0	0	0	0	0	0	0	0	0	0	0	0	0	0	0	0	0	0	41.8181	0	0	0	0	0	0	0	0	182.885	0	142.73	0	47.19	48.22	0	0
ID:140780	0	1606.28	620.03	257.71	337.78	0	2236.9	0.392	2274.79	0	1269.72	351.62	951.887	0	1264.61	0	1500.37	0	1414.13	1813.61	0	0	0	2051.49	1928.52	1444.47	370.945	1360.25	3451.37	2036.28	1707.39	0	0	0	0	721.923	0	3911.14	270.82	1376.02	0	0	0	2148.44	0	3465.26	1508.51	0	0
ID:140803	0	302.34	59.03	82.81	273.25	17.02	0	0	0	0	268.09	71.36	0	0	0	0	0	15.31	0	0	0	0	19.1	0	0	137.33	0	94.1908	0	124.548	79.7532	0	0	0	0	0	0	0	0	0	0	0	0	0	0	0	0	0	0
ID:141007	0	27.1	32.32	0	61.44	0	251.26	0	285.26	349.27	423.89	162.74	0	0	0	104.37	68.99	0	0	144.69	0	0	82.72	0	180.56	286.88	0	82.9774	351.66	445.162	325.38	137.037	194.342	0	179.78	0	0	0	0	0	0	0	295.482	223.86	0	0	73.23	0	0
ID:141019	309.5	373.11	999.64	629.83	0	75.43	0	290.43	256.23	379.08	207.8	136.55	0	0	0	172.09	0	449.29	92.32	616.11	162.703	261.432	0	0	480.52	275.18	0	173.047	374.72	181.787	222.501	192.906	0	0	82.5376	0	0	523.35	609.9	0	0	0	0	0	0	0	75.1	0	0
ID:141046	91.07	74.98	0	84.62	138.42	165.41	65.22	0	0	0	0	0	0	0	0	0	0	0	0	0	0	0	0	0	95.77	0	0	128.166	87.34	157.821	0	0	0	156.013	0	0	0	90.13	0	21.72	0	0	99.7749	0	0	0	0	0	0
ID:141109	0	0	657.97	0	0	0	865.54	0	0	0	0	10.21	690.98	0	0	0	0	0	0	35.56	214.108	0	194.96	0	0	0	0	381.223	0	0	0	0	0	0	438.358	0	0	44.9	0	145.77	0	0	459.915	0	0	617.5	372.68	0	0
ID:141129	716.21	1241.13	0	291.24	1346.51	0	0	0	0	0	0	365.98	0	65.51	0	41.94	70.87	393.52	476.04	0	102.079	439.576	0	0	0	0	238.79	0	391.03	27.1722	379.238	0	0	0	0	0	0	0	50.23	0	159.86	0	0	484.6	569.341	0	0	0	394.47
ID:141168	0	292.69	294.2	248.46	113.03	0	162.07	434.23	354.66	0	401.67	191.97	191.766	0	0	128.04	609.58	90.97	318.09	636.6	0	0	94.21	277.83	296.97	185.9	0	151.574	810.9	0	0	0	0	0	71.5971	0	0	310.65	48.7	292.8	696.255	0	0	150.7	0	0	281.78	0	158.95
ID:141243	0	1036.66	486.2	0	204.68	0	0	1508.38	0	0	1201.93	0	0	0	0	267.76	279.06	351.94	0	0	0	0	0	0	1091.3	0	0	0	0	1960.2	1857.04	0	0	0	0	0	0	575.59	0	0	1303	0	1518.37	0	0	0	150.49	0	0
ID:141672	1720.3	2487.47	1648.3	1874.45	2979.4	1844.24	2019.33	2461.75	1773.72	2064.87	1209.34	1676.77	1389.45	356.67	420.99	147.01	163.63	860.17	2105.16	227.6	2055.45	1659.9	1142.6	785.18	998.93	1485.54	1031.81	1401.94	1656.83	1596.53	1326.36	1822.56	1015.74	611.903	1969.88	5.7669	390.858	281.9	225.83	874.98	541.506	2675.94	1475.99	1431.33	1456.14	1701.61	1326.3	448.166	0
ID:141707	0	298.41	259.71	367.45	176.32	452.5	136.89	407.27	316.83	61.2	0	223.02	0	0	0	0	0	128.91	305.47	819.76	0	0	71.63	86.55	84.76	326.33	0	319.957	0	35.2358	0	0	0	145.952	0	0	0	428.96	45.26	158.15	1296.16	0	0	123.41	0	0	0	0	0
ID:141804	17.68	1275.38	469.85	142.21	0	0	2045.76	5980.31	2241.2	0	2976.49	1204.76	0	0	1153.36	867.5	533.99	894.54	2106.77	739.66	878.147	942.598	0	0	2370.81	234.95	905.75	1317.64	3443.48	3076.17	4209.52	1710.33	0	0	0	1692.63	0	0	0	1179.68	4535.24	184.214	3395.23	1786.18	0	0	0	0	0
ID:142080	1202.37	1602.75	1129.16	1538.85	1929.92	1117.78	1264.18	1478.9	0	1329.72	746.41	1000.21	843.875	43.76	98.14	0	168.17	20.48	815.36	190.41	883.863	654.043	571.48	242.79	295.55	841.55	669.258	897.869	483.6	844.965	758.44	0	702.272	412.915	1340	0	0	215.96	168.36	0	265.307	1221.65	822.893	750.18	658.644	849.52	820.57	0	490.31
ID:142141	472.44	0	0	457.28	197.47	0	0	0	0	0	132.27	0	514.337	0	101.05	0	0	0	175.59	0	365.008	0	316.94	103.49	215.56	433.29	0	0	0	343.23	292.28	567.618	316.619	300.581	412.67	0	0	53.06	135.16	153.41	0	276.113	0	96.5	0	226.32	0	0	0
ID:142171	462.7	0	0	341.45	0	535.68	0	0	209.35	0	0	0	0	0	0	0	0	0	0	0	608.136	671.961	0	0	0	343.59	412.237	0	0	994.642	741.698	0	0	0	0	0	0	0	0	0	745.044	0	0	0	0	0	0	0	343.6
ID:142321	164.45	177.56	540.68	312.96	0	0	258.1	314.77	0	204.95	0	384.1	0	0	0	0	0	0	0	0	0	0	0	360.4	277.57	202.58	74.9585	0	398.4	293.773	235.372	0	172.589	336.014	151.273	0	0	0	247.37	52.16	568.173	0	0	0	0	0	0	0	0
ID:142457	0	0	0	347.75	222.44	107.47	0	220.96	0	0	97.64	84.11	18.003	0	0	0	0	0	0	0	0	0	0	0	0	0	0	0	0	0	0	0	0	190.565	234.035	0	0	0	0	0	0	0	0	0	0	0	0	0	0
ID:143106	300.31	0	0	1.1	0	348.89	0	8	0	0	5.84	0	0	131.98	0	408.81	0	0.2	325.75	0	652.355	209.816	3.76	547.13	0	275.82	0	554.101	803.4	80.6402	372.486	707.474	382.352	0	0	0	0	0	524.16	0	0	0	0	14.47	51.0332	0	596.77	0	0
ID:143341	0	106.41	0	173.13	191.94	217.01	0	0	0	0	88.55	18.37	44.7065	0	0	0	0	0	28.78	54.98	0	0	0	0	0	250.1	0	0	0	0	0	0	0	0	349.329	0	0	0	21.18	0	0	89.377	0	20.01	0	159.35	0	0	0
ID:143344	0	0	0	0	0	1645.64	0	420.03	596.55	0	0	539.99	133.575	0	0	0	0	0	0	1825.55	0	0	0	0	1116.58	0	0	266.845	0	0	0	0	0	0	0	0	0	0	510.04	0	0	0	0	0	0	0	0	0	0
ID:143379	1310.41	1645.08	4673.09	1371.86	534.26	2136.79	0	0	0	1278.86	454.35	837.6	98.2749	1077.73	0	787.07	0	314.43	61.13	1915.47	398.946	2362.15	280.34	2187.15	2198.67	1170.37	569.507	1054.34	843.54	1375.7	1415.5	787.581	980.512	2870.48	7852.57	0	0	1572.37	910.05	133.2	2244.39	693.278	0	0	0	0	2487.85	0	930.57
ID:143652	116.56	4.95	153.2	35.14	0	74.96	0	297.31	340.23	0	0	181.69	0	0	0	194.53	0	0	0	702.69	0	0	0	365.02	0	94.19	0	0	150.71	763.247	289.353	0	94.5482	0	0	0	0	129.23	0.3	0	437.974	0	343.533	237.93	0	0	648.53	0	327.61
ID:143947	1038.49	0	0	859.84	22.25	1007.56	0	0	0	0	438.79	31.57	133.864	0	768.51	146.58	0	0	552.72	274.25	387.345	0	447.14	467.67	572.37	850.27	525.435	1321.01	983.5	528.797	380.311	253.82	233.382	0	72.3072	0	0	158.32	30.93	0	484.492	483.353	243.449	387.64	710.304	237.28	172.71	0	0
ID:144314	0	0	0	0	0	0	0	0	0	0	0	0	0	0	193.6	0	0	0	144.23	259.95	0	0	0	0	0	0	0	342.595	0	0	294.46	0	0	0	0	0	0	639.58	0	0	0	0	0	0	0	0	0	0	135.3
ID:144344	508.61	69.83	0	0	0	0	0	0	0	0	0	39.61	0	0	0	0	0	0	0	33.62	0	0	90.91	0	37.88	194.71	0	316.343	0	28.2133	0	0	0	0	162.289	14.6158	0	0	0	0	0	0	0	76.79	0	0	0	0	0
ID:144635	536.84	3100.63	2501.28	0	215.13	529.75	0	609.69	0	0	1281.16	876.65	325.839	83.14	0	0	212.32	0	0	2011.17	0	0	0	26.86	2969.63	2947.36	331.209	593.066	1881.07	151.199	93.934	0	0	0	0	0	0	0	394.85	0	0	0	0	0	0	0	4569.02	0	0.185
ID:144826	0	24.65	6068.31	1317.3	4197.87	0	0	1521.51	1680.68	0	396.31	31.68	1936.21	555.77	1051.87	512.92	3219.74	1293.47	156.3	1639.67	0	0	94.43	6729.39	2164.06	762.65	0	1664.13	3926.13	1321.76	1434.71	243.033	0	408.944	3701.8	0	0	1699.14	181.8	846.5	176.379	0	0	995.53	0	117.4	2707.11	0	200.28
ID:145238	423.14	0	1814.15	1128.72	1109.7	1616.09	126.66	157.48	888.02	0	1278.3	831.98	2304.84	799.87	265.15	857.27	969.71	264.41	0.45	929.56	0	0	180.46	189.44	2465.86	1332.79	0	454.634	1395.39	1723.5	1456.3	93.2669	0	0	0	0	0	0	1885.89	0	1950.48	787.621	0	1269.94	430.128	74.54	1511.95	0	3818.14
ID:145456	377.54	61.93	110.79	423.1	100.31	104.81	358.34	0	170.96	0	224.75	240.06	0	0	0	0	0	247.99	60.25	39.57	137.261	0	130.68	0	0	189.42	0	32.5233	0	0	204.614	139.142	274.001	111.24	143.009	0	0	0	0	0	0	469.519	84.4798	114.23	0	0	0	0	0
ID:145479	0	0	0	0	0.65	0	0	630.49	247.8	0	0	0	0	139.05	323.21	0	303.32	0	217.99	415.66	233.201	0	157.78	0	298.68	264.21	478.278	54.7584	461.61	457.536	0	307.146	161.185	565.54	805.187	0	0	156.66	110.19	98.65	0	105.654	237.275	0	0	0	407.53	0	26.27
ID:145793	276.41	228.7	411.49	507.83	331.92	220.34	0	0	0	0	0	88.65	0	0	0	0	0	0	67.32	0	105.721	0	191.56	0	0	0	0	93.5063	107.7	401.071	289.063	0	0	181.164	202.456	42.4823	0	0	83.76	0	0	496.848	0	115.96	0	0	0	0	0
ID:145889	431.62	0	503.37	274.89	0	475.06	1276.36	0	0	1309.96	1876.54	661.59	0	52.04	0	575.4	93.71	0	0	0	1008.84	705.9	0	64.75	812.16	341.97	205.511	0	2196.63	1642.49	1322.99	366.357	0	0	936.731	0	0	51.9	182.02	0	562.933	290.256	109.885	0	141.609	0	0	0	218.13
ID:146339	0	0	0	0	0	0	0	0	0	0	0	0	0	0	0	0	0	191.04	0	173.18	0	0	0	0	0	0	0	0	0	0	68.1458	0	0	0	0	0	0	0	0	0	0	0	0	158.6	0	0	0	0	0
ID:146624	188.01	535.1	0.48	0	0	0	0	0	189.06	0	190.1	194.83	90.7507	0	0	0	0	0	0	94.38	0	0	0	0	0	258.07	209.202	0	205.07	0	0	0	0	122.703	422.541	0	0	0	0.1	0	202.919	192.027	133.374	166.21	0	0	0	0	0
ID:146717	0	0	0	0	0	0	160.95	0	79.2	82.87	190.13	0	1022.73	0	0	0	0	0	0	0	1031.83	0	161.3	0	119.14	199.83	588.21	0	0	635.493	381.314	800.944	916.939	0	0	0	0	0	0	0	626.756	306.078	703.148	411.14	0	0	0	0	584.53
ID:146936	201.09	496.05	431.46	537.9	648.38	0.21	340.55	409.06	265.55	234.14	213.99	83.33	135.965	0	0	0	0	0	0	143.28	76.674	312.927	175.17	96.25	253.33	313.01	365.593	309.738	256.71	546.082	298.123	251.439	192.226	181.459	642.935	0	0	39.64	156.38	0	221.476	190.332	206.483	190.08	0	28.64	547.03	0	65.28
ID:146964	0	0	0	131.15	0	41.89	0	0	0	0	0	0	160.463	0	0	0	0	0	0	54.45	0	0	0	0	380.62	0	0	0	531.69	0	0	0	0	0	0	0	0	48.62	0	0	0	0	0	24.22	0	31.06	132.87	0	24.53
ID:147000	0	961.4	723.17	0	0	583.32	0	1987.15	0	0	1593.84	0	0	0	0	0	0	0	0	0	0	0	0	1326.3	607.28	0	0	0	1651.5	0	76.2096	0	0	449.598	701.156	0	0	0	0	45.22	1858.42	0	0	0	0	0	0	0	0
ID:147018	0	0	0	0	863.25	0	0	0	0	0	0	1129.14	1516.07	235.12	185.38	1367.61	0	467.15	1340.02	0	849.036	855.59	0	0	0	0	606.604	474.54	0	0	0	1076.39	811.073	0	0	0	0	0	0	139.22	0	419.11	0	804.44	0	0	494.71	0	0
ID:147376	0	1418.14	0	421.87	70.96	1891.43	0	3746.42	2030.34	0	706.07	15.33	0	0	0	0	0	255.82	480.64	627.42	0	0	0	1969.24	1098.02	0	0	0	1873.21	0	0	0	0	0	0	0	0	2095.51	0	0	0	0	0	0	0	0	785.46	0	0
ID:147541	2862.58	4753.31	3390.81	2471.66	1887.14	0	638.08	4722.31	8155.47	0	3974.4	4419.26	0	2949.44	2971.08	1264.31	749.57	4987.46	10063.8	679.87	0	0	80.42	844.92	2163.44	173.31	0	1846.43	831.45	0	0	0	0	0	1628.79	1878.53	0	3160.99	315.51	1553.44	0	1169.28	0	0	0	0	1390.13	0	872.58
ID:147703	0	396.29	838.8	40.86	36.44	0	58.15	310.67	52.67	0	118.24	0	0	0	0	0	0	0	0	259.21	0	0	0	2913.97	149.95	566.98	0	336.779	7379.38	0	0	0	0	157.022	50.4291	0	0	3042.06	0	0	0	0	0	0	0	0	654.36	0	0
ID:147861	0	842.27	511.17	306.56	512.2	344.78	2533.4	410.5	740.68	2420.58	0	472.05	0	0	0	0	0	0	0	881.76	0	2535.83	585.21	1087.42	0	1694.15	4857.08	640.474	3479.02	0	2401.88	2314.64	2959.41	173.97	1300.12	541.014	1350.31	1948.56	0	0	1620.07	85.6682	262.996	2620.92	0	0	153.67	0	176.22
ID:148086	3048.91	8048.01	8885.2	4244.57	4328.39	5090.64	2505.68	9592.88	16604.3	2159.34	8237.72	1567.86	0	6037.86	11297.4	1841.79	2557.32	6018.29	6618.31	1113.44	0	0	320.35	663.16	5536.07	191.6	0	2507.74	1636.83	282.053	81.4739	0	0	3949.27	2766.94	0	0	3635.7	380.78	714.37	345.367	0	122.122	0	0	0	2549.95	0	1811.1
ID:148557	93.19	1913.49	1536.61	654.43	1889.81	2258.32	7299.83	944.73	1954.42	2967.21	1804.52	144.63	876.301	0	551.1	0	110.39	23.36	0	7220.78	8736.03	9899.13	2887.92	1746.07	1836.05	4210.63	13377.3	2673.32	6784.43	4424.91	5899.25	8345.2	9067.15	694.106	4033.91	3305.7	7540.57	3906.28	320.86	495.32	6798.53	67.5425	4560.09	3629.75	71.3771	0.502	3368.88	0	2497.37
ID:148640	1399.73	0.155	2542.4	1633.25	1791.48	869.55	1272.08	1312.88	768.14	0	858.05	1585.12	1175.85	111.59	224.27	323.71	125.49	946.07	959.86	156.54	0	0	510.34	185.55	530.55	0	0	290.988	458.17	745.955	745.09	0	587.396	615.911	852.485	0	0	118.59	1042.64	437.77	191.768	1531.83	0	505.61	830.061	765.8	0	0	0.31
ID:148910	0	0	0	597.14	0	164.34	53.32	0	0	0	0	149.74	0	0	196.92	0	0	0	0	0	0	0	0	0	160.35	182.09	298.188	48.5379	0	309.26	260.98	78.0252	39.827	0	0	0	0	0	0	0	0	54.4679	0	241.9	0	0	0	0	426.32
ID:149030	0	0	0	348.3	0	273.14	0	0	0	180.7	454.8	336.41	314.553	0	0	0	0	0	214.83	25.62	0	0	85.35	17.56	65.84	90.6	0	0	0	118.331	0	0	0	419.423	176.204	0	0	0	573.13	0	0	657.837	0	0	0	0	0	0	0
ID:149061	0	0	0	0	0	0	790.51	0	0	0	0	0	0	0	0	0	0	145.22	0	0	0	0	0	0	0	0	132.25	0	82.04	0	241.102	43.0304	0	0	0	0	0	0	0	219.18	0	0	0	0	0	317.4	603.2	0	60.68
ID:149125	97.75	1556.65	295.27	0	290.01	728.11	0	581.49	0	0	0	124.24	0	0	0	0	71.93	0	0	492.21	0	0	0	516.68	309.35	0	353.854	0	1162.79	1144.41	0	315.425	0	0	1159.87	0	0	0	0	28.37	0	0	0	0	0	0	0	0	243.7
ID:149142	494.34	0	0	312.47	213.88	1904.93	0	2196.55	1910.01	0	755.88	481.15	0	390.83	0	0	150.4	0	1521.01	0	0	0	0	0	0	0	0	214.362	58.98	0	0	201.809	0	65.5571	356.476	0	0	0	0	128.72	0	0	0	0	0	0	0	0	0
ID:149497	0	4.17	0	0	0	64.24	0	0	0	0	161.43	0	0	0	0	0	0	0	0	0	0	0	29.48	529.03	0	0	0	0	1096.21	0	0	199.565	282.528	0	0	0	414.272	0	0	0	0	0	0	249.9	0	0	51.52	0	0
ID:149624	561.46	1810.18	4414.17	902.28	1358.95	5085.33	355.3	4217.89	5315.8	764.28	2479.82	210.1	0	1201.29	0	228.86	1485.7	770.8	4218.44	0	0	0	0	254.49	0	0	0	464.837	0	0	0	0	0	1770.72	688.92	2095.32	0	310.35	0	116.19	0	0	0	0	0	0	0	0	0
ID:149760	1128.4	1211.69	5083.64	2623.11	3180.28	0	0	0	1527.14	3853.17	0	1966.95	5219.03	3021.98	1147.92	3061.79	1952.18	760.5	1967.26	1485.66	714.821	770.384	1110.32	169.62	6533.69	3623.34	1372.93	1408.08	1116.96	4021.28	3122.43	608.124	905.128	0	0	0	793.408	0	0	0	5323.04	2767.92	2675.66	3632.5	0	1752.62	1788.39	0	8214.14
ID:149872	59.96	157.63	51.91	69.52	54.04	399.78	0	0	125.27	0	117.27	176.62	0	0	0	107.42	53.95	0	0	730.21	0	0	0	0	44.72	134.74	0	0	0	36.5675	0	0	0	0	0	0	0	0	0	0	0	0	0	0	0	0	0	0	252.26
ID:150139	0	266.53	0	0	764.98	0	2958.59	456.63	797.88	1052.7	617.4	0	337.866	0	0	0	0	0	0	1791.82	0	0	232.46	280.39	0	1420.65	2899.08	573.524	2424.82	0	0	1788.55	1696.86	1626.7	1288.61	862.271	2940.11	1308.51	0	0	2081.49	0	0	1650.68	0	761.91	873.8	0	0
ID:150441	381.54	0	500.52	230.04	0	0	0	0	0	0	0	0	0	0	0	0	0	447.64	313.93	0	0	0	0	0	0	0	0	104.781	0	0	349.928	0	0	243.108	0	0	0	0	438.74	0	0	435.004	243.669	230.66	295.439	164.18	421.68	0	0
ID:150536	0	0	0	0	193.21	0	223.76	0	0	0	86.89	0	0	0	0	0	0	0	0	0	0	0	0	20.03	0	707.49	0	166.929	0	0	0	134.292	40.6491	0	0	0	0	0	36.83	155.68	0	0	611.169	214.13	0	165.07	361.38	0	0
ID:150781	94.98	0.1	562.72	0	0	0	0	0	0	0	0	119.2	107.351	0	0	0	0	128.56	0	67.13	0	0	67.69	0	40.23	73.95	0	0	0	107.945	83.2772	0	0	0	93.2647	0	0	0	220.95	0	0	0	0	91.39	0	0	136.94	0	0
ID:150861	0	0	0	0.22	357.31	12.22	0	0	465.98	0	774.79	0	0	0	0	0	219.16	0	0	63.33	0	0	0	0	0	0	0	0	736.24	168.23	0	0	0	0	0	0	0	0	0	0	0	0	0	0	0	0	92.21	0	0
ID:150926	1455.35	0	714.93	625.4	0	1510.06	0	0	0	0	0	0	0	0	0	0	0	305.12	434.37	0	278.806	0	227.88	104.04	376.27	2378.62	0	463.605	290.32	81.3015	69.7511	398.484	107.975	0	0	0	0	771.88	153.83	634.6	90.2607	0	901.324	322.5	37.3919	336.38	0	0	0
ID:151244	468.94	2377.89	2164.43	2030.67	2273.99	762.58	3951.8	1152.92	3614.23	3250.81	1341.23	2200.5	2932.47	477.31	1019.52	0	849.04	0	0	618.13	0	0	110.72	1498.59	0	933.56	225.932	1443.34	3684.2	2742.27	2566.95	726.903	176.405	1113.1	2568.47	0	0	411.47	197.18	700.76	545.056	174.846	2380.47	489.16	393.612	335.15	1043.4	0	504.6
ID:151353	0	29.92	46.75	23.08	119.36	0	239.86	158.61	169.52	0	0	0	0	0	0	0	0	0	0	0	0	0	0	61.58	0	34.61	0	84.5773	121.68	66.7578	0	0	0	0	0	0	0	0	0	0	0	0	0	227.15	0	0	0	0	0
ID:151714	81.82	98.41	0	154.45	499.55	0	0	0	0	0	738.93	311.9	442.196	0	0	0	0	0	0	0	0	0	0	157.58	108.7	96.43	0	213.908	769.04	328.65	327.059	0	0	0	798.634	0	0	20.62	90.83	79.65	71.7525	0	0	25.31	0	0	138.78	0	24.08
ID:152570	504.27	1146.77	573.62	0	0	669.8	428.2	736.68	0	0	0	0	0	0	240.07	0	0	120.46	784.23	203.93	108.728	0	160.64	389.11	331.58	450.91	360.675	1944.34	0	329.849	496.244	95.3155	153.094	51.1813	1019.67	0	0	182.11	0	0	197.468	113.181	150.695	152.01	253.616	143.29	177.76	0	0
ID:152744	0	0	2446.28	0	0	0	0	0	0	0	0	0	0	0	0	0	0	120.83	416.96	1290.26	528.689	0	0	0	885.53	1143.91	0	835.741	497.92	2657.31	2113.79	0	0	0	0	0	0	0	3660.58	0	0	0	1330	1835.81	0	0	0	0	10906.1
ID:152967	1235.83	4348.21	2483.27	1408.93	1639.84	1924.37	1647.1	2947.31	1157.38	1136.99	1296.22	733.26	652.801	910.49	2701.24	1659.98	525.7	815.94	2217.49	827.95	1941.44	1383.17	927.94	2173.48	1633.99	3448.35	0	4550.35	2895.78	3142.59	2592.7	1558.43	1077.58	0	3758.02	0	629.751	1051.91	611.91	453.98	1210.12	578.372	2176.13	1112.04	1003	938.98	1297.19	0	605.44
ID:153288	10.34	58.63	0	0	0	0	0	0	0	0	0	0	0	0	0	0	0	0	0	49.16	0	0	17.49	0	0	180.79	0	302.824	0	43.7753	131.066	0	0	0	0	0	0	0	0	0	0	0	0	79.08	0	0	83.68	0	0
ID:153662	0	262.79	689.11	0	211.66	0	0	0	0	0	0	0	101.39	0	823.1	0	0	0	0	0	0	0	89.54	0	286.45	709.37	0	0	0	0	27.1957	0	58.5215	0	0	0	0	0	0	0	0	0	0	10.69	0	0	36.6	0	0
ID:153832	143.84	630.76	172.74	285.8	307.15	791.07	0	1130.98	1293.48	475.62	1102.83	484.62	0	488.49	316.67	235.39	207.84	783.12	1909.65	0	0	0	0	0	131.72	0	0	0	0	0	0	0	0	34.52	229.69	905.374	0	0	0	0	0	0	0	0	0	0	0	0	0
ID:154329	0	0	3196.87	3859.68	11828.5	0	0	0	0	5012.43	6475.18	2352.83	3080.03	0	0	6222.06	2294.06	1756.48	1056.5	1374.09	23691.3	0	0	0	2495.81	5400.15	6117.24	0	335.5	16407.6	8527.24	4286.64	4461.96	0	0	0	28777.3	0	2141.22	1165.72	12632.2	6025.79	11866.5	5225.78	2325.98	5922.04	2485.36	0	8248.32
ID:154586	0	269.12	156.02	0	0	0	0.67	269.73	0	665.71	719.92	482.08	0	146.01	0	0	0	197.62	0	0	318.551	0	222.79	265.82	180.83	151.18	674.529	481.448	26.97	273.9	0	329.538	271.179	153.986	174.927	0	0	0	0	0	0	396.665	0	0	204.097	369.81	0	0	0
ID:154757	0	0	0	0	0	0	0	0	69.33	0	0	0	386.676	256.18	566.6	474.26	358.17	0	366.65	189.42	0	0	0	1147.02	576.76	758.14	118.781	0	1863.89	0	0	183.275	199.701	0	0	0	0	126.48	0	0	0	0	0	0	0	539.99	0	0	0
ID:155132	0	650.1	669.25	0	612.67	0	0	0	1692.67	1435.95	1685.6	1510.49	1848.8	378.02	469.97	303.82	286.48	994.98	1028.27	647.05	1440.79	1090.8	1015.93	0	567.46	1047.77	1035.35	1330.22	1336.46	1469.66	1635.12	1296.39	1257.64	338.564	1124.35	0	547.164	262.75	108.85	694.41	1463.2	904.098	1387.4	1429.73	619.544	1340.46	1098.01	0	815.09
ID:155821	0	0	20.09	32.48	0	0	0	0	0	0	0	0	0	0	0	0	0	73.4	0	0	0	0	0	0	90.94	96.55	0	0	877.8	933.872	0	0	0	0	0	0	0	0	0	0	163.815	0	0	0	0	0	156.46	0	0
ID:156031	163.38	0	345.66	205.34	0	14.43	0	0	0	0	0	0	4.7006	0	0	0	0	0	0	64.31	0	0	40.28	0	0	159.38	159.961	0	0	159.697	131.543	0	74.8933	0	0	0	0	0	0	0	0	74.5979	0	76.66	0	0	151.87	0	209.35
ID:156081	2930.06	8431.77	6417.22	4744.45	7472.65	4621.99	4566.09	7431.44	5033.94	4335.61	7803.08	6673.17	9691.42	0	4224.42	5442.49	3940.61	3128.44	4088.18	1778.43	4301.97	3302.07	2829.35	3803.01	4190.7	5116.76	0	0	0.827	7560.89	5871.47	4332.83	2839.54	3511.85	4881.1	2806.22	0	0	1038.98	0	3657.44	0	7352.79	4967.72	0	7873.49	0	3642.48	3036.78
ID:156445	1671.52	4366.78	4792.1	3701.06	5402.36	3326.64	2927.03	3316.52	0	3671.71	5102.15	4135.77	7374.67	2469.63	1338.88	2136.74	2176.21	1433.94	2830.15	1935.93	0	0	1068.8	2614.15	2307.28	3401.09	0	2163.7	4950.37	4959.09	3978.87	0	2335.23	3157.52	3889.69	0	1155.24	1020.98	994.06	1926.97	3284.55	3488.47	5077.82	4057.14	3341.42	4904.99	4389.73	3357.43	2647.09
ID:157533	36.51	24.23	43.67	113.89	149.72	66.25	0	0	0	0	224.66	74.79	0	0	0	0	0	0	0	46.44	0	0	0	0	0	0	0	0	27.2	0	0	0	0	49.2204	0	0	0	9.1	0	0	0	62.6265	0	29.25	0	0	0	0	0
ID:157676	34.42	6.61	0	77.39	55.99	113.68	0	0	0	0	0	45.44	0	0	0	0	0	0	0	0	0	0	0	0	0	39.16	0	0	0	0	0	0	0	62.9084	0	0	0	0	18.5	0	0	89.9662	0	0	0	0	0	0	0
ID:157882	561.71	2369.92	7833.6	3491.17	6241.52	11775.2	0	14420.5	14521.9	3699.46	7568.96	1045.99	2357.51	6883.3	12106.5	2851.07	2737.58	6632.67	14440.8	1687.52	0	0	219.65	1249.01	5882.25	615.36	0	4129.78	0	346.449	603.691	0	0	2619.83	1794.48	10537.9	0	2988.32	1274.08	2229.48	0	613.732	0	0	0	0	2351.07	0	2466.9
ID:158341	0	0.71	1933.12	514.91	2755.08	3061.37	8750.42	1704.55	1987.53	3134.58	1631.92	0	508.546	0	889.94	0	120.28	0	0	7815.97	6054.44	6306.04	1049.71	1791.88	1057.69	5090.7	0	2958.66	8214.28	6317.17	6790.54	8977.28	8029.68	4622.97	2270.44	2846.22	9349.38	3800.04	655.07	1167.08	10514.5	0	5306.58	5350.02	441.963	4114.91	2005.29	0	3066.17
ID:158575	0	0	0	0	0	0	0	203.24	617.7	1601.54	0	0	502.807	128.84	0	0	0	0	0	762.59	0	0	0	183.82	1241.98	494.12	0	0	1533.55	0	0	0	0	0	0	0	0	0	573.37	0	0	0	232.825	492.5	0	0	415.36	0	3352.35
ID:159259	301.29	0	849.74	784.19	982.34	2318.05	181.99	1718.42	0	0	1517.44	67.65	516.002	1275.11	2062.29	258.08	766.38	497.86	770.78	405.27	0	0	0	20.92	930.24	0	0	229.308	70.51	0	0	0	0	90.915	307.789	1695.6	0	245.6	0	0	0	0	0	0	0	0	147.04	0	102.72
ID:159396	0	627.6	2569.68	723.67	1522.29	4204.32	0	4055.55	3034.54	230.3	944.54	40.51	483.813	0	1396.37	186.64	255.56	484.97	224.83	0	0	0	0	145.1	0	0	0	392.098	0	0	0	0	0	142.05	218.227	1279.12	0	0	0	0	0	0	0	0	0	0	0	0	0
ID:159511	0	3.81	0	0	0	0	0	0	433.28	359.84	0	0	0	0	0	0	0	336.76	291.68	0	848.654	0	199.79	0	0	249.6	1023.86	0	0	0	371.179	0	367.131	154.863	311.029	0	0	0	0	0	0	32.5665	0	47.44	0	0	0	0	0
ID:159651	0	0	0	0	0	0	0	0	0	0	0	0	0	0	0	0	56.25	0	0	120.45	0	0	0	0	0	0	0	0	0	0	106.055	0	0	0	0	0	0	0	0	0	23.0509	0	0	66.98	0	0	0	0	69.66
ID:159693	0	251.1	176.04	54.72	344.89	426.53	1069.3	0	233.6	408.09	381.7	32.05	0	0	0	0	0	0	0	761.14	0	1265.61	130.48	119.51	112.8	858.34	2480.18	430.227	1511.39	791.902	994.902	1177.51	1218.62	311.198	909.221	679.345	0	832.9	0	0	2112.37	0	0	758.61	0	242.66	179.23	0	0
ID:159827	0	83.44	120.61	0	555.96	0	1148.21	107.46	260.92	0	248.63	0	0	0	0	0	0	0	0	1561.7	0	0	103.34	629.16	0	814.2	0	550.428	1733.3	702.12	1113.76	1035.8	1091.66	862.883	595.705	495.847	441.305	298.11	0	85.75	1933.67	0	0	856.11	0	0	0	0	514.14
ID:160089	1672.47	1500.59	0	2037.9	0	0	0	0	0	0	0	0	1749.43	1991.34	6185.55	2237.43	1302.58	597.7	409.74	0	7337.03	4778.28	382.88	0	3048.41	3156.46	9383.76	1187.61	1007.72	6626.06	4457.57	0	0	0	0	0	0	0	0	0	14477.5	2876.61	6277.04	0	0	2093.69	0	0	3950.45
ID:160189	0	0	0	0	0	0	0	0	0	0	0	0	0	0	0	0	0	0	0	516.17	0	0	0	551.72	0	858.93	0	476.118	0	0	0	0	0	0	0	0	0	159.6	46.48	0	0	108.694	0	0	0	0	0	0	0
ID:160919	192.18	0	0	865.95	731.79	0	0	147.47	0	0	0	982.94	1254.31	0	0	149.87	0	191.82	48.24	111.64	198.783	0	0	301.77	287.6	266.08	0	0	590.45	516.78	357.329	0	50.2665	608.424	0	0	0	0	0	208.94	0	0	29.0329	515.47	342.675	709.06	635.02	0	85.09
ID:162256	201.04	211.49	484.02	204.15	88.72	23.53	296.22	0	0	0	0	0	0	0	0	21.02	0	0	0	19.36	0	0	0	0	0	0	0	0	0	60.5911	0	0	0	28.767	0	0	0	0	101.63	0	29.2325	32.4051	0	0	115.419	0	80.86	0	0
ID:162644	0	117.91	0	523.88	0	170.82	90.62	0	0	0	387.52	123.28	0	0	0	38.38	0	0	0	0	0	0	0	0	74.62	0	0	0	0	0	33.2517	22.7014	0	0	211.667	0	0	0	0	0	74.4341	194.684	0	129.07	346.456	0	236.05	0	83.09
ID:162665	369.16	0	1074.22	0	513.69	0	0	0	0	0	0	0	0	0	0	0	30.6	0	35.24	43.51	341.663	114.217	131.14	0	0	180.61	302.578	163.469	266.58	224.418	0	0	348.337	763.264	0	0	0	30.12	851.84	0	0	0	160.135	0	0	77.03	0	0	0
ID:164911	667.16	0	0	0	0	0	0	0	0	464.14	0	1083.66	0	0	165.59	326.57	0	580.31	0	0	0	159.449	205.75	563.72	439.08	453.36	0	135.954	0.77	721.835	527.042	435.834	278.087	587.424	872.245	0	0	0	0	0	671.332	756.489	97.7951	405.11	0	0.79	0	0	216.35
ID:165400	0	748.9	2617.25	859.74	2039.06	1269.82	1244.72	0	0	1990.73	939.86	381.95	3646.21	176.27	169.54	269.71	936.3	0	0	0.122	2090.54	1158.19	548.83	4728.2	2953.81	4342.8	1418.84	3147.23	5739.42	4250.49	3620.14	1663.18	1274.41	744.698	3485.9	0	1245.72	2194.53	1179.87	0	2490.45	501.365	2189.02	1908.38	520.44	1996.44	1936.57	0	3719.16
ID:165737	0	51.81	435.33	0	0	0	0	0	280.24	159.26	202.4	0	208.755	0	0	0	0	0	0	0	0	0	0	532.1	215.71	347.13	0	98.6896	0	233.047	0	0	0	99.6743	726.449	0	0	76.26	0	0	264.035	0	0	81.38	0	0	196.76	0	256.89
ID:165781	178.69	259.99	506.82	458.82	451.96	366.8	287.84	177.98	0	0	225.91	0	375.002	383.16	0	467.68	38.48	0	318.49	474.1	0	0	86.73	0	545.68	456.97	0	297.485	0	0	859.182	0	0	0	0	266.215	0	380.66	24.72	287.87	452.966	0	514.161	354.58	0	0	651.77	0	408.86
ID:167786	0	86.13	1251.9	480.96	1348.98	2574.26	212.37	2890.96	1803.28	452.15	941.17	58.68	310.983	765.94	2263.25	358.66	973.21	300.87	1887.23	181.45	0	0	0	0	695.01	0	0	0	0	0	0	0	0	0	417.078	1437.12	0	0	0	0	0	0	0	0	0	0	0	0	0
ID:168314	1379.66	4600.21	7136.47	2211.58	3149.71	2987.6	2440.5	1122.3	0	3264.07	1047.18	2710.47	3059.22	3532.35	4174.66	3614.5	3109.87	1225.07	1717.2	4033.27	0	0	816.74	5263.98	3630.92	3738.1	0	3139.48	6919.71	7331.14	6701.13	5247.49	4633.5	0	0	2909.12	3923.92	5329.19	1776.76	1607.67	3161.61	0	3119.58	497.82	0	287.95	3206.84	617.166	1067.23
ID:168863	0	605.63	484.94	235.61	306.13	0	329.24	371.81	0	0	695.3	243.22	189.467	0	0	0	0	0	0	0	0	0	18.44	106.09	125.58	0	0	0	0	0	0	0	200.308	0	0	110.366	0	0	0	0	0	0	0	0	0	0	0	0	0
ID:169150	0	487.01	1020.77	344.47	0	36.99	0	0	0	1370.07	0	0	0	0	0	63.92	0	32.94	0	0	88.8233	0	0	0	21.69	0	0	85.1568	0	63.9982	0	354.514	0	471.737	1026.29	351.105	0	0	146.63	0	0	0	0	24.41	328.832	0	106.28	0	0
ID:169164	92.97	0	0	0	285.86	0	0	389.87	0	0	622.51	290.74	451.049	0	0	0	0	0	0	0	0	0	20.45	0	0	59.92	0	0	0	0	441.45	0	0	0	0	0	0	0	0	0	32.5051	19.6687	0	0	0	0	0	0	0
ID:169424	317.81	0	1778.47	1045.11	1135.1	525.67	1012.06	902.52	0	0	1221.74	0	1646.96	91.78	128.54	93.61	0	0	0	270.99	1120.18	0	78.14	0	455.94	566.29	1042.12	98.1731	1000.13	981.32	999.489	838.192	1339.39	777.399	1810.56	0	0	0	934.54	0	667.627	460.255	736.054	0	520.203	389.33	1476.33	0	214.23
ID:171417	1697.63	1240.02	3970.09	1625.7	4350.94	3027.09	2528.32	589.79	1992.64	2121.73	1860.12	1930.29	2070.39	3216.08	4375.94	3197.05	1348.07	772.56	597.63	835.84	4932.6	0	1194.76	0	2884.44	2984.72	0	4083.74	6969.94	5962.94	5515.99	5023.51	4736.49	0	0	3555.85	3409.71	4725.99	1237.97	0	3078.5	0	2543.66	2322.07	0	1818.93	3420.99	951.025	3365.34
ID:171644	0	1002.9	905.27	0	441.55	0	0	0	0	485.04	0	402.41	182.362	0	0	0	97.83	0	0	0	0	0	0	975.8	300.3	148.07	0	0	990.88	475.185	454.658	0	0	202.111	487.146	277.829	0	0	0	0	415.481	0	0	0	0	393.14	674.99	0	0
ID:171905	0	472.24	746.85	167.42	260.2	49.26	116.83	398.45	414.12	314.7	0	239.06	238.731	0	0	0	0	0	0	0	0	0	51.19	530.8	191.34	90.82	0	0	486.38	341.175	278.191	0	0	474.23	448.42	256.708	0	0	0	0	254.804	0	0	0	24.0965	86.16	587.32	0	0
ID:173077	11.14	172.86	259.27	134.86	95.87	204.11	0	132.89	433.14	0	122.35	0	88.2234	0	0	84.01	137.26	0	0	0	0	0	41.05	167.46	150.87	114.26	0	0	231.53	238.411	227.711	176.603	102.89	0	0	271.152	0	453.03	64.69	0	203.221	0	0	99.31	0	0	41.74	0	0
ID:173179	39.36	0	0	0	687.96	168.05	0	0	625.09	0	968.35	460.36	1463.39	0	0	0	0	0	25.69	0	0	0	63.58	548.53	200.51	280.32	0	0	849.45	1303.83	639.77	0	0	0	0	0	0	0	561.34	339.73	0	99.9715	0	17.53	237.209	0	0	0	0
ID:174972	271.58	533.91	1171.41	810.62	995.03	1221.31	0	0	221.22	0	0	298.66	215.541	458.36	0	812.18	394.46	329.77	565.91	0	0	0	0	0	374.03	0	0	244.027	48.2	0	0	0	0	0	527.474	0	0	0	176.14	113.33	0	0	0	0	0	0	0	0	0
ID:175073	98.9	0	0	1084.86	0	119.77	0	0	0	0	0	0	0	0	0	0	0	0	0	378.46	0	0	0	0	192.16	0	0	273.078	581.4	677.801	523.141	0	0	31.1395	0	0	0	150.36	0	0	0	0	226.019	0	0	0	43.12	0	0
ID:175343	112.4	736.3	1835.85	725.62	915.23	801.76	551.08	564.04	277.26	291.83	386.75	326.5	606.876	233.89	0	493.18	332.17	178.13	0	766.93	0	0	34.16	1161.35	610.59	496.09	0	429.451	1339.05	1010.39	997.142	0	0	0	0	646.225	0	978.61	0	335.93	974.28	0	436.106	635.38	0	0	558.96	0	777.08
ID:177773	0	0	0	0	0	0	0	0	0	4537.41	0	0	1343.94	0	0	0	0	0	0	2389.93	0	0	0	0	395.27	0	3412.1	826.366	0	0	0	5996.16	4512.06	0	0	0	5361.34	0	1847.21	930.47	4197.37	0	0	0	0	0	3551.77	0	0
ID:177848	0	412.44	1652.84	1992.89	2080.35	148.87	317.78	606.17	0	0	45.88	0	296.225	0	1688.01	754.74	391.73	0	433.5	0	0	0	0	0	0	0	0	0	133.36	0	0	0	0	0	845.755	777.933	0	0	0	0	0	744.594	0	0	0	0	929.28	0	223.91
ID:177971	0	0	740.52	506.61	1034.74	237.88	377.09	0	444.86	573.58	22.97	0	670.435	409.6	0	812.87	0	1009.45	1185.74	0	0	0	0	189.74	175.79	0	0	201.879	619.19	528.138	638.208	583.775	294.5	112.058	1143.94	522.981	0	0	309.71	334.06	0	0	0	318.63	0	0	848.92	0	100.28
ID:179326	220.18	230.6	248.81	115.53	666.55	359.84	0	133.28	288.41	0	160.36	198.74	0	0	0	0	0	0	0	0	367.847	0	68.08	0	0	0	0	0	295.5	474.72	380.528	0	317.631	0	0	0	0	319.02	0	0	0	0	0	0	319.804	0	0	0	0
ID:181018	0	0	360.8	0	0	0	0	505.37	287.28	0	0	0	184.283	0	201.73	0	0	119.33	814.58	0	0	0	0	0	80.66	0	0	0	513.06	916.889	721.042	130.373	0	0	0	0	0	0	0	0	0	0	0	0	0	0	0	0	0
ID:181861	365.26	0	13866.4	0	5692.28	4283.06	722.43	7406.2	1837.83	594.71	4090.93	63.75	2710.94	1589.65	3274.15	1467.96	744.56	846.77	7180.68	0	0	0	0	2151.36	3634.62	3291.83	0	2991.96	9362.96	0	0	3205.68	0	0	0	0	2642.2	0	0	1647.02	2728.8	125.65	0	1018.48	0	254.79	1582.58	0	806.02
ID:182747	0	0	4037.42	0	1136.86	0	86.75	2193.75	343.91	0	462.84	0	474.577	285.24	840.83	228.26	270.35	168.87	1693.78	1133.68	0	0	0	1093.65	787.86	239.33	0	438.789	3608.95	5063.48	0	608.13	390.927	0	0	0	0	0	0	99.32	313.036	0	0	0	0	0	462.08	0	107.72
ID:184058	0	952.88	8721.24	2158.34	3686.86	4878.41	0	0	0	0	0	299.02	124.379	1544.44	2993.99	0	538.39	996.82	2644.62	25.1	0	0	0	0	145.96	0	0	1657.64	0	0	276.664	0	0	0	0	5130.5	0	1015.29	0	53.54	0	82.0215	0	0	0	0	0	0	1647.47
ID:184099	0	843.34	3644.78	853.4	0	2281.16	0	1015.09	725.93	1425.83	0	154.42	0	0	1328.87	0	224.94	0	0	1004.33	2789.2	309.383	0	3658.43	566.6	0	4812.81	0	0.151	7587.25	7670.15	0	2495.99	0	0	5774.71	0	0	68.74	0	2500.78	122.839	1806.38	1086.77	0	450.87	980.09	0	9052.65
ID:184240	0	206.61	0	211.18	324.7	0	0	83.66	84.63	225.82	0	0	0	0	0	0	0	0	0	196.3	144.805	0	0	484.92	0	0	0	0	1520.02	1293.18	1097.71	0	0	0	0	549.412	0	0	0	0	351.859	0	288.449	87.1	0	124.07	244.38	0	1159.08
ID:185221	0	4125.87	0	4123.31	0	2920.04	261.29	1434.46	0	0	0	513.57	826.312	0.19	0	0	0	706.47	949.92	0	0	0	0	564.92	2135.9	0	0	2506.48	0	0	0	0	0	452.157	0	3891.38	0	3239.67	0	402.61	0	336.887	0	0	0	0	1265.85	0	1909.36
ID:185250	0	0	0	0	0	0	0	0	0	897.19	125.43	0	125.596	0	0	0	0	0	0	3617.53	4870.79	0	0	0	0	0	0	0	3670.04	1493.71	1662.17	3738	4487.85	504.023	0	1310.32	1552.81	0	0	0	3335.43	0	367.625	0	0	441.13	571.78	0	764.53
ID:186673	0	0	0	0	0	300.22	0	0	0	0	0	0	0	0	0	0	0	0	0	0	0	0	0	0	0	0	0	0	0	0	0	0	0	0	0	0	0	0	0	0	4212.59	0	0	241.92	0	0	0	0	1107.56
ID:187114	0	0	0	0	0	0	0	0	0	0	0	0	0	0	0	0	0	0	0	0	0	0	0	0	0	0	0	0	0	0	0	0	0	0	0	0	0	0	0	0	0	0	0	0	0	0	0	0	0
ID:188895	0	85.66	403.84	245.32	516.86	29.36	0	126.66	244.57	0	0	0	44.7186	0	217.43	113.21	0	102.06	0	0	0	0	0	0	0	0	0	0	287.2	570.602	549.721	0	0	0	270.668	496.184	0	181.96	0	0	0	0	0	0	0	0	139.92	0	186.79
ID:190536	0	0	0	0	0	0	0	0	980.72	323.4	0	0	130.091	0	0	0	0	0	0	507.97	0	0	0	0	0	0	0	0	0	0	1710.19	0	0	0	0	0	0	0	0	0	0	0	203.236	0	0	0	0	0	1045.42
[truncated: 85 more columns]

## Sheet: Peptides assigment
Pep_ID	Mass	CE-Time
ID:1577	840.407	23.1655
ID:2505	858.393	23.2367
ID:2659	860.362	26.1404
ID:3052	868.409	23.312
ID:3508	876.393	35.0829
ID:3608	879.499	19.881
ID:3743	883.41	23.2563
ID:3806	884.321	24.8519
ID:4356	892.274	35.2103
ID:4976	902.413	20.8457
ID:5661	911.265	34.3452
ID:5675	911.435	25.8763
ID:6803	928.372	35.4637
ID:6838	928.472	24.7103
ID:7094	931.471	20.0044
ID:7408	935.447	23.681
ID:7689	937.461	34.0958
ID:8342	944.51	21.2489
ID:8390	945.416	25.7221
ID:8503	947.472	24.741
ID:9288	956.439	20.3577
ID:10088	965.427	27.8333
ID:10745	973.227	35.5668
ID:11150	978.468	19.7593
ID:11249	980.295	35.5725
ID:11282	980.5	22.4055
ID:11413	981.585	24.7955
ID:11982	988.499	21.2492
ID:11989	988.521	22.4442
ID:11991	988.528	35.8676
ID:12380	994.434	25.0743
ID:12917	1007.31	35.6496
ID:12998	1009.45	27.2677
ID:13145	1012.5	35.0293
ID:13188	1013.37	25.1652
ID:13321	1016.26	35.651
ID:13342	1016.45	25.7851
ID:13344	1016.45	20.3074
ID:13429	1018.46	24.5356
ID:13590	1022.42	38.3409
ID:13746	1025.47	24.9959
ID:13747	1025.46	25.5952
ID:14047	1032.45	25.8974
ID:14071	1032.5	21.2104
ID:14478	1040.47	25.0501
ID:14763	1046.51	25.3545
ID:14906	1050.48	26.9248
ID:15012	1053.48	25.0698
ID:15065	1054.52	36.4572
ID:15296	1060.38	38.31
ID:15561	1065.5	25.4545
ID:15593	1066.48	25.9537
ID:15776	1068.45	24.7645
ID:15800	1068.51	21.7461
ID:15887	1069.47	26.332
ID:15889	1069.47	25.1743
ID:15954	1070.49	36.4929
ID:16059	1071.49	21.4307
ID:16168	1073.32	35.3213
ID:16497	1078.47	27.7613
ID:16773	1080.48	27.7698
ID:16779	1080.5	25.6942
ID:16854	1082.5	23.9051
ID:16875	1082.52	21.6954
ID:16910	1083.46	26.7805
ID:16976	1084.43	25.2327
ID:16989	1084.51	36.8415
ID:17045	1085.42	20.7743
ID:17055	1085.47	21.9376
ID:17070	1085.57	36.651
ID:17649	1096.33	35.9395
ID:17694	1096.48	26.0757
ID:17968	1099.49	28.2422
ID:17973	1099.5	21.6718
ID:18029	1100.5	37.0367
ID:18393	1107.51	26.8372
ID:18587	1110.29	35.7947
ID:18604	1110.39	33.6302
ID:18833	1113.46	27.2996
ID:18927	1114.48	28.1875
ID:18939	1114.48	24.2135
ID:18943	1114.49	25.5545
ID:19032	1116.48	37.0395
ID:19085	1117.51	36.955
ID:19284	1121.49	27.6767
ID:19501	1124.53	20.6469
ID:19597	1125.54	21.8208
ID:19648	1126.47	21.185
ID:19655	1126.51	25.5171
ID:19773	1128.39	33.592
ID:19791	1128.49	25.6493
ID:19828	1129.46	27.9149
ID:19871	1130.34	35.393
ID:20072	1134.58	23.6558
ID:20118	1135.49	27.8209
ID:20204	1137.51	26.4262
ID:20216	1137.54	23.6272
ID:20334	1138.47	37.0703
ID:20659	1139.49	20.9651
ID:20690	1140.47	21.0683
ID:20698	1140.51	37.5054
ID:20700	1140.52	25.3846
ID:20749	1141.51	26.0573
ID:20750	1141.52	24.5065
ID:20756	1141.54	37.3328
ID:20862	1143.52	36.9674
ID:21147	1150.56	22.4305
ID:21276	1153.31	35.6076
ID:21338	1154.47	36.403
ID:21365	1154.51	25.645
ID:21641	1155.49	20.8473
ID:21747	1157.54	37.444
ID:21919	1159.6	26.065
ID:21972	1160.36	35.6006
ID:22043	1161.5	37.6107
ID:22089	1162.54	20.112
ID:22625	1169.57	23.7134
ID:22725	1171.51	29.1847
ID:22835	1173.53	37.4904
ID:23360	1179.52	27.1101
ID:23409	1180.52	35.6997
ID:23518	1182.55	28.273
ID:23535	1182.61	37.557
ID:23628	1184.56	26.4035
ID:23697	1186.53	22.3938
ID:23724	1187.36	35.6892
ID:23798	1188.53	23.9313
ID:23968	1191.52	36.1767
ID:24065	1193.53	39.6354
ID:24117	1194.55	26.7008
ID:24291	1196.33	36.1118
ID:24308	1196.52	21.0014
ID:24364	1197.5	21.0726
ID:24449	1199.58	21.9516
ID:24510	1200.54	24.1425
ID:24660	1203.57	26.7601
ID:24723	1204.6	21.9412
ID:24887	1208.49	26.3372
ID:24952	1209.53	39.6513
ID:24958	1209.53	26.1548
ID:24990	1210.39	36.4816
ID:25053	1211.54	25.8213
ID:25294	1215.43	27.5883
ID:25363	1216.54	24.2435
ID:25411	1217.48	27.7707
ID:25429	1217.53	35.7806
ID:25639	1221.59	26.7914
ID:25866	1223.55	27.457
ID:26113	1225.53	26.3051
ID:26163	1226.53	21.0162
ID:26488	1232.53	38.0422
ID:26630	1234.56	27.372
ID:26670	1235.56	26.6462
ID:26919	1239.43	33.812
ID:26929	1239.51	35.7204
ID:26986	1240.55	27.052
ID:27350	1247.52	22.0008
ID:27517	1250.56	27.9307
ID:27592	1250.63	20.4195
ID:28103	1257.44	33.9189
ID:28119	1257.54	26.6436
ID:28281	1260.56	21.8281
ID:28385	1262.46	38.233
ID:28466	1263.54	22.7286
ID:28561	1265.59	27.0867
ID:28723	1268.54	21.3538
ID:28747	1268.57	27.2482
ID:28850	1270.55	29.3807
ID:29067	1272.56	21.036
ID:29111	1273.52	26.6589
ID:29279	1276.4	35.9233
ID:29538	1281.59	27.0902
ID:29677	1283.37	36.1241
ID:29685	1283.55	27.2664
ID:29840	1286.54	29.4051
ID:29906	1287.59	21.8737
ID:30443	1295.72	38.4495
ID:30575	1297.58	27.365
ID:30699	1299.58	22.3818
ID:30730	1300.57	22.9692
ID:31029	1306.43	43.9226
ID:31052	1306.57	27.3211
ID:31280	1310.58	27.0081
ID:31480	1312.55	29.7677
ID:31525	1312.62	22.455
ID:31657	1314.61	21.8054
ID:32171	1321.59	28.371
ID:32178	1321.6	38.5791
ID:32220	1322.4	36.3756
ID:32340	1324.58	24.7285
ID:32343	1324.59	28.7015
ID:32405	1325.57	21.4314
ID:32470	1326.55	29.2043
ID:32471	1326.56	27.1105
ID:32874	1333.42	36.108
ID:32883	1333.57	28.4261
ID:32944	1334.61	27.6492
ID:32982	1335.63	38.707
ID:33082	1337.62	38.1995
ID:33135	1338.6	23.9878
ID:33209	1339.6	27.4859
ID:33238	1340.6	28.3984
ID:33284	1341.58	29.9772
ID:33602	1349.42	36.4516
ID:33727	1350.63	27.088
ID:33776	1351.63	38.7568
ID:33812	1352.56	29.7655
ID:33938	1353.59	21.483
ID:33973	1353.66	25.6316
ID:34154	1357.58	30.0214
ID:34186	1358.38	36.4611
ID:34267	1359.61	23.1947
ID:34339	1361.63	21.9874
ID:34401	1362.61	28.5624
ID:34432	1363.43	36.3375
ID:34510	1364.61	28.7636
ID:34724	1366.62	27.4376
ID:34766	1367.64	38.8826
ID:35027	1372.36	40.0531
ID:35204	1375.61	23.245
ID:35339	1378.61	28.822
ID:35424	1380.64	23.8305
ID:35535	1383.59	27.626
ID:35550	1383.64	38.9402
ID:35647	1385.6	27.8835
ID:35712	1386.62	28.4859
ID:35979	1390.44	36.9459
ID:36156	1392.62	21.7521
ID:36331	1396.45	37.5868
ID:36345	1396.62	28.124
ID:36350	1396.62	26.6731
ID:36586	1401.66	40.0387
ID:36769	1405.63	20.1391
ID:36784	1405.69	23.4208
ID:36819	1406.63	28.1556
ID:36858	1407.6	21.6146
ID:36868	1407.66	37.2292
ID:36880	1407.65	27.4288
ID:36988	1408.66	39.1338
ID:37056	1409.58	22.0426
ID:37124	1410.62	19.897
ID:37420	1417.63	20.0253
ID:37501	1419.57	37.0311
ID:37603	1421.49	37.0163
ID:37650	1422.55	37.5732
ID:37662	1422.6	21.7229
ID:37698	1422.68	28.1437
ID:37903	1424.66	39.2996
ID:37949	1425.59	22.3178
ID:38510	1433.67	28.0928
ID:38605	1435.66	28.8363
ID:38617	1435.7	22.5409
ID:38752	1438.45	36.7639
ID:38780	1438.66	30.2014
ID:38798	1438.67	27.8755
ID:38879	1439.65	29.8171
ID:38910	1440.56	24.3004
ID:38951	1440.66	39.2845
ID:39163	1444.67	20.0209
ID:39276	1445.66	28.2678
ID:39607	1447.7	19.4724
ID:40091	1449.64	21.8561
ID:40221	1451.64	36.0281
ID:40243	1451.66	29.1716
ID:40260	1451.69	22.5536
ID:40277	1452.36	36.3487
ID:40294	1452.66	23.6065
ID:40344	1453.67	23.5081
ID:40366	1454.7	22.4179
ID:40541	1458.63	27.9416
ID:40645	1460.8	22.7652
ID:41166	1463.71	19.4683
ID:41431	1466.66	21.8713
ID:41434	1466.65	28.5188
ID:41471	1467.67	21.2878
ID:41485	1467.66	29.0729
ID:41513	1467.8	23.8873
ID:41514	1467.81	24.6852
ID:41601	1469.67	23.6936
ID:41665	1470.68	21.0804
ID:41770	1473.63	22.2062
ID:41833	1474.67	22.4404
ID:41869	1475.74	39.7772
ID:42150	1482.67	22.4662
ID:42188	1483.66	22.586
ID:42216	1483.7	20.6531
ID:42304	1485.67	23.7681
ID:42378	1486.68	21.1523
ID:42404	1487.65	29.6217
ID:42458	1488.59	20.0987
ID:42594	1491.74	39.8339
ID:42683	1492.67	28.9772
ID:42722	1493.63	21.8415
ID:42776	1494.66	30.3993
ID:42806	1495.47	36.8862
ID:42832	1495.68	39.4129
ID:42866	1496.68	30.3745
ID:43226	1503.66	29.682
ID:43442	1507.74	40.0239
ID:43543	1508.68	29.3327
ID:43660	1510.65	28.2785
ID:43691	1510.68	20.1663
ID:43715	1510.68	24.6488
ID:43794	1511.67	36.2726
ID:43828	1512.69	26.6212
ID:43851	1513.44	36.7892
ID:44464	1521.69	30.5282
ID:44524	1522.7	29.4069
ID:44535	1522.71	22.8953
ID:44592	1523.67	21.9661
ID:44618	1523.74	40.6561
ID:44633	1523.84	29.7538
ID:44679	1524.65	20.0263
ID:44718	1525.48	37.1645
ID:44744	1525.58	22.0886
ID:44802	1526.69	23.9186
ID:44969	1531.69	39.3134
ID:45243	1535.68	22.0021
ID:45290	1536.68	22.2052
ID:45384	1538.69	29.7739
ID:45445	1539.73	40.3086
ID:45496	1540.77	29.8655
ID:45503	1540.75	39.9795
ID:45597	1542.69	23.9601
ID:45695	1545.67	29.2312
ID:45863	1549.7	39.4861
ID:45893	1550.7	29.821
ID:45944	1551.65	22.2856
ID:45950	1551.7	29.735
ID:45980	1552.5	37.2147
ID:45983	1552.56	39.5067
ID:46091	1554.66	28.5929
ID:46170	1556.65	27.9078
ID:46184	1556.74	40.0323
ID:46338	1560.58	21.7691
ID:46542	1561.45	36.9566
ID:46606	1562.69	22.4615
ID:46649	1563.7	29.4617
ID:46725	1564.72	28.37
ID:46756	1565.69	26.3032
ID:46783	1566.47	41.4012
ID:46880	1567.7	20.1921
ID:46928	1568.71	29.8932
ID:47005	1570.66	39.6376
ID:47039	1571.68	39.6319
ID:47367	1576.6	26.3743
ID:47855	1576.74	19.5079
ID:48089	1579.68	20.056
ID:48093	1579.68	23.0001
ID:48106	1579.71	29.8174
ID:48162	1580.89	24.85
ID:48176	1580.88	23.8674
ID:48394	1583.7	23.2678
ID:48417	1584.51	37.4959
ID:48425	1584.69	29.9013
ID:48480	1585.66	39.8437
ID:48520	1586.74	28.8819
ID:48580	1588.71	30.1503
ID:48686	1591.71	38.2764
ID:48751	1592.7	22.1803
ID:49122	1592.73	19.5192
ID:49284	1594.67	29.233
ID:49295	1594.73	23.0529
ID:49303	1594.76	40.2154
ID:49332	1595.7	30.0066
ID:49334	1595.68	20.1503
ID:49381	1596.72	23.4202
ID:49509	1600.5	37.4407
ID:49530	1600.7	40.0851
ID:49608	1602.74	28.9718
ID:49713	1604.73	30.3377
ID:49948	1608.68	22.349
ID:49958	1608.73	30.9321
ID:50008	1609.75	30.2043
ID:50037	1610.76	40.1528
ID:50087	1611.77	40.131
ID:50172	1612.76	23.3804
ID:50212	1613.82	23.986
ID:50431	1617.71	23.19
ID:50578	1619.7	22.573
ID:50593	1619.79	40.3982
ID:50633	1620.67	29.4935
ID:50638	1620.7	22.6628
ID:50766	1622.7	30.44
ID:50791	1622.72	26.7913
ID:50840	1623.73	24.1239
ID:50904	1624.55	37.7263
ID:50914	1624.72	30.9972
ID:50921	1624.72	25.3174
ID:50972	1626.7	39.1161
ID:51007	1627.69	29.4532
ID:51175	1630.74	20.6472
ID:51333	1632.74	36.9265
ID:51374	1633.68	31.4084
ID:51779	1634.65	37.3319
ID:51804	1634.8	29.7175
ID:51838	1635.65	37.3773
ID:51862	1635.75	22.5346
ID:51865	1635.76	30.3357
ID:51875	1635.79	40.441
ID:51916	1636.7	20.0325
ID:51929	1636.74	22.4996
ID:51932	1636.74	30.251
ID:52100	1638.73	20.2299
ID:52189	1640.58	23.2418
ID:52213	1640.68	28.0422
ID:52252	1641.72	25.1806
ID:52320	1643.74	29.5324
ID:52612	1648.73	30.1076
ID:52730	1649.71	19.5786
ID:52769	1649.73	22.643
ID:53002	1651.63	37.5785
ID:53035	1651.79	40.6617
ID:53181	1653.88	30.3812
ID:53287	1656.75	25.3924
ID:53375	1658.59	21.4575
ID:53393	1658.73	29.9416
ID:53435	1659.75	29.3307
ID:53470	1660.73	38.0023
ID:53554	1662.74	30.7042
ID:53633	1664.75	29.8137
ID:53744	1666.78	30.6643
ID:53800	1667.79	40.5608
ID:53866	1668.81	40.4656
ID:53957	1669.69	21.4647
ID:54054	1671.54	37.6477
ID:54176	1673.74	29.6742
ID:54269	1675.71	29.2032
ID:54421	1679.7	22.6046
ID:54438	1679.95	23.8176
ID:54525	1680.75	30.0275
ID:54687	1684.67	31.7527
ID:54703	1684.71	29.6453
ID:54712	1684.78	40.2999
ID:54804	1686.74	39.1461
ID:54846	1687.54	37.7859
ID:54920	1688.65	20.1419
ID:55001	1689.8	27.5541
ID:55143	1692.8	30.8875
ID:55314	1693.76	20.5058
ID:55315	1693.76	23.4788
ID:55523	1696.73	29.5178
ID:55582	1697.74	30.8785
ID:55637	1698.57	37.7294
ID:55756	1700.72	29.937
ID:55917	1703.84	33.5849
ID:56053	1706.78	22.6894
ID:56099	1707.81	23.5945
ID:56139	1708.79	30.5905
ID:56142	1708.78	32.078
ID:56267	1711.62	22.5418
ID:56388	1714.79	30.0163
ID:56457	1715.98	20.9331
ID:56493	1716.66	20.1773
ID:56514	1716.77	27.9978
ID:56662	1720.69	19.6657
ID:56884	1725.59	38.322
ID:56952	1727.8	39.5586
ID:56992	1728.77	36.767
ID:57152	1730.78	29.9352
ID:57183	1731.75	22.7214
ID:57211	1731.81	38.9387
ID:57264	1732.78	30.0835
ID:57265	1732.77	28.1753
ID:57360	1734.66	19.8976
ID:57378	1734.79	23.58
ID:57531	1737.78	31.0011
ID:57537	1737.78	23.7334
ID:57584	1738.76	25.0428
ID:57633	1739.78	37.9558
ID:57711	1741.74	30.1988
ID:57777	1743.8	39.8276
ID:57888	1746.59	38.2127
ID:58050	1749.81	30.6146
ID:58084	1750.78	23.8278
ID:58355	1754.89	31.2588
ID:58452	1757.75	30.3448
ID:58798	1762.57	38.3386
ID:58880	1764.68	19.9065
ID:58889	1764.79	29.8252
ID:58898	1764.81	26.5598
ID:58941	1765.81	31.0002
ID:59022	1767	24.1138
ID:59100	1768.83	20.7749
ID:59142	1769.71	28.1352
ID:59152	1769.81	39.4979
ID:59226	1771.81	39.9462
ID:59295	1773.82	34.6048
ID:59594	1778.72	30.3516
ID:59745	1782.84	25.9126
ID:59773	1783.79	39.8152
ID:59793	1784.81	39.9203
ID:59844	1786.58	38.2934
ID:59876	1787.58	38.2959
ID:59928	1788.84	29.8727
ID:60041	1791.8	30.8046
ID:60126	1793.88	32.3738
ID:60149	1794.8	23.9153
ID:60248	1796.77	30.9215
ID:60352	1798.72	36.9482
ID:60357	1798.78	31.783
ID:60429	1800.82	39.9716
ID:60628	1806.83	23.0614
ID:60721	1807.81	23.9067
ID:60751	1807.81	20.6486
ID:60792	1808.04	21.2305
ID:60816	1808.79	23.7176
ID:60897	1810.83	39.8594
ID:60983	1812.83	39.979
ID:61039	1813.71	31.695
ID:61048	1813.78	40.6581
ID:61087	1814.72	37.1689
ID:61192	1816.9	33.7527
ID:61221	1817.69	20.2343
ID:61304	1818.83	30.9531
ID:61332	1819.8	23.3631
ID:61404	1821.83	31.7802
ID:61405	1821.82	30.1713
ID:61429	1822.73	30.8742
ID:61446	1822.83	26.9998
ID:61480	1823.77	25.0442
ID:61510	1823.99	24.3977
ID:61573	1825.79	20.135
ID:61576	1825.8	31.931
ID:61636	1826.86	39.9362
ID:61723	1829.05	21.2535
ID:61814	1831.81	20.9257
ID:61855	1832.85	31.9399
ID:61945	1834.83	31.095
ID:61949	1834.84	24.142
ID:61984	1835.71	19.9131
ID:62000	1835.84	24.0379
ID:62080	1837.8	30.5569
ID:62135	1838.82	27.0581
ID:62226	1840.84	41.1795
ID:62256	1841.75	35.6598
ID:62323	1842.85	24.0672
ID:62362	1843.81	24.3931
ID:62387	1844.48	34.2653
ID:62504	1846.85	32.0619
ID:62547	1847.88	43.6655
ID:62580	1848.81	30.8099
ID:62866	1854.82	40.9237
ID:63087	1858.82	31.0319
ID:63098	1858.84	24.2646
ID:63135	1859.8	31.3884
ID:63143	1859.83	24.4114
ID:63183	1860.46	34.217
ID:63209	1860.83	21.4001
ID:63427	1865.81	32.982
ID:63744	1873.82	31.519
ID:63812	1874.83	30.8238
ID:63910	1876.87	22.2013
ID:63916	1876.84	23.3802
ID:64032	1878.59	30.7785
ID:64054	1878.79	20.7224
ID:64170	1880.89	43.9095
ID:64256	1882.8	20.2441
ID:64431	1885.65	38.82
ID:64442	1885.87	21.2648
ID:64493	1886.86	27.2961
ID:64621	1889.87	33.0683
ID:64889	1892.87	22.1963
ID:64899	1892.97	24.5581
ID:64905	1893.03	28.8646
ID:64990	1894.89	32.0957
ID:65129	1896.88	43.6058
ID:65243	1899.86	21.3203
ID:65257	1899.85	24.8347
ID:65312	1900.87	31.9971
ID:65746	1911.05	24.9809
ID:65931	1912.85	32.7253
ID:65998	1913.9	40.9558
ID:66054	1915	33.6261
ID:66080	1915.91	31.2987
ID:66161	1916.77	20.3224
ID:66197	1916.95	34.193
ID:66578	1926.84	30.8249
ID:67061	1930.9	31.491
ID:67097	1931.9	31.4903
ID:67132	1932.72	35.3075
ID:67152	1932.9	21.6385
ID:67217	1933.88	21.6245
ID:67263	1934.79	19.9423
ID:67306	1935.81	20.6619
ID:67382	1936.87	34.748
ID:67386	1936.88	32.2422
ID:67462	1938.88	21.3856
ID:67612	1942.84	30.9624
ID:67696	1945	33.7086
ID:67801	1947.88	31.6062
ID:67911	1949.89	21.6574
ID:67951	1950.85	35.7688
ID:68036	1952.91	32.2252
ID:68108	1954.91	40.3603
ID:68163	1955.88	28.1106
ID:68212	1956.89	21.4349
ID:68415	1962.88	31.8124
ID:68455	1963.88	31.7425
ID:68663	1968.88	25.1998
ID:68701	1969.84	25.2295
ID:68945	1974.95	21.3934
ID:69080	1976.88	32.3847
ID:69145	1977.92	32.1944
ID:69354	1983.02	39.8428
ID:69681	1989.88	32.4375
ID:69769	1991.94	22.0461
ID:69848	1992.94	27.079
ID:69882	1993.88	32.1852
ID:69979	1996.79	20.9757
ID:70024	1997.91	25.1592
ID:70262	2003.94	24.6186
ID:70368	2006.91	21.3491
ID:70413	2007.94	22.1022
ID:70456	2008.9	32.2865
ID:70485	2009.88	32.2918
ID:70633	2013.89	31.7558
ID:70635	2013.9	25.1946
ID:70674	2014.9	21.906
ID:70911	2019.95	24.6172
ID:71029	2022.89	33.3665
ID:71171	2023.91	21.4813
ID:71312	2025.87	32.2255
ID:71333	2026.02	25.6712
ID:71490	2029.85	20.3904
ID:71557	2029.95	21.7165
ID:71602	2030.93	32.6077
ID:71943	2034.88	19.5206
ID:72048	2034.99	40.1854
ID:72161	2039.13	21.7786
ID:72317	2041.98	28.4975
ID:72483	2045.86	34.1702
ID:72533	2046.91	32.5791
ID:72596	2047.93	21.9407
ID:72641	2048.93	24.4632
ID:72896	2055.94	25.438
ID:73010	2058.94	23.1508
ID:73177	2062.93	26.579
ID:73246	2063.93	21.9486
ID:73291	2064.92	24.4599
ID:73434	2067.82	20.6208
ID:73697	2070.92	25.399
ID:73913	2076.95	21.7789
ID:74057	2078.99	24.6778
ID:74065	2078.93	26.6715
ID:74187	2080.94	20.201
ID:74273	2081.94	33.6612
ID:74420	2085.93	22.0672
ID:74902	2087.97	32.9118
ID:74987	2089.96	39.5167
ID:75128	2093.92	33.7769
ID:75846	2103.96	33.0368
ID:76086	2109.92	24.069
ID:76090	2109.96	21.086
ID:76229	2113.99	31.5762
ID:76380	2117.03	42.0035
ID:76415	2117.93	32.9682
ID:76423	2117.96	27.7093
ID:76839	2128.98	26.9686
ID:76894	2130.96	32.7348
ID:76960	2132.91	25.8296
ID:77018	2133.96	27.7658
ID:77099	2135.96	25.8002
ID:77184	2137.94	21.7929
ID:77401	2143	33.1607
ID:77679	2148.01	25.2872
ID:77763	2149.96	27.7553
ID:77891	2152.98	32.8196
ID:77952	2153.99	25.8232
ID:78073	2156.97	22.2173
ID:78332	2159	33.1911
ID:78766	2168.61	35.1171
ID:78792	2168.97	32.9057
ID:78843	2169.98	25.9283
ID:78848	2169.98	31.594
ID:78899	2170.95	27.6612
ID:79136	2175.01	33.2806
ID:79282	2178.03	34.1322
ID:79581	2184.57	35.0842
ID:79590	2184.96	33.0942
ID:79626	2185.98	25.8792
ID:79720	2187.95	39.7827
ID:79786	2189	26.885
ID:80012	2191.99	22.3935
ID:80306	2194.97	20.1667
ID:80551	2199	22.312
ID:80891	2205	27.0821
ID:81050	2207.93	32.4951
ID:81101	2208.89	31.7026
ID:81181	2210.76	37.0638
ID:81196	2210.95	33.6055
ID:81198	2210.87	37.8952
ID:81272	2211.97	33.2336
ID:81457	2216.03	33.8306
ID:81667	2219.04	34.1184
ID:81712	2219.99	33.1303
ID:81758	2220.99	27.1303
ID:81907	2223.97	23.7689
ID:82015	2226.97	33.4565
ID:82026	2226.99	26.2775
ID:82233	2231.99	25.619
ID:82234	2232	33.63
ID:82325	2233.01	22.4913
ID:82509	2233.05	20.515
ID:82708	2235.05	34.1664
ID:82784	2236.98	27.1389
ID:83021	2243	26.195
ID:83441	2248.97	33.6947
ID:83458	2248.99	25.991
ID:83548	2249.02	22.5161
ID:83577	2249.04	20.532
ID:83832	2250.02	34.1961
ID:84116	2256.88	36.2062
ID:84126	2256.97	33.5541
ID:84164	2257.87	35.9274
ID:84300	2261.03	27.1527
ID:84363	2261.99	27.1213
ID:84440	2264.03	22.6724
ID:84531	2265.97	33.7321
ID:84542	2266.02	22.1634
ID:84704	2269.03	39.327
ID:84736	2269.62	35.4061
ID:84850	2272.23	23.8766
ID:84867	2273.03	33.5215
ID:84877	2273.12	42.5592
ID:84909	2274.04	33.5062
ID:85020	2276.02	27.2312
ID:85076	2277.01	27.2248
ID:85177	2279.07	41.8502
ID:85250	2280.94	36.2186
ID:85311	2281.99	39.715
ID:85315	2281.98	33.9257
ID:85331	2282.02	22.2394
ID:85378	2283.02	26.5402
ID:85627	2289.04	33.5902
ID:85676	2290.07	33.964
ID:85761	2292.02	27.2827
ID:85763	2292.07	20.8161
ID:85855	2294.02	28.4328
ID:85983	2297.01	33.8652
ID:86029	2297.99	33.8603
ID:86071	2298.99	27.0777
ID:86354	2305.06	34.9093
ID:86677	2308.02	27.3371
ID:86785	2310.06	41.3137
ID:86951	2314.01	33.6555
ID:87272	2319.07	33.817
ID:87365	2320.07	20.7338
ID:87460	2323.04	22.3606
ID:87670	2327.08	35.3129
ID:88093	2336.04	26.6568
ID:88282	2339	34.0072
ID:88766	2344.07	34.3296
ID:88850	2346.02	29.5202
ID:88972	2349.04	27.3655
ID:89083	2352.05	26.7539
ID:89233	2355.09	22.7484
ID:89484	2356.66	35.533
ID:89604	2360	33.9228
ID:89642	2361.11	20.7943
ID:89746	2363.95	30.8833
ID:89848	2367.03	34.3417
ID:89900	2368.04	26.7503
ID:90054	2371.08	22.7883
ID:90344	2377.1	20.7997
ID:90470	2380.08	36.5109
ID:90651	2385.05	33.9488
ID:91375	2404.01	20.2728
ID:91542	2407.09	27.6715
ID:91704	2412.11	27.0799
ID:91765	2413.74	35.5897
ID:92029	2414.63	35.6167
ID:92231	2421	34.8608
ID:92291	2422.04	34.0104
ID:92410	2423.09	27.666
ID:92834	2430.08	25.6974
ID:92841	2430.1	28.3281
ID:93227	2442.07	34.0967
ID:93417	2446.09	28.3726
ID:93833	2457.12	34.2945
ID:93869	2458.08	34.2033
ID:94308	2471.16	34.7735
ID:94345	2472.12	27.9883
ID:94409	2474.07	34.2703
ID:94807	2483.12	27.5651
ID:94873	2485.12	34.4072
ID:94946	2487.09	25.9065
ID:94948	2487.12	28.2741
ID:94952	2487.16	34.8324
ID:94992	2488.19	34.7514
ID:95034	2489.2	34.6993
ID:95495	2501.12	34.3865
ID:95583	2503.13	28.3999
ID:95746	2507.13	22.8058
ID:96716	2525.2	27.7364
ID:96794	2526.75	30.6772
ID:96875	2529.14	28.2474
ID:96879	2529.17	26.992
ID:97349	2541.19	27.8949
ID:97458	2544.11	26.0638
ID:97462	2544.14	36.9078
ID:97463	2544.13	28.2599
ID:97599	2547.99	21.4417
ID:97736	2551.15	34.7151
ID:97827	2553.14	34.223
ID:97896	2555.21	27.8838
ID:97965	2557.17	28.2473
ID:98089	2559.18	19.4074
ID:98485	2560.12	34.1541
ID:98596	2563.15	21.2101
ID:98660	2564.15	22.975
ID:98891	2567.13	34.802
ID:98899	2567.2	28.2101
ID:99021	2570.19	42.5602
ID:99251	2574.01	32.8084
ID:99439	2576.12	34.2575
ID:99475	2577.25	24.6659
ID:99577	2580.14	22.9806
ID:99691	2582.17	23.67
ID:99736	2583.15	23.6834
ID:99746	2583.2	28.3144
ID:99808	2584.23	35.1828
ID:99919	2587.2	21.1
ID:100020	2589.06	22.5622
ID:100255	2596.23	34.8955
ID:100344	2599.19	28.2751
ID:100386	2600.23	35.2242
ID:100949	2611.23	34.8716
ID:100991	2612.21	34.9053
ID:101081	2614.17	29.6751
ID:101157	2616.16	28.3947
ID:101786	2627.23	34.9933
ID:101839	2628.22	34.9664
ID:102013	2632.07	34.3427
ID:102164	2636.2	24.3943
ID:102371	2639.29	21.4189
ID:102725	2642.21	27.696
ID:102819	2644.22	21.1526
ID:102924	2647.2	23.467
ID:103022	2649.2	34.8471
ID:103198	2654.19	23.9249
ID:103493	2658.22	19.5022
ID:103912	2658.27	19.4761
ID:104195	2663.2	23.5069
ID:104376	2668.25	41.9743
ID:104786	2679.2	23.5289
ID:104954	2682.14	22.4918
ID:105074	2686.34	29.3424
ID:105105	2687.22	28.9855
ID:105280	2694.1	31.9249
ID:105352	2695.2	23.5225
ID:105490	2697.23	29.2378
ID:105661	2702.21	38.0799
ID:106067	2713.23	29.2227
ID:106667	2726.28	42.9393
ID:106678	2726.25	28.9168
ID:107016	2733.78	34.1596
ID:107313	2739.22	28.4297
ID:107452	2742.25	42.1432
ID:107460	2742.25	28.9803
ID:107505	2743.11	35.1354
ID:107571	2744.12	35.1054
ID:107763	2748.79	36.3823
ID:107858	2751.34	29.2308
ID:107951	2752.83	36.2768
ID:107995	2753.84	36.2534
ID:108021	2754.27	29.6794
ID:108119	2756.27	35.2403
ID:108187	2758.24	42.1651
ID:108189	2758.25	28.9934
ID:108327	2761.32	21.4923
ID:108724	2767.32	21.6729
ID:108832	2770.25	29.3928
ID:108904	2772.23	35.2868
ID:109164	2777.32	21.5225
ID:109301	2779.3	35.1444
ID:109843	2794.19	34.888
ID:110052	2799.09	25.0694
ID:110175	2802.82	36.3385
ID:110333	2808.34	24.3907
ID:110360	2809.24	24.4041
ID:110430	2810.36	36.7495
ID:110657	2816.33	28.3966
ID:110737	2818.8	36.2776
ID:110913	2823.33	29.1158
ID:111001	2825.27	24.4868
ID:111239	2832.35	28.4623
ID:111426	2837.36	23.8684
ID:111472	2838.38	24.0926
ID:111497	2839.35	24.2007
ID:111532	2840.29	24.5214
ID:111564	2841.26	24.5354
ID:111966	2852.41	37.0846
ID:112022	2853.37	29.0385
ID:112082	2854.29	21.5483
ID:112106	2854.36	34.8636
ID:112508	2864.21	31.637
ID:112515	2864.25	20.1472
ID:113347	2887.27	24.066
ID:113351	2887.35	35.7176
ID:113391	2888.36	24.097
ID:113439	2889.38	28.6515
ID:113452	2889.35	24.0847
ID:113765	2898.31	29.2496
ID:113910	2903.36	35.7091
ID:114086	2907.35	35.9551
ID:114230	2912.17	25.557
ID:114341	2914.38	24.3331
ID:114438	2917.36	29.038
ID:114702	2923.43	36.9151
ID:114823	2926.3	22.2183
ID:115050	2932.32	34.1472
ID:115087	2933.36	27.6714
ID:115312	2939.15	33.7671
ID:115491	2942.3	22.2328
ID:115615	2946.21	34.9793
ID:115801	2952.31	25.1655
ID:116050	2959.26	35.1378
ID:116543	2973.45	24.3704
ID:116812	2977.18	19.5232
ID:117009	2977.37	29.118
ID:117317	2987.35	38.5457
ID:117371	2989.45	24.4271
ID:117426	2991.42	20.952
ID:117481	2993.38	29.4342
ID:117524	2994.38	29.6026
ID:117546	2995.38	29.6945
ID:117649	2999.28	22.2453
ID:117770	3001.43	35.4032
ID:117823	3002.24	23.8009
ID:118053	3007.41	20.9513
ID:118163	3011.39	29.7495
ID:118224	3013.29	22.2946
ID:118597	3021.35	23.4158
ID:118639	3022.38	24.5941
ID:118705	3023.41	20.9496
ID:118788	3025.4	29.8591
ID:119068	3031.43	36.0361
ID:119199	3034.21	42.1474
ID:119292	3035.19	42.0209
ID:119538	3041.38	29.9831
ID:119576	3042.44	34.115
ID:119798	3047.44	29.3674
ID:119844	3048.39	29.6457
ID:120192	3058.38	24.8236
ID:120199	3058.46	30.5827
ID:120423	3064.32	20.5741
ID:121070	3076.23	19.5773
ID:121241	3076.46	31.2403
ID:121413	3080.41	29.9804
ID:121444	3081.42	29.8306
ID:121716	3091.44	28.3964
ID:121772	3092.44	36.2957
ID:121775	3092.46	31.2493
ID:121940	3098.44	30.0554
ID:122400	3108.45	31.284
ID:122433	3109.37	36.073
ID:122623	3114.43	30.2902
ID:122800	3121.41	30.2402
ID:123160	3132.45	31.1821
ID:123189	3133.47	31.2048
ID:123263	3136.42	24.5212
ID:123287	3137.41	30.3462
ID:123364	3139.49	29.4816
ID:123480	3143.45	32.8748
ID:123565	3145.46	38.8929
ID:123634	3148.28	24.1552
ID:123671	3149.46	31.2455
ID:123750	3152.34	24.5511
ID:123902	3157.13	34.6976
ID:123969	3158.44	29.7137
ID:124172	3165.46	31.3206
ID:124193	3166.27	22.0589
ID:124268	3168.36	24.7045
ID:124479	3177.41	22.4607
ID:124517	3178.43	30.2949
ID:124653	3184.37	24.8007
ID:124735	3187.36	35.6176
ID:124886	3193.38	22.6436
ID:125046	3200.42	35.7742
ID:125263	3205.27	19.6576
ID:125402	3209.41	22.675
ID:125628	3219.53	30.6207
ID:125799	3223.42	39.1264
ID:126364	3242.46	22.9068
ID:126699	3248.53	30.6604
ID:126703	3248.56	25.7275
ID:126739	3249.43	22.7173
ID:126982	3256.53	33.0342
ID:127031	3258.46	22.9148
ID:127106	3260.49	41.6176
ID:127237	3261.5	22.1948
ID:127351	3264.56	25.7517
ID:127354	3264.53	30.6582
ID:127402	3265.43	36.0873
ID:127432	3266.42	22.7481
ID:127443	3266.48	30.0713
ID:127557	3271.02	30.7538
ID:127575	3271.49	30.7045
ID:127603	3272.53	36.6066
ID:127852	3280.56	25.8155
ID:127899	3281.43	36.0914
ID:127938	3282.5	30.09
ID:128140	3287.48	30.9706
ID:128190	3288.52	36.6134
ID:128249	3290.5	24.1434
ID:128329	3292.54	39.421
ID:128435	3295.53	25.4528
ID:128525	3298.45	36.0541
ID:128640	3302.53	30.9081
ID:128650	3302.59	23.2932
ID:128691	3303.5	30.8865
ID:129019	3314.43	20.1405
ID:129131	3318.55	30.992
ID:129985	3334.54	31.0159
ID:130044	3336.51	39.3802
ID:130077	3337.45	22.8134
ID:130108	3338.46	23.5884
ID:130243	3343.57	31.8532
ID:130432	3349.42	35.8938
ID:130482	3350.55	31.0174
ID:130747	3359.58	31.8979
ID:130803	3361.56	24.2435
ID:130855	3363.54	30.2189
ID:130947	3366.56	30.9961
ID:131294	3375.57	31.9169
ID:131364	3378.36	38.9559
ID:131589	3385.55	25.4887
ID:131990	3400.3	42.074
ID:132014	3400.58	31.185
ID:132053	3401.6	25.4711
ID:132057	3401.66	23.4928
ID:132122	3402.62	20.4908
ID:132360	3404.62	25.9403
ID:132383	3405.48	25.9681
ID:132504	3409.62	31.9303
ID:132505	3409.64	33.1746
ID:132686	3416.1	32.0169
ID:132720	3416.59	32.0106
ID:132725	3416.6	36.849
ID:132834	3421.55	25.9941
ID:132950	3425.61	31.2703
ID:132980	3426.31	27.6993
ID:133168	3432.59	32.0468
ID:133238	3435.75	19.9445
ID:133430	3441.61	31.385
ID:133444	3441.61	35.0386
ID:133847	3457.6	38.4988
ID:133849	3457.61	31.4939
ID:133855	3457.6	35.8753
ID:134470	3473.6	31.4764
ID:134635	3478.43	41.7414
ID:134919	3489.59	31.5266
ID:135166	3501.6	31.9315
ID:135412	3510.6	40.2441
ID:135676	3520.61	30.7976
ID:135817	3524.75	32.3721
ID:135984	3530.64	26.129
ID:136311	3543.61	30.0872
ID:136403	3546.67	26.2234
ID:136593	3553.64	31.1931
ID:136697	3556.59	23.9547
ID:136789	3559.71	26.5191
ID:136790	3559.71	24.9213
ID:137489	3582.7	19.465
ID:137920	3583.63	26.3039
ID:137922	3583.64	41.4711
ID:138036	3589.68	25.0338
ID:138067	3590.7	29.0044
ID:138143	3593.47	20.1962
ID:138279	3596.7	21.4925
ID:138709	3603.68	32.4085
ID:138875	3609.47	20.2003
ID:139064	3616.72	33.188
ID:139113	3617.74	27.0135
ID:139142	3618.67	31.8601
ID:139240	3619.66	31.8087
ID:139586	3633.69	33.2738
ID:139589	3633.74	27.0567
ID:139630	3634.7	32.2229
ID:139649	3635.66	31.7933
ID:139871	3646.43	21.8773
ID:140112	3657.66	40.7109
ID:140401	3669.67	24.1684
ID:140570	3677.77	24.4986
ID:140672	3681.72	32.0178
ID:140777	3685.74	32.4954
ID:140780	3685.83	22.1963
ID:140803	3686.73	32.5079
ID:141007	3696.76	26.9428
ID:141019	3697.56	23.7039
ID:141046	3698.74	32.1155
ID:141109	3701.74	32.4441
ID:141129	3702.71	32.4894
ID:141168	3703.72	22.5153
ID:141243	3706.72	22.0247
ID:141672	3718.72	32.4816
ID:141707	3719.73	22.4987
ID:141804	3722.72	22.0386
ID:142080	3734.72	32.4972
ID:142141	3737.66	37.205
ID:142171	3738.72	24.7648
ID:142321	3745.66	26.6882
ID:142457	3754.69	37.133
ID:143106	3765.45	42.5666
ID:143341	3774.79	33.0984
ID:143344	3774.81	28.2277
ID:143379	3775.75	25.5851
ID:143652	3788.82	25.1861
ID:143947	3801.77	33.4628
ID:144314	3816.75	21.9633
ID:144344	3817.79	33.5359
ID:144635	3831.81	28.4845
ID:144826	3839.81	19.703
ID:145238	3858.84	25.8539
ID:145456	3870.81	33.4912
ID:145479	3871.79	27.5694
ID:145793	3886.83	33.5376
ID:145889	3891.75	24.5286
ID:146339	3913.69	30.8287
ID:146624	3927.82	33.5971
ID:146717	3932.86	25.9339
ID:146936	3943.83	33.6285
ID:146964	3944.71	24.5544
ID:147000	3945.91	22.0304
ID:147018	3946.78	22.0155
ID:147376	3959.68	19.9025
ID:147541	3968.6	21.0938
ID:147703	3975.7	19.9258
ID:147861	3984.65	21.2579
ID:148086	3986.65	20.6016
ID:148557	4002.62	20.6566
ID:148640	4005.81	33.0592
ID:148910	4016	28.0742
ID:149030	4021.81	33.0108
ID:149061	4022.82	33.066
ID:149125	4024.86	33.2617
ID:149142	4025.6	20.784
ID:149497	4041.61	20.8252
ID:149624	4043.64	20.3849
ID:149760	4044.91	26.367
ID:149872	4047.91	25.4544
ID:150139	4059.65	20.4488
ID:150441	4062.8	33.1373
ID:150536	4066.85	31.2118
ID:150781	4078.81	33.1371
ID:150861	4081.85	24.575
ID:150926	4083.8	31.2557
ID:151244	4097.87	24.6106
ID:151353	4100.96	28.7803
ID:151714	4113.83	24.6415
ID:152570	4153.91	33.548
ID:152744	4160.92	25.8191
ID:152967	4169.93	33.5832
ID:153288	4185.91	33.5804
ID:153662	4190.91	33.5792
ID:153832	4196.75	20.8378
ID:154329	4217.98	26.053
ID:154586	4229	29.1685
ID:154757	4235.96	28.7203
ID:155132	4251.98	28.7652
ID:155821	4278.97	23.339
ID:156031	4289.04	26.0444
ID:156081	4289.93	28.7838
ID:156445	4305.94	28.8296
ID:157533	4339.95	25.7064
ID:157676	4345.89	33.5873
ID:157882	4352.86	20.1681
ID:158341	4368.9	20.2129
ID:158575	4379.03	26.0959
ID:159259	4404.84	20.6659
ID:159396	4409.89	20.0009
ID:159511	4414.02	29.1349
ID:159651	4418.99	25.7448
ID:159693	4420.88	20.7329
ID:159827	4425.92	20.0449
ID:160089	4436.08	26.3177
ID:160189	4438.97	32.7575
ID:160919	4467.96	29.12
ID:162256	4522.11	26.2653
ID:162644	4538.09	26.2754
ID:162665	4539.03	26.252
ID:164911	4630	29.3764
ID:165400	4654.08	25.8339
ID:165737	4670.15	25.8582
ID:165781	4671.82	23.2778
ID:167786	4771.07	20.1987
ID:168314	4799.96	23.8078
ID:168863	4830.27	26.6862
ID:169150	4846.29	26.7127
ID:169164	4847.12	26.7363
ID:169424	4863.16	26.739
ID:171417	4999.99	24.3392
ID:171644	5027.08	26.5658
ID:171905	5043.13	26.6011
ID:173077	5213.09	22.4341
ID:173179	5228.26	26.9981
ID:174972	5510.36	27.0784
ID:175073	5526.4	27.2974
ID:175343	5574.25	23.2009
ID:177773	6186.12	24.8315
ID:177848	6211.74	20.2851
ID:177971	6236.91	21.066
ID:179326	6782.85	26.577
ID:181018	7906.95	19.5282
ID:181861	8176.07	19.4658
ID:182747	8289.34	19.4786
ID:184058	8837.41	21.0634
ID:184099	8853.77	21.097
ID:184240	8933.67	22.5762
ID:185221	9866.54	20.8686
ID:185250	9882.8	20.8377
ID:186673	11016.1	21.3646
ID:187114	11358.8	19.4765
ID:188895	11967.5	20.4687
ID:190536	14112.4	22.0221
