# Supplementary material for: Addressing the Challenge of Defining Valid Proteomic Biomarkers and Classifiers
Source: BMC Bioinformatics. 2010 Dec 10;11:594. doi: 10.1186/1471-2105-11-594 (PMC3017845; doi:10.1186/1471-2105-11-594)
Supplement: Additional file 3 — Training set data file for the CD-DN study. The pivot table CE-MS-DN-CN-train.xls contains the amplitudes of each peptide in the 60 DN (labelled as DN...) and 60 CD (labelled as CN...) used for defining the biomarkers and training the classifiers for different Ntrain. [file 1471-2105-11-594-S3.XLS]

## Sheet: DN
Markers	DN_1	DN_2	DN_3	DN_4	DN_5	DN_6	DN_7	DN_8	DN_9	DN_10	DN_11	DN_12	DN_13	DN_14	DN_15	DN_16	DN_17	DN_18	DN_19	DN_20	DN_21	DN_22	DN_23	DN_24	DN_25	DN_26	DN_27	DN_28	DN_29	DN_30	DN_31	DN_32	DN_33	DN_34	DN_35	DN_36	DN_37	DN_38	DN_39	DN_40	DN_41	DN_42	DN_43	DN_44	DN_45	DN_46	DN_47	DN_48	DN_49
ID:1495	120.562	0	0	0	0	25.2626	0	0	0	0	0	0	42.7437	0	0	0	25.6774	23.7058	18.768	0	0	49.8865	10.0963	0	0	78.4338	117.038	125.791	10.3007	0	0	0	0	38.9182	15.4167	0	0	0	0	0	0	9.2693	47.0728	47.6771	203.648	0	0	0	0
ID:2505	0	110.168	48.2281	330.961	0	23.7336	0	153.074	0	155.824	140.349	0	0	259.397	225.501	156.563	0	40.4231	89.4079	0	0	219.05	0	0	92.9778	182.883	153.423	96.2866	64.3559	178.724	220.495	0	290.504	219.876	19.0494	0	0	0	0	0	0	0	0	0	0	0	65.889	163.729	265.989
ID:2898	85.0149	84.7271	0	0	0	244.165	0	156.046	0	0	0	45.6636	59.5079	0	0	0	33.2716	18.7032	14.3539	147.283	0	133.749	0	0	0	0	0	0	130.633	0	124.129	0	0	0	76.5962	0	0	0	0	0	0	0	0	31.6597	0	0	0	99.5405	0
ID:3052	40.4246	288.767	0	0	161.86	0	0	83.2483	253.708	117.83	339.944	0	0	135.128	172.476	121.945	76.4865	88.3376	95.5716	0	0	203.986	0	210.672	54.5402	230.698	101.137	120.882	37.4109	110.482	0	138.289	158.938	0	42.5288	0	0	0	334.054	0	0	63.2732	0	76.0967	0	0	79.2756	74.8399	57.0871
ID:3508	164.06	0	0	625.852	0	191.409	0	18.2811	0	0	0	0	326.46	12.0194	0	0	6.1098	193.82	41.5273	0	0	358.326	0	0	0	178.512	0	258.477	27.5878	40.9072	0	148.101	0	387.719	130.134	0	0	0	0	0	0	168.313	535.995	62.7568	791.161	0	24.0237	250.619	15.6589
ID:3608	114.316	205.547	0	243.376	0	0	428.99	79.8737	0	0	100.692	0	0	0	255.538	388.59	135.391	0	18.0097	0	0	109.118	0	304.405	0	0	0	0	72.8629	0	95.1245	0	654.922	0	0	0	0	0	665.605	0	0	0	0	151.628	2222.67	0	0	0	0
ID:3806	1527.93	442.894	367.051	695.987	0	2351.83	811.213	661.4	0	923.355	495.702	853.69	383.07	573.842	1193.94	211.779	382.119	1302.92	272.258	390.964	859.094	1483.21	218.983	0	867.333	774.007	1356.74	1579	2125.76	1484.96	749.968	86.9413	0	542.703	748.197	3020.03	213.931	1343.07	442.02	662.177	0	766.869	1096.33	610.669	4393.97	900.798	117.98	86.2139	505.083
ID:4356	410.551	0	396.48	0	0	180.978	709.794	595.08	0	0	0	155.398	795.873	597.613	336.455	0	88.4616	403.024	240.461	0	0	349.278	0	0	908.794	252.9	0	0	81.0719	432.773	575.35	0	1984.58	863.802	265.429	294.931	12.0725	308.846	0	575.996	0	645.093	0	319.83	2513.23	0	315.808	0	168.437
ID:4976	294.512	289.375	152.202	1239.89	948.113	178.633	425.738	155.266	213.16	0	1729.58	0	411.832	264.937	190.036	1566.18	1248	168.631	769.118	0	0	372.897	287.159	966.5	46.989	1657.39	334.962	192.8	321.803	315.394	628.339	243.065	3780.13	511.146	562.178	317.071	23.9264	516.657	654.81	0	283.62	724.949	1472.68	1119.9	21685.8	2292.73	502.813	494.943	413.703
ID:5661	292.72	0	185.426	161.917	0	2718.85	756.621	560.409	0	1374.51	339.327	648.442	2301.78	331.42	3176.52	365.22	1514.75	1532.18	1419.23	234.988	0	5263.13	295.581	201.033	0	6287.03	1966.72	5043.13	2394.49	7485.52	0	0	228.265	8077.47	1743.9	282.811	1807.95	4023.32	0	5509.08	757.09	1556.22	3675.73	0	9665.16	542.526	280.747	91.1126	1471.18
ID:5675	0	238.7	0	0	0	312.07	0	0	0	72.4716	0	0	222.093	0	17.7756	0	42.5948	355.286	43.3974	0	0	0	0	0	0	547.566	0	207.223	22.212	30.1466	0	0	261.975	241.51	672.221	0	0	175.22	0	0	0	0	0	0	2477.66	0	21.671	75.4437	498.22
ID:5913	404.341	6563.73	227.681	0	6202.31	562.844	8331.3	0	6460.79	1968.48	6111.64	573.125	272.371	0	251.046	0	0	603.079	5187.42	0	0	299.05	2803.48	0	0	4681.89	640.741	2500.59	164.083	200.324	0	0	9015.4	0	66.119	394.072	10386.9	0	6682.71	3410.74	973.334	3706.28	296.709	135.38	68681	0	0	5933.42	54.7419
ID:6094	114.516	0	0	1355.77	0	119.274	0	383.205	0	0	861.574	0	185.508	76.4118	0	759.806	0	138.339	65.1012	464.782	390.051	514.884	0	319.694	78.004	0	0	0	0	29.3719	0	311.62	620.105	0	0	0	0	0	0	0	0	257.966	0	0	183.429	171.72	11.6847	457.572	0
ID:6498	161.672	0	208.338	415.171	0	0	0	322.457	0	235.748	0	0	0	0	0	626.522	67.8736	54.2243	63.2362	0	0	302.964	0	237.235	0	276.748	67.5131	292.576	37.4917	0	0	119.511	331.418	0	0	161.254	0	0	0	0	0	133.185	0	72.7312	0	0	0	449.274	0
ID:6838	21.9405	1071.62	0	0	469.773	0	697.751	0	0	0	0	0	0	0	5225.17	206.618	76.4192	24.636	230.365	40.9678	224.11	0	0	0	51.0017	271.025	0	0	0	0	0	45.8414	2881.34	0	0	0	0	0	1205.1	0	0	0	0	0	4691.81	352.446	21.5137	0	0
ID:7094	223.799	0	269.768	582.941	0	0	378.931	502.005	305.784	0	859.449	64.153	0	46.385	0	1637.11	0	36.7026	83.8154	0	0	353.353	0	471.339	79.6168	0	0	188.668	151.522	0	813.796	253.764	850.76	319.854	0	274.352	0	0	0	0	0	0	417.202	0	0	732.109	145.465	1395.05	201.71
ID:7953	0	80.4698	68.6374	0	0	0	214.412	141.723	0	0	47.9052	0	161.194	118.071	0	101.255	17.8156	0	22.4621	0	121.709	133.131	0	131.789	162.897	0	0	0	191.969	104.563	0	0	0	65.3269	0	218.939	0	0	0	0	0	27.4269	0	0	0	0	0	0	0
ID:7954	26.4086	0	0	0	0	0	0	0	0	119.35	0	0	91.0948	0	217.76	0	0	0	0	72.8576	0	285.727	0	0	0	197.976	0	0	69.868	90.8988	0	30.0515	157.146	317.171	0	0	0	431.63	0	0	0	75.8545	72.4884	145.327	808.296	0	0	0	202.741
ID:8342	280.265	0	609.356	2241.81	0	300.234	1093.91	0	426.363	241.916	3986.97	895.576	715.631	555.721	673.866	4733.19	131.304	815.149	521.176	661.109	1119.59	860.424	120.037	1960.15	706.452	2771.89	997.646	374.196	424.537	671.082	255.045	1857.4	1259.16	2464.05	443.806	825.739	0	206.154	0	0	0	3397.34	1282.04	206.033	3107.23	2911.94	578.206	2337.93	621.268
ID:8390	0	175.295	0	0	0	67.7292	0	78.0481	0	0	0	0	0	0	0	0	0	146.584	88.8852	0	0	0	0	0	74.6844	353.821	0	0	0	27.8121	63.725	0	542.945	0	83.5736	0	0	297.71	197.02	0	0	0	0	0	597.877	916.568	71.7028	363.885	0
ID:8695	926.199	79.0954	0	2139.03	0	2777.9	2910.2	607.482	497.561	0	613.562	750.234	2566.17	284.457	0	506.716	0	1638.32	0	0	491.895	5713.06	0	456.7	598.656	0	362.845	0	0	5584.92	830.018	273.195	194.336	9195.29	1493.8	0	12.5193	0	0	0	1287.09	1907.22	0	873.376	4421.44	654.58	0	235.969	1739.85
ID:9288	128.21	0	82.6828	455.956	0	93.9035	0	151.766	0	393.127	245.686	71.7625	0	38.121	0	0	282.772	208.099	51.9718	0	0	291.128	0	146.059	0	554.149	0	670.009	214.323	0	594.583	56.3047	0	0	137.443	487.453	0	354.615	0	1585.64	0	426.022	0	499.216	0	140.356	23.4838	258.384	78.6229
ID:9930	98.2716	103.679	68.7359	222.714	0	0	0	273.443	75.7632	110.938	566.402	0	0	96.7398	0	344.548	0	0	35.4839	0	0	0	0	379.026	123.858	0	0	0	73.468	0	355.345	99.9035	364.335	0	0	0	0	0	725.438	0	0	107.788	0	0	0	0	129.915	315.161	0
ID:10088	73.0342	350.535	0	478.643	0	78.353	0	232.58	0	0	175.135	0	0	0	0	283.304	267.183	108.625	106.439	0	0	181.186	0	0	235.809	706.207	0	0	58.2602	38.5166	197.091	75.7637	462.941	0	84.9912	0	0	0	363.382	0	0	0	178.956	103.639	0	823.437	261.397	831.186	128.546
ID:10745	376.19	0	20.9276	703.139	0	166.718	0	1016.75	0	0	1303.38	0	355.077	337.336	0	1013.14	231.782	0	265.352	788.586	0	1183.06	0	472.135	649.721	167.444	488.019	182.014	0	853.004	1111.18	601.398	1708.55	0	145.174	0	25.8941	0	24.3576	0	0	249.957	155.403	675.915	345.463	577.891	735.352	1763.06	159.196
ID:10866	233.861	0	0	0	0	0	21570.5	0	783.105	1157.5	3572.86	1303.87	0	0	263.883	0	0	0	278.701	0	0	257.145	2272.5	1425.86	0	1354.18	1448.95	1022.83	0	0	0	14.5492	0	0	858.307	83.3601	1011.15	0	0	22968.5	7125.21	0	0	551.468	0	0	817.921	707.517	354.048
ID:11249	272.979	0	0	0	0	58.408	0	693.391	0	39.5242	155.674	0	225.064	123.233	0	0	46.5133	0	95.4819	0	0	539.916	0	0	0	0	430.915	166.831	0	0	246.595	173.055	1081.82	0	0	0	26.1033	0	0	0	0	51.0289	0	0	86.3738	0	138.993	832.449	0
ID:11413	0	781.282	0	4661.48	0	0	0	93.3922	280.033	236.796	0	0	287.643	539.72	0	534.306	0	0	24.4194	221.491	483.287	309.808	0	232.973	0	0	0	0	0	0	0	232.737	0	0	271.01	0	0	0	536.259	0	0	64.2258	0	0	0	0	54.6942	886.231	0
ID:11483	0	43.1126	0	82.3074	0	0	0	0	0	0	691.375	0	1393.62	0	0	0	605.029	0	0	0	0	0	0	1136.01	0	580.867	0	0	0	0	0	0	4724.32	0	0	0	57.4633	12038.2	0	0	465.822	185.152	582.011	2149.34	6644.71	477.057	211.805	0	0
ID:11705	112.221	805.786	0	569.138	0	139.258	632.736	114.268	0	0	0	211.118	315.39	110.014	534.621	239.171	315.723	0	28.2083	229.887	251.624	344.808	0	168.738	190.037	522.766	162.928	0	263.586	189.877	0	0	168.103	0	67.3595	251.795	26.8162	534.807	712.444	0	0	110.096	0	385.672	0	482.85	0	84.7284	252.04
ID:11982	174.698	0	236.509	125.436	567.924	147.911	321.369	1172.05	133.993	143.866	1019.96	286.522	196.259	0	192.592	1189.73	68.0065	325.874	162.807	0	207.534	408.89	52.9255	581.308	174.209	0	890.424	289.364	161.62	305.749	0	736.282	363.726	0	0	393.896	0	0	0	0	0	1266.62	581.994	79.4656	0	691.924	187.198	386.011	188.174
ID:11989	210.043	331.266	201.915	599.867	0	0	306.005	1098.93	0	0	984.477	0	141.953	226.702	0	892.434	284.283	0	30.66	1049.01	803.283	215.846	0	507.01	753.257	0	0	0	382.237	0	404.732	77.5445	750.755	262.553	0	84.7148	0	367.619	311.516	0	0	0	212.399	211.479	0	452.214	86.5339	1047.51	0
ID:11991	47.9134	0	21.4386	0	0	0	0	0	0	130.585	0	49.1442	218.442	9.9102	0	0	332.814	0	38.8911	0	0	293.636	0	0	0	125.278	359.884	245.172	111.247	118.557	17.4337	0	0	0	29.6373	0	0	0	0	0	0	0	0	237.063	0	0	49.263	0	0
ID:12380	0	0	0	0	0	0	459.896	333.562	0	0	35.1	0	0	0	0	0	328.495	39.669	124.231	292.632	890.407	0	0	88.8692	521.053	194.184	0	0	0	247.782	0	0	511.901	0	0	0	0	1259.52	0	0	0	207.413	149.856	103.941	0	121.254	0	257.45	338.657
ID:12434	103.047	0	0	205.775	0	293.671	0	0	0	0	226.341	90.0485	0	243.247	0	244.226	0	0	0	383.421	0	294.822	0	260.564	0	0	322.343	0	553.139	234.041	0	0	0	0	57.569	322.462	0	0	0	0	0	0	0	149.77	0	230.449	70.269	0	0
ID:12917	133.243	0	33.8305	0	0	62.6949	0	174.131	0	0	0	0	148.415	6.5081	0	0	206.271	0	54.0162	167.258	132.351	91.1476	0	0	51.4088	164.368	0	360.619	0	29.4882	64.8938	69.6114	286.776	0	50.4587	0	0	0	0	0	0	0	0	0	0	0	129.701	359.921	0
ID:13188	5083.68	1939.25	1825.65	4925.51	814.649	13509.4	5327.29	3738.7	682.703	7021.09	0	3803.94	6337.95	3287.23	2743.58	5453.11	5842.78	3683.66	1101.64	9867.72	10586	10616.1	3518.79	5085.33	6666.05	8608.58	10487	8402.07	18466.3	19337.9	5221.18	549.559	1811.77	3292.66	5010.12	6787.53	3916.05	32922.2	1776.89	8614.64	3684.64	3620.82	0	8494.31	16617.6	4516.11	1202.1	1741.74	5675.79
ID:13321	1637.19	0	320.246	3066.17	1060.55	1778.39	1396.55	4057.97	178.729	828.684	4849.09	285.901	1880.66	1576.18	1050.45	2987.98	796.105	108.951	1421.15	2943.08	4192.61	4222.06	0	1918.45	2859.67	1649.88	3983.66	3710.08	212.672	4623.42	4385.79	2536.88	8122.3	3022.41	1263.81	538.289	490.23	5086.88	730.255	2749.62	0	921.693	905.663	2415.09	1653.63	2244.9	3193.06	5725.48	1998.53
ID:13342	231.659	1675.41	0	349.28	849.14	2953.26	0	687.567	723.683	1035.35	633.104	390.145	754.752	292.503	900.238	746.979	506.042	4208.76	909.339	0	0	749.574	308.875	403.096	1402.01	5367.39	427.393	2153.1	326.826	1869.39	780.829	815.511	6104.12	2421.83	2299.24	106.503	529.423	7067.85	1762.17	0	0	470.127	1105.68	0	5684.43	4991.19	415.014	1389.33	2277.16
ID:13429	52.5196	439.834	0	0	198.532	0	0	0	0	201.084	421.971	0	0	0	100.249	612.831	813.633	264.485	599.337	0	0	0	0	336.339	0	212.77	428.562	267.38	244.146	0	0	157.177	1844.24	0	183.804	146.809	0	0	650.96	0	0	0	0	138.971	856.553	539.55	0	0	0
ID:13711	30.2649	155.91	0	0	0	0	0	0	0	0	0	0	117.045	212.998	470.202	0	169.981	0	39.1524	0	221.275	77.8885	155.385	0	0	495.393	0	0	184.474	0	0	0	49.0712	248.122	298.3	0	0	0	54.3545	0	0	70.3076	0	54.8696	91.5556	159.556	0	0	0
ID:13889	25.7539	854.546	0	0	1404.82	45.4794	1470.06	0	0	103.451	519.373	0	0	0	197.068	0	209.729	1599.08	527.455	748.284	0	95.0663	150.703	0	68.2199	646.236	472.035	1003.42	160.531	365.205	0	0	1259.32	0	594.606	0	959.29	382.225	0	259.069	0	81.4674	0	175.382	0	0	131.453	68.0137	3073.37
ID:14047	0	574.138	0	0	0	290.539	0	60.6622	0	356.19	37.6304	0	0	0	0	0	0	310.061	193.295	0	0	0	83.4584	0	108.608	1742.71	0	0	0	0	0	60.2987	995.639	0	0	0	0	0	0	0	0	0	0	0	530.546	566.043	0	251.738	157.09
ID:14071	740.43	0	361.643	73.2613	0	673.691	985.108	1333.6	409.942	1215.26	0	709.821	689.043	0	0	0	329.03	1566.38	529.074	298.964	0	1439.32	406.979	839.087	450.107	14753.4	3740.41	1728.84	1167.03	2120.87	0	701.035	472.914	1853.68	360.565	0	0	1209.94	0	0	0	3911.97	2097.2	961.409	11187.8	922.065	245.332	291.577	0
ID:14478	81.2538	0	91.5378	0	270.791	267.673	0	0	0	0	0	620.414	0	296.286	8078.05	53.8456	0	115.387	0	76.2677	0	528.08	0	90.1499	578.792	0	0	649.823	146.029	557.229	0	0	0	817.983	187.88	0	0	0	0	1462.74	0	0	0	0	4957.51	0	231.352	965.719	337.927
ID:14763	0	324.318	0	0	305.951	0	0	41.8932	0	90.3178	0	422.856	282.76	0	68.4528	0	321.264	439.199	90.863	3311.07	3301.63	205.942	156.222	0	64.7909	359.82	0	374.062	0	0	0	0	404.942	594.844	0	0	503.871	0	660.736	0	0	0	0	0	1965.65	0	0	43.9488	1453.84
ID:14906	112.826	209.045	0	0	210.766	100.348	724.153	0	0	389.501	0	0	87.8491	0	41.3601	0	44.7755	67.8998	256.87	0	0	63.9147	46.6028	0	272.204	989.572	578.723	601.836	96.8938	79.2015	0	0	270.337	493.56	1353.88	0	256.375	0	67.9188	0	0	0	0	0	1103.75	0	56.4676	450.192	3355.52
ID:14983	0	314.591	76.9796	0	331.224	0	5103.42	0	3300.66	0	88.8619	0	0	0	204.402	140.268	0	2231.11	0	49.347	0	218.533	0	37.2875	170.609	0	0	0	0	0	0	0	0	0	2791.91	0	0	0	363.494	0	0	0	0	359.55	0	269.34	0	18.7311	0
ID:15216	0	631.302	0	546.712	0	0	0	0	0	0	1756.16	0	0	0	128.545	689.842	4585.58	0	1145.21	1772.64	2180.15	0	0	1867.38	0	5290.2	0	0	0	0	0	271.023	9097.74	0	1736.93	0	1704.21	11230.7	915.848	689.452	1149.02	376.979	8258.41	3319.86	12410.1	3065.78	961.062	0	341.141
ID:15593	0	0	0	0	119.211	0	0	69.3225	0	211.827	119.898	0	0	0	2161.63	214.785	160.038	376.754	39.0602	4249.47	5691.8	0	0	0	190.454	0	0	0	44.3433	0	0	0	311.649	0	0	0	55.7807	908.149	0	0	0	55.9603	159.143	0	0	687.54	18.5246	74.8832	0
ID:15776	7809.35	1782.64	3013.5	2886.56	2187.68	12822.6	9712.23	2536.97	8931.69	5157.08	5840.93	4552.72	2409.18	2684.26	2396.52	7199.7	9837.42	0	2548.25	8631	11175.8	5875.17	2492.96	5045.35	5839.59	7239.59	11790.9	8626.03	5581.49	18378.5	3335.36	1777.95	5579.03	4805.95	0	6693.34	2172.05	17645.2	2388.93	0	2716.01	1931.66	3077.06	7049.58	7865.52	2417.62	2240.92	2093.3	5805.36
ID:15800	433.718	0	388.365	830.202	210.219	0	380.601	1091.91	0	1328.65	1469.32	192.6	0	412.648	0	1476.91	528.275	0	127.648	469.696	652.374	505.802	0	1060.34	209.959	680.748	1136.05	2125.61	644.056	408.986	627.144	0	885.898	555.406	0	234.224	0	1381.61	917.116	0	0	406.458	260.554	395.815	402.972	529.631	484.535	1304.31	602.183
ID:15887	178.407	573.378	0	0	0	0	443.437	90.9028	0	893.487	204.437	0	362.727	186.694	1080.6	0	0	0	413.812	0	0	0	0	0	1056.67	499.216	806.714	0	561.37	933.483	530.327	681.69	516.929	426.094	0	201.441	77.1215	0	946.387	0	0	295.519	838.2	0	955.771	478.872	24.6708	24.0717	1674.69
ID:16168	7557.69	2043.01	3180.02	1007.15	2404.07	18432.8	6052.79	5860.42	2451.64	0	7075.14	2158.31	13304.9	2023.99	16186	6986.35	9829.82	9230.55	4222.41	8652.52	11273.3	22641.6	6292.54	4869.63	4095.33	5051.63	102866	32133.4	4601.06	41330.6	4759.1	5224.31	10182.1	7768.73	11418.6	3891.8	6336.44	48685.2	2973.98	34818	1077.29	0	21715.6	35129.4	34880.5	2857.85	3235.93	3060.83	19340.4
ID:16196	0	0	0	0	0	2589.05	6462.99	0	217.59	1482.94	1502.93	944.421	0	0	0	0	0	8747.03	139.364	0	0	0	1317.02	65.9835	0	0	1666.15	0	0	0	0	0	0	0	0	0	3096.47	0	0	0	8647.19	0	0	0	16932.6	0	486.059	397.939	318.97
ID:16854	365.952	0	95.969	0	0	169.867	0	0	0	340.026	0	104.275	405.891	0	63.271	0	843.201	0	100.621	598.365	790.16	614.412	333.817	368.446	0	0	406.592	547.097	0	275.546	221.666	206.365	311.068	460.963	444.382	1380.34	0	3733.26	0	0	0	516.063	734.111	276.487	0	0	45.8377	0	912.458
ID:16915	132.209	0	0	0	0	0	0	897.968	0	272.449	605.289	0	0	0	0	0	0	0	136.3	0	0	370.189	0	456.988	0	0	325.898	0	248.475	212.827	0	234.4	220.185	0	0	0	0	642.435	0	0	0	0	0	64.7201	0	430.81	0	639.845	284.344
ID:16976	2535.88	1739.66	2116.41	2702.35	0	3457.47	4103.94	0	1036.24	5747.8	1804.4	2996.11	1554.31	1824.34	3311.73	3695.62	4914.25	4648.51	538.507	3890.83	4618.31	3229.61	3075.96	1855.26	5986.75	3709.57	6559.5	6628.96	6885.74	5801.63	4239.3	259.051	3348.43	2290.13	5872.7	9093.15	187.181	10995.5	1112.98	8082.09	292.627	859.306	5460.79	2765.07	6269.52	2078.42	270.639	1627.37	5864.35
ID:17055	604.295	291.172	714.914	2096.59	465.231	456.923	1183.82	1319.21	880.64	1778.83	1839.61	389.058	0	497.755	258.281	1422.35	570.386	708.385	217.735	999.804	1115.25	908.354	327.544	1498.18	1047.46	911.415	1069.77	3201.62	591.958	664.862	1365.3	609.859	1393.48	0	333.32	971.586	0	2537.82	1243.11	0	0	608.61	250.282	460.994	919.816	583.711	536.308	1308.65	1240.1
ID:17694	5517.83	645.126	2019.85	0	0	10864.4	16295.8	4420.96	6287.55	6534.6	0	2138.53	0	4167.73	9634.15	1277.45	0	12086.3	120.529	189.401	1742.01	9364.23	6301.19	584.144	8622.03	0	3003.91	23628.1	2976.35	16667.9	5364.93	250.161	0	3429.77	3693.72	3404.73	0	0	1774.18	4492.65	0	519.668	0	0	1426.87	905.527	1021.13	8748.44	8701.05
ID:17830	53.9597	456.217	0	335.149	452.04	75.6291	0	188.987	2666.43	0	0	0	108.178	0	0	0	0	501.091	510.078	532.687	0	0	0	0	0	1414.7	0	0	0	0	81.9337	116.423	1713.08	0	0	0	267.886	2070.45	0	0	0	0	0	64.9451	0	0	0	0	0
ID:17901	0	0	0	628.217	0	0	0	438.219	0	781.816	483.141	0	0	67.9381	0	1152.32	0	0	0	0	247.372	0	0	383.516	0	0	497.756	0	331.541	0	271.269	176.258	248.635	0	0	0	0	0	0	0	0	0	0	105.444	0	433.41	161.537	1010.52	641.372
ID:17968	128.087	885.754	155.56	426.077	1712.59	558.936	395.614	103.26	0	1400.2	0	0	150.356	158.951	2300.98	761.609	1660.07	1148.44	193.644	983.347	1306.74	317.91	0	0	656.449	613.321	1785.23	575.648	306.805	102.638	198.633	0	1442.35	114.253	2272.12	105.675	199.387	0	583.634	0	0	0	0	885.129	0	170.952	368.557	685.895	2710.67
ID:17973	293.329	223.528	265.335	0	0	249.33	145.989	930.08	225.578	0	676.504	0	0	219.561	0	0	68.6035	64.0787	54.508	0	197.807	86.7358	0	655.861	59.8777	0	0	1413.7	0	187.819	250.106	334.913	401.055	0	0	0	0	0	823.677	0	0	179.854	0	186.355	0	0	159.563	0	1159.72
ID:18043	0	948.223	291.873	0	3633.28	3055.4	0	0	0	1274.18	2696.35	0	680.523	0	1125.56	0	0	1479.44	660.119	0	0	0	408.126	1443.38	947.026	13834	2686.01	2054.88	0	0	1863.92	0	29774.1	0	0	0	3201.35	0	0	0	6674.79	4454.51	0	0	25256.5	0	0	0	207.654
ID:18216	0	145.572	0	0	0	246.47	9927.86	191.099	3118.67	1053.23	411.546	201.39	0	0	0	0	0	493.675	112.933	0	0	115.559	0	0	155.131	0	0	696.601	0	452.392	0	314.579	157.234	7685.46	0	0	0	0	153.908	0	0	0	0	0	2400.86	0	109.753	57.1615	332.379
ID:18300	0	259.972	0	0	236.786	0	0	0	0	158.072	249.198	0	0	0	0	504.125	0	0	39.4906	60.1332	856.419	0	0	0	277.359	122.759	78.22	0	318.551	0	0	105.561	113.014	0	0	0	0	0	101.236	0	0	0	0	0	794.086	367.067	70.4442	0	0
ID:18587	2465.24	0	255.566	0	298.616	0	0	1893.54	0	1173.45	95.427	0	0	0	0	79.1642	0	0	395.139	1962.93	0	0	1381.35	76.5762	110.092	0	2675.72	0	133.664	0	0	0	250.013	147.599	187.393	603.086	0	0	0	0	0	0	0	0	399.252	0	35.8049	0	993.377
ID:18604	0	0	881.183	394.02	0	0	0	759.142	0	888.617	871.933	1126.45	0	771.905	0	342.276	577.283	0	0	0	0	0	572.234	920.903	0	0	2424.07	2105.25	0	0	352.407	220.873	0	218.715	0	0	0	759.706	0	0	0	0	0	0	0	0	0	1343.38	0
ID:18650	343.561	0	0	2698	0	0	14537.5	0	5653.91	9835.05	0	2952.21	0	0	0	0	0	9537.14	814.547	0	0	0	0	0	1110.15	0	17568.4	43.9902	28.5465	0	0	7312.2	2590.7	0	0	0	67.8913	0	0	0	3038.98	4578.91	0	0	0	0	0	0	0
ID:18833	417.731	313.181	314.806	867.455	210.089	384.188	620.507	0	0	1227.54	633.115	705.815	0	379.302	0	643.438	744.293	340.404	355.108	622.063	472.347	597.947	181.657	421.966	379.52	901.198	1326.17	1683.82	0	659.202	292.663	369.535	784.023	770.713	652.397	502.811	790.075	0	256.296	539.36	0	0	1362.34	868.35	156.821	450.701	182.024	376.654	722.825
ID:18939	0	0	0	104.157	0	112.909	424.859	28.3798	0	340.07	0	0	0	0	0	243.13	254.024	0	0	225.446	524.062	328.555	0	0	206.893	0	493.24	324.699	163.733	177.955	127.865	0	215.415	0	81.3585	0	0	1908.8	0	0	0	0	211.925	0	0	0	0	310.886	0
ID:18943	4995.56	1954.6	1579.03	1100.52	2915.42	3298.8	19944.1	4107.08	6683.51	5437.86	797.004	4713.9	0	5129.01	4086.12	1738.67	722.702	14043.7	591.065	813.74	1118.67	5591.87	2188.11	0	9623.61	528.111	4008.34	8251.58	5031.22	15607.7	6708.75	204.729	634.866	4781.07	3057.78	4247.33	125.355	0	2847.97	5709.12	0	409.741	0	0	0	1021.62	908.885	5204.3	7340.78
ID:19046	0	1280.6	0	0	3665.68	56.341	6649.7	0	521.73	0	0	109.074	346.818	0	0	0	614.995	266.596	773.747	0	0	0	0	922.012	0	3249.05	0	0	0	0	0	0	68.0524	0	0	0	602.257	0	2061.35	0	0	0	0	108.352	10442	122.052	525.199	0	602.016
ID:19597	402.817	721.366	335.454	780.997	0	0	1928.79	1055.55	0	1426.9	1404.79	406.367	0	347.127	0	1106.1	395.346	0	154.404	1102.25	220.667	0	0	1150.06	731.311	195.272	745.113	1465.56	549.593	260.64	832.356	0	1233.4	0	0	0	0	902.178	957.907	0	0	665.398	0	270.521	0	637.532	684.287	944.767	415.848
ID:19648	579.774	0	200.877	0	0	0	348.69	108.233	444.169	352.564	0	228.792	296.221	0	0	0	740.011	0	89.4821	0	0	296.448	228.852	168.442	111.486	0	475.692	1859.41	651.229	0	0	150.533	0	0	0	174.851	0	0	0	0	0	255.694	300.046	967.109	0	0	104.236	124.339	718.837
ID:19655	409.049	424.533	0	0	395.301	0	0	341.694	0	0	613.143	333.693	0	228.185	554.591	589.84	967.977	0	221.924	753.594	1088.03	168.335	0	726.988	492.715	0	0	0	303.959	0	0	0	984.858	0	0	0	0	3263.83	755.085	0	0	292.339	470.017	0	0	584.298	0	91.812	0
ID:19773	1213.04	0	1625.96	2163.53	0	0	0	1607.31	0	5248.23	1646.19	2581.86	0	1431.07	0	1669.55	2640.88	3335.62	736.972	0	0	1598.27	0	2182.56	0	1897.52	10291.7	7950.97	1449.86	1000.43	1043.61	121.597	1486.06	2754.71	3078.31	2130.72	5592.94	9508.23	0	7858.25	0	1283.95	2435.99	2255.18	1278.5	1143.24	663.127	1516.77	2926.11
ID:19791	0	0	0	0	669.835	0	0	0	0	446.163	72.6428	0	0	36.4007	0	0	85.939	1607.12	138.669	0	0	204.508	0	0	54.2004	0	0	1131.97	0	0	51.5433	0	0	0	0	0	120.925	861.885	0	0	0	0	0	0	0	97.2314	212.684	564.484	537.916
ID:19828	319.236	68.6413	0	57.2152	0	286.615	228.419	43.8948	0	1144.4	0	502.89	0	204.55	0	178.078	764.016	235.827	106.913	0	0	592.084	197.815	0	344.644	224.532	982.252	1014.35	543.991	791.687	162.662	0	358.469	0	319.874	388.907	483.899	0	0	0	0	0	274.501	0	0	0	113.776	375.656	178.598
ID:19871	895.342	0	217.837	0	0	346.518	0	0	0	2008	0	218.898	539.107	20.0488	0	0	1100.71	704.413	193.303	0	0	2122.62	0	0	0	575.232	7479.35	3273.66	87.3059	185.241	336.913	0	749.22	164.314	673.218	0	1117.66	7211.7	0	0	0	0	0	2258.07	2222.61	0	0	68.4808	2376.26
ID:19930	0	0	0	0	0	359.888	14607.4	1948.37	24448.4	0	3887.95	158.67	0	92.594	0	0	0	802.907	0	0	0	0	0	273.363	0	1919.59	216.342	0	0	0	0	0	229.09	1159.39	933.906	0	832.709	0	0	0	0	184.331	0	0	1094.12	0	0	5601.89	0
ID:20072	97.1789	0	0	614.422	0	0	0	419.184	0	0	0	0	169.178	79.4205	0	117.666	512.148	0	163.025	436.181	0	80.6041	419.608	0	838.215	342.889	0	0	118.161	589.077	0	0	313.799	0	0	0	152.285	4015.06	0	0	0	0	0	0	0	0	285.439	1093.83	0
ID:20118	0	240.881	0	100.449	476.554	142.56	0	268.705	0	0	0	0	0	532.649	0	227.614	330.135	96.1809	122.522	146.312	189.216	185.034	0	195.047	328.656	143.754	0	0	81.5836	263.271	0	0	296.371	0	0	0	150.117	0	209.451	0	0	0	0	0	0	524.498	257.263	0	0
ID:20334	0	0	0	0	160.54	0	0	0	0	269.556	207.497	0	343.254	133.046	0	0	0	0	156.003	0	0	0	0	0	0	0	0	732.928	0	0	22.1131	0	0	3638.56	683.673	0	63.0908	0	0	1512.9	0	0	0	30.4824	0	0	184.577	0	672.634
ID:20457	0	68.0306	0	272.492	0	0	0	360.161	0	0	335.11	0	0	0	0	520.024	230.202	0	69.4614	0	0	0	0	307.278	251.453	657.87	0	0	0	0	94.1793	275.833	0	0	0	0	0	0	497.873	0	0	0	0	154.69	0	72.4884	154.389	314.527	503.802
ID:20667	0	243.126	0	0	0	483.766	0	0	0	970.942	0	0	0	0	0	0	0	6544.85	119.819	0	0	0	0	0	0	123.457	578.445	309.802	578.573	0	0	0	230.804	0	856.69	0	321.652	132.692	0	855.238	0	0	0	0	0	0	0	0	2876.03
ID:20690	0	0	1956.04	2742.35	0	1121.72	7722.38	1032.81	1848.95	3059.74	1619.94	2335.69	0	715.647	0	2109.65	0	736.591	740.533	1163.97	1793.45	0	1965.68	1494.85	991.268	0	0	11172	3847.08	9733.14	1617.01	1405.47	1733.07	0	0	2083.35	0	8827.47	0	480.494	0	1447.4	3901.15	0	11658.1	1614.51	1132.09	1176.54	3261.84
ID:20700	161.394	229.65	0	0	533.688	63.7595	0	57.6849	0	302.519	115.502	0	0	0	0	136.78	0	0	0	73.799	504.484	0	0	142.861	770.035	0	317.985	0	425.774	60.4531	0	0	1453.61	0	0	220.315	0	1736.74	0	0	0	0	91.7614	0	2341.98	175.889	0	65.6191	99.7743
ID:20705	0	156.737	0	0	0	0	4107.59	0	425.863	0	391.603	0	550.249	0	0	295.213	1613.8	283.188	0	58.0565	837.913	0	276.995	139.078	0	0	0	0	0	0	0	0	0	0	0	0	0	0	1029.7	0	0	155.908	0	205.822	0	480.258	0	0	0
ID:20749	0	294.266	0	0	0	463.668	0	0	0	0	0	219.128	0	248.655	3516.11	0	0	0	448.438	0	0	99.9028	0	0	591.232	1043.96	131.643	1156.48	300.458	384.514	0	0	0	0	193.816	466.938	0	0	0	0	0	0	712.537	0	0	0	165.041	90.7161	1152.65
ID:20795	252.324	0	70.9552	0	0	0	496.779	886.145	0	678.281	683.372	0	0	0	0	747.556	176.951	0	49.8404	388.614	490.196	53.8265	0	251.698	257.992	0	446.129	1013.73	701.796	259.979	108.307	532.186	502.56	0	0	0	0	1178.73	0	0	0	322.199	0	236.145	0	120.799	186.801	865.468	516.458
ID:20862	52.7457	0	0	0	0	434.135	0	0	0	565.346	0	0	0	220.648	1150.02	0	210.76	0	144.682	0	0	104.819	0	0	0	0	1202.37	0	0	0	0	0	0	608.501	679.774	0	0	0	0	0	0	0	0	39.692	1597.08	0	54.873	32.5065	1046.91
ID:21147	148.092	1731.45	284.401	649	655.752	0	368.303	901.323	126.202	0	1155.41	0	0	269.481	0	807.86	990.239	0	205.379	982.432	652.063	0	246.036	524.274	1658.64	0	0	403.558	471.294	114.825	1390.85	123.317	654.362	0	0	165.895	0	826.757	1331.18	0	0	0	118.574	360.486	0	577.841	387.122	919.772	912.219
ID:21276	587.692	0	71.8713	0	0	755.691	963.59	920.459	0	411.42	1253.29	93.3324	0	272.507	0	988.591	319.195	0	660.786	1086.26	1303.56	706.159	159.325	380.267	833.542	478.401	2449.7	1108.74	0	2782.65	1113.58	928.796	2046.42	403.432	0	0	412.433	2552.52	0	1061.49	0	309.031	239.855	1113.98	336.213	542.934	924.581	1389.53	1943.2
ID:21365	58.4254	352.248	0	0	511.199	377.579	0	0	0	805.619	839.275	0	175.437	253.774	0	0	309.417	0	714.353	331.165	660.135	0	0	367.012	0	1285.45	0	1879.22	123.882	283.945	0	267.914	800.942	0	660.061	0	229.825	3124.84	0	0	0	166.43	341.859	58.2075	744.684	502.016	325.462	526.648	0
ID:21747	0	0	0	0	300.956	1079.9	0	42.2101	0	1868.17	271.701	0	695.998	761.585	0	0	273.059	824.702	145.468	0	0	0	0	0	756.901	0	4985.86	1513.83	0	0	548.189	263.209	0	1194.58	0	63.402	0	0	0	0	0	0	0	318.733	0	1183.76	0	1662.28	0
ID:21919	295.16	1794.25	120.983	0	1776.63	1484.58	4771.43	0	0	4058.53	1418.22	317.437	0	0	0	0	3089.61	9786.69	1334.56	0	0	0	5546.12	120.223	185.739	1535.05	1246.27	9091.37	451.574	0	207.636	421.625	2403.1	0	6182.25	0	3310.29	0	2696.81	5579.64	0	635.187	499.367	719.601	43950.2	0	849.567	428.732	9031.72
ID:21972	2997.18	0	456.417	412.697	173.161	3671.33	290.513	3084.09	0	4976.45	1813.84	445.068	2040.5	857.854	3597	1732.98	1531.38	2724.01	1156.23	1106.8	2357.53	3634.81	0	977.003	931.903	2361.48	16652.4	10015.9	809.69	14074.8	1597.43	1577.54	5338.76	863.826	1884.12	832.99	2868.84	11997.1	0	0	660.328	1487.4	2429.66	3556.19	0	412.722	796.993	1672.91	7153.9
ID:22625	64.7645	361.737	0	155.948	0	0	0	230.362	0	86.8007	0	0	0	56.4232	0	388.052	136.615	0	50.2298	403.264	315.29	0	0	0	309.574	0	0	0	0	479.639	0	228.555	0	0	0	0	0	0	465.54	0	0	0	0	0	0	0	222.134	468.821	0
ID:22636	0	0	0	596.378	0	0	0	0	0	0	1375.18	0	0	0	0	1458.58	550.261	0	124.592	0	0	0	0	2510.79	0	1328.78	0	0	0	0	0	335.995	2643.07	0	0	0	0	7142.85	0	0	0	207.156	1479.81	1236.03	1867.35	833.249	854.455	0	0
ID:22662	74.4029	0	0	0	0	1603.09	11968.2	0	328.217	445.258	116.082	121.955	0	0	0	0	0	65.763	131.179	0	0	0	0	161.59	130.113	178.262	429.825	630.407	515.432	89.7502	0	0	756.109	0	0	0	267.696	0	59.0905	5462.8	0	285.334	0	0	0	0	124.759	385.813	1779.88
ID:22947	0	812.954	0	0	0	1407.99	0	39.449	0	975.236	699.222	0	0	0	0	0	0	1499.25	292.341	0	0	0	976.697	0	0	2041.81	241.668	1522.91	0	0	0	0	2923.85	2014.91	3278.51	0	623.959	0	1225.43	4190.17	0	48.6401	0	0	690.132	0	0	585.691	1368.04
ID:23356	227.715	0	185.072	531.657	0	1944.49	1652.16	0	152.373	0	349.956	188.368	837.979	0	379.763	0	367.076	917.514	253.634	0	0	467.4	0	0	0	0	0	0	0	2109.18	0	393.07	0	0	1325.64	0	0	0	0	705.873	0	222.896	0	0	877.758	0	347.365	0	3493.91
ID:23360	847.345	1659.84	208.865	0	0	951.828	0	747.56	0	969.299	544.286	92.8786	445.041	750.068	3790.41	60.7437	1568.94	920.33	1385.04	220.381	769.566	515.798	504.513	1512.93	760.193	2932.82	0	554.638	653.105	1676.52	108.096	980.96	1490.85	415.482	1393.48	0	353.135	714.88	1276.41	0	0	0	1968.05	940.395	5696.16	2334.92	2527.49	2158.17	4818.99
ID:23697	165.121	0	82.9127	0	0	0	0	185.693	0	0	0	0	0	0	0	0	0	0	144.572	0	0	0	568.92	0	325.872	289.014	0	1773.45	54.3352	0	359.192	0	246.075	0	733.068	0	0	1188.88	0	0	0	0	0	0	1528.53	486.301	0	584.117	0
ID:23705	0	0	0	0	0	0	12689.2	0	44766.3	1393.17	0	422.174	534.282	0	1086.78	0	0	4525.98	159.448	0	0	0	0	652.327	0	0	4779.2	0	0	0	0	156.159	601.744	0	0	0	0	0	0	2516.25	4092.24	440.758	0	79.1101	0	0	35.9801	174.615	0
ID:23724	0	0	0	0	0	2662.84	0	1742.44	0	1814.87	1224.24	399.136	2844.35	779.986	1660.67	844.457	0	752.101	691.817	757.454	1170.64	2539.41	976.259	745.333	1101.37	884.517	6666.47	3552.29	0	6057.69	1328.91	0	2184.12	0	1413.57	0	1635.26	9464.09	0	1291.51	0	2035.28	800.59	2403.48	2344.87	0	691.191	1106.41	5384.3
ID:23868	0	0	0	0	0	27814.1	0	0	0	655.619	0	0	50.452	0	10010	0	0	49576.9	0	0	0	0	0	0	0	1654.47	1758.87	0	7453.95	0	0	0	0	0	20691.6	0	12230.6	3149.99	0	8915.26	0	291.555	0	0	24115.6	0	0	0	14948.2
ID:23870	0	0	0	0	0	0	0	0	0	0	0	0	652.95	0	0	0	2059.17	0	201.46	273.294	378.513	0	0	679.446	0	790.131	0	0	0	0	0	210.615	2030.6	0	0	0	1114.35	1002.87	0	0	0	965.973	1549.44	1847.96	1273.89	0	448.941	0	0
ID:24075	0	0	142.918	0	0	5064.21	8063.35	32.9312	4762.87	319.287	1762.6	0	2791.51	0	0	0	0	7166.05	534.956	0	0	0	0	176.853	0	512.804	634.053	1005.51	1691.32	0	0	0	0	0	1342.78	0	0	459.551	0	0	0	1428.31	0	0	808.423	0	171.995	0	0
ID:24117	3516.88	1901.61	1755.84	0	3829.81	2442.43	0	3051.29	0	0	4907.87	1674.2	3080.39	2237.83	10654.3	3857.07	2936.7	3445.89	1863.52	2197.7	2181.47	2920.97	2492.71	2305.63	4115.91	5245.48	2976.88	3003.14	0	9424.33	1993.18	3640.19	2412.39	2417.93	1846.5	0	3849.99	2702.1	814.604	7189.9	0	0	5827.49	6028.03	4875.24	3899.09	3743.88	3646.76	3669.41
ID:24291	36194.3	5376.26	18109.5	8379.77	7676.99	70402.2	30353.9	44017.6	15160.9	55128.2	34273.3	9837.96	49944.5	9571.83	70964.1	28817.2	26098.8	23231.1	26854.9	27482.7	36580.6	60994.6	23777.6	21898.6	25142.2	24524.3	184452	104110	13643.2	219427	27055	28860.7	54312	53917.4	44820.5	16570.3	53659.3	148718	21278.7	63882.4	48960.5	43749.7	38098.4	92650.9	78884.1	19075.6	28943.2	15825.2	79910.8
ID:24364	1640.49	0	988.644	0	0	0	1615.51	452.623	503.288	795.742	813.731	1196.76	0	339.575	0	0	0	0	293.24	0	601.373	1084.69	0	0	298.152	0	0	0	1426.8	3006.35	540.118	0	971.438	0	0	0	399.695	2050.93	0	0	0	1156.77	1041.5	1442.66	0	0	385.244	433.239	0
ID:24449	251.431	695.859	607.628	524.378	0	4849.13	0	1065.03	821.792	855.724	0	332.521	0	255.964	0	1315.71	500.318	1383.56	0	778.093	723.506	164.9	0	615.698	1329.02	0	503.283	663.519	1102.49	204.158	949.187	499.702	1557.51	333.427	0	0	0	1477.16	1066.93	0	0	564.659	182.52	399.7	371.245	1113.56	251.503	1102.48	0
ID:24502	0	0	0	174.959	2517.61	8718.05	9541.04	5111.28	7089.91	0	44.2429	0	9215.5	0	26558.8	276.744	0	0	0	449.472	0	0	0	458.352	4504.79	0	0	0	76.3336	20029.7	0	3392.23	0	0	6139.54	0	0	0	0	0	0	0	2478.57	0	28247.6	12662.2	6429.21	0	0
ID:24510	4614.64	3133.85	1519.55	2054.2	0	0	0	0	0	5296.44	2281.66	406.077	0	598.459	0	2102.57	2942.29	0	4828.08	0	438.963	2620.71	4716.8	1654.37	0	12600.4	7532.4	9701.6	2959.87	0	3657.7	0	7435.89	2717.23	0	0	3596.94	46425.4	6184.28	0	0	6053.84	0	596.99	0	0	0	8528.52	68745.2
ID:24958	317.029	0	152.331	0	3737.45	4617.13	0	677.066	2192.71	310.04	0	0	1018.92	456.504	7059.64	0	568.881	5709.89	338.026	1642.62	0	0	0	0	1298.51	0	453.8	0	0	4121.56	647.946	629.475	1892.97	0	1435.79	0	0	5725.15	0	0	0	0	1170.78	0	9526.33	1955.32	88.3717	421.865	5184.08
ID:24990	0	0	0	824.232	0	1061.75	0	508.377	0	0	2040.52	0	0	1657.38	0	0	377.687	454.106	0	4236.46	5431.6	335.685	60.5781	0	0	0	0	716.799	0	288.479	0	1658.6	2006.09	0	0	0	0	3399.51	0	0	0	227.314	0	149.081	134.504	0	1229.85	2330.51	0
ID:25363	673.656	309.597	160.235	0	0	0	0	721.61	553.492	447.939	0	0	1420.84	82.0419	5513.89	0	590.331	0	834.25	0	0	450.12	589.423	91.2658	1218.35	2105.54	876.951	1204.99	434.549	2952.1	703.677	0	1099.8	269.345	774.933	183.79	287.212	7622.68	0	0	0	739.281	0	0	6202.89	0	669.27	1566.29	9142.13
ID:25411	0	0	0	0	0	561.031	10738	0	1329.45	0	567.822	123.538	279.515	0	329.925	873.665	0	516.953	576.532	345.074	337.105	251.07	0	0	216.583	0	0	0	153.903	0	0	676.14	582.816	119.933	636.337	0	200.47	0	0	0	0	0	0	0	0	869.405	0	1120.16	0
ID:25605	0	0	0	0	0	2472.47	663.837	0	6832.09	3409.52	1394.71	898.663	0	0	1012.35	0	0	3974.21	0	0	0	139.156	638.298	1515.6	0	0	2424.83	0	0	0	0	28.4958	101.59	0	0	0	0	0	88.7856	0	0	3270.52	0	0	16104.9	0	2072.33	4152.41	856.619
ID:25639	67.0093	0	0	0	0	0	0	98.5824	0	0	0	0	190.289	71.2307	0	0	0	0	0	690.381	862.745	0	0	0	0	337.298	0	194.952	91.6581	186.377	0	193.398	0	0	0	0	244.283	0	0	0	0	0	467.171	0	1067.29	0	0	123.065	212.974
ID:25866	0	1015.36	220.105	0	705.028	0	745.759	0	0	0	363.031	64.2	0	211.774	8144.56	0	426.712	690.436	387.735	0	0	126.142	0	60.2281	0	1070.36	1033.03	159.285	440.88	127.048	101.882	0	177.891	468.795	141.763	0	0	0	180.805	269.236	0	0	333.44	0	1454.78	0	0	0	0
ID:25893	0	0	0	3581.46	0	0	0	0	0	952.279	818.978	0	1465.28	0	0	2258.02	5173.19	0	1777.96	0	0	0	0	1092.18	0	2735.22	0	0	0	500.643	0	193.146	4030.96	0	1039.79	0	0	4344.84	0	0	0	1115.48	0	757.662	12090	0	1208.34	0	556.26
ID:26098	516.157	0	0	433.303	0	0	1388.61	0	307.866	0	0	638.669	0	15.0605	0	0	689.282	902.18	0	0	0	0	0	0	0	0	0	1290.21	177.368	0	0	0	0	199.305	0	0	0	0	0	201.413	0	0	311.795	0	0	0	172.707	0	0
ID:26113	490.049	380.433	308.223	280.926	0	1145.04	0	288.963	0	591.475	742.735	444.149	1013.46	360.253	2656.84	0	264.276	0	0	730.859	1251.1	185.549	372.412	285.761	935.113	1708.95	532.011	561.301	703.253	1160.69	597.437	731.106	948.625	0	1251.06	527.983	466.332	1125.7	913.244	0	0	315.274	1752.31	1548.95	0	662.254	223.775	488.935	974.982
ID:26163	781.376	0	0	437.86	0	0	0	56.8199	0	0	381.08	2992	0	0	0	186.466	1300.21	0	244.468	0	0	330.298	0	0	0	0	0	0	983.48	745.089	309.552	166.805	1286.06	0	0	975.151	0	755.439	0	0	0	0	169.4	1176.06	0	0	0	0	243.094
ID:26326	17.839	0	0	0	0	0	17407.1	0	1857.25	0	0	74.9592	0	71.6719	0	0	0	0	275.325	0	0	0	0	0	0	238.097	0	238.325	0	0	0	320.833	0	1022.58	278.519	0	0	273.58	0	918.422	0	0	0	234.359	969.25	0	345.231	151.414	764.66
ID:26630	356.204	3318.12	1528.8	2907.8	3903.19	0	5840.07	420.491	1110.95	4153.14	1443.31	2023.19	163.252	1248.17	783.456	2338.31	2959	4822.47	706.632	1417.33	1775.44	806.597	889.205	937.602	279.943	11805.1	848.437	3822.83	1889.74	3097.82	0	1375.02	3715.06	2043.78	5626.5	1739.09	1616.01	195.696	6163.54	1407.51	0	0	1055.11	2124.61	0	1182.86	1597.11	821.592	964.32
ID:26670	1793.07	0	0	509.24	0	7640.95	0	524.4	0	0	825.163	0	8917.38	0	5312.81	782.497	793.763	0	1744.26	1122.82	1136	864.225	1592.73	588.085	1663.45	0	3891.15	0	0	0	1294.31	0	0	3603.59	0	598.81	1373.47	5281.32	0	0	0	541.709	1279.19	360.828	14266.6	5086.46	268.701	1397.22	20054
ID:26919	0	0	1314.73	856.426	0	0	0	1119.23	0	173.985	888.689	0	0	759.707	0	1091.57	681.859	0	0	0	0	335.446	0	1401.21	0	0	982.256	0	0	0	399.062	475.217	297.943	0	343.575	0	0	550.512	0	0	0	0	0	0	0	0	0	0	0
ID:26929	448.736	0	0	0	0	0	0	0	0	0	299.214	0	1486.84	0	460.622	0	114.424	0	257.587	0	0	0	314.782	0	0	1244.78	0	1907.99	0	0	0	640.586	0	300.443	0	0	1071.49	7038.85	0	0	0	683.233	0	0	7074.58	1015.59	312.512	0	0
ID:26934	0	97.7799	0	0	0	124.2	0	0	18793.8	1956.08	540.08	0	0	65.005	0	0	0	4225.1	0	0	0	0	650.25	300.457	0	0	801.599	491.169	119.531	0	0	0	260.874	0	0	0	1605.96	0	84.3915	1412.59	0	0	0	247.695	0	0	0	0	0
ID:27350	1215.64	2772.67	1772.88	1755.17	3782.65	2091.83	2847.69	3333.03	1555.3	7981.57	4917.77	1274.75	0	964.749	1064.31	3143.21	1526.58	0	0	3572.91	3368.92	1736.36	0	2975.33	3866.14	2460.03	0	8210.05	1516.01	1717.13	3359.48	1596.38	2865.92	1152.94	1487.64	3207.17	0	4673.09	5169.4	0	413.139	1421.8	1043.29	0	4120.51	1161.43	0	2187.05	0
ID:27517	30137.8	29642.3	18976.4	49477.4	41192.2	57253.3	35467.5	30831	75981.3	41434.1	35016.5	32597.4	34948.7	23479.2	66526.3	46041.7	90843.5	64916.8	39101.5	29393.1	35033.8	43855.5	41854.2	32260.7	39864.6	69076.7	48633.9	58722.8	40220.3	80741.4	31461.4	20865.8	48702.6	52768.3	74512	25679.7	77297.9	67734.3	33269.5	36339.5	21415.4	27422.7	30758.7	61907.3	104676	58002.7	41777.5	45762.5	88616
ID:27797	0	0	0	0	0	20283.2	1209.01	1098.76	0	0	0	0	0	74.3474	0	0	171.295	29372.1	0	0	0	278.81	0	0	0	9492.54	836.509	0	494.432	0	0	0	0	87253	9357.96	0	4475.27	1649.8	0	10617.1	16090.9	954.747	0	369.125	5418.63	0	82.8726	0	1963.29
ID:28103	1027.68	0	6694.62	7998.58	0	1405.94	187.443	10981.9	0	3807.95	3786.97	6256.27	656.543	3840.08	0	7559.54	5222.59	3160.27	761.46	5200.12	4124.94	6211.45	6657.72	6330.72	7168.56	4496.2	9404.82	13439	2353.82	1446.08	2473.96	3420.42	2496.58	6555.4	8438.14	3854.57	4364.67	9792.11	0	7440.66	0	1496.52	5560.08	5257.99	0	1645.6	2724.39	2672.22	1698.48
ID:28132	0	0	0	585.758	0	0	0	0	0	0	0	0	601.556	0	0	0	2403.95	0	1072.8	229.998	0	0	0	2028.89	0	5270.49	0	0	0	0	0	1170.66	2989.75	0	0	0	1117.49	15024.4	0	0	2241.91	1628.64	5018.95	9864.07	9583.49	690.968	849.581	0	0
ID:28281	0	92.6073	411.815	665.023	615.976	0	0	4113.71	0	1551.27	2092.25	534.331	0	0	0	2086.84	0	0	0	785.525	2125.17	0	0	1731.86	1799.87	0	1345.11	3080.19	0	419.097	826.403	1351	1438.69	0	0	1780.81	0	2679.59	167.073	0	0	724.751	821.645	1072.4	329.441	654.18	0	1835.8	0
ID:28306	0	293.089	0	0	438.034	0	0	0	0	109.708	0	0	0	0	0	0	0	0	55.3816	675.787	900.113	50.0823	0	0	0	0	0	0	209.254	0	155.56	0	386.102	95.0232	0	0	0	138.315	626.755	0	0	0	0	0	519.419	0	36.8418	0	471.18
ID:28466	297.319	0	0	787.847	356.369	0	1319.98	781.844	172.996	796.942	340.441	0	0	0	1591.68	1575.15	813.793	0	114.808	0	167.379	348.793	219.366	0	1381.3	0	0	576.938	544.923	273.695	780.337	330.561	262.691	0	0	0	0	226.941	312.983	0	0	0	0	0	0	101.174	84.7783	393.904	895.774
ID:28561	50.3034	50.7294	0	169.808	105.53	6278.77	6764.97	202.752	0	0	0	0	3851.31	0	8102.58	0	0	10929.7	0	0	0	944.166	3444.89	0	5274.04	4614.52	1720.51	5588.21	0	3011.03	4181.65	0	258.007	5042.85	0	0	0	3658.74	0	0	313.534	74.074	0	0	4091.33	8912.32	0	9607.2	21682
ID:28723	518.545	0	273.458	0	315.537	0	3374.57	0	1410.52	0	0	253.281	419.221	71.8509	0	0	0	0	0	0	0	364.942	0	205.813	0	0	0	1108.48	0	0	429.338	72.8793	0	0	0	167.854	303.22	0	195.07	0	0	751.174	87.8074	495.829	0	0	194.192	0	627.546
ID:28747	3535.61	0	6958.22	28622.3	18019.7	2716.36	0	5517.25	4751.02	7721.4	21769.8	12674.6	10623.1	7015.29	10505.1	20583	31403.4	3413.67	19118.2	13510.4	15622.3	5227.31	3015.87	11440.5	7610.46	18239	13719	4465.61	15605.3	11088.6	5069.12	8889.34	26533.9	7787.87	13278.4	8802.13	29386.4	16125	0	7221.89	4979.56	0	27002.5	29142	5892.72	15007.3	18346.9	0	2330.61
ID:29279	3678.56	742.558	5092.1	1583.07	2045.59	8525.79	2692.32	4775.23	215.032	4748.6	3621.28	4749.38	7013.44	1979.91	7493.12	4023.41	4549.61	2931.06	2339.78	5191	7870.21	11170	1609.71	2267.32	2262.86	7313.49	10835.1	16695.4	2660.63	15860.1	3780.22	3007.85	3770.62	6660.7	7525.03	3332.1	12867.5	25338.6	2486.92	10831.3	7502.97	7840.23	9157.52	9315.41	7483.62	1755.5	3598.96	3446.6	12515.2
ID:29677	944.714	0	657.789	68.2919	0	446.515	0	706.436	0	2125.78	594.838	0	1664.98	493.363	1551.89	274.239	598.944	212.146	462.551	767.488	1067.48	1088.12	115.061	407.63	0	732.503	4412.86	792.433	394.333	3467.37	0	1415.19	1213.36	614.339	560.472	0	1168.5	3203.58	0	741.822	0	550.847	717.957	838.409	455.934	258.776	468.11	972.163	718.976
ID:29731	0	123.035	57.6398	147.027	121.71	0	0	0	0	0	106.987	0	220.514	79.1027	0	0	165.756	0	0	287.771	567.778	0	0	0	0	0	0	0	314.725	0	0	0	241.274	0	0	324.496	1020.56	0	177.141	0	0	0	358.478	497.825	0	0	0	0	0
ID:29906	636.869	2263.46	1534.77	508.875	0	805.587	0	1354.25	0	1799.57	1857.41	619.992	0	0	6261.17	1456.35	881.395	2555.13	272.894	742.029	742.997	321.666	462.011	1127.26	1704.67	0	1201.33	2031.37	983.541	675.153	2542.21	729.185	1524.11	0	159.195	689.927	0	1516.01	3016.89	0	0	1264.94	177.162	499.542	0	643.469	873.727	833.376	1627.71
ID:30174	112.421	388.706	0	0	406.433	15926.3	13928.3	0	0	1290.33	1244.49	153.759	537.107	0	0	0	0	33709.3	0	0	0	0	3265.28	569.888	0	1068.37	899.994	0	0	0	0	0	2373.97	0	1888.94	0	6936.71	0	993.119	0	10016	3187.48	0	0	0	0	1107.36	3109.02	1221.25
ID:30575	473.005	0	0	0	0	1182.45	30177.4	736.828	13353.3	0	0	816.689	0	1728.6	7008.69	0	0	2230.06	0	0	0	3320.42	1515.9	0	1845.72	0	776.148	0	1524.39	1858.05	1344.37	0	0	0	0	0	0	0	0	0	2492.65	0	0	0	0	0	0	4481.99	0
ID:30619	0	0	696.048	0	0	0	7279.09	13689	119670	873.373	5028.33	0	0	540.281	0	0	0	12008.7	0	0	0	0	0	2554.5	0	27741.9	0	0	0	0	0	0	10063.4	198005	33076.8	0	1158.82	2510.24	0	158837	176241	460.52	0	0	0	0	0	16137.6	0
ID:30952	242.519	822.098	85.4495	0	1032.46	0	0	848.773	855.124	390.416	460.642	0	0	0	0	434.444	172.877	0	0	514.7	691.586	0	0	0	822.626	0	0	1077.11	788.157	0	324.989	477.936	397.1	0	0	0	0	368.315	1425.58	0	0	315.743	0	194.76	576.927	0	104.876	967.528	0
ID:31227	2046.07	819.652	0	0	682.78	8466.78	0	175.408	0	3377.75	1345.31	0	0	210.504	0	0	100.41	29504.9	2991.35	85.2476	0	0	4720.51	350.185	0	4223.38	2937.37	2767.91	0	0	135.61	0	653.504	0	0	1093	13008.8	0	0	19546.4	1993.06	2974.61	0	0	9845.22	0	1841.6	0	5584.38
ID:31480	2296.04	2012.41	2454.59	1771.16	4903.57	544.694	1582.12	3147.01	0	1486.25	2284.88	2652.81	1793.79	1175.84	240.968	3117.76	1902.71	942.904	757.73	963.494	1271.95	2471.11	1168.4	1724.3	2093.69	1289.15	1250.82	3336.32	4255.07	1447.52	3327.85	1450.65	1344.32	2998.11	1873.48	5297.36	384.933	234.102	1641.57	3774.72	0	3364.58	644.944	2772.16	710.51	334.122	721.265	4178.32	1516.9
ID:31525	276.969	2979.75	1174.56	1577.18	0	0	5836.92	3300.85	550.156	363.642	3071.73	587.935	661.658	548.999	431.491	2738.95	730.171	0	0	4667.8	3113.69	165.389	0	1935.42	3208.11	766.686	0	342.712	1947.59	72.5263	2277.37	629.739	2528.22	938.883	0	756.055	224.444	0	1136.17	0	0	210.923	738.987	870.785	0	2097.71	334.454	82.6687	208.328
ID:32171	5086.14	0	1421.15	3619.93	14455	17891.5	13768.4	5953.62	19344.4	5074.34	3860.93	2102.9	14041.5	2265.25	15773.6	2926.02	3982.53	14429.7	5870.25	1143.26	1635.04	6336.71	12071	2712.19	8145.74	13623	6674.18	8127.41	2422.86	13714.9	5953.38	3894.34	15795.7	0	25932.6	0	11732.7	7855.65	9321.46	5786.46	0	3400.26	1619.12	1308.51	8203.54	18033.8	4644.37	18204	25179.7
ID:32220	641.416	0	275.754	493.92	0	897.452	0	546.458	0	898.175	0	0	253.767	453.145	0	0	658.336	0	253.419	0	0	1709.15	367.054	0	0	215.513	0	1140.95	300.91	447.574	721.498	468.271	728.533	578.443	0	0	1064.63	1780.09	0	0	0	469.028	0	0	2003.16	0	304.27	271.109	317.756
ID:32343	1457.32	1284.01	561.376	0	349.376	0	0	595.512	0	1451.08	1572.77	3679.51	923.336	0	5558.65	0	1726.36	105.532	1075.41	778.149	3117.86	421.043	0	1152.51	0	122.004	2322.85	1735.7	0	634.273	0	0	674.668	0	282.462	0	0	0	1964.51	0	0	4230.48	634.38	1224.85	248.122	0	114.441	0	3386.72
ID:32471	0	867.377	1053.46	0	0	0	0	963.68	0	0	1310.4	0	0	1133.22	0	738.511	0	0	0	0	0	0	1061.37	522.862	858.228	0	0	0	0	0	694.961	0	0	0	0	1522.92	0	0	941.704	0	0	0	898.887	0	0	1063.21	0	0	0
ID:32696	0	0	0	0	0	369.719	2281.96	2330.48	25655.7	187.886	4191.08	121.79	0	148.107	0	0	0	753.936	0	0	0	0	0	361.184	0	2736.73	494.925	0	0	0	0	0	273.749	1601.89	1055.07	0	1803.25	0	0	17389.9	3859.6	199.631	0	0	1443.59	0	0	7654.72	0
ID:32823	0	0	0	659.263	0	0	10364.9	0	0	0	993.251	0	1737.58	0	0	756.268	919.827	0	0	461.757	987.029	0	0	2241.31	0	0	0	0	149.365	0	0	0	650.551	0	0	0	1114.3	13206	194.339	0	2277.31	655.989	1276.9	5029.3	388.285	582.158	387.872	0	0
ID:32852	816.147	0	0	0	315.055	468.702	7898.41	0	720.835	6018.3	5963.61	206.484	0	0	0	0	0	4957.31	2584.63	0	0	0	6713.8	807.423	0	0	436.095	3905.68	0	0	0	0	184.371	0	0	2122.34	2372.35	0	623.265	6484.07	4933.99	0	0	0	41347.6	0	737.09	790.73	0
ID:33042	0	0	947.177	0	0	0	0	840.49	0	391.464	1155.78	0	694.172	0	2525.52	0	0	0	184.554	0	0	960.763	0	0	0	494.477	162.557	856.756	925.44	1215.73	0	157.337	0	0	0	0	0	699.761	0	0	0	1795.22	805.521	0	903.762	0	103.128	0	1161.94
ID:33088	0	0	0	0	0	16616.2	4315.7	92.2908	1877.21	0	1975.9	0	5310.39	0	0	0	0	0	954.041	0	0	0	0	450.422	0	772.567	0	866.534	1826.68	0	73.4542	0	659.446	342.855	2952.94	0	1518.29	784.276	0	0	0	0	0	0	1875.24	598.394	0	0	1043.47
ID:33135	174.562	737.808	95.1933	438.467	0	0	0	778.455	0	0	833.941	0	0	495.691	148.88	1137.54	1053.64	0	230.752	0	0	120.747	0	1463.57	2658.28	266.158	0	0	308.688	1887.85	429.625	1298.75	56.3027	0	147.3	131.952	0	230.247	1120.41	0	0	0	230.345	310.459	0	0	1099.55	1184.44	0
ID:33136	0	31.8006	106.959	0	0	786.882	0	0	0	266.083	25.7454	318.894	0	0	0	0	0	1067.32	0	0	0	0	83.6246	0	0	2972.43	488.107	0	0	0	0	0	3671.84	2336.48	659.706	0	391.549	0	0	2983.11	4090	1245.75	0	0	415.529	0	76.8836	426.772	354.16
ID:33209	77.9521	579.179	0	489.863	249.236	429.797	0	131.83	0	0	0	249.832	0	175.046	0	0	456.262	0	188.671	993.126	1384.07	0	156.676	0	0	538.859	0	175.78	500.417	123.783	144.06	59.8447	380.385	385.58	521.244	320.943	227.172	0	391.469	0	0	0	0	0	0	0	0	93.9219	0
ID:33602	347.665	0	108.657	96.9304	0	361.27	0	0	0	531.291	173.766	0	315.796	263.707	0	0	429.897	0	150.341	0	103.334	1011.83	296.075	0	0	52.6812	1295.5	396.299	90.6581	0	389.095	281.913	143.576	248.823	213.885	173.828	597.228	1090.76	0	319.509	0	48.8013	147.953	148.114	622.705	0	234.316	322.345	145.804
ID:33726	0	1901.18	0	0	0	0	0	27.0621	4643.68	0	773.475	0	0	79.0579	0	0	0	5895.87	393.225	0	0	0	0	178.476	258.065	344.662	285.725	1098.11	0	0	567.311	0	0	0	0	2143.79	77.8535	0	2124.31	2598.19	0	1506.2	0	0	264.112	0	2197.68	37.1204	474.484
ID:33727	0	0	360.381	0	0	0	0	281.298	0	741.165	825.85	0	0	610.646	0	1132.81	1223.07	370.696	0	754.902	1366.43	130.925	497.985	595.137	226.392	1543.28	437.817	0	662.805	421.031	128.506	618.236	0	0	0	0	0	0	0	0	0	0	797.123	1544.46	989.818	892.676	0	195.091	542.255
ID:33812	0	177.592	44.8701	0	680.195	0	0	0	0	486.051	0	0	222.05	0	0	0	428.141	0	48.065	442.202	721.046	188.767	99.5449	0	0	789.661	685.031	0	176.548	0	101.499	202.995	0	0	0	0	0	0	0	0	0	418.644	0	63.8151	1308.74	0	0	142.819	0
ID:33938	442.935	0	0	0	0	0	0	984.38	0	0	609.006	0	501.898	0	661.809	416.247	0	0	0	0	141.095	296.901	0	0	0	0	337.742	0	1211.08	734.617	0	0	0	0	0	260.76	1135.9	1716.29	0	0	0	492.981	678.694	1040.91	0	411.993	0	254.454	877.252
ID:33971	0	0	0	0	0	1175.56	0	175.534	0	359.156	0	366.809	0	0	0	0	0	175.795	0	0	0	0	0	0	0	2262.11	0	0	0	501.451	0	0	0	0	238.272	0	676.698	0	121.824	494.494	0	0	0	0	300.608	0	79.7369	1303.1	0
ID:33973	134.659	0	0	0	0	0	0	149.664	0	0	0	0	0	0	300.112	0	0	0	159.008	0	0	60.1257	176.005	0	156.167	526.909	0	122.458	115.296	186.186	113.071	291.864	285.747	0	71.125	0	108.738	1126.9	0	0	0	0	75.8272	0	0	854.76	113.661	542.002	222.733
ID:34186	2247.74	0	3512.24	0	2520.1	10109.3	5875.53	2743.03	1651.11	5329.59	1417.79	0	5609.03	1507.76	3964.73	3103.85	3095.7	914.447	3014.07	0	1719.43	9628.93	2582.07	1095.19	1103.36	3056.33	11839.5	4506.63	863.613	7772.53	3422.99	2495.18	1828.94	8366.98	3422.82	2277	6601.56	7046.24	495.775	6971.38	790.024	0	3308.67	6509.25	10186.4	1891.52	3815.46	2467.96	5205.04
ID:34339	496.699	1310.58	647.4	0	1913.86	0	4733.72	990.063	5710.86	0	1276.3	469.094	0	0	0	1369.47	420.253	0	103.826	1357.03	4438.36	305.137	0	442.492	2397.53	0	357.346	2670.48	1330.19	0	3421.33	743.025	1947.11	0	0	0	0	1448.19	1614.46	0	0	740.124	246.1	493.107	0	1186.97	592.833	1552.95	395.176
ID:34432	4303.47	0	2751.19	2169.69	827.962	2565.02	1395.17	2068.81	0	2558.39	1941.87	807.989	7943.44	1726.01	5452.59	2434.89	2786.23	1824.42	1758.69	2567.14	2478.28	4739.87	877.801	1060.86	972.711	1828.09	5863.25	4095.2	1497.83	6621.76	2001.7	3263.81	2742.57	3205.95	3608.28	2042.53	5240.1	10125.2	0	5483.5	4591.73	81.4528	4676.03	2490.4	3812.05	959.534	1901.79	3047.85	3044.42
ID:34569	0	0	0	763.603	0	33.8703	0	222.869	0	288.701	349.646	0	674.249	0	0	664.806	0	0	0	0	0	870.238	0	220.907	0	708.032	0	0	445.234	0	0	26.3178	559.435	0	0	0	0	1759.76	0	0	0	1541.67	0	205.203	2843.31	499.989	987.581	0	0
ID:34724	0	0	1067.17	0	0	0	0	681.029	0	394.376	631.049	0	379.912	899.825	0	855.141	2138.6	0	0	905.461	2650.82	1430.04	1221.61	509.422	661.08	3007.63	1262.51	561.578	951.27	202.232	266.973	0	0	0	1532.99	763.84	1671.99	0	1138.35	791.45	0	120.113	525.477	1400.1	0	709.91	1034.66	1507.15	0
ID:34766	228.765	0	214.962	0	166.958	543.81	0	0	0	388.099	110.178	95.1521	565.955	529.76	0	0	850.802	964.599	976.239	0	0	1240.4	287.037	0	668.068	738.656	889.157	2390.53	201.235	1240.07	0	206.586	0	650.864	837.862	0	390.284	0	0	0	0	0	0	152.123	0	0	222.967	1884.46	589.817
ID:34795	700.055	0	349.421	0	0	0	0	0	0	0	79.9199	0	0	0	477.652	0	329.77	231.377	0	0	192.202	703.882	0	0	0	262.656	407.497	763.16	494.608	679.583	0	162.427	98.8339	0	0	595.539	98.9566	2295.33	0	0	0	1133.44	65.1384	0	0	0	0	69.3284	1085.46
ID:35339	1532.68	0	1699.82	1387.09	7314.6	2819.51	4731.09	1215.17	2348.08	1788.6	1933.4	3569.66	1634.32	1517.58	565.315	1844.04	2373.42	1096.83	1622.04	2300.81	3299.69	2222.22	2888.23	880.467	2927.05	2958.61	1551.47	2755.64	2368.42	3068.1	2946.36	882.767	1615.66	3393.83	1599.33	2140.53	3948.05	0	0	1758.13	0	2239.1	502.77	1930.37	962.796	4915.09	1287.39	4890.13	1406.15
ID:35424	0	562.665	0	113.074	0	0	0	314.737	0	0	130.834	0	0	156.212	0	330.34	302.268	0	112.034	0	0	0	0	0	968.413	0	0	0	121.12	289.929	270.039	1185.39	0	0	0	0	0	0	652.53	0	0	0	0	83.6366	0	185.808	555.258	424.291	194.324
ID:35535	371.569	0	360.629	681.263	261.772	312.444	0	335.171	0	541.562	0	0	643.198	359.216	2114.22	0	736.358	397.192	248.472	0	0	0	254.936	337.488	490.923	1123.14	491.667	490.517	680.867	364.293	236.106	123.133	501.755	0	319.764	568.791	499.641	0	0	0	0	0	302.515	339.114	1043.7	781.676	0	195.736	1192.36
ID:35712	258.049	0	0	0	1327.75	2648.43	808.116	0	0	3685.8	1241.84	191.225	793.902	786.472	3989.15	49.8996	0	9662.73	915.416	0	0	221.473	1608.95	1216.18	5075.89	2299.98	1850.44	1328.35	782.796	0	5230.89	0	0	0	1037.33	875.138	2958.11	0	1564.15	0	3960.18	438.875	0	851.795	0	433.909	694.781	0	1004.19
ID:35730	0	0	1531.22	0	0	0	4749.02	12646.7	3124.63	477.222	5101.87	0	333.517	2024.38	0	0	0	371.224	0	0	0	784.21	598.749	0	0	17527.2	626.953	0	0	0	0	0	1124.75	63694.1	46986.4	0	6881.99	3640.12	0	202836	512724	13362.6	0	0	15049.9	0	0	2126.07	0
ID:35979	12155.5	10056.9	29898.7	16991.7	14640.1	87243.3	12300.8	12912.8	8577.94	26708.5	49770.3	13842.7	22134	25319.4	52119.2	21241.7	23843.3	52478.7	4070.21	150444	172641	35654.8	17907.8	17226.9	17855.4	17328	62594.1	0	17864	10901.2	23700.2	36214.7	52079.4	37790.5	54794	6107.48	39414.4	164618	27340	38657	149852	22615.1	27448.7	45472.6	26731.3	8552.65	36263.9	21509.1	33660.6
ID:36156	11548.5	168.818	13630.7	10410.1	0	0	21726.8	4798.92	17324.3	19876.5	8518.98	11042.6	3143.6	3317.35	1661.55	6929.91	10907.6	0	3287.37	2959.01	4717.39	9630.68	5880.93	7875.74	1323.05	6872.78	15629	22284.5	11132.3	5149.95	3330.53	7173.24	6105.08	7196.7	755.485	7404.38	4749.3	16573.6	151.491	7030.45	0	14675.9	5863.48	6446.78	9676.38	2512.39	3997.62	4504.39	5804.47
ID:36345	1246.8	1113.51	613.262	1486.03	1355.22	1507.55	0	849.125	0	407.288	0	1047.96	348.977	0	880.185	248.357	1113.77	0	830.893	0	0	659.125	1643.93	0	0	405.782	1128.95	0	2393.45	617.238	2006.35	87.6947	591.31	0	1466.87	156.071	545.877	154.304	1094.51	0	0	0	226.997	1171.11	580.011	0	485.408	834.055	661.454
ID:36350	269.406	0	273.071	0	0	0	0	0	0	131.942	0	64.96	374.565	215.726	0	0	86.3234	0	0	0	0	0	321.836	0	0	286.732	0	0	0	0	0	0	0	0	0	209.315	222.695	0	0	0	0	0	210.205	274.412	215.823	0	0	151.409	159.313
ID:36500	529.181	0	0	0	0	0	0	260.276	0	0	0	0	451.011	0	7242.06	0	0	0	154.286	1016.43	1825.48	0	0	0	0	483.496	335.575	0	162.508	0	74.9338	0	612.752	0	484.873	0	0	0	0	0	0	595.896	82.8531	0	142.356	0	0	0	701.156
ID:36541	0	0	0	163.326	753.403	0	0	0	0	0	204.849	0	645.314	0	0	760.997	1271.25	0	321.574	0	0	0	0	330.151	0	342.437	0	0	0	0	0	296.267	978.081	0	0	0	312.288	0	0	0	0	275.442	129.264	430.788	0	0	285.349	0	0
ID:36586	211.256	552.153	43.7623	0	0	0	0	0	0	117.904	0	238.769	0	102.442	0	0	206.041	0	81.6814	0	0	0	0	0	0	0	203.342	0	0	0	0	0	0	0	239.291	109.612	0	0	29.5495	457.617	0	0	0	154.894	0	0	0	190.496	0
ID:36599	3421.42	1382.76	569.445	0	1356.21	0	30308.4	0	0	6692.69	6996.35	432.359	0	0	0	0	132.939	219.185	5801.26	0	0	0	5924.43	0	0	0	2842.49	11397.7	0	121.158	0	0	382.402	0	0	600.273	56092.1	0	2121.18	31550	1326.02	2241.91	0	0	8755	0	2596.98	50.9573	2151.53
ID:36672	0	0	0	1109.42	0	0	0	0	0	0	0	0	503.129	0	0	1026.56	601.927	0	0	0	0	0	0	0	0	0	0	0	902.288	0	0	0	0	0	0	0	0	2725.94	92.6331	0	829.599	0	513.066	1422.85	2534.69	1120.02	479.998	0	0
ID:36761	0	3427.86	0	0	4153.31	12023.9	0	0	0	1066.72	0	754.526	0	0	0	0	0	19471.8	0	638.919	0	131.019	0	0	1039.72	0	1541.06	0	0	0	924.485	0	98.3745	0	0	0	5474.55	0	2633.05	23295.4	19128.2	2188.59	0	0	0	0	1021.62	0	0
ID:36784	0	497.496	242.696	1264.1	0	0	0	74.8948	0	208.103	411.043	343.368	0	149.88	0	540.204	820.012	0	470.057	1074.92	1176.14	38.647	0	431.57	48.8072	920.504	0	0	639.476	93.7483	67.8041	159.825	738.71	0	0	332.634	500.534	910.713	913.913	0	0	561.083	730.681	875.589	0	455.01	428.061	0	109.796
ID:36858	3445.78	0	896.777	1269.27	196.446	0	2008.59	4302.77	1263.57	2598.75	3999.21	1378.68	784.731	786.066	3601.7	1278.5	1285.48	0	3693.65	149.385	703.017	6336.66	2120.54	2632.86	839.728	4535.22	3796.23	4953.3	2280.06	5311.82	1437.4	738.055	1400.48	1286.95	0	1486.38	1061.25	4696	0	1539.4	743.781	4653.67	1419.24	1716.81	0	2590.05	1434.14	1658.2	2532.31
ID:36880	0	398.629	251.377	578.91	604.569	0	0	128.793	0	420.609	0	0	600.194	360.142	7998.08	437.15	1317.38	179.038	0	1646.42	2438.77	345.414	0	350.602	193.607	970.078	407.209	0	950.988	1094.04	0	487.526	357.764	0	509.726	0	747.64	637.444	612.16	0	0	165.917	543.503	0	330.967	876.817	360.852	55.5051	699.05
ID:36988	210.59	0	264.572	0	0	0	0	0	0	337.045	0	0	0	233.802	0	0	218.361	0	234.574	0	0	369.783	0	0	157.912	0	350.073	0	244.724	1855.72	0	0	0	0	529.55	0	0	0	0	0	0	0	0	109.571	0	0	73.3225	234.905	168.521
ID:37056	16379.6	1708.42	23466.4	9817.9	1886.67	9047.63	22272.5	10177.3	23833.7	27671.3	14559.3	13468.4	4203.23	5573.32	19087.2	8749.14	11279.2	4921.21	6736.43	8616.5	12788.2	18992.5	11754.8	11720.4	7866.56	12280	18567.2	43490.8	12723.4	19742.3	12459	8438.96	12955.8	12355.2	13502.4	24330.2	7263.34	28501.4	1976.97	12329.7	12706.9	14831.4	7539.05	10235.2	13181.6	4978.09	5759.27	7110.06	12972.9
ID:37262	0	163.825	0	1271.77	156.867	0	0	0	0	884.451	1310.45	0	0	227.767	0	0	2981.87	0	519.508	840.218	1169.63	0	180.742	0	0	629.783	552.919	0	0	0	0	212.172	0	0	0	832.783	1514.66	2138.51	0	0	0	0	0	1429.19	0	616.282	0	65.1998	129.371
ID:37420	879.343	482.524	1630.49	1147.28	1928.8	288.512	3593.54	1896.01	1642.28	1311.69	1801.52	793.159	0	235.349	288.486	3852.21	447.509	0	366.736	1459.75	1531.59	518.732	1035.97	1256.62	2167.06	345.724	0	3369.19	870.457	1117.84	2951.47	2124.21	1329.9	533.264	0	1348.26	841.454	0	1285.05	0	0	0	824.305	1029.99	0	1561.4	990.198	3605.86	899.351
ID:37516	0	0	207.42	0	117.851	4588.37	0	800.171	0	0	163.502	1146.51	0	0	0	0	47.7711	8029.24	2323.21	0	0	98.8152	1801.83	4251.33	0	24273.2	1941.05	311	0	0	0	24.6349	30495	30031.3	30429.8	0	3905.88	0	0	19737.4	20716.3	2321.12	0	127.314	10325.9	0	1228.74	6824.29	0
ID:37650	884.765	0	593.504	0	0	1608.96	0	0	0	1799.68	768.864	0	1307.55	385.273	872.808	0	1398.65	0	910.876	0	0	0	0	0	0	624.565	3242.63	0	0	2069.7	1007.93	733.353	0	1576.39	686.885	0	377.499	1327.73	0	0	0	0	0	2189.29	0	764.032	0	1059.1	249.723
ID:37662	9371.94	0	5484.84	2063.22	0	0	13988.2	7387.09	0	11116.4	0	6500.83	3196.43	2831.08	7708.27	4605.36	4126.61	0	0	1178.14	5017.15	5885.57	0	13458.6	2785.22	6575.59	19201.5	31125.6	6374.45	6312.94	4899.03	5279.22	5516.56	1256.56	0	1340.69	0	10425	0	11406.8	1148.57	12570.2	3457.83	5890.53	0	0	1590.74	5430.46	8385.31
ID:37715	0	0	0	1156.66	0	7037.05	0	12587.7	2938.06	0	11089.7	2564.91	2129.95	14020.3	0	1738.68	0	13604	3006.97	0	0	0	3135.56	0	8225.61	3417.68	3568.05	26629	8440.7	5021.01	8598.31	0	3970.5	2979.79	1961.77	0	1681.93	3145.27	0	3124.72	3909.08	4284.3	196.607	0	0	2691.25	0	2822.1	0
ID:37785	0	0	0	473.81	0	0	0	0	0	0	484.065	0	0	175.17	0	899.833	0	0	87.9835	0	0	0	0	367.757	575.586	0	0	0	213.12	227.941	446.639	0	1198.54	0	0	0	0	0	0	0	0	0	148.988	0	0	1016.26	262.748	214.766	450.748
ID:37903	401.897	2764.34	816.363	0	2514.26	5586.54	0	0	0	2506.26	500.773	219.039	2040.32	907.368	5545.09	0	1662.32	6900.41	2615.29	0	35.5003	0	0	0	4193.13	800.207	4962.84	5143.01	1794.6	11167.1	572.806	390.38	315.622	0	4488.19	0	2031.72	666.895	1146.37	428.769	0	0	0	378.199	469.954	1512.81	506.761	2825.7	2901.67
ID:37949	11495.6	1102.29	6506.71	4150.6	0	0	0	0	10286.4	5494.82	1395.7	3883.61	0	2148.54	4014.54	4491.5	6186.46	0	1099.03	1215.09	1883.93	0	6445.32	1562.71	2288.43	1847.65	0	11678.2	4080.35	3676.95	3832.72	2250.87	3208.52	3289.56	2241.07	6736.97	1120.05	6113.5	1156.49	0	0	3665.04	1468.48	2933.23	0	889.456	763.269	1432.82	3726.91
ID:38266	377.185	94.0068	119.526	0	488.783	0	0	0	22455.8	0	0	0	0	12.7075	0	0	0	0	0	0	279.619	99.2398	0	0	0	347.607	0	0	105.534	0	0	25.6916	0	303.175	0	256.021	0	0	92.4727	424.452	0	133.42	0	229.634	0	0	114.53	42.2696	0
ID:38605	3571.11	10904.6	4810.73	5368.84	15405	2146.41	0	7844.44	26760.3	3209.49	7767.4	2402.17	0	6952.71	1435.58	8865.73	3072.55	3189.88	4562.34	6979.02	9164.61	4170.41	3038.24	8878.18	2228.09	8536.78	3253.85	4592.72	6912.7	6117.24	4063.94	1484.83	15756.7	5079.75	3800.86	1640.26	4609.16	867.078	5026.56	7627.62	3306.14	9524.44	2458.22	8010.85	7745	1987.47	13376.8	11069.3	7321.28
ID:38676	278.635	0	0	0	0	26016.2	0	2056.97	0	0	0	0	0	0	10537.7	0	0	36249.8	0	0	0	0	0	0	0	6840.61	0	0	8912.09	0	0	0	0	145182	0	0	11430.8	13640.6	0	5155.27	49637.1	1444.18	1340.52	66.9132	0	0	0	0	32174.2
ID:38752	5250.39	2051.19	2997.68	10154.3	4606.28	12746	8683.94	5817.62	3076.79	13817.9	2414.78	789.09	26190	2830.34	11839.5	12101.7	5154.87	4002.11	4907.8	3053.58	4889.69	16292.4	3234.62	1311.14	3237.97	5924.53	26481.3	10845.4	1200.09	13285.8	8084.48	6836.03	4355.83	9429.51	8041.05	5167.2	13734.6	15743.2	2935.13	13549.7	2472.47	0	8008.1	13429.6	18822.8	7330.9	8378.9	8028.29	17066.7
ID:38798	12107.3	1769.99	4823.85	2138.19	2883.02	10720.6	76608.1	3944.22	35325.6	9785.37	0	5673.42	1079.23	4600.32	29038.2	1688.08	1098.19	8737.2	2416.44	0	0	4924.95	6494.91	652.461	3501.44	513.392	10155	9645.06	6003.2	8162.66	3792.7	2718.94	0	870.389	0	4177.27	2302.98	0	0	3478.61	0	3442.32	861.377	0	0	923.868	2495.51	1350.35	11002.6
ID:38879	0	0	1179.69	0	1830	9026.39	701.57	541.589	0	4261.13	0	2593.75	2651.98	367.093	0	0	0	18784.3	1024.21	1128.32	830.362	848.354	8559.62	1233.14	231.021	3995.27	4828.25	0	0	0	473.619	603.407	26813.6	7241.97	7807.47	1104.78	4634.87	0	0	37011.4	30669.1	11715.7	0	0	8238.29	0	4516.36	9312.03	3193.42
ID:39064	0	306.787	0	127.316	289.6	0	0	0	0	0	363.046	0	0	0	0	0	1899.22	0	1313.19	0	0	69.8222	0	591.484	0	0	97.8284	0	363.232	130.198	0	482.08	0	0	0	0	1722.84	199.139	0	0	0	215.253	459.28	950.93	0	160.379	987.055	0	0
ID:39607	92.0348	276.946	631.649	1079.81	424.113	0	0	728.444	0	717.967	396.116	122.507	0	0	0	1065.6	1521.08	0	531.969	0	0	1700.54	1302.09	565.191	341.802	1418.62	0	863.116	92.6708	468.328	430.996	0	216.677	0	1032.83	562.391	0	0	182.231	955.339	0	95.6535	125.667	722.676	0	0	692.986	555.657	134.49
ID:40091	14939.8	285.902	10503.2	7533.99	0	457.053	15564.1	3925.17	0	12954.1	8542.49	11819.4	2081.26	2970.47	819.246	5211.6	7935.96	0	6991.1	1827.97	2866.47	2701.54	5718.57	6353.79	1799.37	4647.09	14320.8	14529	8010.86	1367.16	4435.14	2592.51	11758.3	4883.7	1542.2	6680.38	3449.82	12100.9	51.6277	6617.9	932.651	18916.4	2514.01	5385.15	2443.52	3232.36	4724.11	3376.24	5897.39
ID:40243	35083.6	0	18153.7	25634	28929.5	21843	25358.8	29454	41139	20733.2	25739.4	25539.6	16622.7	20464.7	19877.6	23850.3	29529.9	25000.8	28420.9	17187.3	15052.6	39002.3	28315.8	18152.3	25905	10306.1	28419.3	42172.6	31022.2	42256.1	33205	13294.2	13170.2	16953	29748	14327.1	23253.3	14399.5	0	24174.7	16974.4	31985.5	17484.1	25633.2	0	16807	28362.4	26942.6	18364.6
ID:40260	784.054	927.514	592.874	483.927	0	3445.92	0	1486.19	0	515.369	1242.02	0	1155.86	796.612	2371.47	306.207	3190.37	991.347	1671.56	0	0	839.761	1175.52	550.121	1143.87	0	0	3109.88	1453.82	1354.32	1327.81	654.153	1233.22	0	906.196	2044.82	5649.53	1388.13	201.747	0	0	1674.43	310.078	1110.72	0	1391.69	1349.03	411.268	2020.51
ID:40294	205.044	882.613	0	901.032	677.207	0	1246.05	351.29	0	0	898.697	0	0	206.454	843.371	978.129	1672.07	0	283.523	0	0	0	0	286.042	904.753	0	0	0	379.031	291.648	300.761	427.241	324.181	0	0	0	0	0	1410.86	0	0	478.224	221.056	313.882	533.407	239.651	522.293	434.54	96.1925
ID:40409	0	1004.57	0	0	793.688	604.121	56437.7	332.128	29451	1489.73	3509.98	590.817	1532.27	144.993	5098.52	0	0	904.09	83.3901	0	0	0	0	634.037	0	87.7464	611.786	0	25.2823	0	0	0	0	540.153	237.94	0	270.938	0	0	3804.25	3141.93	2141.95	0	0	1938.81	236.513	0	5838.25	965.345
ID:40645	231.778	0	946.884	0	0	11189.6	29507.9	17620.1	381777	2101.46	43276.4	4368.05	3415.02	2222.51	0	0	0	24746	0	0	0	0	4842.42	5084.4	236.771	44563.1	6630.09	0	0	0	562.434	0	3803.35	28597.2	32586.6	0	32470.2	2490.94	0	401385	88623.3	9778.29	0	121.202	27617.2	0	118.924	37366.2	0
ID:40737	608.118	0	594.863	0	0	5211.85	9831.74	0	1867.12	0	0	588.557	1877.82	0	0	0	0	7150.77	17.5306	0	0	1278.65	0	0	370.799	0	0	0	0	120.765	0	696.37	0	0	0	0	0	4353.99	0	0	0	647.592	49.3504	311.32	3115.5	0	1731.96	0	4729.01
ID:41431	6125.36	87.3347	3512.7	5897.31	401.641	1661.77	1957.25	5221.41	0	7198.76	4674.11	945.214	1491.64	1189.53	1839.07	3424.18	3806.11	1696.26	2256.12	2153.97	3247.73	3718.26	4844.82	2390.82	789.507	4136.83	4749.17	13579.8	10822	3017.34	2394.8	2399.29	4075.57	3376.26	0	4046.62	3974.08	8655.37	152.543	2010.82	0	6914.66	1325.98	6092.65	3082.72	2775.24	1433.35	2808.45	4703.91
ID:41485	665.132	76.4112	441.494	0	927.288	2548.24	6709.69	677.091	0	304.663	887.955	0	136.548	0	0	0	395.433	0	173.82	323.536	70.3195	0	275.793	0	464.271	0	404.958	0	903.688	282.481	612.265	231.058	0	1039.7	262.815	785.554	0	0	217.42	0	0	72.7916	0	518.171	0	91.091	128.188	1488.55	0
ID:41513	4196.92	0	2706.62	0	0	0	0	1265.09	0	0	953.167	2647.6	0	862.028	0	0	0	0	284.419	121.887	0	0	0	2435.57	0	3883.81	0	2303.89	50.9058	135.522	0	0	254.157	1600.35	0	581.43	349.314	0	0	1100.1	523.11	3853.56	0	484.729	0	0	0	9820.76	0
ID:41514	0	0	0	5931.2	0	0	0	230.136	0	0	0	402.223	2656.46	0	0	4981.89	514.125	0	0	2727.72	3016.68	571.292	3943.3	68.0133	4430.65	0	328.409	0	890.247	0	1644.29	3526.58	382.326	279.171	0	0	798.611	192.72	0	0	0	1333.01	294.89	960.908	300.353	0	7096.25	0	109.762
ID:41601	8315.13	2477.08	1241.77	4683.27	2178.08	75.8443	0	2291.75	979.67	4758.4	2396.73	1553.49	696.795	2167.7	3677.84	1579.58	6062.66	2057.36	4986.14	859.362	0	2641.07	4082.34	2352.71	1888.06	1037.82	4392.09	1554.49	2741.36	7646.79	2579.81	1779.06	1693.26	924.826	3968.76	2414.4	1525.05	0	2746.2	2148.52	0	3869.29	760.988	4681.72	2714.88	340.088	3078.11	528.368	3938.69
ID:41833	877.731	3316.18	0	1068.16	0	0	6612.01	2287.41	2431.72	3954.96	63.7482	543.799	0	386.816	0	1277.02	734.854	0	0	1820.7	2859.5	0	1174.86	2079.06	3114.39	0	0	1049.43	0	0	1214.2	0	2040.55	0	0	309.404	0	0	2914.34	16910.1	0	0	0	573.349	7079.09	1038.03	358.385	2274.85	0
ID:41907	0	0	0	499.105	0	0	0	0	0	0	554.254	0	240.277	0	0	272.299	1403	0	0	0	0	0	0	972.715	407.532	822.334	0	1379.96	0	0	0	0	134.497	1352.2	48.886	0	940.23	0	0	1258.79	0	1596.68	0	839.916	0	0	0	0	0
ID:42065	312.885	0	0	0	1099.51	20127.8	0	0	0	1124.08	1012.34	1482.57	0	0	0	0	140.768	4124.44	0	559.979	785.598	440.068	0	0	0	0	1805.21	0	139.057	110.601	0	0	0	929.359	0	0	7871	0	104.927	6162.62	0	8439.99	0	0	0	0	5178.63	113.008	457.8
ID:42166	525.269	0	0	0	0	1148.34	2390.52	0	0	693.21	2542.18	0	0	0	0	0	0	47837	3427.29	0	0	0	1198.84	0	0	0	844.213	1297.17	0	0	0	0	0	0	2432.56	390.629	20126.7	0	0	0	3553.21	0	0	0	5939.77	0	1195.95	137.499	1968.26
ID:42216	0	0	0	247.032	0	0	0	373.649	0	0	0	422.389	0	177.094	0	636.253	543.593	0	0	0	171.173	172.865	0	712.847	436.923	0	0	0	0	101.846	505.447	308.387	1545.45	0	0	0	0	0	0	0	0	235.873	0	0	0	713.382	37.5497	655.232	306.687
ID:42304	1935.31	451.499	499.365	907.525	0	910.347	3106.16	903.45	0	1322.3	569.444	880.882	217.5	705.661	940.375	569.162	1190.47	506.772	770.957	439.452	808.065	1063.78	2302.28	669.354	0	682.863	1327.9	162.724	783.345	1777.66	1352.79	1127.35	419.282	0	1054.01	620.991	217.667	0	572.261	0	0	1530.08	620.682	1110.5	0	0	833.256	1059.93	1442.48
ID:42404	0	0	354.685	0	662.986	406.421	0	512.551	0	364.154	0	256.865	715.442	160.896	0	0	504.1	0	0	0	0	624.038	0	461.566	163.102	402.855	660.493	0	0	0	873.791	47.5517	1430.26	1703.44	104.018	0	0	0	130.441	0	0	772.849	110.987	439.074	0	0	0	547.156	71.7266
ID:42776	0	76.9322	0	0	284.807	0	0	56.1862	0	0	205.09	0	0	59.8609	232.596	0	0	0	0	0	0	60.6636	203.046	180.526	0	116.663	0	317.011	0	0	0	494.884	140.928	0	0	0	599.282	0	0	0	0	1227.5	0	2051.16	0	594.568	0	211.863	981.789
ID:42779	0	0	0	0	362.98	10326.5	0	0	0	617.428	136.815	2229.98	0	0	0	0	0	4093.9	16610.4	0	0	0	7639.2	1622.13	0	1173.48	1151.48	2629.32	387.525	0	0	0	1823.94	0	0	0	3622.03	0	0	2068.11	0	3466.62	0	0	17464	145.731	5218.63	502.257	0
ID:42806	260.703	0	0	0	0	0	0	43.1505	0	0	0	0	0	255.592	0	0	0	0	183.932	0	0	267.729	0	0	0	34.3894	443.325	685.041	0	0	266.784	419.846	0	151.696	262.748	400.097	324.931	997.517	0	209.119	0	223.123	83.2395	190.537	0	0	235.26	317.469	305.568
ID:42833	131.119	0	0	202.292	0	0	0	364.878	0	0	0	0	0	203.512	0	335.868	465.7	0	0	839.615	359.518	0	0	588.911	557.423	0	0	0	0	115.98	114.796	173.667	157.656	0	0	0	0	0	0	0	0	81.0424	123.725	50.4311	0	0	0	778.172	0
ID:43029	0	0	393.229	0	0	1688.33	0	16322.1	0	588.785	7072.04	0	4431.56	3037.94	0	0	0	6182.75	0	0	0	1115.75	1137.41	74.3048	0	36847.1	736.1	0	0	0	0	0	155.533	40589.5	56110.1	0	23241.8	3713.28	0	320336	99357.7	8362.1	0	0	38972.5	0	0	1446.05	0
ID:43400	0	605.078	0	0	0	10196.7	3128.48	0	402.559	316.611	319.121	0	0	0	0	0	0	15431.4	1020.03	0	0	0	0	423.618	0	0	1398.98	1226.18	276.217	0	739.886	0	214.695	0	71.7009	0	0	368.58	0	1533.43	2359.78	2439.49	0	0	0	0	76.3151	0	175.506
ID:43442	4499.93	3100.68	1571.72	278.396	1563.86	1956.4	2745.5	95.1675	626.284	1680.75	2523.37	1385.82	501.941	1853.44	0	0	2294.42	4074.19	3915.78	84.8067	2599.45	2641.54	0	0	1758.36	1000.95	3181.43	2815.76	1643.8	360.276	595.451	49.305	0	2204.58	4992.42	0	1996.59	441.053	1008.2	824.332	0	1238.63	122.251	604.119	4706.78	1247.68	4366.72	2044.6	3934.34
ID:43543	1657.3	6199.04	1205.23	0	9628.93	3823.91	18072.1	1276.86	0	2987.29	373.31	7539.76	5219.37	0	0	1169.98	4785.61	1304.53	2898.66	1843.74	2713.82	2771.93	302.242	3855.5	609.333	4234.97	3693.91	757.968	2060.71	845.588	349.429	3071.22	1684.67	0	1807.08	0	0	540.164	3096.25	8050.34	1509.43	11371.7	194.911	1808.32	10173.8	1877.48	388.412	1073.47	6907
ID:43605	10190	0	3653.15	9146.1	0	0	0	11072.7	0	2518.76	35574.1	0	0	26038.1	0	8924	0	6966.93	9028.78	3699.86	3088.7	0	3424.07	0	21953.2	4649.89	5729.45	25816.8	24523.9	17232.8	33726.4	0	6089.08	9783.74	5101	43539.7	12644.9	3450.44	0	0	944.074	0	1797.44	3066.01	0	6285.84	0	0	0
ID:43660	0	596.996	206.617	0	1156.31	1935.13	0	0	0	1065.62	502.333	0	0	0	0	0	0	0	1866.85	0	0	0	2354.03	1102.42	227.363	451.108	1381.93	1744.11	0	0	0	0	1325.69	0	96.5316	0	1134.67	0	0	0	0	1337.9	0	63.5167	0	0	0	780.99	45.6786
ID:43670	0	0	0	0	0	0	491.602	0	0	0	332.601	0	468.109	0	0	0	451.727	0	346.175	869.43	0	0	457.367	880.544	0	165.956	0	0	0	0	143.566	131.462	233.19	0	803.839	0	0	1424.6	0	0	532.721	0	97.3193	1031.52	3527.78	0	0	0	0
ID:43678	0	0	0	0	0	0	0	255.745	0	286.847	511.461	462.225	1123.41	0	603.556	103.307	0	0	245.088	0	0	0	0	375.419	0	334.831	0	0	0	0	0	206.01	715.349	0	0	932.091	0	0	0	0	0	0	0	0	0	1448.93	0	0	110.024
ID:43691	0	0	273.288	1051.6	1043.26	602.167	0	1357.66	0	0	920.97	129.095	1254.26	376.131	834.094	2471.04	75.6876	863.793	184.529	406.463	751.229	0	0	631.838	1247.93	0	0	0	567.643	648.452	977.625	492.9	2836.21	158.839	303.616	108.375	216.583	0	0	0	0	0	490.465	0	799.681	1632.35	562.281	690.247	612.027
ID:43995	791.847	0	342.855	0	0	0	0	0	0	162.445	0	0	3094.98	0	0	0	41.7038	0	0	0	0	1731.53	0	0	0	55.0116	686.284	211.187	227.713	0	0	326.709	0	212.6	136.447	0	0	0	0	0	0	1415.68	0	0	0	0	262.551	201.991	0
ID:44398	156.183	253.738	0	0	0	514.369	2974.18	0	0	465.505	861.183	1545.78	0	0	0	0	0	0	1475.75	5132.26	1610.4	0	731.847	281.183	0	391.146	924.118	2325.66	0	0	0	121.905	81.7407	1162.02	0	0	0	0	0	1502.69	674.115	0	0	0	0	0	225.989	28.3073	0
ID:44464	357.951	171.663	93.0508	0	3204.57	0	0	0	0	0	0	0	613.553	60.1324	1427.48	0	189.431	0	0	0	0	132.885	0	188.013	0	0	0	0	76.4216	0	251.011	143.547	0	0	198.822	0	56.161	0	150.016	1271.3	0	190.618	0	0	0	0	60.6045	83.4798	0
ID:44524	487.435	1307.19	189.927	0	0	0	0	88.006	1008.91	0	2490.83	243.646	1247.87	113.602	0	585.664	272.821	0	1516.58	0	2455.65	974.164	504.169	3144.53	0	0	715.439	1237.7	1459.8	1052.04	3790.23	670.256	1036.74	0	0	969.222	312.117	0	228.897	0	0	475.93	922.209	298.678	0	1249.89	1211.35	2003.35	1798.53
ID:44535	1078.89	0	0	108.229	0	0	0	469.395	0	133.994	188.503	0	0	424.127	14013.9	285.41	251.911	0	130.753	0	0	50.8326	0	0	381.28	0	470.137	0	0	232.13	545.189	69.036	46.9408	0	0	398.094	0	0	0	0	0	1378.54	514.128	411.116	0	0	463.419	0	0
ID:44592	9434.43	681.875	0	8488.03	0	0	0	5544.49	13968.6	14266.7	8115.77	9137.3	0	2753.32	9947.91	7521.88	8167.39	0	4628.59	0	3946.65	4681.26	9936.54	5988.16	0	4094.51	8795.64	19472.1	21021.1	3969.94	8100.61	3688.64	10849	6999.45	0	6332.32	4462.43	21761.1	0	0	4201.11	14727.8	4064.4	7608.32	643.019	7361.66	4123.06	0	704.18
ID:44599	0	0	0	0	0	47056.8	0	0	0	0	0	0	0	0	795.991	0	0	37549.3	0	0	0	0	0	0	0	4276.83	0	0	578.621	0	0	90.7591	0	0	12092.8	0	11354.3	561.263	0	3985.93	0	1922.04	0	0	46019.1	0	0	142.826	37859.6
ID:44618	27749.2	8202.86	4311.4	1353.79	7698.08	12638.9	10893.7	1341.76	2852.98	8860.84	13465.1	4256.57	9749.88	7218.61	0	0	11328.2	7142.2	19760.4	1821.16	5046.55	14629.6	5347.25	0	12554.8	6208.08	16852.4	13525.1	10215.4	6849.44	16892.3	1187.44	0	9769.57	31955.1	1293.65	6789.87	3993.7	5301.08	1994.32	0	8749.21	842.593	5380.3	29779.1	12238.4	11436.7	12882.7	23703.9
ID:44633	1207.91	0	959.252	297.978	0	0	0	1386.85	0	1082.66	0	591.923	0	2757.33	0	570.659	3563.81	0	0	495.858	0	0	920.547	0	1864.49	3591.08	768.783	4236.64	0	0	0	0	939.758	0	0	0	0	343.965	0	0	0	1166.12	0	366.273	0	0	0	2024.16	0
ID:44679	1517.37	0	203.191	310.467	0	0	271.505	74.9854	0	306.183	496.275	0	0	98.633	0	446.036	321.083	0	575.405	0	0	494.772	1629.42	406.94	0	0	0	1197.49	1033.74	302.266	331.516	169.744	653.481	0	0	596.482	0	0	0	0	0	325.884	141.083	1622.05	0	148.074	367.767	299.909	0
ID:44718	4238.49	1265.65	1992.13	3174.61	1842.08	4500.27	1227.16	3017.57	1024.74	3621.85	2092.33	1536.9	4403.74	1921.94	3565.71	2230.8	2835	2488.08	2496.78	3747.63	4207.19	4280.64	2911.15	905.919	1300.71	887.119	4926.6	3413.38	565.482	6340.65	3128.73	4163.51	1832.77	2606.26	4747.12	1802	2201.1	6872.1	1933.21	5089.47	0	4313.15	1463.76	2914.86	3179.4	805.647	2022.02	3808.44	2879.06
ID:44744	400.458	0	0	194.319	0	116.935	0	0	0	549.177	0	227.802	0	0	934.786	0	0	0	0	0	0	474.204	0	188.263	0	0	1393.32	2147.92	0	628.711	0	1185.9	275.092	0	153.746	0	203.303	1600.48	0	0	0	873.397	0	0	610.116	0	223.067	0	374.136
ID:44969	1562.75	0	295.893	0	0	74.3549	0	0	0	864.072	760.568	0	0	409.046	0	0	2324	0	0	0	0	250.4	0	0	0	0	1695.23	771.071	661.447	779.633	0	352.877	0	251.421	614.386	0	584.804	0	91.1663	1110.31	0	531.392	0	0	209.243	0	311.486	258.963	0
ID:45021	144.512	0	0	1091.3	0	0	0	272.97	0	0	363.09	0	0	503.18	0	718.027	374.314	0	0	0	164.275	0	0	0	199.501	0	0	0	131.956	0	269.213	0	149.649	0	0	0	0	0	0	0	0	0	250.688	35.4606	0	177.717	248.768	0	0
ID:45290	1486.14	226.539	0	0	428.398	0	1364.03	0	0	1126.49	1293.32	0	678.074	357.332	687.573	0	1862.68	0	0	190.687	0	0	0	0	805.249	306.191	0	0	2313.08	0	957.445	0	968.527	0	0	1685.64	1234.05	0	0	549.286	0	0	0	911.4	0	1353.19	0	0	0
ID:45347	79.0091	0	820.181	0	0	23224.2	7917.94	319.772	4598.13	280.452	4462.08	0	7290.9	90.5033	641.729	0	0	16858.6	2027.5	0	0	0	0	700.236	218.658	3767.45	963.409	2301.31	4631.98	0	411.516	0	1201.62	654.115	5462.25	0	3362.29	1414.2	0	0	179.813	5649.05	0	0	7558.14	1393.36	302.611	0	1343.19
ID:45384	0	0	129.661	0	543.879	1230.26	0	200.102	0	0	188.875	0	298.467	153.904	0	138.225	316.442	0	642.968	1184.35	1659.53	267.736	362.139	233.019	79.9412	290.431	87.0333	701.351	111.073	0	239.791	0	0	0	0	349.099	0	0	0	0	0	540.376	111.334	265.38	0	77.8639	348.985	410.21	0
ID:45445	6595.45	2177.38	780.461	94.2152	349.572	6650.83	696.52	140.682	0	1953.12	1122.6	1423.41	3206.54	1883.76	0	0	2902.88	0	4468.86	124.486	1361.2	1082.64	578.39	0	2188.04	1350.47	2991.93	1322.71	2654.67	2141.46	3524.67	331.222	0	478.73	7204.34	0	2281.4	1025.5	214.17	532.703	0	2281.77	0	236.892	1764.74	1219.97	3100.8	3122.26	6922.65
ID:45863	609.573	0	137.12	0	0	76.9373	0	0	0	373.5	0	0	0	473.841	0	0	134.716	0	0	0	0	829.072	153.235	0	0	0	891.408	0	0	648.861	0	107.694	0	0	0	0	0	0	0	653.583	0	0	0	0	0	0	172.739	246.985	135.743
ID:45893	0	0	877.996	0	0	952.106	0	0	0	0	30.2767	0	0	35.4225	1098.55	63.3432	0	0	1320.38	0	937.696	332.49	0	442.806	74.022	0	0	281.067	0	0	447.764	798.369	422.568	0	3603.01	0	0	0	0	0	0	721.138	229.101	172.496	2205.44	0	108.663	0	0
ID:45980	677.863	2903.48	2069.56	1387.85	0	11373.9	2248.27	1840.33	4835.53	3484.12	2534.58	1912.02	0	2967.89	3609.05	2643.77	2960.43	1649.05	1831.17	14884.3	12342.7	3806.36	2342.3	1087.14	134.251	766.682	5636.44	4436.98	532.353	2610.47	3246.95	4623.83	3662.23	3654.48	4748.87	1444.73	262.772	9152.08	4864.11	6983.68	0	3813.81	1798.15	2892.29	2335.02	0	3671.32	4062.55	1907.75
ID:45983	538.509	369.193	262.125	0	0	0	0	0	0	0	1187.1	0	658.876	0	0	0	0	0	587.443	0	0	0	0	0	0	0	1101.87	619.814	0	0	0	0	0	0	0	0	0	331.74	4814.19	402.382	0	0	43.6133	932.41	162.956	0	54.8229	0	0
ID:46002	1421.7	3165.32	0	0	9128.62	5954.85	3790.54	32.5389	1104.54	815.128	3429.63	863.98	0	244.049	0	0	0	0	618.203	0	500.075	0	5549.22	4438.82	0	3462.99	1694.03	0	29.3312	0	0	0	2408.24	1425.35	6105.68	113.579	797.746	0	0	19051.3	7517.29	8060.06	0	0	0	0	0	7877.84	0
ID:46170	206.479	0	260.371	0	0	0	0	187.921	0	0	285.35	0	0	165.979	204.723	101.242	394.025	0	180.916	0	0	142.53	0	0	81.5751	0	0	473.669	98.1542	56.6793	0	41.4052	0	0	0	222.58	0	0	0	0	0	0	0	0	0	0	0	19.271	0
ID:46542	0	0	78.2078	224.752	0	0	0	415.749	0	3309	0	0	0	257.403	380.414	949.424	338.658	0	146.78	0	0	173.981	227.484	30.1151	0	442.879	2424.26	842.544	0	0	673.698	215.215	110.341	323.009	0	0	152.551	830.164	0	0	0	0	412.866	404.095	0	351.669	523.365	971.308	549.681
ID:46554	0	0	3115.3	3756.98	0	10113	71906.4	0	34466.4	0	0	5903	8410.32	0	260.982	0	0	11958.6	0	0	0	0	0	0	66.8875	0	0	0	0	8092.7	0	2548.97	0	0	0	0	0	8409.66	0	0	0	5273.44	1456.38	0	0	0	8372.79	0	15698.8
ID:46606	36.7206	0	0	0	0	0	16630.3	0	0	633.066	0	0	0	1189.36	0	2024.39	506.387	0	2022.74	556.858	1700.76	293.919	0	3033.02	930.77	2732.02	0	537.454	3467.06	1255.44	1630.33	644.615	0	0	0	4842.53	0	1055.83	0	0	0	3365.73	503.156	2461.34	0	294.591	0	1430.78	105.284
ID:46649	0	617.202	0	0	4321.93	0	11025.1	132.821	0	0	203.769	0	0	0	0	0	0	0	615.974	0	0	25.8598	625.253	0	0	0	0	0	0	276.254	95.9335	0	0	0	302.243	0	0	0	0	648.822	0	192.545	0	0	379.447	0	147.042	283.577	0
ID:46756	951.941	0	175.15	102.748	0	0	0	96.0778	0	251.715	786.718	0	0	332.9	427.61	0	154.858	0	326.487	0	0	32.1307	476.163	159.371	167.768	257.429	168.539	80.1072	412.45	354.677	94.356	0	0	0	0	0	754.342	0	0	0	0	0	0	355.169	0	0	352.539	182.581	317.516
ID:46826	0	0	0	4392.92	0	1867.59	0	984.405	0	0	0	0	0	2005.03	0	4604.86	0	1651.77	0	5776.42	6033.86	0	0	0	3820.25	0	0	0	7741.99	324.418	6329.52	0	429.729	0	642.119	2512.84	0	1210.66	0	0	0	0	996.166	709.273	0	1923.35	0	993.241	2534.76
ID:46880	275.595	0	1193.52	3047.6	801.088	0	2625.13	3430.2	816.411	913.606	2876.05	1426.57	1487.61	1114.87	1372.88	5885.24	880.58	837.095	673.971	1845.97	2629.88	372.423	482.58	1888.5	4174.2	0	0	860.678	2033.88	2300.97	3164.9	1201.84	7616.01	2484.76	711.893	2034.64	0	934.101	0	0	600.248	976.525	1420.26	240.468	6765.83	5922.43	1417.46	1953.64	2359.92
ID:46883	0	0	0	0	0	957.497	0	0	0	1048	826.576	0	0	0	3152.04	0	0	21195.9	465.456	0	0	0	0	149.097	0	1010.72	561.407	0	0	0	0	0	0	0	0	325.599	7510.24	0	0	4982.47	3232.48	240.108	0	0	7951.86	0	114.298	0	990.05
ID:46928	1140.69	2581.72	168.076	0	4223.76	836.96	4696.85	82.0011	93031.2	0	3170.28	2109.93	1130.66	133.838	0	0	0	525.123	135.393	0	0	1095.3	0	3127.5	0	0	0	326.658	0	0	0	186.295	0	0	0	0	0	0	0	3614.22	0	0	0	0	0	0	30.7957	5438.98	0
ID:47125	268.763	2696.72	69.539	0	6145.33	0	0	0	0	0	0	350.971	0	45.1645	0	0	0	0	0	0	5780.64	0	432.824	0	0	0	0	800.47	0	0	0	92.8862	1007.32	0	1668.66	0	0	0	2278.84	0	0	0	0	36.7031	8673.65	0	72.5502	1462.57	0
ID:47285	92.38	0	0	0	0	290.97	91121	682.447	0	116.128	2907.75	0	0	0	0	0	311.354	0	224.211	0	67.9065	41.0629	101.218	0	0	785.048	0	502.997	138.388	0	68.7642	156.584	0	20880	0	70.9186	622.657	0	0	0	5273.77	2398.74	102.598	92.0603	0	0	172.392	0	697.512
ID:47367	4844.62	438.809	2498.66	4466.99	879.136	469.908	0	2166.86	0	2443.55	1842.34	1553.13	832.589	2437.22	591.393	3468.68	4820.01	631.586	619.397	1035.12	1495.67	1747.15	4944.93	1690.55	1584.23	1527.96	1858.19	3004.31	2032.5	1813.28	1722.33	936.933	1755.31	1181.25	1317.84	2746.55	2022.07	5238.67	346.755	1164.18	1049.99	2075.4	3173.68	2632.75	0	1770.54	1312.18	1487.19	280.043
ID:47402	0	0	5452.56	0	0	0	0	0	0	0	0	10571.9	422.815	0	0	0	12622.4	0	8423.86	0	0	5009.6	2103.34	0	0	0	0	0	7726.04	0	0	2956.7	0	0	153.569	0	0	0	171.569	7923.49	0	0	0	0	0	33.4054	5104.62	3190.71	0
ID:47855	136.623	312.489	502.112	1431.64	305.762	188.577	681.028	171.893	294.379	1507.43	37.7217	125.8	0	34.1897	0	1162.21	931.524	178.46	529.415	0	156.884	636.514	0	151.228	560.925	0	503.088	1055.26	188.116	525.438	738.785	278.739	294.982	0	132.282	362.554	0	0	1389.81	0	0	0	145.146	514.726	0	0	406.576	438.709	369.919
ID:48089	20908	0	15110.4	14552.5	1094.71	6089.18	12499.9	6560.49	5606.69	30346.7	9808.26	4406.44	4316.82	2959.65	8164.16	9826.84	5423.8	5351.36	9717.33	3301.36	7079.13	14838.5	22991.5	7872.53	5601.55	10106.2	1916.58	41541.2	15792.1	20486.4	13059.2	6249.22	10421.8	12765	5829.68	16835.7	17770.2	15576.2	399.886	8410.36	4170.84	13562.5	12269.6	17700.6	14383.3	6099.27	6230.04	4909.54	17846.4
ID:48093	552.935	662.767	609.675	4560.95	0	203.437	5666.9	0	1256.81	477.32	1742.69	564.883	1446.11	391.084	0	2538.81	7712.37	0	1346.04	1771.53	1950.2	293.864	323.349	1882.88	0	1930.86	340.754	0	956.693	253.358	635.73	548.57	1815.94	0	936.587	841.252	512.131	9166.38	596.857	0	857.979	1368.62	1061.08	2342.16	0	664.488	282.563	239.282	0
ID:48106	3055.67	2725.73	1887.88	1888.64	4905.34	2955.69	837.107	2328.76	39759.6	1831.55	3553.79	1365.34	1157.51	2857.73	0	2287.73	2852.07	2194.99	3391.43	2914.22	3460.62	1936.88	5439.12	1471.51	2777.08	1917.64	2170.41	4777.89	2937.25	3669.7	4489.64	3140.52	1274.33	0	2599.31	2818.38	4939.82	385.531	1368.92	3083.17	598.135	2669.42	1207.97	1786.04	1674.32	2289.13	2443.54	6179.86	1549.57
ID:48162	0	0	0	0	0	0	0	424.62	0	0	0	421.644	3544.86	159.372	0	6900.76	818.06	0	0	2734.32	2884.94	720.322	3048.45	184.094	0	92.6793	0	0	642.28	0	674	3616.63	0	297.93	0	0	0	305.76	0	0	0	6223.03	400.881	1393.83	757.686	0	8289.02	0	188.201
ID:48176	7881.34	0	2244.34	6182.91	0	0	0	532.959	0	2397.98	1603.75	1431.31	0	913.678	0	0	91.0001	0	484.442	0	0	135.197	1528.59	1716.6	6142.85	2717.05	2487.68	2296.48	1147.28	1160.11	2511.21	0	452.888	1481.38	0	2424.77	2865.57	0	0	1838.82	0	0	143.928	1653.7	0	0	73.512	6344.29	0
ID:48394	1043.17	528.025	523.571	303.458	0	0	0	495.396	0	427.604	551.096	628.357	555.755	407.88	0	167.065	97.4819	0	797.382	0	0	63.4263	0	394.491	343.774	443.468	395.964	0	698	701.43	854.918	119.036	0	0	1729.17	639.832	0	1902.38	304.395	0	0	0	676.602	969.064	1065.61	0	0	144.893	1968.66
ID:48417	1404.44	0	378.158	0	0	1270.12	0	0	0	256.654	830.647	0	1222.5	665.317	0	0	803.093	0	239.815	123.057	491.083	411.207	0	24.0609	0	216.535	585.332	65.3905	0	700.431	88.6867	0	0	0	497.897	0	127.855	0	0	631.312	0	938.927	383.774	280.164	0	0	775.58	408.46	0
ID:48425	1063.4	0	108.219	0	0	0	0	0	0	860.938	598.771	0	1613.97	42.8918	1684.65	0	0	0	472.85	0	0	446.874	1176.31	138.309	0	3263.73	331.467	1317.68	121.304	0	61.2683	710.489	0	0	0	571.079	0	0	0	13177.5	0	1718.11	0	39.3268	5294.49	411.558	0	0	3005.31
ID:48446	0	0	882.756	0	0	0	0	9376.84	911.475	192.884	2835.19	0	0	1526.6	0	0	0	5070.36	0	0	0	239.396	199.378	0	0	12276.6	425.648	0	0	0	0	0	650.495	42228.2	33598.7	0	4554.83	2337.61	0	140623	69482.9	10266	0	0	4740.16	0	0	1411.51	306.375
ID:48520	189.23	0	366.009	0	451.948	0	0	162.996	0	88.6551	0	0	0	601.636	0	0	0	0	0	0	0	462.172	0	145.817	141.497	0	279.056	1000.32	351.283	0	0	145.498	278.495	0	0	279.178	0	0	0	0	0	104.945	102.477	0	0	107.638	239.246	103.462	308.921
ID:48521	453.583	0	0	0	22329.5	0	17201.9	208.133	0	176.922	795.295	0	0	200.846	0	0	0	0	0	9902.1	4390.52	0	383.988	843.758	0	120.903	80.4987	0	0	0	47.6964	0	0	0	0	424.889	0	0	0	0	0	140.674	0	0	0	0	61.8309	141.058	0
ID:48699	0	276.53	0	148.445	0	0	14851.9	0	0	0	0	0	1352.63	0	0	324.31	396.197	0	323.293	596.599	510.188	0	0	513.647	0	700.98	0	0	53.5398	0	0	0	0	0	0	199.691	614.615	526.877	0	0	0	0	0	0	3882.09	955.03	0	0	91.7862
ID:49122	0	0	0	175.28	136.326	0	0	143.106	0	725.715	131.663	0	0	0	0	433.884	198.62	0	128.942	0	0	171.624	0	246.523	213.674	0	0	0	0	252.691	186.362	206.259	57.1104	0	0	0	0	0	414.343	0	0	0	0	93.0338	0	0	77.3234	360.269	637.79
ID:49295	651.666	286.026	270.166	399.46	0	199.898	0	560.972	0	0	494.23	166.143	0	563.63	1042.91	320.84	674.021	0	0	0	0	223.688	0	116.585	131.506	0	161.313	0	0	700.39	401.904	111.527	329.358	923.545	0	0	0	0	88.9481	0	0	0	317.489	333.024	0	0	196.176	113.017	457.911
ID:49303	3128.8	850.109	1179.91	85.3927	0	0	0	0	0	767.743	0	382.403	926.466	983.701	0	0	0	0	0	0	1585.12	2598.94	331.268	0	376.392	737.173	1331.73	617.7	905.961	317.579	763.37	0	0	0	1487.73	192.4	259.968	0	38.7535	79.7663	0	0	375.19	1049.99	445.507	237.072	2230.05	1029.59	0
ID:49332	788.717	0	444.295	0	0	0	0	493.882	0	522.393	757.355	418.64	473.673	513.624	399.789	0	408.602	0	309.536	0	0	532.98	508.68	0	363.697	80.7992	312.323	0	820.928	0	778.457	1080.17	0	712.251	0	425.274	483.557	0	0	136.373	0	0	278.198	332.11	0	330.049	225.57	0	0
ID:49334	0	0	0	457.959	0	0	0	148.16	0	818.015	0	0	0	249.784	0	634.564	315.237	0	305.875	0	0	193.867	1278.9	301.134	0	0	0	2384.42	567.529	714.399	156.271	62.4003	416.114	0	0	615.459	621.031	227.71	0	0	0	0	376.24	0	0	262.708	234.216	248.22	739.67
ID:49509	1880.9	0	496.232	622.17	531.638	1118.24	0	374.776	0	0	0	0	796.482	260.913	0	0	721.035	0	481.634	0	124.129	0	0	0	0	0	0	545.512	0	322.359	650.573	112.449	0	585.308	0	0	669.084	924.065	0	0	0	914.644	0	66.6735	0	0	364.599	816.491	0
ID:49527	1006.41	618.62	104.756	0	190.04	405.702	0	0	0	222.954	138.615	78.4309	353.976	257.076	0	22.5339	0	282.736	653.651	0	0	596.864	0	0	35.5	0	193.972	1628.95	0	0	0	314.792	0	0	0	0	0	0	0	0	0	363.79	61.9089	0	1547.04	136.826	0	778.377	533.465
ID:49608	217.196	0	348.994	0	0	0	0	0	0	472.303	356.229	314.083	0	607.163	0	45.6218	542.452	0	0	0	49.5431	0	0	94.1018	0	479.283	1194.08	1434.32	568.588	354.855	0	168.556	44.7903	0	295.221	494.883	0	0	279.854	0	913.681	0	0	184.59	0	201.448	0	17.8242	496.32
ID:49958	0	0	109.104	0	0	723.967	0	0	0	0	0	0	2311.74	81.1548	0	782.241	878.189	0	0	0	379.973	155.407	0	797.637	0	0	359.086	188.782	39.4596	0	636.218	679.071	0	0	2522.42	0	0	1530.33	0	103.531	0	0	0	164.081	1143.52	104.901	718.944	286.995	236.053
ID:50008	194.213	0	392.381	0	0	0	0	210.15	0	1194.55	903.308	1921.27	0	0	2234.58	257.276	694.26	741.92	0	0	0	439.884	0	876.807	133.5	2953.15	1791.4	2009.89	823.009	81.9493	0	0	825.375	57.6279	0	0	0	0	165.147	213.719	0	5759.47	450.352	0	9096.62	2068.36	0	981.399	5685.98
ID:50056	5360.39	0	1244.09	4977.25	0	0	0	1146.47	0	0	430.953	0	0	6030.8	0	4715.33	1042.22	0	0	2948.49	4141.26	0	815.643	145.165	0	0	164.873	3044.18	1225.17	1282.41	13085.9	0	1577.02	0	0	3436.01	1848.05	0	0	0	0	0	231.642	2067.11	0	0	0	0	0
ID:50212	187.683	0	221.699	490.522	0	0	0	151.117	0	0	111.65	0	0	201.566	0	336.619	1707.24	0	51.7054	436.634	548.352	0	0	114.176	464.165	0	0	0	598.779	173.218	386.851	308.99	186.701	0	0	189.127	0	1064.68	0	0	0	0	142.493	204.588	0	53.0039	461.356	235.702	0
ID:50633	57.9517	0	137.521	0	0	0	0	432.129	0	0	0	0	0	162.475	972.736	0	91.6378	0	148.73	0	0	269.248	587.029	0	0	0	0	456.96	415.852	667.03	241.288	259.489	0	162.514	0	0	0	0	149.041	0	0	678.104	39.7635	119.904	0	151.558	22.6292	332.559	1118.57
ID:50791	702.517	212.103	183.879	51.0231	0	0	0	0	0	570.461	381.89	0	0	625.235	241.113	0	0	0	0	0	0	53.5386	571.247	154.354	0	330.78	409.831	230.145	447.388	205.209	86.8302	0	0	0	0	65.3517	1184.72	0	42.5778	0	0	0	346.94	277.661	0	0	0	62.2515	445.873
ID:50838	0	0	155.114	0	3633.74	0	0	0	0	171.014	0	662.747	757.853	0	0	28.0515	49.376	0	1625.93	0	1297.67	0	140.423	901.071	0	0	470.424	1336.1	0	0	518.227	0	4176.89	0	0	61.4688	0	0	176.208	0	0	550.59	0	0	2458.14	0	535.629	2413.01	124.814
ID:50840	10554.4	6582.92	4346.15	8861.72	3701.63	3546.41	4892.3	7164.14	0	6977.11	8699.14	5381.32	903.08	7809.16	353.811	8184.73	26227.8	2962.28	8024.19	0	0	1760.53	7287.1	3112.48	6612.04	1879.62	6483.34	2666.71	9643.76	19186.1	7812.66	10715.5	5307.51	1815.94	5291.94	6038.1	9326.67	6131.68	5182.71	4497.05	1664.68	6022.16	4521.27	6380.35	0	1783.66	13642.3	4637.36	2010.66
ID:50904	1612.4	112.734	885.878	387.31	866.793	129.456	0	808.811	0	1484.41	623.629	159.634	316.042	1163.35	0	0	2478.44	0	402.051	1015.75	1780.93	770.864	518.826	0	787.973	272.662	2179.86	1031.31	0	59.452	2447.39	361.587	602.436	425.248	1289.49	0	549.984	643.983	0	278.072	0	0	0	1210.38	0	0	760.613	2253.46	0
ID:50921	0	352.038	1442.38	1136.08	0	0	0	502.432	0	0	509.153	128.445	0	0	547.661	2228.21	1516.06	0	200.258	0	0	140.373	594.748	179.608	0	612.702	118.393	0	0	25.1994	498.83	0	0	132.781	0	432.285	0	0	0	0	0	0	255.16	0	0	699.983	518.377	610.157	0
ID:51007	306.122	258.843	391.045	0	322.839	732.291	0	0	0	0	0	247.288	0	428.135	956.105	173.111	0	0	0	0	281.458	471.482	219.759	0	398.524	0	0	0	1083.65	438.375	765.888	0	0	0	0	0	0	0	0	0	0	354.828	338.84	0	0	0	622.392	0	0
ID:51120	4410.62	451.572	664.579	0	0	8441.64	9144.47	0	0	4256.6	10925.8	2288.19	0	0	782.546	0	0	137974	6061.8	0	0	0	10770.2	139.403	0	3751.47	5701.14	2667.36	0	889.61	0	0	0	0	8546.94	1131.99	62865.2	483.012	0	88569.2	18412.9	11790.7	0	0	60106.9	0	19019.7	1266.99	10018.2
ID:51340	0	0	0	0	0	0	0	2997.42	0	0	646.87	98.5298	1090.96	0	0	0	600.431	0	0	0	0	1711.69	0	288.461	211.074	647.899	0	160.815	0	0	0	0	0	20821.7	0	0	0	893.451	0	490.661	5573.49	205.595	0	0	0	0	0	0	92.4101
ID:51678	0	0	0	54.6542	100.984	130.9	0	2814.06	151.1	1566.46	140.995	257.898	0	0	0	201.807	61.6859	3477.39	333.302	0	0	364.201	0	666.7	0	0	292.877	0	0	273.28	0	656.076	245.76	0	17248.8	0	0	547.389	703.62	21792.3	2405.47	207.061	0	148.68	1727.44	424.054	22.5899	43.3587	1280.85
ID:51804	155.614	0	1138.83	109.33	0	970.352	0	1272.4	0	0	841.539	0	2230.15	1789.27	2316.2	0	146.148	0	410.994	0	0	1018.48	408.315	927.341	570.776	1289.66	1661.57	3149.8	1570.23	1638.23	2126.88	0	0	6044.08	380.943	1109.81	749.865	1348.34	0	727.459	0	800.283	1371.92	372.482	3254.61	1394.42	849.743	0	2650.91
ID:51865	38.3464	0	1080.69	0	0	1602.94	48998.9	797.943	6817.41	1390.13	2382.44	469.89	102.483	238.934	0	506.558	0	2679.49	1706.9	3924.55	190.683	1114.96	3352.4	1327.3	1382.04	0	328.158	678.538	1246.46	26.3188	286.104	2181.27	2287	0	1329.93	0	0	0	0	0	3183.42	503.35	0	0	0	2299.66	432.502	4228.28	0
ID:51875	990.152	2856.57	837.962	208.883	2307	487.543	0	0	0	464.57	3359.63	0	1562.33	1012.76	0	0	3213.58	0	1867.8	0	1547.25	364.8	144.347	0	0	882.924	1245.17	309.26	806.523	182.024	0	407.948	0	354.711	1744.04	330.726	3068.39	0	1736.46	1013.08	0	274.357	603.531	1047.53	2536.66	1109.81	4451.81	155.173	320.073
ID:51916	3112.52	0	5728.35	622.543	0	0	0	52.4797	0	4810.62	604.471	877.675	0	170.418	1051.67	674.142	532.537	0	955.942	0	0	1087.79	2542.64	725.872	403.289	0	319.02	5038.42	1164.8	260.989	1558.05	138.953	1720.53	623.887	3088.61	0	396.273	492.747	0	0	0	691.271	592.577	1667.81	325.626	626.804	1377.43	0	1671.61
ID:51920	0	0	0	0	0	37847.5	261.044	381.661	0	0	0	0	50902.4	137.144	0	0	0	6443.39	0	0	0	0	254.021	0	0	0	859.306	0	689.761	0	0	0	298.635	2874.71	44892.1	0	6352.45	9956.95	0	6106.38	2680.36	157.945	0	0	15421.8	0	152.966	0	0
ID:51929	30806.9	1623.23	12904	16137.1	2082.34	0	50357	13995.8	20613.3	0	16730.7	8361.06	12218.1	4995.9	15215.8	11976.8	25142	0	5755.18	15849.1	22207.7	10009.9	23452.4	13384.5	9586.23	0	3311.1	31289	0	10880.8	11135.5	5411.6	18545.6	15968.4	0	12682.9	2427.21	0	1007.59	0	14640.8	784.829	13088	21713.2	0	10598.2	131.624	8874.37	0
ID:51932	2605.94	0	0	1437.17	13998.2	0	0	846.178	0	489.455	0	579.993	3501.2	983.979	5734.68	2279.48	3453.01	0	0	0	3647.65	0	0	0	0	0	690.131	2715.12	0	0	1726.26	0	0	0	0	1665.78	2616.3	0	0	0	0	1508.25	0	1173.63	7550.41	0	0	0	316.057
ID:51948	291.218	0	0	0	0	356165	0	109.953	0	33856.2	0	0	0	0	16611.3	0	0	609660	777.441	0	0	138.427	382.542	542.209	0	65255.5	18128.5	0	59369.1	602.415	0	572.047	193.009	0	42526.8	0	181612	102730	0	118368	0	36144.6	0	301.98	289577	0	6089.85	130.691	103046
ID:52100	148.484	424.247	1399.3	4479.68	187.813	1338.66	3372.58	5174.89	1336.07	807.272	4334.47	2890.17	3816.49	1363.18	1543.32	8190.17	1554.66	1015.78	688.863	2268.18	687.507	1057.5	242.9	2517.6	5738.06	0	0	0	2452.61	4105.84	2561.31	1945.79	8786.04	2435.47	656.893	2434.24	1706.43	2431.83	49.6248	0	819.712	1345.91	2329.53	620.785	4418.45	7461.59	1612.14	4005.84	3908.16
ID:52189	3560.06	0	1109.83	2881.55	0	4031.32	2624.04	2733.36	0	0	659.357	434.273	2459.7	1247.85	5920.24	2052.26	2894.8	949.214	2694.12	0	0	4288.05	9138.14	2232.46	3532.29	1496.39	5225.57	1040.5	1292.57	4810.25	3045.85	4975.82	1527.36	277.334	521.022	0	2549	12488.2	0	0	0	4296.01	1058.05	0	0	859.832	1583.12	2707.27	2212.42
ID:52213	93.7701	0	218.3	0	0	0	0	90.1937	0	515.826	103.785	0	0	324.042	0	0	257.702	0	71.9567	0	0	407.541	676.361	308.253	0	0	265.588	431.684	455.197	75.9428	0	0	0	0	0	366.331	999.909	0	0	0	0	0	115.879	271.689	0	0	176.282	68.7109	0
ID:52219	0	230.055	0	0	0	0	2480.73	0	0	0	215.749	0	0	178.413	0	67.6655	0	0	18.9908	0	0	21.9883	0	378.061	0	0	0	0	0	0	100.896	784.843	0	0	0	0	149.68	88.2325	285.13	0	1694.75	0	0	0	0	0	451.323	255.905	121.405
ID:52320	393.134	1495.33	482.581	0	1998.15	574.153	4784.31	102.319	0	377.327	1097.5	392.266	933.841	845.015	3075.28	293.837	481.493	537.265	0	535.486	589.792	846.905	511.617	288.85	374.53	158.807	469.403	1635.99	1164.08	689.374	936.098	253.632	0	67.5387	0	384.403	0	196.557	658.035	0	0	966.926	172.829	171.604	661.235	1202.1	236.393	619.818	1458.9
ID:52450	0	499.174	194.402	0	0	1062.92	14280	0	2717.43	378.901	4060.11	809.934	0	0	0	73.0453	0	10579.9	642.112	0	0	0	670.559	0	0	0	379.2	608.469	0	112.046	0	0	55.0154	0	286.117	130.849	4135.05	0	0	9539.11	1036.73	758.817	0	0	4391.46	0	343.168	1992.6	1649.38
ID:52769	1365.1	0	410.808	1184.52	0	0	0	0	2065.79	535.832	1718.73	0	0	683.465	165.676	0	2386.92	0	1231.16	73.9119	178.14	59.5713	631.626	0	0	0	0	2076.81	1492.3	604.078	995.618	0	1159.19	844.307	0	1740.36	883.803	911.977	0	0	0	0	152.786	689.474	0	501.144	0	597.687	0
ID:53035	7124.81	5891.63	2956.87	808.8	4368.49	3567.68	0	0	0	4283.69	12964.5	1505.79	9865.66	4719.33	0	0	10916.7	1413.73	10046.4	2626.65	7526.68	3348.07	1378.6	0	4629.71	3513.54	6309.67	3048.41	6208.92	1818.56	7957.61	1504.88	0	4666.19	8167.64	1783.72	6522.9	207.408	4546.94	2920.04	0	7229.64	1493.98	3333.06	12248	7295.39	17375.2	2183.06	2646.42
ID:53181	1843.61	0	2583.56	12381.3	0	18723.8	0	8150.42	878.811	1680.56	769.55	1385.07	6832.48	14946.2	0	19285.4	4760.58	21562.3	0	0	0	372.024	3714.46	0	0	0	2760.02	15973.1	30445.5	1597.75	0	1271.74	0	5098.28	5001.54	0	3550.96	16819.9	0	0	2353.11	2390.8	3775.41	7163.4	4299.65	4566.37	1584	0	12096.9
ID:53216	0	74.869	65.2282	0	0	0	0	565.322	647.92	94.6366	385.582	0	1894.82	292.242	1621.74	101.944	0	0	492.975	122.859	0	0	0	0	175.236	0	197.977	0	234.262	665.803	0	0	1578.22	0	0	1168.97	0	1359.27	0	0	0	0	3005.46	0	2985.98	2241.73	55.4808	0	3498.83
ID:53393	0	0	838.758	0	0	0	0	0	0	1185.12	336.775	726.815	331.474	0	0	0	0	0	0	0	0	398.318	0	210.041	40.0465	0	1354.8	0	1771.48	151.551	0	551.748	0	0	183.937	0	0	0	275.227	0	0	0	29.4509	0	4284.23	1016.12	0	414.555	0
ID:53435	455.587	0	0	0	0	1104.6	0	118.362	0	0	653.665	0	301.249	0	739.481	219.02	727.576	358.277	366.81	885.631	1270.2	735.989	663.201	369.683	574.593	744.041	0	1012.17	0	1094.92	1096.75	319.763	0	0	608.871	504.78	0	350.494	267.243	0	0	1093.53	265.025	278.976	0	0	356.844	333.668	900.955
ID:53470	4008.54	0	0	173.006	0	0	0	1209.74	0	0	0	2161.78	3118.74	0	0	0	0	0	2157.77	0	0	0	906.521	0	687.329	401.653	0	0	0	0	0	0	1280.08	1314.29	357.619	1386.11	4968.75	4753.24	0	0	0	0	0	1452.06	0	939.073	0	0	0
ID:53554	212.49	0	0	0	97.011	495.313	6746.25	0	0	294.486	511.87	0	133.723	11.9793	201.117	0	0	0	140.301	0	216.693	309.874	376.003	563.794	0	89.1552	0	411.78	0	249.256	123.292	0	0	4227.08	220.042	0	0	0	0	0	0	0	0	62.5693	740.043	0	0	318.173	251.071
ID:53633	1325.14	0	841.404	13143	6198.78	851.248	0	769.422	0	0	154.213	649.527	876.391	919.389	3101.83	3867.03	0	0	958.391	0	122.823	872.513	0	353.895	407.052	910.967	0	0	1869.25	828.139	1266.94	3180.97	0	0	760.446	0	0	0	0	1280.17	0	3215.63	575.041	0	0	524.794	0	453.07	957.401
ID:53744	0	0	0	0	648.445	0	580.371	84.4905	0	0	381.478	250.697	0	732.322	0	0	271.983	217.174	70.066	7587.09	3552.02	47.2536	134.838	0	0	676.653	0	844.99	339.815	102.293	2065.58	0	670.953	0	148.519	390.481	488.462	142.802	0	1331.46	0	0	0	0	0	264.226	0	438.739	0
ID:53800	0	564.476	619.925	0	0	0	0	0	0	0	658.525	0	314.825	550.003	0	0	0	198.998	0	0	0	0	201.628	0	0	0	0	0	457.874	0	221.155	245.069	0	0	0	0	0	0	27.8843	230.463	0	0	0	0	2953.34	353.426	857.348	293.62	261.755
ID:53866	908.277	0	0	0	0	735.502	0	0	0	1116	0	0	861.22	0	0	0	2022	589.579	1215.5	0	245.719	893.168	0	0	0	591.435	1620.3	584.509	0	533.068	0	0	0	542.111	1086.04	226.907	2865.39	0	0	0	0	103.663	672.492	1464.08	0	0	0	0	277.381
ID:53957	328.967	3673.61	132.26	0	4592.89	1297.46	1643.37	0	297.122	222.358	721.305	0	571.302	1448.57	1520.31	467.347	0	474.544	1630.1	470.94	824.321	0	0	274.094	1938.39	0	232.59	605.186	545.896	745.758	3357.35	0	15519.1	280.743	0	1219.57	478.642	629.963	10397.4	0	0	0	0	0	0	3549.6	0	0	140.061
ID:54438	16561.8	0	15430.8	1258.94	0	0	0	2819.79	0	47870.9	5179.67	26395.8	7914.9	6127.16	0	2421.39	3562.47	0	303.397	0	0	2704.25	33146.7	23157.2	10602.5	10480	33978.8	32168.3	1897.1	3846.88	6877.53	11397.6	3036.65	15854.2	0	749.789	0	8988	0	0	12168.1	28607.3	0	3613.26	0	0	18541.5	43076.6	0
ID:54525	6697.71	0	3918.8	0	7134.86	2065.37	8098.19	3245.95	0	4277.24	6146.36	3213.26	4585.9	4186.6	10526.6	3603.18	1274.06	3424.55	3364.78	0	0	5865.78	6050.55	1577.34	2003.72	2670.28	5544.27	8216.19	6098.77	2974.28	4281.52	8221	688.629	2800.13	2483.26	3098.6	2393.06	0	0	4153.41	0	10515.2	2210.67	216.958	0	1628.06	0	1850.35	3206.84
ID:54687	0	835.247	3346.18	1552.88	1200.96	0	0	5200.29	0	830.16	3921.62	0	0	2414.77	0	3141.06	1416.53	0	0	3992.22	1760.29	0	0	7920.55	3924.24	0	5140.55	0	0	3424.23	1857.78	0	3197.49	0	77.4822	0	147.228	0	525.097	3908.1	0	0	0	1550.79	0	0	5363.85	2216.89	277.837
ID:54688	4621	0	0	0	0	3168.47	0	0	0	0	0	7090.32	11829.7	0	6750.07	0	0	4982.27	2862.97	0	0	3925.66	6532.81	0	0	6434.67	0	12148.3	3552.78	0	0	9952.98	0	4744.6	4744.33	2463.08	7794.61	6915.18	0	0	3536.1	2924.06	3857.35	0	12975	3475.17	0	0	7465.5
ID:54846	315.413	90.9238	227.953	0	334.506	310.614	0	177.45	0	288.096	139.633	0	0	237.157	0	0	554.381	0	143.393	0	0	452.367	0	0	0	130.237	498.373	472.82	0	0	405.204	0	0	0	280.956	0	350.626	854.422	0	282.43	0	0	0	223.819	0	0	221.065	488.748	0
ID:55143	0	530.343	0	0	737.927	0	0	49.2207	0	545.306	691.083	171.517	0	192.372	9006.18	0	61.119	0	586.339	0	0	261.373	1488.51	399.181	238.098	0	1447.36	0	0	134.716	570.917	0	68.8652	2884.02	463.852	0	3347.74	663.974	60.8127	0	0	0	0	0	1113.35	703.957	173.962	1068.38	1005.45
ID:55516	0	0	0	314.981	0	0	234.934	0	0	0	40.8545	401.483	0	327.963	0	218.579	476.851	0	413.643	0	0	54.2559	0	652.395	657.483	0	0	0	0	173.86	771.14	0	527.389	0	0	471.23	0	0	0	0	0	0	0	385.015	0	94.0116	0	228.275	268.952
ID:55582	1104.65	1250.22	542.786	0	2177.37	4847.44	0	718.461	0	0	1377.82	999.659	1199.74	825.773	1040.96	0	824.021	0	786.167	227.478	0	418.372	1233.89	586.027	30.5734	1078.31	1499.62	3616.49	0	2651.47	0	1121.03	834.47	1199.2	0	0	1334.82	1594.29	966.433	0	0	444.246	390.905	387.027	2216.28	697.465	1374.24	1274.51	2878.81
ID:55614	0	0	539.793	0	0	640.115	0	15233	0	634.492	5523.19	0	2476.99	2347.27	0	0	0	4060.76	0	0	0	615.134	201.921	0	0	38014.5	1005.61	0	0	0	0	0	0	35756	48602.7	0	16440.1	4310.64	0	442277	52719.3	5970.56	0	0	42113	0	0	733.462	0
ID:55703	0	0	0	0	0	57653.1	0	0	0	4780.22	1015.54	0	0	0	547.889	0	0	74559.8	751.684	0	0	0	0	0	0	308.732	3948.16	1609.42	344.548	0	0	0	0	0	0	0	3996.47	333.727	0	16537.2	0	10057	0	0	14481.6	0	0	0	4903.04
ID:55756	140.948	669.037	1153.71	0	1301.93	0	0	1478.55	0	1476.56	1859.1	1427.52	1873.67	1517.13	0	1373.9	952.459	0	1170.59	873.906	1226.45	0	1502.48	1154.95	539.285	652.196	1623.81	3299.23	1497.69	0	1660.07	1678.3	677.054	0	0	1148.99	1129.24	414.587	915.937	871.054	0	2610.12	652.135	747.598	1276.31	2059.33	0	859.425	1105.65
ID:55917	0	0	443.892	0	0	66.104	0	7168.52	0	912.637	1403.94	1383.88	3200.05	919.656	0	0	0	397.368	0	211.765	67.7075	1352.85	1549.24	4440.27	659.797	212.02	2732.34	544.999	0	0	187.134	595.189	1149.73	695.608	115.847	0	351.301	0	0	1552.11	3015.3	860.076	0	0	151.798	0	886.649	2085.1	0
ID:56053	1163.57	0	0	690.461	363.551	176.878	787.663	912.126	0	717.623	919.458	218.469	727.628	693.122	0	231.384	2069.85	0	226.256	276.38	584.933	501.753	716.148	409.587	939.636	0	0	2383.12	2982.24	674.607	1768.22	193.893	885.823	0	0	2624.04	207.609	2872.03	0	0	0	383.427	310.172	2635.89	0	1382.04	88.7078	0	2297.96
ID:56139	287.571	467.974	0	0	2029.8	0	0	267.247	0	0	251.758	0	0	187.765	3470.81	0	108.192	1049.89	1840.36	0	0	324.929	879.28	54.3891	182.811	565.577	0	1821.43	64.1925	0	637.063	0	350.131	0	279.051	226.446	1256.57	397.738	0	0	0	0	0	0	2179.91	1782.84	295.893	898.758	2432.22
ID:56142	0	579.554	138.899	0	0	0	0	0	0	0	129.859	0	834.27	312.015	0	151.656	176.209	0	0	0	0	177.114	438.626	197.439	193.365	0	517.856	683.431	332.107	0	524.943	472.863	845.725	0	678.135	0	156.867	611.519	547.773	0	0	0	21.6738	0	619.24	587.757	382.584	617.872	747.492
ID:56375	0	0	179.52	0	339.841	0	0	0	0	149.98	0	0	0	183.048	0	0	429.233	0	56.4166	0	0	0	0	0	0	0	245.729	98.792	0	0	144.792	0	0	0	0	0	218.398	0	0	120.194	0	0	0	143.24	0	0	69.7649	302.618	0
ID:56388	772.609	0	320.212	0	1447.81	0	0	0	0	932.406	1890.08	693.853	0	243.404	0	0	0	0	891.95	0	0	407.267	3492.12	462.148	116.163	1949.85	1171.62	1900.03	306.132	0	543.254	0	118.648	0	0	0	3550.93	0	79.2819	4428.74	0	3583.88	0	19.6944	5376.76	216.849	0	0	440.693
ID:56457	0	0	14727.2	0	0	4445.54	1808.07	96400.7	22458.8	22296.5	25923.2	216.548	8513.69	19725.7	0	0	0	110902	0	0	0	14919.9	15248.3	794.753	0	296754	34774.1	0	0	453.31	0	0	11963.1	971467	801786	0	163372	81064.9	0	3714670	0	194197	0	0	397669	0	0	4157.95	0
ID:56514	0	0	0	0	0	1186.47	0	312.665	0	0	0	0	0	100.734	643.093	0	108.226	0	333.983	0	0	55.4355	141.632	0	59.4399	450.463	0	0	119.804	0	0	0	219.59	0	0	0	696.917	0	0	0	0	0	0	0	0	703.401	0	910.606	0
ID:56718	0	0	107.437	0	0	1681.51	0	0	14274.8	0	0	0	0	0	2341.82	0	859.594	1441.48	0	1804.62	0	0	0	877.86	730.05	0	0	0	137.111	0	2634.46	0	0	0	571.99	87.3818	64.0129	0	0	0	183.436	675.378	0	0	0	0	0	0	2315.21
ID:56884	1081.01	3363.36	703.571	2723.58	2018.19	0	832.116	598.847	1234.28	429.188	0	252.497	1740.86	1857.37	0	0	2078.05	0	68.9004	4147.94	3475.7	646.154	246.568	0	1605.53	438.451	1532.76	3094.29	0	465.288	3029.8	2223.14	2332.79	290.738	1802.71	771.711	0	0	4620.39	333.429	0	0	41.5022	1340.39	0	1098.63	633.751	2219.83	0
ID:56992	0	0	258.152	148.973	0	0	0	173.1	0	0	602.09	0	0	826.286	0	0	586.161	0	57.221	0	0	0	278.387	0	0	0	318.732	0	0	0	416.245	477.779	535.52	379.513	0	488.698	1509.34	448.836	0	0	0	0	308.39	162.595	0	0	282.231	400.971	0
ID:57012	1814.31	0	0	0	0	3968.24	0	0	0	0	1173.2	0	0	0	0	0	0	5211.41	3067.94	0	0	0	7279.57	2095.52	0	6240.91	642.625	0	0	0	0	0	1664.31	0	732.825	0	3558.9	0	0	36482	0	16469.6	0	0	35332.8	0	27747	5119.86	103.189
ID:57152	402.587	484.917	613.791	0	0	0	0	146.802	0	905.062	0	1030.83	393.083	501.727	0	156.113	348.206	0	0	279.694	468.244	472.099	1961.57	469.483	391.034	1013.17	1381.45	5098.2	688.046	724.409	974.87	0	351.949	0	582.18	565.503	0	0	478.127	758.405	0	2030.52	0	0	4312.11	0	0	1407.91	0
ID:57183	515.914	0	0	0	0	0	316.983	469.209	0	134.515	391.68	0	0	251.298	219.826	77.7748	537.453	0	0	0	0	466.673	340.328	444.39	0	158.755	0	606.85	777.58	338.348	468.001	0	0	0	0	0	0	416.318	0	0	0	0	0	234.366	0	163.907	55.3807	0	0
ID:57265	1124.73	804.304	0	0	736.796	3442.02	1390.25	0	0	0	768.977	0	4542.39	0	4235.53	0	0	1845.06	1440.34	0	0	791.654	3394.27	0	0	2214.31	2258.17	1729.25	0	1664.89	0	0	0	871.852	2638.25	0	3804.83	1430.49	910.888	0	0	2858.58	427.341	0	1665.26	4192.41	1028.48	3570.04	10249.1
ID:57434	0	0	3963.12	0	523.018	66116.4	38806.4	0	29772.4	6216.73	20961.6	252.933	22046.2	0	5484.26	0	0	146477	17364.8	0	0	0	0	3376.46	1026.22	0	18339.6	36855.8	28088.9	308.384	1120.65	215.325	2981.47	305.206	9877.25	939.824	25685.8	23471.1	0	0	0	27982.7	64.508	0	52718.5	3837.91	995.24	0	6012.87
ID:57531	3195.55	0	3085.15	918.719	0	2735.71	0	2522.56	6255.98	0	708.562	3168.29	891.43	2663.75	3157.3	3132.87	4393.65	0	1306.53	6579.4	3318.87	725.224	1168.22	2189.36	1362.18	3845.51	4028.06	4807.14	2459.5	617.379	3820.25	0	3455.38	8780.28	0	1342.41	529.242	1555.84	0	0	57283.2	1424.65	0	0	1212.25	5012.69	1639.31	4748.18	3498.2
ID:57537	9191.48	5925.68	3267.05	11686.4	4465.65	4043.32	6834.42	4111.82	1982.41	4350.09	6323.63	8134.28	2639.84	4717.2	6930.37	6463.66	13981	1524.99	6433.09	0	0	1547.23	5228.83	5245.01	9679.94	3072.66	9814.53	4717.44	5816.97	16475	7770.95	7188.61	4953.91	3421.45	4951.13	6748.54	1940.8	9146.55	9089.91	3454.88	0	9230.7	8979.5	5712.65	7093.84	5343.92	6803.45	3642.09	5202.72
ID:57584	290.444	0	257.555	905.11	0	0	0	132.987	0	0	172.868	0	0	766.948	0	809.373	1247.97	0	296.527	3830.96	5552.61	0	0	0	415.964	285.604	280.745	0	515.091	1068.43	597.716	0	432.468	97.2713	0	412.059	0	0	0	0	0	0	0	299.849	0	229.265	0	330.16	0
ID:57633	91.1636	1034.24	403.626	0	703.429	0	0	0	0	1493.43	778.774	731.684	0	154.823	0	0	174.167	0	288.147	4057.84	1039.3	0	503.083	0	0	0	985.013	403.424	0	0	0	587.559	0	542.884	0	1820.83	0	0	0	0	0	0	0	0	0	551.641	258.64	260.114	0
ID:57888	307.693	0	0	0	0	0	0	0	0	84.0854	0	0	220.355	88.1982	0	0	288.352	0	0	1256.39	892.71	169.189	0	0	27.1923	105.367	147.042	625.443	0	25.7892	0	0	0	0	270.634	0	0	94.0109	0	0	0	0	0	0	0	0	86.9165	44.3954	0
ID:58050	0	0	0	0	598.286	1026.96	0	218.67	0	0	0	0	433.102	137.434	5032.48	0	0	1423.71	447.47	0	0	0	159.502	0	62.6136	1450.52	0	0	156.82	340.066	668.859	0	149.854	0	314.78	0	0	1534.33	0	0	0	0	0	0	2383.5	1221.35	0	267.769	3845.6
ID:58084	0	282.528	0	0	0	2418.18	0	126.339	0	284.441	0	0	136.36	0	1817.23	0	0	2007.63	324.095	0	0	0	631.703	0	919.137	0	647.169	0	0	2106.75	477.009	969.062	1002.41	0	1075.07	0	0	3020.67	0	0	0	309.405	0	0	4610.27	2047.54	107.962	881.547	7466.06
ID:58352	800.031	0	878.677	0	0	0	0	0	5329.08	0	1961.6	0	0	187.311	2855.26	0	0	0	2051.84	0	0	0	825.241	0	386.869	0	1726.32	1860.34	0	0	348.449	0	620.887	10059	343.442	2350.15	1443.24	0	0	0	0	0	0	0	0	0	0	0	0
ID:58355	0	0	927.626	13433.4	0	0	0	1310.89	0	0	0	0	3728.5	3642.15	0	17779.2	19933.7	1191.38	0	70485.4	0	688.724	774.737	0	4788.62	1289.58	2220.56	2607.26	2339.03	0	10851.1	0	0	0	0	1545.25	0	5750.76	0	0	0	726.187	3812.96	6863.81	0	0	0	0	4787.15
ID:58889	162.777	0	0	0	0	0	0	43.1405	0	0	383.322	0	0	507.753	0	53.1983	269.177	0	94.5161	0	0	123.427	0	106.008	0	0	0	386.269	313.576	0	283.998	0	0	164.375	0	639.818	0	0	106.064	0	0	0	24.9262	96.2933	0	0	229.221	1058.89	0
ID:58898	0	1229.67	0	671.755	770.971	320.038	0	929.326	0	0	2194.34	0	0	1139.38	0	1414.7	0	0	858.513	491.223	510.104	780.303	0	1377.94	1394.18	0	0	0	0	844.688	0	2283.4	1005.02	0	0	0	0	0	1426.38	0	0	0	2351.71	191.773	0	811.587	854.101	1519.03	0
ID:58941	828.363	3012.96	548.115	0	2183.74	5308.78	0	1212.59	0	0	1435.84	405.01	5599.54	255.859	8047.08	588.443	258.968	3081.58	903.081	0	0	813.208	2071.23	499.469	602.816	0	1670.71	2814.65	614.098	2138.36	1918.17	0	1052.08	2078.63	3922.07	0	2176.04	3405.62	0	0	0	523.039	104.455	0	4842.46	3548.12	1893.42	0	8418.51
ID:59022	55771.5	0	22283.6	13573.4	0	0	0	5750.34	0	36541.1	12119.3	8357.06	347.253	10563.6	0	12574.9	2724.3	0	3197.16	1830.82	2096.99	2785.34	26736.2	6485.86	26160.6	30472.5	42762.6	36865.1	5777.48	10994.4	19861.4	7926.36	7462.19	20258.7	791.014	13615.4	31070.1	6123.53	0	22415.9	1194.68	28361.8	2672.4	13247.8	726.913	0	47151.4	11216.6	0
ID:59056	0	0	242.86	193.138	420.867	0	0	190.24	0	0	0	505.058	0	150.011	356.19	1014.55	868.811	0	0	8309.82	12120	0	0	0	864.142	0	0	0	773.755	786.892	1161.12	620.579	2825.63	0	0	1418.42	0	2555.87	605.483	0	0	109.744	738.952	0	0	1301.17	117.626	139.005	0
ID:59142	813.793	0	571.467	325.327	0	497.736	0	629.429	0	591.898	482.988	327.013	505.984	893.215	124.774	282.486	612.381	0	115.254	207.923	439.882	949.736	1250.35	943.321	329.142	0	588.785	607.489	1005.94	376.075	687.533	0	51.8956	100.655	436.74	1148.03	0	766.29	0	316.2	0	246.96	183.192	496.709	0	355.61	321.211	143.624	0
ID:59149	200.635	0	0	375.535	0	0	85991.4	0	38826.5	0	0	0	0	1356.76	1065.4	951.753	0	0	144.582	901.787	634.952	0	0	0	1905.46	88.0975	0	0	309.936	49.8234	4713.36	0	139.31	5523.11	86.7189	182.513	0	0	0	505.792	11795.9	0	0	0	0	2506.77	0	0	0
ID:59368	0	1660.18	0	0	1258.6	0	70326.1	0	23595.4	986.166	0	4970.62	2250.07	0	0	0	0	0	0	0	0	1965.22	1143.65	1786.96	541.633	0	3322.14	3658.77	0	714.608	0	1052.9	63.504	0	7623.82	0	170.821	0	148.963	3837.86	0	629.361	0	332.51	381.99	0	878.933	3114.1	0
ID:59745	346.258	889.169	0	745.361	548.02	428.62	0	1324.54	0	0	1027.19	0	0	843.799	0	1313.36	445.879	0	244.621	684.245	870.799	316.174	382.088	858.882	1335.02	384.072	0	0	243.052	507.123	880.837	1671.55	1135.55	0	90.5509	0	0	817.417	892.599	0	0	0	711.503	0	0	2631.29	794.104	1803.97	185.344
ID:59773	187.036	0	471.972	20.169	0	0	0	0	0	532.364	0	0	0	60.8776	0	0	490.812	0	224.941	0	0	0	334.953	0	0	0	961.451	439.62	595.429	0	0	0	0	170.092	69.2422	1335.57	62.5204	0	0	1553.32	0	0	0	240.887	0	0	142.065	178.591	0
ID:59844	0	0	0	0	0	221.689	0	0	0	261.278	0	0	0	69.0829	0	0	700.672	0	0	0	0	158.134	0	0	506.419	0	377.432	676.991	0	24.9875	44.9799	0	0	0	0	0	333.373	103.626	94.0071	0	0	0	0	80.1863	0	141.309	0	288.863	0
ID:59928	514.105	0	0	800.082	0	0	0	123.693	0	0	0	246.237	0	0	0	502.013	0	0	149.531	0	0	0	595.058	0	179.124	0	0	0	2041.49	0	955.886	0	556.825	425.743	0	971.033	0	0	0	0	0	0	0	465.924	0	44.4375	0	0	108.565
ID:60078	0	0	0	0	177.79	28595.1	975.399	0	0	260.496	113.22	0	5864.49	0	561.458	0	0	10538.9	79.1785	0	0	0	0	36.9843	0	1003.46	392.608	0	1781.92	0	0	0	1307.53	2790.94	5066.73	0	0	0	0	9933.18	0	2244.23	0	0	18286	790.402	0	0	0
ID:60126	0	0	646.773	476.306	0	111.906	0	285.638	0	0	304.417	1064.09	2308.68	1698.51	756.747	848.404	656.184	773.017	126.431	1033.89	311.826	0	1028.22	678.341	869.349	309.798	905.224	282.248	800.9	32.1716	367.329	0	4166.49	1650.02	524.832	509.709	1339.18	3450.89	0	963.933	1104.16	178.909	211.428	0	1057.5	3346.51	408.882	0	2072.24
ID:60146	0	0	0	34.5083	2596.77	0	0	39.5295	0	0	0	0	263.721	0	236.81	144.716	28.9262	0	0	0	0	88.9487	208.671	247.383	0	0	0	0	0	0	128.357	154.876	0	0	0	172.4	0	0	0	0	0	369.776	0	81.7468	0	87.9867	0	28.2754	0
ID:60149	4247.82	3764.38	1255.56	3355.02	1988.14	5251.31	0	1200.72	804.117	9798.96	1810.7	5814.08	0	1510	0	1997.9	7228.65	0	1966.84	0	1423.14	418.773	756.772	2654.41	4766.7	1615.84	9666.1	0	3950.07	5043.42	3629.75	4327.97	1714.49	1239.51	0	0	280.672	6459.2	2952.67	0	0	3296.53	1909.4	3587.74	0	957.132	6642.39	562.695	707.601
ID:60216	6225.77	0	0	0	0	6706.33	12943.8	89.3437	0	4974.24	8500.83	0	0	0	90.4342	0	0	418188	19877.9	0	0	0	15004.8	0	0	443.63	0	15160.2	0	1853.44	0	0	0	0	25611	9909.82	177798	0	0	58784.6	35127	1126.37	0	0	48917.7	0	769.337	379.333	17119.1
ID:60248	0	0	0	0	0	800.593	0	73.8588	0	0	0	0	415.657	141.338	671.299	45.9329	37.7375	2014.04	0	0	0	182.021	0	185.277	0	883.876	272.429	0	0	594.088	39.3042	0	0	0	326.497	0	0	273.626	0	0	830.908	0	0	0	949.635	0	0	152.268	585.839
ID:60357	0	640.815	473.538	0	683.569	0	0	449.027	0	0	618.262	0	0	787.413	1712.09	514.613	456.418	0	413.415	0	0	0	0	463.941	458.82	104.309	0	2483.04	373.849	247.858	548.823	603.955	695.977	0	526.87	312.4	0	665.457	0	0	0	133.017	110.184	114.784	771.992	648.304	265.905	992.379	1113.25
ID:60628	0	0	0	132.281	0	0	1294.43	0	0	0	0	146.688	0	0	767.624	85.8816	723.806	0	322.46	0	0	0	0	572.535	98.1175	0	0	0	873.123	0	380.492	0	157.461	134.219	0	415.401	0	236.877	0	0	0	0	107.023	188.195	0	54.7116	0	56.3755	310.759
ID:60751	1229.63	0	2340.91	2377.36	247.376	216.688	4945.64	1135.96	863.804	875.956	2504.26	4345.63	847.759	805.009	1515.37	1800.74	2203.77	0	515.694	376.518	1347.07	2718.36	6393.34	2742.98	1440	1455.6	1431.69	4281.74	4857.9	3047.72	2516.96	1082.35	7565.98	2693.81	883.115	7149.58	0	3728.5	62.5813	2002.59	395.276	2001.84	863.733	1696.87	0	2222.4	706.888	825.192	6549.81
ID:60906	0	0	0	0	0	0	0	4858.49	0	0	1630.18	0	217.978	671.055	0	0	0	0	0	0	0	155.263	0	0	0	12656	0	0	0	0	0	0	0	15760.9	15679.3	0	3032.09	789.038	0	154239	18082	1373.69	0	0	15925.8	0	0	0	0
ID:60946	0	0	0	0	0	0	32119.7	0	3292.67	6571.34	6519.52	0	0	95.5333	0	0	0	45383.2	2770.52	0	0	0	2387.29	0	0	0	3271.51	4937.08	0	404.34	0	0	0	0	623.003	3234.17	9559.34	0	0	8393.49	1072.21	0	0	0	5009.78	81.6899	179.468	222.002	4369.2
ID:61039	2713.79	0	3985	3137.28	1112.28	3512.72	0	8977.07	0	1014.56	4740.5	4290.97	5572.7	4373.74	5020.25	4154.58	841.309	2922.05	945.515	4026.48	2105.67	4667.79	5945.1	8360.87	4436.69	1971.09	7105.84	7803.02	2054.73	2955.09	3041.04	0	1922.2	6522.36	0	1862.98	6045.61	8318.23	115.374	4204.13	0	2353.99	2026.14	1539.04	0	1711.51	4414.28	0	3398.98
ID:61063	2264.66	0	0	0	0	0	5443.36	0	0	128.189	2452.9	0	0	0	0	0	0	10754.5	2852.98	0	0	0	1454.02	0	0	194.272	1030.43	305.166	0	0	0	0	0	0	2234.78	921.705	24970.5	0	0	12689.7	6654.13	1232.45	0	0	12778.7	0	3774.72	0	0
ID:61221	1610.45	0	1368.25	1234.26	482.48	2443.85	807.775	2885.66	0	3999.87	1354.63	0	0	460.6	1359.37	2054.73	0	318.382	726.694	0	0	2300.93	6114.5	1398.61	2344.63	0	0	11382.8	969.522	4922.03	3005.74	3142.86	1941.48	961.774	1423.79	261.198	2165.33	1646.42	0	0	331.095	207.222	945.628	669.929	0	883.484	2269.06	2826.02	2528.38
ID:61304	112.34	2942.36	98.3634	1718.92	6015.69	0	0	0	0	0	4736	204.586	2400.53	381.663	0	3845.39	7887.19	0	5712.06	0	0	0	0	8632.76	0	4213.23	286.435	0	261.381	0	316.085	1741.17	5902.98	0	1286.76	0	3823.62	7615.89	5383.19	170.225	4630.22	694.4	3696.43	5498.72	5423.49	1224.54	5326.14	18.2959	0
ID:61332	7775.72	1506.28	5800.13	7083.95	786.069	1830.91	10712	6180.23	6295.09	7810.98	5776.12	10190.6	2180.93	3961.44	4446.73	4113.52	15879.6	254.53	3065.1	9412.55	12073.3	7820.37	10048.9	7920.81	6393.61	4371.01	7395.02	3797.05	7510.62	9749.05	5532.9	3584.76	4256.93	5939.97	2283.78	10074	4024.87	16560.1	2139.44	2984.48	1615.57	5955.95	6367.41	6669.34	0	1843.43	2612.79	3639.54	6363.7
ID:61405	527.681	322.877	249.718	0	328.229	0	4416.49	0	0	227.253	216.136	0	0	0	323.45	77.1616	274.589	0	95.6024	0	0	762.25	355.378	0	191.975	0	131.634	1433.29	1422.55	0	348.119	0	0	0	0	208.744	184.662	1183.69	574.473	0	0	273.375	0	74.5216	0	222.473	100.328	0	0
ID:61429	0	0	0	0	0	0	3034.16	1795.02	216.7	0	0	442.414	0	300.158	2227.79	0	0	1564.94	0	0	0	0	1315.18	0	831.167	0	99.7033	0	0	0	1839.32	0	0	0	76.6626	0	245.804	0	52.2461	0	0	48.9845	0	0	940.766	0	118.728	0	4795.34
ID:61446	136.001	538.95	0	197.711	615.392	0	0	569.099	0	0	474.681	0	0	667.678	0	527.753	0	0	157.406	207.465	322.835	84.6502	0	375.518	508.113	0	0	0	125.397	204.06	199.793	733.01	301.84	0	0	0	0	0	311.6	0	0	0	369.57	0	0	731.418	362.754	872.937	0
ID:61480	607.354	0	0	0	0	0	0	92.3411	0	0	158.303	129.234	0	0	0	0	132.468	0	134.762	0	356.098	106.06	266.656	145.881	0	0	0	0	0	0	0	0	303.658	69.7626	216.498	417.346	0	0	0	0	0	0	0	0	0	0	0	149.14	0
ID:61510	0	0	0	7163.42	0	0	0	76.816	0	0	0	0	0	282.244	0	7406.95	0	0	0	355.836	1449.01	0	203.257	0	459.843	0	0	0	445.925	0	870.995	450.694	289.901	0	0	301.048	0	96.7673	0	0	0	109.847	692.029	1357.4	0	0	1200.87	0	83.2075
ID:61573	1318.78	0	5733.1	4629.9	534.926	1575.91	3381.09	4364.64	1724.02	6887.58	2038.57	2367.08	3270.91	1693.17	15447.6	6598.41	933.375	2740.45	1050.99	1365.55	2321.64	2199.68	615.528	2001	2715.22	0	888.6	8013.95	5011.49	7650.76	2478	1976.67	11191.8	8085.6	1896.28	14967.8	2080.56	2196.71	0	3702.09	835.814	706.747	5847.06	2020.49	4730.21	2439.18	1776.39	1065.24	5632.28
ID:61723	0	0	8595.49	0	0	20861.7	0	162437	0	25803.4	58090.5	2760.9	42594.3	28848.7	0	0	0	84668.6	0	0	0	23741	25124	2684.55	0	549953	43746.8	0	0	0	0	0	2660.16	688726	957153	0	480535	80649.4	0	6225160	1888380	99578.1	0	0	829154	0	0	6438.1	0
ID:61945	887.12	0	1256.83	10171.2	10704.4	0	0	1710.38	0	0	13717.3	2519.98	18111.4	1493.04	2018.57	13784.1	20244.8	0	11524.4	0	0	1287.75	1010.25	18794	690.447	11569.8	2811.22	2199.85	2745.2	1856.07	1516.1	13256	14206.4	0	8917.76	1147.17	17560.6	34836.9	0	2701.08	17831.7	4626.92	8822.97	14076.7	25472.5	4316.68	20771.3	447.395	1648.44
ID:61949	0	0	0	681.772	0	420.171	3487.03	0	0	0	1499.96	0	0	821.993	943.511	0	0	0	0	432.323	0	66.8991	0	22.1563	0	0	0	2203.7	0	914.274	0	600.942	171.013	0	0	0	0	0	0	0	0	0	0	174.776	0	0	2325.68	36.3092	0
ID:62146	351.755	0	839.076	0	0	0	0	0	0	0	1771.12	1304.38	0	0	0	0	0	184.669	0	0	0	121.087	6549.22	2240.28	0	264.38	6171.55	8451.84	0	0	0	265.096	0	0	0	723.869	0	0	0	0	0	7057.31	0	0	7746.62	0	2674.5	667.56	566.626
ID:62360	0	0	0	0	0	0	0	0	0	0	307.732	0	0	475.739	519.072	183.446	0	942.779	207.165	0	0	0	0	29.4759	0	0	0	0	0	0	349.486	0	147.153	0	0	0	4048.81	0	0	0	0	571.247	214.178	81.4924	0	0	207.532	2320	1135.58
ID:62387	193.26	0	105.872	122.437	0	298.739	0	0	0	0	0	401.747	866.219	31.3924	0	0	1332.56	0	568.078	0	0	1039.11	377.3	0	0	415.608	0	287.372	658.923	2059.84	0	0	0	0	0	0	3352.21	1077.42	0	592.457	0	300.912	0	0	0	0	503.393	84.0767	82.4109
ID:62463	502.808	0	1205.61	0	0	633.28	0	1889.31	0	541.095	936.568	2926.41	1556.42	502.236	0	0	0	1651.31	1330.28	0	0	398.766	3159.86	1074.95	0	0	1890.08	3146.85	0	0	0	1255.08	0	6556.13	1229.99	0	1563.13	0	0	5416.24	7963.29	686.985	0	0	550.828	0	1768.81	1669.59	821.095
ID:62504	0	0	0	751.954	0	72.169	0	0	12021.1	0	1373.39	0	0	0	0	672.289	1149.98	0	0	1630.81	686.21	83.8622	0	0	127.015	1205.28	0	0	699.402	52.0395	701.267	0	3040.01	0	0	344.137	0	635.833	0	0	0	477.015	98.786	196.885	310.145	2338.9	0	0	0
ID:62512	266.207	0	0	0	0	12907.2	0	0	0	3766.85	11092.6	0	0	0	2237.24	0	0	3473.09	5535.35	0	0	0	965.853	180.353	0	13770.5	1724.79	4910.51	0	0	52.1288	0	0	0	0	3607.06	4527.36	0	0	0	0	14478.7	0	0	6292.48	0	0	0	0
ID:62580	57.9374	0	160.376	0	0	0	0	180.327	0	0	191.902	0	0	262.455	0	0	344.615	0	0	0	0	328.64	0	122.134	0	0	0	0	342.135	0	115.428	0	0	0	0	0	174.709	0	0	0	0	0	0	70.7696	0	0	220.497	183.934	63.989
ID:62791	0	0	148.282	0	0	11481.7	0	0	0	1645.13	0	0	2227.63	0	2857.03	0	0	7474.13	88.6034	0	0	0	771.379	1354.4	0	14572.9	2879.02	0	192.454	0	0	316.473	287.115	297.639	12716.6	0	3474.95	0	0	20056	4193.48	10180.2	0	0	16732.5	0	169.156	272.65	2142.81
ID:62866	28889.5	18057.9	10687.5	7053.56	12236.4	3191.85	556.372	733.388	0	10688.5	13765.6	29820.3	11896.1	6465.5	0	0	15041.9	4581.24	8979.01	3730.04	4819.27	6677.34	0	0	13835.7	1635.56	14821	7361	16391.4	3427.05	17106.3	0	0	10952.3	18844.6	45675.2	14828.9	3667.89	29117	19817.4	0	8107.39	3913.45	11219.6	0	3861.97	10688.7	4941.19	1898.38
ID:62922	142.629	0	0	0	0	2396.51	0	0	0	0	0	0	3260.62	0	2881.1	0	0	2735.27	0	0	0	0	257.49	0	0	0	0	0	463.618	0	33.9819	0	0	0	13234.8	0	6580.09	15951.9	0	19934.4	0	412.327	0	0	100370	0	0	0	898.448
ID:63098	1600.58	0	0	0	0	0	608.708	22508	19526.5	0	1370.01	0	0	3016.31	0	0	0	157.193	0	0	0	940.665	365.613	1016.56	288.09	0	0	0	253.152	1021.27	711.207	0	0	16957.2	0	293.625	0	0	0	0	2449	0	0	0	8490.26	0	173.558	1189.89	0
ID:63183	722.934	0	662.829	0	0	0	0	0	0	0	0	965.02	900.081	0	0	0	1857.86	0	638.485	0	0	363.321	954.665	0	0	590.026	0	559.548	1132.26	0	0	0	0	2888.45	219.688	0	3475.55	0	0	1388.99	0	0	0	718.081	0	0	792.46	0	422.51
ID:63517	1707.15	0	1411.95	0	0	0	0	130.815	0	928.024	161.673	152.514	0	170.535	0	0	0	0	27.2015	0	0	0	1122.57	406.815	1345.97	0	1655.16	778.368	725.638	216.002	504.487	0	0	0	267.821	0	0	0	0	0	0	329.277	0	0	871.241	0	1554.07	0	0
ID:63877	0	0	0	0	0	4506.8	0	0	0	0	0	0	0	0	0	0	0	8235.48	4041	0	0	0	1885.79	2193.57	0	4520.52	0	0	0	0	0	0	6387.5	3631.79	23185.7	0	954.736	0	0	25377.5	1352.36	3672.91	0	0	21208.8	0	5394.49	5030.02	0
ID:63910	1790.37	596.887	2653.92	2075.62	546.182	0	1266.51	2120.57	305.839	1472.02	0	167.549	0	1261.08	2052.12	2417.44	2275.94	938.681	663.355	651.671	530.325	2459.74	1760.72	1530.87	747.823	549.76	607.34	4475.86	925.771	2800.63	1912.56	2215.21	891.02	0	0	2419.99	118.567	246.877	715.627	0	0	798.598	0	856.155	398.998	1455.19	4931.71	269.109	5093.38
ID:63916	491.098	0	150.99	365.832	0	0	0	376.254	0	0	0	478.818	0	325.847	0	265.719	699.928	0	0	0	0	203.21	778.145	527.73	0	0	147.065	0	804.02	299.248	556.669	0	253.776	79.0087	0	1135	0	0	0	0	0	0	332.864	720.155	0	276.883	0	109.023	381.238
ID:63951	204.906	0	288.889	0	0	789.221	0	153.33	0	37631.1	13127.7	2169.35	0	0	0	0	0	4387.54	208.041	0	0	0	6178.89	5818.82	0	9720.79	6839.31	0	0	0	0	75.7168	383.48	586.226	4872.41	461.007	0	172.582	0	25158.9	2338.35	3288.86	0	0	1896.25	0	1407.66	1611.27	0
ID:64054	180.192	0	322.542	375.569	0	0	1103.66	0	0	0	353.374	314.879	0	0	0	1084.53	2379.84	0	177.509	0	0	716.521	857.602	183.599	606.098	0	0	1780.06	740.248	450.348	862.637	78.5346	1855.01	242.102	0	1200.28	0	0	0	0	0	0	0	0	0	299.678	55.9385	620.809	0
ID:64256	17081.3	4824.36	72596.4	69757.9	27348.5	38772.3	109775	59708.7	58531.9	90742.3	40466.4	69921.6	110471	26572.6	81285.7	71313.6	38786.9	81421.4	0	33734.4	47762.7	39681.3	31629.7	30429.3	66984.8	12357.1	17954.3	97514.1	58880.9	112768	64414.8	24641.5	136467	85991.8	30226.7	161376	67426	68024.6	4376.09	46060.7	46866.8	34580.9	76255.2	26910.9	167874	87074.6	28608.3	16189	94390.4
ID:64431	88.7117	0	92.1036	0	0	0	0	0	0	159.607	108.243	0	0	107.411	0	0	435.295	0	139.384	0	0	27.0961	190.855	0	0	0	0	244.021	0	0	0	0	0	43.3901	0	0	57.2732	0	0	231.552	0	0	0	144.422	0	0	14.7095	470.088	0
ID:64558	2536.12	0	137.68	0	0	0	772.152	0	1205.19	626.218	4551.47	0	0	0	0	0	0	0	7377.61	0	0	0	4562.84	0	0	8121.61	0	3364.53	0	233.285	0	0	7745.7	0	0	0	6880.5	0	0	12064.4	0	0	0	0	0	118.261	1250.94	1658.28	0
ID:64887	460.779	0	506.222	0	0	217.844	801.006	319.706	0	0	309.317	0	0	99.7455	0	137.759	0	2094.51	1408.14	0	536.567	92.733	0	138.625	108.28	0	531.528	438.12	1031.79	981.957	0	1453.11	279.565	0	0	0	211.393	820.512	0	0	0	1382.51	0	0	0	113.75	0	0	616.6
ID:64889	276.045	0	556.751	239.591	0	0	0	438.546	0	0	0	0	0	394.905	417.874	176.408	441.252	1234.36	662.025	0	0	1117.08	458.237	183.314	271.664	0	0	201.06	68.5196	832.592	1146.12	539.457	0	0	0	299.411	0	0	0	0	0	75.8765	0	0	0	0	623.457	653.582	712.809
ID:65035	1472.44	0	419.541	75.3382	0	0	0	395.023	0	0	42.8919	0	0	104.917	0	45.0812	0	0	0	0	0	0	0	0	496.606	2565.37	505.316	839.395	395.028	0	0	42.9296	0	536.056	0	1028.01	631.811	0	0	0	0	112.521	0	149.41	0	0	231.409	0	0
ID:65257	0	92.8663	0	0	0	0	0	266.703	0	0	192.811	0	0	0	0	0	333.724	0	54.3492	0	94.2345	0	0	165.032	0	204.383	0	0	81.9248	0	100.971	29.5368	53.0668	115.316	0	0	0	104.377	132.735	0	0	0	0	192.888	0	0	631.241	79.6315	0
ID:65746	12411.3	0	46730.7	78216.6	0	3504.19	0	6096.09	0	60540.1	0	30589.5	109651	9890.09	1631.26	60489.5	34658.3	0	0	49399	60654.3	43665.9	56371.7	3365.89	20931	32055.3	73804.5	10525.2	22372.9	2109.45	17603.7	56008	0	24934	4957.07	16202.8	12706.1	19426.3	0	15341.6	13768.4	65996.5	20361.8	78856.7	28471.4	379.297	108493	101.689	9875.6
ID:65931	0	0	0	0	843.723	206.353	0	0	0	338.191	49.5227	5032.94	0	0	181.115	0	1299.22	353.878	0	0	178.915	0	0	183.837	1736.21	0	1197.37	422.39	90.5773	0	807.358	676.265	40.4942	0	0	0	1376.65	0	0	0	240.799	0	0	0	0	802.755	0	210.157	0
ID:65948	966.667	0	0	0	0	426.875	0	0	0	273.309	0	0	0	0	0	0	0	210.336	1757.48	0	0	0	800.72	0	0	857.619	171.347	0	0	0	0	0	476.831	0	0	0	532.845	0	0	8107.19	0	2686.88	0	0	2717.01	0	2991.26	538.603	0
ID:66161	188.483	0	677.429	812.312	250.11	1629.12	0	917.768	0	1360.95	545.279	253.487	570.07	101.196	281.235	914.042	0	0	844.876	0	0	145.75	2901.46	1262.22	243.404	794.739	752.757	9221.05	665.695	637.363	999.342	2774.11	0	1162.63	0	354.276	477.169	1415.56	135.81	0	0	771.134	0	174.932	1352.92	413.224	45.9557	994.649	3290.97
ID:66197	110.24	278.956	92.9869	0	254.191	0	0	0	0	0	0	97.9486	0	91.5695	0	53.3509	0	0	0	0	0	98.0791	0	258.176	440.453	0	0	0	0	0	98.3222	0	31.4075	0	0	183.134	0	0	118.534	0	0	0	0	47.4292	0	0	63.7116	0	0
ID:66302	0	0	0	0	0	470.956	20568.5	2306.99	0	0	1573.54	259.842	0	0	0	0	0	6723.33	478.237	0	0	0	4435.78	504.954	0	0	643.09	1495.63	0	0	0	0	0	10447.9	0	197.791	3871.25	0	0	8938.83	6227.15	962.5	0	0	1979.35	0	588.271	1865.58	402.334
ID:66483	0	0	1246.56	0	0	151125	0	277.174	545.467	2592.33	0	0	24124.4	0	4227.42	0	0	133990	278.525	0	0	0	0	825.127	0	3265.42	4678.95	6436.57	7493.11	0	0	335.376	35.6984	443.45	533.914	0	2251.42	7841.98	0	0	2270.67	18514.7	0	0	43236.5	0	499.86	0	13622.5
ID:66515	62.4174	0	0	0	0	1392.56	2847.57	0	0	761.038	666.192	82.097	0	0	0	0	0	13073.6	309.338	0	0	0	407.207	0	0	214.152	904.528	383.843	0	0	0	0	839.094	0	0	0	4381.7	0	0	5138.37	0	498.77	0	0	7634.02	0	1180.58	289.986	1932.92
ID:67152	1759.47	0	0	607.577	0	0	0	264.234	0	1493.68	1652.16	0	0	525.448	1241.73	182.499	273.828	0	0	0	0	868.884	0	0	0	0	715.75	0	136.086	1651.2	0	0	0	0	0	587.618	0	0	0	0	0	302.282	0	1044.01	0	0	0	530.371	949.497
ID:67217	0	180.286	508.374	759.13	755.549	0	0	1932.52	0	0	385.805	0	0	767.463	564.128	1212.24	401.635	1992.15	3069.79	1210.25	2374.83	748.512	148.553	811.202	336.088	0	239.686	7481.24	420.794	928.92	539.401	1979.74	960.65	0	271.01	603.084	0	0	184.097	0	0	281.934	574.534	796.761	0	764.079	2350.66	143.373	231.997
ID:67386	111.595	343.26	299.959	281.076	0	0	0	182.721	0	0	184.321	693.216	0	569.722	0	439.433	0	0	0	2043.39	973.52	0	0	703.737	288.781	0	0	0	188.225	60.0564	483.048	252.081	0	0	73.0521	0	0	0	188.303	148.841	0	238.057	100.128	90.5226	1013.28	866.164	2550.61	2268.91	0
ID:67462	201.394	0	0	0	0	0	0	190.576	0	261.051	0	0	255.071	254.078	476.524	0	0	0	223.412	0	0	0	0	405.141	210.504	0	367.342	2003.76	992.581	0	167.131	431.953	37.4098	0	0	0	0	0	0	0	0	255.394	0	0	0	0	0	0	0
ID:67632	51213.7	1986.16	10718	0	2715.93	98147.9	134212	0	0	69384	52257.5	28326.5	0	391.798	14147.2	0	96.047	1274860	47634.7	0	0	0	153902	1901.44	929.403	43225.2	83408.7	39357.8	1504.15	13282.3	1005.74	0	1055.39	841.189	104602	19075.1	837968	5585.98	2752.36	540853	240120	105730	46.1501	0	734162	0	114979	6101.28	74562.5
ID:67696	99.1476	324.141	605.379	156.691	744.292	0	0	450.325	0	0	196.083	639.196	595.76	298.382	0	187.375	437.902	0	75.4741	0	0	131.748	0	286.405	432.647	0	0	108.969	412.17	0	158.226	0	3343.28	442.471	0	1282.42	0	0	255.586	0	0	65.8012	0	94.6823	0	328.817	356.247	113.159	104.409
ID:67723	152.812	0	0	0	0	0	0	0	0	0	3542.94	0	0	0	0	0	2569.61	0	2121.19	0	0	0	0	0	0	766.888	1605.17	78.4552	0	0	0	462.322	0	0	921.879	0	5409.73	422.39	0	4860.42	0	0	21.5493	743.729	0	200.331	7556.09	747.636	0
ID:67762	0	0	701.155	403.448	0	257.479	0	0	0	0	27.016	0	766.503	642.17	0	512.099	0	438.319	410.474	0	0	330.985	571.513	225.157	0	588.683	551.072	778.894	0	0	1100.35	0	248.428	247.505	0	0	0	0	343.25	0	0	44.5953	237.015	0	1337	0	28.6289	0	1086.2
ID:67801	399.206	457.471	0	0	1005.81	0	0	414.059	0	0	415.552	590.508	0	0	790.699	0	926.941	0	17.3231	94.9879	0	0	0	420.252	433.39	0	0	0	996.867	115.461	0	409.669	78.2372	0	480.598	349.539	0	0	193.97	301.756	0	0	0	107.293	0	316.415	479.505	439.652	0
ID:67911	68.0424	0	0	149.33	0	0	0	514.92	0	0	0	0	0	642.536	0	99.9873	130.107	0	0	0	0	123.809	0	0	364.396	0	176.16	561.612	159.032	556.282	472.082	418.883	0	0	0	0	0	0	0	0	0	0	0	196.536	0	0	0	253.139	0
ID:67951	920.36	0	492.991	847.903	312.199	0	0	0	0	0	196.995	0	0	381.312	0	639.197	2004.77	0	282.398	0	0	171.117	837.121	0	0	283.475	0	567.955	0	0	117.77	0	0	301.652	0	0	528.054	0	0	269.398	0	154.501	0	0	0	0	1630.61	1448.83	0
ID:67996	0	0	0	0	0	1361.65	0	0	0	270.27	0	0	1182.9	114.372	739.763	0	0	2615.01	0	0	0	95.2621	0	0	0	2284.8	0	0	98.8078	0	0	0	0	0	0	0	215.499	0	0	3253.27	0	3684.89	0	0	6248.54	0	325.265	92.6642	1577.72
ID:68107	3324.59	0	657.953	0	0	318.888	0	0	0	7216.96	9603.35	6012	0	0	0	0	0	2568.15	1892.99	0	0	0	20555.7	3890.5	0	4258.66	10703.8	15383.1	0	0	0	0	0	0	2338.69	51.0993	5053.81	0	0	33117	2101.22	1053.09	0	0	11784.8	0	9875.25	1463.61	890.705
ID:68117	789.769	0	253.974	0	0	1232.64	376.196	307.938	253.244	0	0	395.186	514.547	196.112	0	0	0	0	0	0	0	274.403	2631.18	5542.36	264.745	0	2841.76	0	167.823	0	400.714	114.67	65.6722	0	0	1680.79	741.3	333.26	0	0	7186.45	681.643	0	0	0	106.6	611.748	0	0
ID:68304	1003.63	1091.48	973.66	0	161.586	0	3221.37	0	0	0	573.128	2647.89	486.756	0	0	0	0	0	357.598	0	0	70.1006	0	0	0	0	939.475	842.098	220.097	0	0	630.175	172.664	0	0	544.781	0	0	274.335	2040.68	659.121	840.753	0	0	617.555	23.8353	0	44.2359	0
ID:68316	4692.67	3177.13	6218.36	0	2347.3	14884.2	250454	0	44202	48003	40528.1	13211.1	0	1478.44	1771.46	0	0	154277	7720.59	0	0	0	20634.2	369.8	494.479	5926.9	30393.1	24101.3	163.808	2943.5	683.197	0	179.964	0	7777.46	9785.5	101029	345.531	4281.52	89777.2	35310.2	15275.3	0	0	153679	1518.88	6561.07	7728.06	19742.5
ID:68359	1479.24	0	0	0	0	3632.98	0	0	0	11015.1	22879	1849.24	0	0	0	0	0	35766.4	5881.76	0	0	0	9966.57	904.763	721.595	5072.96	2200.37	6968.44	0	0	734.676	0	0	0	0	4739.42	16218.5	0	0	35390.5	7129.91	3894.57	0	0	17576.5	0	4476.12	61.6455	790.374
ID:68415	0	609.737	0	259.467	532.391	0	0	0	0	0	219.926	0	883.896	0	136.192	439.925	701.997	0	0	67.0747	0	0	0	299.952	0	810.801	0	0	0	0	0	306.055	725.63	0	195.898	0	0	763.195	235.051	0	0	0	183.023	193.927	16633.7	240.032	68.0307	22.1852	234.008
ID:68455	317.991	0	368.405	0	0	0	0	102.555	0	0	19.6294	100.857	0	359.71	0	0	0	0	159.919	0	0	173.866	196.214	0	214.809	0	0	128.322	462.115	0	454.397	0	0	8131.19	0	465.651	0	0	0	171.556	0	0	0	0	0	0	429.144	272.388	0
ID:68663	0	0	1473.17	0	0	94.8096	0	970.288	349.649	0	657.762	139.345	0	1051.74	0	0	1087.83	0	0	0	166.461	0	0	895.849	0	0	0	0	793.28	58.208	498.736	0	784.788	143.683	0	0	0	719.862	0	0	0	0	0	0	0	111.264	0	0	0
ID:68670	0	0	222.418	0	0	23127.3	0	0	0	297.349	288.994	498.904	1472.82	0	5561.94	0	0	46278.9	112.654	0	0	0	544.095	0	0	943.838	3685.94	2097.64	957.353	0	0	0	0	0	12117.9	0	23887.1	5802.45	0	13632.6	0	3631.63	0	0	33384.7	1187.84	2636.51	0	2751.12
ID:68701	698.848	0	716.417	812.007	0	221.547	686.684	1078.7	213.636	153.389	475.156	401.655	0	340.584	0	2196.74	460.644	0	161.108	382.403	0	0	0	971.691	425.562	0	1548.45	749.502	392.08	889.427	353.024	1717.34	459.726	1132.46	826.875	1564.88	0	986.537	0	0	0	0	724.941	1497.89	0	0	1565.01	262.734	0
ID:69145	0	3333.29	1360.39	426.485	2873.3	0	5439.92	0	0	0	11.4651	292.31	574.562	928.188	603.599	0	401.883	515.973	29.1613	1630.23	481.196	1485.37	0	0	0	0	0	0	0	0	389.844	1481.55	1025.65	0	1622.36	0	0	255.934	6930.46	0	591.367	193.784	164.302	0	0	291.989	0	0	103.479
ID:69681	0	321.271	236.587	127.513	0	0	0	17.0641	0	0	188.462	465.325	0	280.018	217.917	343.242	196.473	0	174.207	0	0	0	0	0	0	260.277	0	0	319.612	0	0	210.159	542.168	0	0	294.726	0	0	0	0	0	0	44.944	116.113	0	444.25	26.2298	567.313	0
ID:69769	892.304	0	2524.32	1654.04	0	0	0	3534.1	0	1129.59	1898.9	441.625	211.733	1842.93	1001.44	1829.39	1322.14	0	636.466	701.647	827.313	1364.87	230.138	2080	1311.82	0	1069.63	3146.34	1559.1	2583.26	2422.61	2223.44	2420.62	0	0	2922.17	0	845.063	0	0	0	0	1050.13	982.057	0	3281.07	2044.51	112.79	1432.65
ID:69882	0	1351.33	463.741	300.002	993.638	0	0	26.9414	0	0	0	0	0	255.143	0	376.376	522.33	0	28.5567	1571.4	251.407	0	0	0	0	409.93	0	0	327.618	49.6136	321.154	868.043	593.208	0	0	0	0	79.5603	800.436	0	0	49.2923	124.036	312.48	0	0	0	176	0
ID:70024	0	342.194	428.921	272.707	0	0	0	138.313	0	0	0	0	0	369.586	0	0	262.022	0	0	0	383.929	0	0	0	81.9246	0	0	0	0	499.856	134.416	0	251.83	610.943	0	227.448	0	0	234.961	0	0	0	64.9782	319.941	0	0	388.022	56.2	0
ID:70262	0	0	352.212	0	0	9564.09	0	0	0	773.596	76.725	0	579.981	145.706	0	0	0	0	0	0	0	41.4592	0	0	0	0	0	88.5857	53.8935	0	0	0	954.592	0	0	80.7919	0	0	0	965.224	0	0	0	0	0	0	0	0	0
ID:70413	959.43	637.256	6555.91	2928.96	2029.36	1364.13	3454.02	5599.56	760.276	3017.03	5962.73	1197.85	1388	4028.5	2723.48	4079.26	2923.29	3289.2	1335.24	1857.91	1997.74	1831.26	0	3345.81	3588.23	1310.11	2694.37	7168.49	4143.82	3460.72	9886.82	2363	3627.49	4507.22	727.752	13337	1938.7	3538.59	767.113	1039.79	357.361	1779.74	2657.05	2219.81	1963.55	6157.06	3917.66	559.717	4636.54
ID:70456	0	2089.58	843.728	0	1767.23	0	0	1063.07	0	173.778	930.529	0	0	0	0	0	0	0	0	2014.72	861.299	0	2473.38	759.475	1324.63	0	1097.63	1129.09	1093.19	0	0	0	0	0	0	273.091	101.095	0	1062.54	0	0	0	0	0	0	0	1265.46	1922.25	0
ID:70485	909.072	0	0	614.439	0	0	0	0	0	0	0	709.414	0	642.562	45.3699	748.805	1083.73	0	510.204	0	0	391.297	0	0	0	1148.02	0	0	0	333.376	545.204	1572.72	968.591	0	0	0	206.906	1297.82	0	193.222	0	0	348.088	748.198	0	190.1	65.6423	0	848.391
ID:70633	0	0	51.2029	0	0	0	0	0	0	0	119.504	0	0	182.034	0	12.4349	178.696	0	64.9424	5313.62	2794.36	0	157.314	0	75.725	282.914	104.498	84.3443	78.9407	0	0	225.612	0	0	198.446	0	0	0	0	0	0	0	0	35.8715	428.277	0	0	285.516	0
ID:70635	2260.54	2140.41	535.079	2648.49	0	1139.26	0	0	0	911.009	2984.98	1894.72	478.787	1940.57	1170.43	2326.58	5689.98	0	1797.63	798.918	0	1455.13	2477.71	1811.26	1136.16	3085.57	2396.32	1974.3	1134.93	2859.82	1054.68	825.489	1994.46	409.62	2112.86	880.159	427.529	2830.03	1280.81	780.475	0	1024.86	3709.31	2136.39	6129.2	1035.06	4452.66	3371.66	2274.54
ID:70674	2419.71	2375.51	2828.48	5530.13	1612.3	2274.02	0	6198.29	246.306	10757.5	2168.04	1076.78	942.375	1066.03	4909.09	6643.56	2444.3	647.75	1799.72	3068.43	4581.31	4422.69	1271.5	8577.29	1809.11	2048.43	1386.11	3399.15	2912.45	5066.48	2098.15	2209.58	5301.51	0	139.658	2742.44	523.71	6258.83	2253.87	0	0	4950.2	2413.26	2554.71	19542.5	4417.19	8595.49	385.546	7583.1
ID:70739	746.274	0	325.364	0	0	340.951	0	111.754	0	477.187	14984.8	0	0	207.442	0	0	0	1117.77	24178.3	0	0	0	8687.96	2185.09	0	38969.4	4256.47	18908.6	0	1255.63	0	0	845.22	2228.89	461.548	0	17830.1	772.362	0	19223	2727.53	6849.33	0	0	46769.7	0	1051.6	10485.2	0
ID:70911	328.324	1005.06	735.666	398.712	0	0	0	441.262	1164.73	0	617.221	691.247	0	535.801	0	979.346	494.293	0	0	227.387	0	250.99	0	210.143	349.868	0	444.982	700.842	377.041	455.447	187.939	352.99	1013.92	0	0	799.802	0	85.3479	136.532	0	0	0	0	238.191	0	839.246	789.392	449.245	0
ID:71171	0	0	0	166.48	0	0	0	367.106	0	364.941	176.307	0	0	198.013	0	349.65	38.2424	0	59.4754	115.197	0	440.922	0	183.435	176.523	0	583.178	0	169.428	522.158	129.539	49.1446	0	0	0	0	0	0	432.873	0	0	191.593	152.989	127.883	3242.34	0	0	0	0
ID:71312	1421.91	1033.24	1094.74	670.244	704.38	0	0	765.525	0	0	922.576	1021.56	668.149	689.826	390.707	768.266	1023.68	0	819.665	952.633	463.912	502.864	2098.25	693.12	552.468	1305.43	861.961	826.457	1128.49	527.265	739.562	1896.72	1052.68	0	475.282	445.444	951.2	1809.27	654.793	944.123	0	524.819	724.215	1035.27	811.157	244.048	813.501	1201.52	0
ID:71333	115.794	0	4379.04	0	0	0	0	633.257	0	3144.67	0	2365.36	5147.76	535.443	0	0	0	759.065	0	0	0	2848.76	2894.67	2735.47	619.893	330.232	282.435	3496.5	272.965	0	992.221	1094.83	0	0	896.14	0	0	647.27	0	485.215	0	1716.73	0	0	7957.55	446.409	2743.01	112.512	407.375
ID:71602	625.721	0	1636.19	1095.69	0	133.709	389.714	1626.24	0	0	1032.99	700.692	0	1732.12	1119.33	1291.04	873.192	2936.89	1054.23	0	0	1247.29	0	1194.7	0	487.029	0	0	0	892.468	506.805	1369.65	1642.44	393.92	355.381	1228.92	3519.1	186.932	1332.63	2157.68	555.213	235.038	752.936	1001.02	0	377.555	2264.32	0	1293.89
ID:71691	5447.75	0	0	0	0	0	14389.2	0	7279.4	425.026	2915.82	0	0	0	0	0	0	5936.82	554.377	0	0	0	1417.54	2129.55	0	483.136	0	334.595	0	0	0	0	0	7079.29	0	0	2640.34	0	0	4523.44	8093.71	952.857	0	0	2140.97	0	652.937	1229.06	0
ID:72033	1555.71	0	2986.69	0	0	194.274	0	0	17749.8	3930.84	782.121	5023.73	1480.87	293.393	241.799	0	114.491	0	32.9298	0	0	430.954	1651.2	0	0	280.574	1640.88	2528.17	380.716	0	0	466.623	0	924.996	0	0	594.833	91.6666	435.642	1592.14	925.607	3137.92	0	0	0	0	698.761	372.124	0
ID:72161	0	0	1142.18	265.318	0	0	0	136.186	0	0	0	0	0	0	0	1959.77	2480.03	0	0	0	0	2089.88	1048.85	0	0	2356.61	0	0	530.619	0	430.877	3655.96	0	491.445	0	260.544	0	0	0	0	0	0	661.616	2200.62	0	0	2453.53	0	0
ID:72207	0	468.216	0	0	0	11952.2	0	0	0	441.357	0	0	12691.9	0	0	0	0	36753.1	0	0	0	0	0	0	218.111	691.281	3416.62	100.019	75.5167	0	0	0	0	0	27195.6	0	29402.5	9017.7	239.04	33312.4	0	14332.9	0	0	42204.6	0	3817.85	111.067	923.906
ID:72240	0	0	227.07	0	0	0	0	0	0	435.12	0	0	820.085	144.325	0	0	100.858	820.403	429.24	0	0	0	0	0	0	114.271	560.08	333.901	97.8723	0	0	195.821	19.635	0	0	806.425	703.733	510.723	0	526.207	0	0	0	0	0	0	33.6024	33.7095	0
ID:72343	25141.2	0	3178.48	0	0	60261.5	0	0	0	37443	4825.79	26952.4	4287.18	0	1237.72	0	248.896	0	25106.1	0	0	2230.27	88402.9	10170.9	0	59492.8	25253.7	5820.07	0	1001.52	0	1172.25	2782.98	0	5238.18	0	63486.5	0	0	260695	34325.9	132522	0	0	443447	0	149662	12862.2	4115.06
ID:72533	2091.38	1850.97	0	2532.67	1552.6	0	543.303	2183.89	0	447.358	1434.64	2059.87	485.873	2074.79	685.429	1741.97	2015.62	0	1945.45	0	0	1240.13	2696.75	1371.97	2092.31	1029.1	1580.04	987.827	1788.76	1046.45	1425	1939.16	2174.1	347.798	1717.23	3925.93	0	1183.88	2524.22	3965.19	0	0	2794.99	1882.49	343.874	1027.27	4460.17	3987.73	1292.47
ID:72596	27852.1	9533.59	15506.2	12296.9	8489.65	5138.1	1556.39	25001.4	6598.37	27475.6	12920.1	13453.1	1444.29	12773.8	10701.4	15051.8	11936.9	38298.6	17720.6	903.465	1295.07	32562.7	15902.6	19448.6	9885.65	3250.21	23145.3	68394.4	4901.14	34137.4	16613.3	3583.43	10762.1	4884.87	3433.36	11709.1	2643.72	4483.8	7574.93	3764.1	0	22206.8	4219.78	5875.6	5978.93	7680.61	34360.9	6469.77	5538.33
ID:72641	1366.52	1572.99	2322.42	5570.01	465.893	4304.43	1774.08	3703.27	0	1169.09	2371.34	484.322	498.131	3689.01	10916.6	7300.35	258.91	3770.54	1496.76	19572.4	24742.8	2887.47	543.313	1589.31	2890.73	2178.37	1005.28	1106.28	870.349	6562.82	2410.43	4065.29	1909.06	199.8	543.372	1779.66	695.957	6065.65	3604.67	136.131	0	1111.06	2101.14	795.67	3730.76	5172.86	0	581.05	7497.98
ID:72687	599.539	0	178.902	0	0	0	0	0	0	1249.92	2057.69	1767.87	0	0	0	0	0	4969.76	744.855	0	0	0	3062.03	760.246	0	0	1349.76	1000.85	0	0	0	150.297	0	0	0	0	4940.36	0	0	0	948.124	3458.24	0	0	1531.17	0	2587.73	2313.67	0
ID:72896	1535.09	1714.22	136.362	778.922	1013.64	0	17095.6	1540.43	0	0	0	0	1154.8	1278.71	1761.02	494.354	1088.16	0	1716.24	460.322	378.976	819.354	0	0	1187.96	221.67	0	0	821.384	2605.9	881.014	570.603	2547.98	441.226	0	1856.33	0	1512.3	796.911	0	0	0	464.337	1114.28	0	902.022	3032.96	512.979	0
ID:72947	0	0	0	0	0	11724.6	808.663	688.055	14141.3	425.031	1605.02	0	0	0	0	0	0	1985.03	0	0	0	0	738.508	1446.41	0	9257.57	0	0	0	0	0	0	0	6396.48	22818.3	0	3281.88	0	0	146316	33134.2	325.672	0	0	2978.76	0	78.7715	0	0
ID:72981	2920.99	0	1046.13	0	0	4568.05	0	0	50661.1	5742.79	2652.91	10257.7	211.371	253.82	0	0	0	0	2035.34	0	0	785.725	11979.1	3529.86	0	11095.9	1761.5	0	0	0	0	0	0	0	0	0	2123.06	0	0	38650.7	0	15586.3	0	0	36217.9	0	7101.56	17798.6	0
ID:73015	71.206	0	339.997	0	0	0	0	0	0	466.951	655.79	130.542	388.634	135.549	508.1	0	0	10647.7	158.828	0	0	32.94	1815.94	135.557	0	0	941.332	193.082	136.449	0	0	375.719	246.027	0	0	0	837.462	0	0	2271.06	0	446.825	0	0	7380.62	265.72	1253.52	0	1167.59
ID:73177	458.793	732.226	443.872	1335.76	624.805	192.054	317.53	94.911	0	129.458	313.33	0	0	1736.11	0	1098.24	283.516	0	293.324	407.98	632.379	486.842	590.853	123.802	0	0	0	662.699	318.018	475.996	200.508	1849.57	0	0	0	537.135	403.64	0	1565.67	0	0	171.801	954.495	1443	0	342.159	3297.19	230.189	123.076
ID:73246	10265.2	1359.59	7054.05	2880.94	1267.46	4899.28	5602.28	1338.65	2615.04	8190.28	6242.61	5560.31	627.55	4544.18	6193.63	3085.89	4352.95	7803.04	6758.11	0	0	10715.8	5123.28	3551.43	4169.74	3555.08	7672.33	24442.6	3725.65	8598.5	7032.45	9912.24	3310.01	388.251	1056.64	8341.54	2549.21	1705.11	964.789	0	2959.95	4931.29	1742.85	3280.83	5805.58	3327.78	6220.21	3920.38	6944.15
ID:73291	326.317	66.7121	822.528	1742.28	0	795.303	0	2027.6	0	446.045	384.738	0	0	1240.74	4078.62	2063.04	0	403.904	647.802	3761.67	4268.74	725.038	0	609.71	1045.5	615.024	0	168.882	207.292	1230.55	1080.29	1253.54	334.724	0	0	564.162	305.881	3225.85	239.629	0	0	133.068	327.192	121.975	2424.09	2072.73	767.342	420.208	3766.19
ID:73434	0	0	634.384	229.814	0	97.0578	5336.96	0	0	0	0	0	691.274	0	976.871	780.32	0	0	0	0	0	292.701	0	984.619	471.351	0	0	7770.48	128.735	904.255	462.176	773.92	2007.69	0	0	0	0	0	563.812	0	0	0	0	0	0	663.018	422.83	1653.65	1357.23
ID:73522	1343.53	0	0	0	312.829	1615.95	0	322.422	0	0	24567.4	7937.51	0	0	1528.01	31.2243	0	32549.4	2953.41	0	0	0	0	4642.13	238.549	3573.85	0	9983.91	193.432	0	230.469	0	695.939	0	5586.54	0	41833.8	75.1098	1255.43	77025.1	9189.85	14465.1	0	0	112458	0	20125.5	7292.42	0
ID:73697	1240.66	0	0	0	0	1208.51	0	893.995	0	0	884.081	0	1052.1	345.774	729.4	101.003	548.332	0	668.543	0	0	86.6603	709.282	49.062	494.264	1204.02	207.343	134.047	241.754	463.186	483.947	1044.83	34.2799	0	1497.92	322.318	0	3778.38	104.754	0	0	0	0	228.411	0	1023.58	568.57	399.978	3120.67
ID:73791	635.805	0	0	0	0	1446.86	0	0	0	7222.37	10139.9	5135.95	0	0	0	0	0	60556.2	2413.85	0	0	183.279	5715.8	604.702	0	1412.65	1579.14	3627.39	0	269.949	0	39.4014	0	0	0	424.785	38488.6	0	0	33205.6	14960.6	6996.91	0	0	84504.9	0	8409.6	0	1480.29
ID:74057	234.009	0	391.291	106.228	0	0	0	318.082	0	0	263.902	407.145	0	239.766	0	32.033	492.185	0	203.66	159.901	971.497	0	92.4797	221.581	0	651.594	0	0	299.17	152.272	182.638	0	0	0	0	1109.53	119.508	144.698	0	0	0	18713.3	0	201.881	0	0	492.312	82.2357	0
ID:74065	11459.3	5289.35	6948.13	15890.4	5919.03	6765.85	12569.9	8145.94	937.584	6376.99	8349.27	8659.68	6897.25	10547.8	3550.53	11921.2	5462.8	8671.66	10866	6063.9	8606.41	13003.3	7437.94	5352.03	8316.77	4517.97	6183.95	10856.1	6640.69	14468.3	8697.42	20139	7342.42	4198.57	8067.61	10497.1	8025.1	2462.19	7824.56	3610.62	682.519	0	8690.6	9289.34	7450.4	7916.42	12897.7	7010.87	2779
ID:74187	0	0	207.821	0	0	0	67142.5	84.9935	8112.65	693.038	0	0	0	694.745	0	0	0	0	87.051	0	0	193.131	985.192	0	0	0	0	1141.14	57.6371	442.464	0	2430.01	87.5739	243938	24397.9	0	246.26	0	0	17696.5	293651	0	0	0	0	852.114	96.8706	0	2202.34
ID:74273	347.584	0	575.774	329.504	132.68	38.8254	0	0	0	0	519.136	0	0	756.76	0	366.167	711.418	0	213.129	263.773	34.6484	0	898.32	29.287	187.221	0	147.784	85.328	379.113	0	0	105.794	31.2308	0	0	339.435	0	0	751.888	104.781	0	0	570.658	180.729	0	0	2513.56	441.252	0
ID:74420	0	0	0	0	0	11572.7	5303.96	0	0	0	0	0	5033.82	0	15423.7	0	0	0	0	380.968	391.978	0	0	0	47.9624	1522.74	0	0	0	0	0	17086.8	7044.83	0	7853.59	0	0	8379.62	0	0	0	0	684.606	0	7942.7	10752.4	0	6113.22	11880.3
ID:74902	713.229	964.646	3292.27	451.138	1836.48	53.1414	0	1244.78	0	0	0	1253.54	2731.58	2354.81	4830.18	902.046	1325.1	0	784.02	3499.89	1928.57	1021.38	1655.15	1547.47	0	0	881.472	0	1295.1	1919.16	0	528.403	1448	1876.75	1348.21	0	0	1645.82	915.449	3136.34	0	716.844	954.062	964.396	0	935.32	2260.56	823.21	2541.87
ID:74942	221.335	0	0	190.282	0	0	0	244.872	0	131.588	0	0	0	226.633	0	0	129.625	0	0	0	0	191.517	212.406	151.529	226.476	0	145.13	0	544.031	0	273.358	0	0	0	0	837.67	0	477.417	0	0	0	0	104.869	206.983	0	0	0	0	0
ID:74998	141.724	0	1040.03	0	0	0	0	0	0	2438.09	914.956	776.809	0	0	0	0	0	941.145	285.244	0	0	842.432	2126.32	0	0	0	1291.15	1677.73	218.96	0	0	403.211	0	696.164	0	0	0	0	0	0	3114.96	5804.86	0	0	0	0	929.193	197.523	0
ID:75128	0	1320.36	0	0	60.4466	0	0	337.484	0	0	91.1039	0	0	264.559	0	109.956	54.5398	0	90.9783	0	0	0	0	31.0685	114.99	0	256.037	122.252	94.6261	0	563.462	0	469.173	0	159.882	0	0	0	3508.03	0	0	0	0	0	0	0	215.019	366.034	0
ID:75846	1540.15	2376.5	4548.27	776.051	2112.96	4119.86	0	2894.75	0	177.522	2024.71	2918.79	3692.52	3091.73	3368.7	1155.98	2159.04	0	1635.73	1853.28	969.971	3180.45	3645.75	2803.53	7639.18	431.956	1842.98	0	2188.35	2104.34	3769.15	3559.38	2487.52	1535.93	1652.16	2991.66	3767.53	1266.17	3416.48	3313.95	0	986.644	3868.01	1913.07	0	1946.34	4883.33	1414.94	2201.7
ID:76280	0	0	0	0	0	1505.95	0	427.738	0	759.671	0	0	8215.66	0	253.574	0	0	5901	0	0	0	0	244.607	44.8992	0	2496.87	0	0	0	0	0	229.771	0	0	4136.15	0	969.775	0	0	10848.5	445.091	8362.32	0	0	16201.6	0	348.735	234.392	925.477
ID:76380	178.228	0	72.6889	0	0	198.686	0	0	0	0	1887.64	0	0	511.227	0	0	125.878	83.712	344.284	0	0	96.6281	60.3343	0	0	0	0	0	97.612	0	0	506.959	0	0	427.26	0	0	0	626.035	0	0	0	0	0	0	0	261.89	2006.18	101.635
ID:76423	0	1249.82	1485.15	1704.21	1494.41	0	0	878.757	0	490.247	1021.34	481.049	0	1052.09	185.705	1964.55	1193.85	185.75	380.314	414.225	163.424	343.112	1121.89	694.094	0	75.7698	376.29	0	398.488	0	0	2874.45	199.518	96.8241	153.148	582.241	352.584	0	79.0941	749.811	0	0	1704.86	1106.77	1353.66	0	1624.49	629.519	0
ID:76960	1182.17	0	1090.86	783.229	0	0	0	1314.83	1452.09	0	801.499	2473.17	1771.47	1509.64	0	1607.01	252.68	0	0	200.334	335.256	1114.48	0	1563.01	1169.89	0	958.313	1158.07	589.523	473.122	839.287	77.11	490.548	2773.67	0	2643.37	419.629	2730.13	0	0	0	0	1544.04	0	0	1117.61	803.851	327.633	0
ID:77018	1133.93	2979.72	4026.44	2717.69	3112.41	7685.46	2028.22	7564.27	0	1606.49	3892.77	2871.13	5713.34	4195.61	8108.15	3783.26	4243.59	4267.23	3498.46	2261.3	3093.33	2935.55	5952.36	5982.21	1764.85	2562.88	6563.3	503.716	1393.36	4174.37	2291.36	1374.02	1724.81	1908.57	3106.93	3516.65	8551.49	1869.38	963.305	4012	0	1561.57	5586.91	4312.77	3348.07	1573.12	6209.29	1921.75	2045.01
ID:77099	817.911	878.703	528.752	0	207.596	0	0	0	0	0	81.8952	0	0	774.875	0	47.4378	1102.32	0	0	0	245.071	505.091	0	64.7622	332.101	0	0	160.874	0	546.19	0	287.177	92.66	0	0	0	0	343.562	918.4	0	0	796.612	823.186	0	0	0	954.887	230.97	0
ID:77184	1793.73	459.65	952.141	0	608.855	1293.42	0	852.655	0	1004.39	858.065	477.66	0	948.129	721.678	636.115	0	2666.37	710.782	0	0	1048.24	1246.45	0	0	833.42	514.064	3176.05	0	1000.88	748.321	1978.1	0	0	738.783	944.25	157.171	0	515.77	6771.86	220.948	897.087	241.392	369.094	0	189.191	3271.49	1475.82	0
ID:77494	1898.22	0	0	0	0	0	0	0	0	159.199	4585.02	0	476.121	0	0	0	0	10623.1	11481	0	0	0	6419.1	0	0	3464.16	217.321	5627.29	292.689	0	0	0	0	0	7096.97	109.363	7791.99	0	0	12066.7	0	1365.18	0	0	38276.6	0	1348.39	759.851	0
ID:77684	3474.53	0	762.286	0	0	0	0	0	0	1519.93	0	2328.2	2593.47	0	95.6747	0	0	0	0	63.7584	0	3880.27	3564.8	2562.3	0	1615.1	1655.3	493.178	0	0	0	1982.59	41.9532	0	0	0	0	0	0	236.111	0	6903.97	0	0	1619.55	0	3751.29	1441.52	0
ID:77763	2493.53	722.504	2509.03	1429.29	914.909	1997.56	0	5411.62	0	3470.82	1197.05	1145.03	4926.81	3330.34	3887.47	953.225	2735.87	1668.31	1088.71	371.387	679.212	1545.12	4332.94	2620.84	1510.74	1590.89	2455.08	1063.37	1885.95	2297.68	976.596	3640.35	526.983	523.558	1050.31	3202.37	4882.35	256.813	878.485	851.526	0	666.043	2918.4	3078.39	774.503	1106.69	1722.01	2328.36	6342.09
ID:77891	34.145	97.2339	142.051	126.79	103.114	0	0	0	0	0	0	0	0	282.489	0	94.2757	329.862	0	105.565	74.5765	0	0	0	13.1805	0	0	0	0	88.4568	0	0	0	0	0	0	0	228.123	0	277.587	0	0	0	137.087	70.0994	323.02	0	137.063	0	184.436
ID:77952	2303.62	4258.41	2102.27	4238.29	2749.66	1775.92	7395.98	4020.93	4427.66	6036.79	2268.8	2621.58	2390.73	5962.71	0	7346.55	3681.4	0	1631.46	4043.57	5029.39	4501.96	3817.34	1503.45	5522.39	3110.11	0	3305.15	2937.71	4180.71	6595.04	1415.71	2677.65	4078.89	5581.89	1320.19	1474.62	4635.08	3382.2	0	0	0	4243.62	362.85	0	4470.29	3454.77	4909.88	3387.4
ID:78073	0	147.701	0	0	158.228	2355.52	0	0	0	141.869	0	0	0	0	85.7698	0	204.352	8284.05	0	0	0	0	965.149	142.107	420.006	0	238.767	2920.09	63.6826	0	679.199	132.967	5447.27	0	129.358	0	0	2677.56	475.204	0	0	0	0	0	0	2904.36	168.044	719.844	4007.23
ID:78332	4261.24	2824.59	6188.72	1489.33	2154.91	1567.37	846.172	1121.44	720.76	603.714	1685.12	2602.4	0	3285.95	2990.35	1293.85	758.369	1673.16	4171.09	854.557	738.981	4102.89	2705.32	6597.37	2177.33	2043.93	2505.37	808.756	2068.43	883.984	1163.95	5088.26	2705.01	3201.08	160.967	2669.39	1298.27	2404.34	3766.95	2792.63	2935	2479.49	1731.73	2049.92	3571.97	1208.33	4334.71	2029.26	1516.05
ID:78766	1115.54	0	327.964	72.7124	0	0	0	0	0	1258.12	225.476	0	588.559	0	0	10.3775	456.678	0	622.965	0	0	1259.64	0	0	0	165.469	2706.92	560.674	140.474	463.778	0	586.678	0	341.368	0	0	1060.41	484.954	0	982.896	0	1310.67	234.303	1412.89	326.071	0	444.561	389.479	171.991
ID:78792	676.287	4541.41	65.8123	1083.74	872.066	169.465	0	0	0	270.009	1553.23	1433.75	454.662	1448.7	236.307	959.194	1427.75	469.089	835.113	1197.71	930.226	485.212	3342.37	0	540.506	1071.44	480.765	139.352	695.49	174.765	543.757	587.686	1057.17	1450.38	61.2681	418.049	1574.7	665.182	1932.82	3510.81	0	697.06	594.436	549.014	0	649.93	1192.94	898.439	318.97
ID:78843	33752	21003	22668.5	19758.3	13432.6	17161.7	44254.8	25437.1	16448.9	21519.2	9272.28	18326.1	22114.9	22783.8	10154.7	22387.6	19428.9	28672.3	16960.2	16494.6	19593.8	18386.9	31585.8	13801.3	17857.6	12377.1	4051.85	21282.8	9370.29	40214.9	11869.4	18297	24168.6	8180.88	15249.6	13292.6	10468.4	23938.8	22314.2	5678.94	8795.08	14591.3	23386.7	0	20654	25384.9	29352.6	19378.2	9757.56
ID:78899	0	0	809.538	560.121	610.421	0	0	0	0	1513.34	337.034	520.704	2596.58	642.786	0	418.65	0	0	553.504	683.625	1119.21	829.211	581.72	0	0	0	0	626.876	0	1899.42	315.353	0	0	0	0	0	1316.98	0	0	0	0	704.344	0	908.313	223.135	0	0	0	0
ID:79136	2984.14	6545.8	10596.4	2647.95	4157.77	5465.22	4139.01	9494.78	3827.69	3699.81	5881.49	13112.7	14730.9	4977.17	4956.87	5028.49	4069.85	3373.67	5646.37	5258.78	7759.53	3995.36	6248.16	6337.23	18052.9	2663.9	10469.4	5267.56	6152.13	3870.06	9224.54	3083.56	4596.8	7621.36	7143.45	9345.23	3685.06	11062.6	10076.4	5963.67	0	5262.53	5594.83	4025.11	4644.73	5738.59	6022.98	2193.48	10260.6
ID:79581	1429.39	0	1389.62	18.0999	0	0	0	0	0	640.06	0	247.74	865.871	0	0	0	1203.22	127.931	696.669	0	0	693.995	1331.21	0	0	162.191	3176.93	631.261	0	0	0	3037.64	0	506.613	0	0	0	437.472	0	1433.09	0	1646.01	573.526	2782.81	741.092	0	1104.56	629.702	0
ID:79590	265.947	681.335	534.988	278.339	251.314	0	0	101.439	0	0	371.63	458.762	0	305.502	0	346.363	308.582	0	239.29	0	0	90.1213	482.009	0	451.288	0	0	0	275.793	0	0	179.589	215.501	0	0	389.949	0	171.694	394.968	0	0	0	129.193	235.031	0	175.233	440.321	537.224	0
ID:79626	4377.41	724.951	1103.97	0	0	0	1460.89	2022.68	0	406.329	565.854	0	1086.54	2746.21	0	1361.78	3816.57	2115.98	0	806.507	892.738	0	0	0	2253.63	0	0	0	1134.21	1772.83	3003.21	1729.25	0	0	0	2263.83	0	1784.12	538.743	0	0	0	2554.79	0	0	1551.02	0	0	0
ID:79720	3051.17	1990.21	2635.32	1022.63	1284.21	1111.51	0	1046.45	0	818.684	359.855	1261.25	2195.88	1443.53	850.478	0	2324.41	0	563.123	1452.7	1902.83	716.802	971.411	0	2259.5	791.947	2189.23	1666.29	6020.13	667.792	0	4674.11	392.213	3004.56	2737.82	13328.8	805.769	4424.3	766.581	3462.71	0	2761	3239.29	1539.84	0	1572.38	2354.25	604.249	1731.41
ID:79786	1330.81	628.704	6527.79	2533.81	0	0	715.899	0	0	0	1408.1	0	4738.86	5229.37	0	1041.31	0	1087.43	0	1396.77	4079.12	39.3477	0	0	1008.39	0	182.885	79.0857	406.591	452.662	0	206.229	0	0	0	1232.16	0	0	0	0	0	0	1743.4	1862.96	0	590.819	0	354.297	232.014
ID:79816	0	101.518	0	0	2142.5	116185	0	289.652	0	5122.5	0	10229.1	10528.4	0	0	0	0	21063.2	67895.9	0	0	0	34989.8	20920.5	0	52336.7	20074.3	10830.5	0	0	0	352.198	30293.3	18218.2	263112	0	33135.1	1237.38	318.141	134783	34568.2	88720.2	0	0	370234	0	64220.3	16595.4	0
ID:80891	25866.1	19918.7	14994.4	14535.3	16129.6	28350.7	17399.9	33721	471.699	35390.2	10503.6	24864.3	75286.7	16048.7	18582.7	15281.1	3776.44	10169.9	26606.4	8550.92	13277.6	24278.2	39610.9	17067.3	21993.5	0	23853.3	34260.4	10335.9	30562	9521.82	8492.84	19405.8	9804.17	45466.4	11468.1	12873.9	6117.58	8391.54	0	5481.51	0	12740.9	11294.4	8752.14	14056.9	13412.4	0	10519.3
ID:81101	1313.67	597.606	0	454.674	1192.7	350.646	0	0	0	0	1168.39	453.855	3455.52	1526.11	0	970.718	275.758	0	861.013	809.093	209.961	0	840.435	234.351	310.211	1581.78	556.363	921.222	4527.79	53.0655	558.138	261.429	1619.41	142.366	97.5283	1703.53	3383.39	2674.09	571.877	538.553	0	260.552	746.415	347.5	0	1396.51	425.686	3996.84	407.364
ID:81196	4299.66	2391.74	5402.95	1207.13	3817.12	3892.3	309.609	3521	175.467	174.752	2759.12	2994.61	3249.16	6095.77	3266.84	1665.73	4359.39	95.5021	3897.44	0	0	5852.49	4505.42	2254.57	5159.98	2731.78	5374.09	6508.28	2955.51	6060.41	3364.63	2909.11	2144.35	1927.2	6411.6	3858.99	1289.23	1233.49	4918.12	420.296	0	0	4535.12	2770.48	0	1723.3	10133.7	5283.25	3481.61
ID:81272	380.482	0	0	789.799	82.0192	1712.09	0	235.12	0	0	294.022	0	4967.61	707.603	832.306	54.4351	816.384	0	0	0	0	0	0	461.786	0	0	0	0	502.516	1763.17	0	1289.25	0	0	603.2	0	0	0	0	0	0	0	1187.58	767.34	0	0	0	0	0
ID:81424	5158.52	0	0	0	0	1181.43	0	177.48	0	21333.6	33128.8	10711.9	0	0	0	0	0	31779.7	1171.78	0	0	0	109954	18935.7	128.681	8731.02	26949.6	1661.58	0	0	0	0	316.899	18981.3	17820.8	0	48245.9	0	0	265727	34781.1	71730.1	0	0	309160	0	64724	33146.3	2242.31
ID:81457	0	338.039	252.155	0	608.208	0	0	33.4794	0	0	0	0	0	52.5474	0	157.874	593.943	0	0	377.127	0	70.3248	0	0	139.099	0	0	0	273.597	0	0	0	0	0	396.781	0	0	0	572.708	0	0	0	0	50.9154	0	371.596	0	1378.64	0
ID:81758	12932.1	3546.7	7006.35	3034.74	4009.89	1091.01	6655.92	15580.5	5164.37	11264.7	4734.36	6241.41	16524	11565.1	7165.08	4796.73	1835.86	6910.47	9772.94	3435.53	4954.5	8408.8	9291.69	4061.07	7471.22	6258.11	10197.7	7487.84	5660.15	6092.46	6372.01	6532.82	3179.29	2639.32	5403.35	8237.91	9899.46	3425.73	1976.28	4931.06	2001.92	240.057	7223.22	5789.49	3682.44	6464.43	3517.82	8867.9	5686.82
ID:82015	0	0	207.546	0	0	0	0	52.6356	0	0	0	0	0	199.582	0	0	41.6205	0	143.537	0	0	102.753	634.119	0	152.536	156.126	0	167.36	0	0	161.724	0	0	0	0	354.64	0	0	0	0	0	0	0	0	0	47.4001	267.983	214.429	32.7605
ID:82094	0	0	0	0	0	424.333	13573.1	6294.85	13038.8	219.678	0	0	295.888	307.912	0	0	0	1856.85	0	0	0	1375.56	0	33.2521	0	0	0	0	0	0	0	76.1453	303.468	204781	38552.6	0	0	0	0	17788.3	368207	364.039	0	0	6879.61	461.612	0	237.785	4866.16
ID:82509	917.765	0	1553.31	131.724	91.4489	0	0	317.317	0	215.895	80.986	0	0	197.937	1637.67	442.208	124.054	0	0	0	0	71.2213	202.559	845.359	0	0	351.6	0	72.0514	814.307	0	0	274.989	0	263.214	0	0	0	649.552	0	222.357	240.13	0	73.4747	0	0	337.98	171.357	2388.23
ID:82708	0	67.2183	0	0	217.419	0	0	0	0	0	66.5962	178.973	124.913	0	0	0	192.307	0	0	0	0	0	239.774	32.1603	0	195.224	0	0	79.3339	0	0	70.1945	0	192.379	1005.19	0	0	339.615	40.425	0	0	0	0	0	0	782.103	0	325.293	520.04
ID:82784	777.274	0	319.126	0	0	0	0	470.22	0	0	0	0	0	1215.16	0	0	0	0	413.092	0	0	177.23	0	0	33.0175	65.8515	0	69.6739	231.561	0	282.998	36.4641	0	0	0	595.96	450.02	0	0	0	0	0	208.917	328.314	0	0	0	449.379	0
ID:83458	40135.1	24738.7	12558.8	35590.7	12895.8	0	56264.8	0	59599.1	22373.2	20338.8	16138.9	0	28306.2	25559.2	30727	13464.3	0	24983.2	0	0	25192.2	24472.9	16203	21978.1	14792.2	2746.68	22472.1	10633.5	46726.3	19961.8	27172.1	23996.3	10808	0	13040.5	0	0	22672.5	0	12017.4	0	20600.5	0	0	0	29525.2	16807.4	7774.05
ID:83577	0	0	0	0	0	0	637.855	236.247	0	0	0	0	0	0	1243.38	162.008	0	611.55	47.1735	0	0	0	469.685	531.073	0	0	0	1210.11	0	78.2565	0	138.033	466.303	0	0	0	0	511.611	0	0	0	353.773	0	0	0	140.523	217.6	507.962	4738.22
ID:84192	8236.29	0	2041.11	0	0	21020.9	0	392.509	0	358.954	2657.89	0	3622.46	844.969	0	0	0	61785.8	30830.6	0	0	0	13496.8	0	0	26786.5	5210.35	21231.2	490.523	4577.24	0	0	34.2925	9352.01	142489	2652.57	117154	25497.2	0	88824.4	15911.2	4024.68	0	0	129567	0	8769.78	1042.45	1838.03
ID:84300	0	1437.55	0	544.812	0	0	1321.11	0	0	0	0	0	0	0	431.718	0	626.044	584.677	0	1562.17	0	365.831	1138.39	0	0	0	0	0	851.813	49.6988	600.518	0	0	2952.38	0	0	0	0	293.874	1367.36	1045.04	163.47	0	1540.76	0	0	0	0	67.2534
ID:84302	51.5317	0	0	0	0	0	0	0	0	0	0	0	196.288	0	0	0	0	6437.58	798.02	0	0	0	0	0	0	156.372	0	261.924	280.267	54.833	0	0	185.858	513.224	479.689	0	530.839	173.177	0	780.919	115.682	81.7239	43.4709	0	4223.89	575.849	0	0	1610.48
ID:84363	4043.22	2823.37	4856.9	1125.88	3555.78	1561.95	0	3124.21	0	4837.28	2802.84	647.691	1974.12	4256.85	1801.26	3676.59	669.085	276.652	2681.31	155.977	2003.95	490.872	0	3305	1892.2	1557.6	4390.21	4303.68	1094.11	3470.09	1549.75	2239.83	2162.91	0	1949.77	3725.92	4766.9	0	972.33	1609.2	0	0	5549.09	1993.72	1355.44	2975.09	3906.7	1954.36	1487.27
ID:84440	407.6	0	304.518	892.829	0	0	0	493.872	0	280.314	186.834	0	0	560.04	61.4209	131.413	786.711	0	200.243	0	0	711.125	336.238	284.524	81.2199	0	0	331.429	460.882	100.584	507.703	0	80.148	0	0	518.444	0	598.497	188.096	0	0	0	0	190.659	0	0	260.524	29.8066	445.155
ID:84494	7601.07	0	3067.74	2028.33	0	0	26882.9	5022.69	0	0	2718.56	0	0	3912.1	0	3785.13	3183.96	0	0	0	0	0	0	1977.29	0	0	0	0	1522.82	0	0	5674.47	0	854.943	0	3844.08	0	0	1628.38	0	0	0	0	0	0	0	0	0	0
ID:84531	147.232	1281.01	457.127	142.779	927.231	141.614	0	107.746	0	0	213.492	175.807	0	401.6	0	288.29	369.031	0	145.53	0	0	40.2301	567.119	241.945	0	0	0	0	165.263	0	0	168.595	329.237	0	0	70.6764	0	0	1594.55	220.981	0	77.5838	0	57.49	0	108.801	630.58	0	494.566
ID:84542	0	5153.65	4871.27	5462.57	4577.4	26043.7	0	3494.54	0	20130.9	7191.22	9435.56	1106.73	1709.19	5492.68	6423.66	4935.09	0	4738.36	0	0	7906.06	4040.97	7433.88	4251.36	6058.08	6716.37	28578	4998.49	5285.97	4729.93	9520.19	4351.81	2281.38	900.171	5647.74	0	7509.82	8242.32	0	7244.29	24148.6	2625.96	2437.58	17013.4	2371.85	5504.55	5189.58	6179.31
ID:84651	269.189	0	442.722	0	0	10696.6	38279.4	0	0	18042	3446.03	2472.84	0	0	0	0	0	14725.6	716.462	0	0	0	32032.5	10159.1	0	7249.42	18571	4041.11	0	0	0	0	0	0	224.162	1057	6342.31	0	0	30593.7	8052.28	1906.41	0	0	5439.41	0	6013.1	524.515	897.406
ID:84704	125.804	0	246.785	0	0	0	0	0	0	69.4563	0	0	512.75	120.803	0	0	223.575	234.394	237.822	0	0	210.668	800.15	0	0	461.408	60.9925	0	0	0	0	320.215	0	0	0	209.242	410.865	700.072	0	269.277	0	0	0	0	284.108	0	0	245.509	758.02
ID:84850	147.444	0	622.943	130.865	0	0	0	471.643	0	0	89.7309	786.061	2363.52	148.996	0	92.8685	327.225	0	104.097	0	0	259.223	0	380.003	0	0	245.511	0	779.575	0	572.478	216.808	169.262	0	0	1024.58	0	0	0	0	0	110.265	71.4386	407.697	0	574.275	246.133	0	0
ID:84920	0	0	179.214	0	0	1352.09	0	2773.48	0	1785.22	3550.29	0	0	1213.17	0	0	0	1417.88	1808.69	0	0	0	1850.7	0	0	888.774	0	5322.75	0	405.917	0	0	1248.48	270.143	8077.31	781.29	7301.64	1648.57	0	10427.7	1219.92	392.741	0	0	1222.68	468.127	0	1617.03	0
ID:85020	0	405.104	0	0	98.2232	1681.51	1353.5	0	0	0	0	0	5219.69	0	4536.17	0	0	3120.72	0	0	0	106.051	100.864	255.037	0	877.873	0	729.834	0	0	0	924.129	811.084	0	3390.63	0	148.197	283.809	116.894	0	0	0	0	0	0	7715.41	0	4786.66	4894.81
ID:85076	3556.37	1365.75	0	308.647	1742.27	187.337	0	4110.27	0	3723.64	1070.41	0	0	0	0	366.739	0	0	2739.06	0	0	1439.33	2222.33	0	1462.36	695.27	3954.28	1969.33	1619.58	2511.17	1814.66	1300.81	123.906	0	434.126	0	4685.89	0	459.795	0	0	0	0	0	536.045	0	1571.27	168.926	0
ID:85131	0	0	2399.01	255.863	0	0	0	0	0	0	951.462	218.527	0	3031.28	0	911.296	586.37	0	0	137.05	0	0	0	1611.93	0	0	0	0	0	0	0	0	0	2477.87	0	3061.12	0	0	28.6103	671.538	0	0	3027.51	2033.37	0	0	26.1332	0	0
ID:85275	0	0	0	0	0	5202.06	11232	0	92997.3	6214.22	5337.34	3986.06	0	0	0	0	0	22418.3	798.333	0	0	538.265	7653	8635.22	0	3342.94	1926.15	12553.2	0	258.694	0	0	0	0	250.632	0	9009.18	0	223.192	26555.7	10594.5	235.814	0	0	0	283.925	0	1825.63	0
ID:85311	0	389.875	204.266	0	0	2166.06	0	0	0	232.841	0	0	10048.9	39.6238	0	0	63.9481	5682.09	0	0	0	0	0	0	0	897.692	492.841	0	149.17	0	0	155.306	0	0	0	0	1454.91	578.873	0	962.884	0	1022.12	0	0	1814.01	0	55.4844	0	1174.82
ID:85315	10073.4	6721.05	9583.28	5166.27	7501.03	4805.56	5325.78	10283.3	0	5464.71	7971.9	14454.2	7589.66	10539.4	4604.84	7770	10408.8	6778.74	10136.1	0	0	9321.52	9639.52	10386.3	9832.18	7504.09	16025.7	13639.2	7475.84	13253.7	7330.17	4697.87	7219.85	5660.29	15520.1	6759.43	5179.27	3459.14	13331.5	5587.39	1232.45	251.649	4735.99	5708.32	1321.77	6433.75	11451.3	8022.46	9857.13
ID:85331	0	546.151	637.436	240.826	558.261	0	0	0	0	391.198	0	0	0	0	321.38	368.913	2229.71	0	0	0	0	156.874	394.395	113.326	971.339	0	0	0	331.109	0	601.655	420.936	267.257	87.3967	0	0	0	0	1244.69	0	0	0	0	134.334	0	0	0	0	0
ID:85761	1206.71	891.516	645.743	194.515	869.856	10520.9	999.145	1951.05	0	2646.31	219.641	0	4789.51	1140.22	1908.44	110.913	36.2176	1470.24	1841.29	0	0	1626.89	3432.49	472.414	1571.18	2252.07	2371.03	4247.1	641.25	1737.16	1812.76	10326.9	1066.22	645.51	2896.86	623.827	3197.31	953.286	344.957	0	0	0	950.369	76.0772	1354.93	6783.28	1103.94	5594.05	4683.34
ID:86029	517.819	0	0	0	0	0	0	251.636	0	0	31.3136	0	168.671	855.697	0	95.394	708.745	239.17	676.579	0	0	41.4899	871.966	74.5398	219.025	317.939	0	0	0	31.9078	260.895	133.362	192.587	0	135.428	407.409	260.282	98.8827	0	59.8751	0	0	0	0	0	0	757.395	483.904	358.36
ID:86201	2099.12	168.683	390.234	0	781.588	79509.9	0	1503	0	0	309.094	7736.77	20441	1296.68	0	0	0	187312	52736.5	0	0	553.874	15358.9	6955.13	62.1202	36641.2	9607.4	4702.35	0	0	52.6099	0	58153.4	51038.9	323303	0	34157	5523.68	0	157269	86802.1	26873.8	0	0	242097	0	19643.9	21387.7	0
ID:86426	107.522	0	0	0	0	0	0	637.989	0	1568.95	469.303	358.332	0	0	0	0	0	0	1365.61	0	0	0	0	0	3834.77	0	0	995.864	0	521.012	3341.79	85.0529	1686.16	2007.78	0	4803.7	0	0	0	0	0	0	0	0	0	1625.46	0	0	556.973
ID:86785	210.471	0	228.344	0	0	82.0113	0	0	0	232.59	1649.92	0	0	172.153	0	0	279.406	0	1930.67	0	0	0	401.942	0	0	0	0	306.616	172.12	0	0	0	0	0	0	784.073	3737.17	0	0	0	0	0	0	0	306.616	22.3597	0	345.33	0
ID:86798	1647.45	0	872.868	0	0	1539.39	0	0	1362.72	10393.1	10724.3	9829.33	0	87.0904	157.793	0	0	60611.8	12218	0	0	0	44641.3	952.938	0	2545.88	18196.7	15755.1	0	390.739	0	0	0	1726.17	1810.51	3183.93	60100.2	0	0	16826.4	0	12326.3	0	0	19350.1	0	8010.31	1750.7	7342.78
ID:86951	230.219	2037.25	938.534	68.2842	1262.72	0	0	0	0	0	368.943	1941.5	850.628	1123.7	0	146.427	1517.35	0	207.923	0	0	190.345	1201.58	66.491	1372.77	1033.2	582.487	319.895	955.515	18.468	976.66	119.093	824.426	61.9911	303.66	566.06	0	0	0	0	0	0	27.1797	0	0	312.575	1037.5	1543.97	0
ID:87223	0	773.979	186.127	0	774.089	13205.9	0	10525.1	17917.6	726.866	1029.84	2014.28	6073.34	5213	0	0	0	24890.2	12726	0	0	102.106	2383.35	4334.63	0	8763.76	4615.24	2468.63	0	0	0	0	51919.6	3870.8	47249.7	0	6547.73	419.331	435.817	31123.9	12086.7	4030.34	0	0	37212.6	0	497.189	28880.1	0
ID:87272	0	37.0129	0	0	1319.73	0	0	0	0	0	0	0	0	0	0	996.369	0	0	0	0	178.154	0	1643.46	19.573	917.069	0	0	0	0	0	1223.11	0	616.422	0	0	1580.07	0	0	105.915	2715.77	0	0	0	0	0	1164.81	0	1057.46	0
ID:87411	0	0	1298.83	0	0	0	0	383.446	0	1254.23	216.077	0	774.878	455.203	0	70.6516	0	0	58.2458	0	0	125.994	284.726	1489.2	0	0	1031.6	0	1042.02	0	589.328	1726.63	1122.36	1623.27	0	153.893	0	3193.31	0	0	810.352	145.788	0	0	0	1659.72	0	0	2237.58
ID:87460	727.269	251.881	255.834	0	232.617	1028.88	0	910.003	0	728.14	182.617	0	0	100.218	1070.61	305.853	409.911	446.263	0	0	0	543.951	0	834.397	92.7723	0	0	1733.82	0	545.862	0	776.963	0	0	0	142.19	0	740.017	495.556	0	0	0	200.147	126.98	0	0	0	162.728	617.647
ID:88282	0	0	0	0	156.534	675.877	0	459.895	0	0	60.5204	0	128.144	0	0	0	0	789.885	78.766	0	0	0	799.679	135.86	191.195	415.266	394.98	0	0	0	19.7096	66.8483	29.2115	0	475.215	0	183.017	485.183	0	0	0	0	0	0	117.687	775.305	0	1139.41	1052.76
ID:88367	0	0	98.6481	0	0	0	0	663.593	0	0	930.299	195.327	1278.05	0	0	0	0	0	0	0	0	1159.96	1154.41	0	0	0	0	1533.78	56.1648	0	0	266.44	0	1980.06	0	0	0	0	0	2743.08	3214.19	3751.25	0	0	0	0	640.13	88.0344	0
ID:88438	305.729	0	141.043	600.666	0	973.687	0	39.9369	0	0	0	0	640.996	285.728	0	0	0	0	0	0	0	506.74	0	232.532	0	0	535.037	622.294	0	1137.7	0	0	0	0	944.982	0	0	215.796	0	0	0	0	0	169.046	0	258.366	674.923	0	0
ID:88622	0	0	923.81	161.96	0	1103.96	990.461	6612.64	631.381	296.129	1491.06	0	17608.7	0	1942.11	529.029	0	3588.33	461.693	0	544.691	170.975	0	2183.57	1097.9	0	0	0	424.895	375.864	581.134	2220.41	1710.69	0	0	0	0	2903.25	0	0	0	1996.83	1505.69	0	5119.13	3394.95	117.383	0	10720.3
ID:89083	1898.17	526.261	912.398	206.37	0	0	0	0	0	1286.37	435.977	320.027	3434.94	813.305	0	75.2775	165.24	0	1830.16	0	155.145	913.099	616.027	461.599	266.836	911.863	535.942	725.374	802.065	1420.81	0	0	0	0	0	1242.7	606.306	0	153.868	0	0	0	1239.03	443.135	0	764.262	1044.14	456.759	0
ID:89233	1349.68	1316.13	1064.55	965.221	624.046	377.104	1324.87	4450.47	0	5411.69	2150.35	242.037	2050.29	539.238	4820.47	753.375	449.305	267.652	1090.26	946.471	336.829	2247.97	832.506	2560.13	1684.72	1187.52	2164.62	6525.98	1463.56	1055.18	1330.34	1190.72	668.161	0	211.337	1411.5	0	5151.07	913.927	0	995.977	2460.39	606.562	479.864	0	1935.58	483.634	260.002	8183.66
ID:89325	0	0	0	0	0	2478.22	15215.9	717.677	0	2893.07	3693.23	0	0	590.559	0	0	0	19924.9	1794.67	0	0	0	1708.06	635.502	380.439	267.957	1289.71	4479.69	507.976	0	264.376	1230.51	0	3402.91	0	0	696.708	872.884	0	0	3344.84	4702.01	851.478	795.89	16820.6	0	74.4559	0	2716.26
ID:89484	1144.54	0	798.086	0	0	0	0	0	0	0	327.358	0	0	67.0694	0	0	799.837	0	577.155	0	0	507.486	2136.18	0	0	447.72	1667.72	629.045	0	614.251	0	0	0	0	0	826.317	2987.39	635.082	0	792.135	0	354.154	83.1378	781.883	0	0	1916.48	595.482	92.4713
ID:89642	0	0	0	0	0	0	7958.33	0	7616.35	0	0	0	0	42.0725	0	0	73.4219	1687.06	0	0	0	0	516.881	339.184	0	0	290.046	1576.34	0	0	0	342.681	293.41	0	334.959	0	0	939.266	0	0	600.902	0	0	0	3353.26	2654.35	0	333.24	0
ID:89900	2066.41	135.559	265.616	21.2036	0	0	0	1050.11	0	362.722	157.62	0	1075.16	414.502	1435.38	176.231	0	689.531	1073.22	0	0	514.623	840.347	388.964	311.69	473.513	264.613	114.215	183.085	610.86	161.809	0	0	0	0	370.49	653.095	0	45.0829	0	0	0	733.284	624.296	0	145.024	455.985	278.04	0
ID:90230	65707.9	0	0	0	0	129745	0	0	0	39886.2	0	10815.6	0	0	0	0	2308.52	714702	0	0	0	1355.09	0	0	0	0	43978.3	0	0	0	0	2519.17	0	0	0	3860.33	712792	0	0	488826	77420.9	179364	0	0	0	2222.88	93589.4	0	0
ID:90344	400.542	0	187.306	42.4905	467.289	0	0	685.032	0	500.469	0	0	0	81.2828	0	934.019	866.678	0	46.5817	0	0	0	1565.58	255.171	0	0	1155.35	3871.83	351.829	408.914	339.401	1714.8	1206.43	0	66.3405	0	0	0	0	0	0	1096.98	0	0	626.552	3022.36	421.782	1622.64	3987.76
ID:90651	560.89	985.782	0	1087.86	821.727	0	703.318	218.222	0	0	0	1090.53	0	936.214	0	551.215	1410.32	0	0	0	0	114.349	730.556	109.022	0	0	0	0	0	0	292.597	103.59	0	0	0	0	0	0	890.368	391.529	0	0	0	251.262	0	375.028	798.02	2929.66	0
ID:90826	0	0	191.547	0	0	0	0	321.919	162.202	2084.35	555.306	0	917.497	0	0	0	0	0	998.122	0	0	143.49	0	0	0	0	3755.31	0	646.489	0	0	0	0	853.94	0	0	531.428	618.095	0	1169.02	0	0	538.987	283.908	0	0	122.585	0	0
ID:90840	14103.8	0	7364.45	0	0	92834.9	0	2472.42	0	0	22796.7	0	36795.8	3229.39	11811.5	0	0	331701	183499	1138.59	779.244	0	217011	249.587	1716.43	108755	25035.7	131775	50530.6	26808.4	1859.11	0	5514.64	41760.5	295571	596.576	319966	99825.9	0	505703	29574.9	94256.2	1839.08	1216.57	1941660	95.6287	85519.5	7843.76	84372.9
ID:91375	360.946	0	1047.37	909.952	0	521.968	469.771	238.218	0	555.916	1193.97	1945.86	0	301.845	0	1131.64	908.607	0	150.695	0	377.471	421.599	1958.81	587.215	248.742	0	0	901.961	504.83	449.345	268.117	280.322	1144.56	0	0	1877.14	144.461	140	0	170.346	0	235.052	0	807.999	0	437.627	448.291	388.429	0
ID:91421	5767.92	0	6724.67	0	0	12953.4	0	3536.53	0	32650	30696.3	3402.18	8049.43	8216.03	3808.9	0	0	96157.5	11352.5	0	0	347.66	56539	1017.7	398.57	26087.4	21322.1	77989	13101.1	9197.65	331.675	0	9260.92	11403	52375.8	1073.78	71878.6	20707	0	122017	20892.8	9123.5	0	40.1372	142469	519.888	4405.4	13592.4	22810.2
ID:91542	0	556.023	437.336	1011.85	273.62	0	882.205	0	0	0	261.237	470.507	0	589.126	0	404.883	655.094	0	317.316	0	0	318.132	0	363.275	250.547	0	0	0	386.266	123.556	34.5907	0	264.824	0	0	386.031	0	0	551.584	0	0	0	125.814	180.659	0	2010.08	166.467	680.638	0
ID:91616	0	0	0	0	0	851.186	3526.23	5961.04	0	0	274.454	0	0	502.93	0	0	0	684.076	0	0	0	42.988	774.615	0	0	181.817	553.077	0	0	0	0	0	0	55680.7	25844	0	1049.34	0	0	54192.7	272009	0	0	0	237.377	0	0	138.566	0
ID:91624	0	0	0	0	0	0	0	20376.1	0	0	0	0	0	2581.28	0	0	0	55141.6	0	0	0	2380.96	8102.18	0	0	0	0	0	0	0	0	0	0	11890.3	81302.3	0	0	39130.4	0	129232	57377.3	13950.2	0	0	29760.9	0	103.163	383.316	0
ID:91669	0	0	0	0	0	73.732	0	0	0	0	0	0	0	44.2418	0	0	0	98.2171	74.5621	610.746	591.341	91.0508	0	0	0	0	0	0	0	77.8931	0	658.918	0	0	0	0	690.824	0	0	0	0	0	96.4881	0	0	153.533	298.342	0	1424.51
ID:91855	0	0	1481.19	95.424	0	1911.36	1925.87	10574.3	500.687	589.527	2364.33	958.142	22511.9	0	3164.04	654.626	0	8705.7	206.965	212.37	393.036	0	0	2823.49	1667.33	0	0	867.416	1008.4	570.991	532.373	4766.34	2828.18	0	0	619.615	0	6170.44	0	0	0	3535.18	2143.92	0	6902.63	5837.71	160.718	0	14355.6
ID:92029	752.035	0	180.371	0	0	0	0	106.891	0	0	409.695	0	533.818	0	51.5199	0	1424.63	0	801.648	0	0	2125.42	986.3	0	0	474.706	1880.96	812.791	0	2185.07	54.3088	239.995	77.3891	1747.57	330.241	0	3347.04	1353.91	0	747.995	0	744.777	74.9414	135.76	0	0	1955.94	408.641	487.034
ID:92061	0	0	0	0	0	12021.7	0	228.099	0	0	0	0	8217.83	0	0	0	0	174286	3774.14	0	0	0	388.621	0	0	12154	380.695	0	0	0	0	0	15110	32340.6	80347.1	0	13119.9	1355.7	0	47917.5	29237	1559.39	0	0	72326.1	0	538.096	5684.91	0
ID:92257	0	0	716.554	0	0	4181.18	0	6994.91	0	5171.25	6078.66	227.73	0	4338.89	500.52	0	0	3152.58	201.916	2743.12	2049.14	0	3674.49	0	323.639	481.846	413.818	9774.99	774.102	69.1866	642.696	0	2081.93	0	3348.26	83.5577	3881.11	1269.84	0	3336.51	0	0	0	0	3088.54	4460.65	0	6447.8	1782.07
ID:92410	127.798	278.926	170.941	567.721	278.717	0	0	96.5606	0	0	0	88.6022	0	624.434	0	252.071	544.348	0	212.806	0	0	134.652	0	36.556	476.172	0	0	173.065	173.572	0	198.675	172.615	60.0233	0	0	278.936	0	0	649.548	0	0	0	0	0	0	556.004	338.949	308.97	0
ID:92456	13628.4	0	1961.9	0	0	2482.98	0	965.787	1156.58	14624.7	0	24138.9	0	868.847	0	0	0	24323.5	7056.94	0	0	1469.2	25738.3	6896.43	0	9270.34	13723.5	12642.9	0	1189.1	0	733.556	0	14287.2	11878.7	0	37689.3	0	0	21204.2	17580.5	65488.1	0	0	38455.3	0	25209.2	7126.1	539.659
ID:92698	0	0	217.682	0	0	5050.65	3336.32	10085.4	5065.14	5918.39	554.276	157.172	0	2689.61	0	0	0	21535.7	0	0	0	7426.07	4852.65	222.901	0	3889.98	7888.5	0	194.168	0	123.094	0	55.5859	387685	0	0	3847.62	15184	0	0	1253160	19011.4	0	0	6750.13	0	0	2550.35	1366.23
ID:92841	172.798	229.2	0	86.7048	0	0	0	2002.46	0	0	0	0	0	438.03	0	107.445	650.262	0	394.038	0	0	224.752	431.882	0	262.249	0	297.518	0	209.997	0	97.8602	0	0	91.8082	0	193.388	121.524	0	0	94.6947	0	0	0	0	0	590.938	379.334	989.905	0
ID:92871	921.543	0	657.091	0	0	0	0	0	0	0	0	0	0	0	0	8.3452	2073.59	0	725.631	0	0	655.475	1422.74	0	0	379.766	2440.52	513.641	0	0	0	0	0	1412.78	0	0	2571.6	48.3516	0	1561.43	0	0	0	4304.35	0	0	2529.69	0	0
ID:92908	0	0	0	0	0	2123.91	0	3436.09	0	0	0	0	921.395	1365.36	0	0	0	31471.2	1381.13	0	0	0	0	0	0	4198.76	403.25	0	0	0	0	0	17241	0	0	0	2807.06	0	0	21474.7	5257.84	239.42	0	0	9133.63	393.058	126.722	12875.6	0
ID:93050	0	1104.68	1238.89	0	0	663.599	0	271.617	0	1018.65	0	130.358	680.523	0	0	74.9975	0	1816.27	0	0	0	140.987	0	0	158.656	827.754	878.566	0	0	0	0	560.006	322.54	906.866	0	348.384	0	0	1804.09	0	0	808.629	0	0	0	666.396	165.398	73.9582	0
ID:93227	349.391	3437.66	1075.28	204.563	1725.71	0	3442.75	702.956	0	0	555.393	3815.94	0	1389.75	0	335.27	1955.38	0	523.553	0	0	291.694	929.197	259.646	1653.75	399.831	406.285	533.847	1031.3	233.278	1240.68	944.504	993.728	979.904	352.878	847.879	540.126	231.273	2498.97	416.302	0	0	0	354.197	0	1014.8	1204.51	2718	0
ID:94308	0	89.4581	194.143	58.071	522.154	0	0	0	0	0	0	0	0	223.565	0	131.769	789.74	0	30.0989	0	240.301	0	488.077	0	0	0	0	0	188.652	0	293.287	0	0	0	0	452.354	406.017	0	81.7829	0	0	0	0	146.064	0	0	489.763	613.106	0
ID:94488	0	0	0	0	0	310.75	6034.22	0	5325.76	11502	9203.67	985.274	0	0	0	0	0	3758.39	573.962	0	0	0	15108.1	5534.17	0	977.582	6712	3617.59	0	0	0	0	0	0	0	0	437.139	0	0	35994.9	9210.91	1723.35	0	0	3318.06	0	9999.28	295.313	0
ID:94807	31.179	0	0	0	0	186.607	0	234.994	0	0	0	0	0	81.6115	307.928	0	112.75	120.49	103.685	0	0	155.284	0	0	0	0	0	0	36.0158	34.5891	0	504.96	275.592	118.302	291.898	0	0	0	0	0	0	0	0	0	0	860.575	371.314	860.952	0
ID:94986	149.325	0	137.291	166.237	0	0	0	541.318	0	0	259.867	0	167.744	1197.85	0	261.321	0	0	33.6291	0	0	268.288	0	443.724	324.146	0	335.872	246.16	214.123	0	233.532	41.7809	339.694	452.381	0	369.34	0	0	0	3300.23	0	0	0	154.299	0	161.251	214.797	322.937	96.2705
ID:95000	7474.38	0	0	0	0	39476.7	0	0	0	19322	0	5051.83	0	0	0	0	241.633	461138	0	0	0	133.116	0	0	0	0	15050.4	0	0	0	0	2438.16	0	0	0	142.162	251144	0	0	140733	43946.6	137290	0	0	0	0	63805.1	0	0
ID:95084	275.633	0	452.183	0	0	343.788	0	411.102	0	203.578	0	0	0	252.631	0	135.078	43.7693	1210.58	119.215	0	0	179.278	0	253.722	0	76.156	506.272	278.57	819.718	265.014	0	430.556	92.3621	244.121	0	549.101	0	316.144	50.7307	0	0	163.675	135.784	0	0	64.3725	0	0	82.8677
ID:95194	564.028	0	0	0	0	0	0	1714.42	602.349	6911.54	3936.4	3343.48	0	185.836	0	0	0	6147.63	3723.44	0	0	609.547	13103.4	99.8683	0	1533.91	1529.83	237.064	0	0	0	0	0	4895.54	0	0	39890.7	0	0	34628.6	1941.46	17366.2	0	0	18107.1	0	8378.11	2418.95	638.386
ID:95552	10173.5	0	3137.89	0	0	52641.9	0	6209.05	0	0	6235.3	0	57243.2	4003.87	369.431	0	0	0	98575.6	0	344.017	0	109692	4331.14	1254.85	136804	0	51264	7029.72	4343.69	1278.27	0	13361.8	36150.9	303295	0	153091	65306.8	0	302854	22363.7	129943	193.795	233.084	1247740	0	0	12789.3	25084.4
ID:96370	1857.13	0	3838.14	0	0	10508.2	0	19522.5	0	31831.9	6422.69	3880.55	16860.3	0	0	0	0	53466.4	13682.2	0	0	196.137	22470.4	5007.1	1644.67	16673.1	23529.9	36376.3	2859.84	3446.52	1412.15	0	23530.4	10641.4	81878.2	0	34869.7	17725.3	0	59359.9	25911.7	29710.3	0	0	146079	0	3289.68	15526.1	16021.2
ID:96716	151.698	0	965.28	1409.54	0	0	880.584	43.8848	0	315.854	27.1584	0	0	0	0	254.387	750.475	0	0	0	0	0	0	373.332	0	0	479.711	561.418	378.542	0	0	162.584	61.1061	0	0	0	0	0	0	0	0	0	0	174.27	0	1176.96	184.198	180.774	0
ID:97072	0	0	942.217	0	0	1399.91	2170.28	15862.2	4013.24	6505.87	9154.67	474.019	0	11074.3	0	0	0	4776.94	521.811	0	0	0	2963	434.322	342.785	3888.22	1813.54	4712.82	60.6589	0	243.106	0	12903.4	0	9739.19	0	2087.85	633.91	0	4762.61	0	484.818	0	0	5007.39	313.395	0	25826.1	2482.41
ID:97301	0	0	223.881	0	0	30354.1	400.049	4252.09	0	7221.83	1964.24	857.29	55790.7	2047.09	4838.3	0	0	268406	0	0	0	3628	37938.1	558.693	0	0	7857.83	907.144	5899.02	0	61.2448	243.737	105.081	524860	3909880	0	31932.9	312918	0	1323560	287690	51088.9	0	0	413339	0	636.812	1028.88	29705.4
ID:97506	70.8608	450.521	238.573	0	140.704	420.867	0	612.592	0	659.835	668.544	0	337.719	0	0	35.2532	0	445.484	112.444	294.08	218.593	158.509	0	484.173	1124.7	0	597.89	229.623	432.784	437.924	967.723	111.723	291.146	0	0	0	627.552	0	0	0	0	0	0	0	0	686.385	144.024	300.03	0
ID:97736	0	226.576	0	0	532.43	0	0	9.1531	0	0	0	317.448	0	29.9281	0	119.034	1120.71	0	346.334	333.642	0	0	652.024	0	0	51.154	0	0	66.8265	0	0	0	0	0	0	0	781.063	0	0	68.7919	0	0	0	297.876	0	0	2573.07	51.9917	0
ID:97827	4262.74	0	2545.78	0	0	0	0	106.267	0	0	3065.41	0	1322.32	4391.01	637.002	0	0	0	0	2584.4	2737.82	0	84.7772	5676.54	0	1346.16	633.705	0	282.318	0	155.592	0	28.3987	0	210.053	11919.8	0	0	0	0	0	1516.87	1255.29	0	0	0	2888.49	0	781.416
ID:97896	49.0965	249.522	0	0	148.636	0	0	18.5628	0	0	0	446.619	0	0	0	0	1875.98	0	12.9936	0	0	90.5696	0	0	0	0	0	0	454.637	0	0	79.3135	48.685	0	0	786.533	0	0	0	0	0	0	0	197.245	0	0	373.291	0	0
ID:98089	634.251	0	0	2019.11	0	20260.4	6864.45	35386.6	11491.4	19444	12740	5621.02	242380	103.303	12160.5	2413.78	0	50343.6	3108.14	2945.57	3888.04	4649.44	1805.94	6544.84	14465.9	102.339	3523.87	0	2500.96	11742.5	8573.58	3685.6	9861.58	12070.8	2075.83	17695.2	0	47324.2	0	203.35	4170.06	14730.5	14117.7	0	32115	22655.9	509.228	0	58295.9
ID:98596	336.917	670.603	2418.93	2031.23	851.066	0	2476.82	2718.15	0	1536.74	956.614	2138.44	0	480.552	0	2767.45	332.509	0	611.839	649.109	908.068	745.976	0	1185.28	1164.43	1020.61	1748.19	2547.87	4393.54	278.298	1339.41	1174.25	2028.16	0	0	1805.78	0	1218.21	940.56	0	845.45	5836.44	1207.85	572.169	0	2545.51	1194.99	1213.74	229.591
ID:98660	6634.87	8576.83	11093.5	4187.3	4433.51	1917.93	36781.1	10900.9	9319.25	24985.5	6394.03	5530.38	9387.82	2920.91	14647.2	3506.85	1158.81	0	3335.14	0	0	11258.2	5085.6	9754.3	4288.99	3670.97	20032.5	6834.27	8526.19	6073.18	4606.84	14519.1	6005.96	0	2366.66	4304.65	0	13520.9	11119.6	0	10840.8	3355.99	3855.02	675.144	0	7552.6	0	805.873	4329.68
ID:98720	0	0	0	275.536	0	0	1537.77	1519.39	0	87.0515	0	636.369	0	0	2246.08	112.234	0	0	143.931	6271.02	7007.16	553.982	0	1656.42	660.12	0	679.485	156.204	0	97.626	0	369.142	17.4895	0	557.482	152.04	324.142	0	0	0	0	0	0	0	0	644.886	0	0	0
ID:98807	0	0	0	0	0	127.066	0	52998.2	0	1301.47	0	0	0	2780.84	0	0	0	121337	0	0	0	16873.7	38569.9	0	0	1621.78	1329.75	0	0	0	0	0	0	63209.9	434545	0	1732.06	93202	0	685518	121457	28391.2	0	0	127920	0	0	0	0
ID:98891	60.4417	0	259.002	0	173.833	0	0	66.8129	0	0	117.85	116.351	0	141.431	20.9035	40.3338	493.804	0	96.0763	0	0	0	504.324	54.4704	0	112.7	0	0	200.794	0	0	57.2929	0	0	60.8694	80.7754	461.978	674.587	0	0	0	0	0	215.425	0	0	785.981	147.317	89.1736
ID:98899	75.2718	0	718.569	203.621	0	0	0	724.401	0	495.112	0	104.302	961.834	0	0	215.963	525.845	718.315	453.042	0	330.622	411.794	0	990.436	0	193.578	604.894	0	590.716	0	0	313.377	0	0	0	161.852	0	0	0	0	0	398.339	83.3946	160.614	0	723.948	499.213	0	839.868
ID:99021	14940.7	513.146	8118.79	0	0	14322.8	242.748	0	0	21480	13723.3	8354.96	5654.14	7166.53	0	0	7996.76	13177.8	15029.2	446.17	645.811	18373.2	13507.6	0	2770.19	5660.42	13869.5	12332.2	9216.05	6946.7	1232.86	6561.52	0	5532.52	12419.2	7059.24	9621.61	25659.2	1626.56	6661.35	0	2352	2773.24	3404.57	1674.93	3663.23	7140.74	9218.82	15100.2
ID:99475	1412.96	52.8028	1126.3	607.461	0	510.823	0	1005.45	0	613.276	562.718	336.903	637.49	882.599	668.982	563.705	332.883	4351.74	627.638	0	189.485	358.213	211.835	376.708	583.031	281.593	1011.34	381.893	1379.3	1846.72	743.533	950.409	629.616	579.083	131.064	2520.7	518.757	1650.43	0	0	0	1042.81	293.742	179.346	462.896	598.294	1221.38	116.996	349.72
ID:99577	1053.54	2008.99	1814.86	785.994	469.593	0	1766.68	2302.78	229.934	3549.24	970.449	1128.56	605.207	631.013	2119.64	845.783	1277.81	0	1195.33	0	0	1686.4	1753.63	1750.07	1624.1	0	2126.01	0	1361.28	1026.35	1487.18	2953.49	0	0	0	1320.53	144.528	1986.25	1878.05	0	0	0	329.29	205.419	0	0	1267.92	311.613	321.761
ID:99746	669.976	35.8386	1253.73	493.812	575.256	708.405	0	2340.36	0	857.756	718.395	746.085	1890.23	1042.72	688.381	496.842	1371.63	612.833	799.296	0	0	780.237	669.695	1648.99	1288.27	399.191	1159.61	728.989	962.295	607.007	1234.59	425.766	701.659	0	307.625	581.388	467.149	138.919	0	0	0	631.222	155.56	554.214	0	1763.53	375.791	478.791	1340.67
ID:99808	51.2841	505.324	459.956	88.7555	675.504	0	0	26.0362	0	0	0	0	111.018	575.443	0	212.389	1530.91	0	28.5516	146.107	147.66	88.852	636.325	30.9191	0	98.7707	0	307.364	126.652	0	805.95	43.6438	80.7865	371.717	0	807.472	0	0	125.154	0	0	0	0	0	0	2828.74	608.594	429.103	90.6553
ID:100033	876.253	0	603.441	0	0	0	3488.71	0	0	25661.7	40419.6	2875.02	0	0	340.006	0	0	21417.5	9123.03	0	0	0	22611.2	4626.93	0	610.495	26953	26601.9	0	0	0	0	572.513	0	0	4257.92	7953.73	0	0	58351.9	11788.2	1790.74	0	0	21460	0	7387.68	0	0
ID:100344	37.0824	0	1387.32	254.023	0	0	0	4112.06	0	1713.98	0	1327.18	76.2721	1417.89	0	59.5691	2072.67	0	145.164	0	205.622	207.107	567.169	2004.74	1996.7	145.106	55.4975	0	1779.27	0	1856.21	1840.72	1570.01	0	90.1301	1211.33	682.639	0	0	0	0	101.955	0	817.505	0	348.976	379.759	0	329.671
ID:100537	0	0	1623.79	0	0	21422.7	0	4035.35	0	21247.8	23799.2	0	509996	0	222.973	0	0	42651.9	5567.62	0	0	283.479	1224.74	1631.11	0	4435.95	9971.4	37650.3	229.11	0	0	241.999	0	8352.47	0	0	11186.8	0	0	5482.81	84240	22890.7	0	0	328628	0	268.365	418.827	16213.8
ID:100781	0	0	0	0	0	444.963	0	6871.95	0	670.312	0	0	361.278	0	0	0	0	3512.96	0	0	0	0	1792.22	0	0	0	1614.41	0	0	0	0	0	0	212058	76807.1	0	4576.42	0	0	185762	540037	315.706	0	0	1110.91	0	0	0	0
ID:100991	481.355	0	749.859	0	96.4166	0	0	326.34	0	267.51	26.9795	0	0	768.336	0	19.2441	0	0	1342.45	0	0	521.394	1670.23	51.7574	350.235	118.094	244.847	1073.98	0	218.898	2201.52	495.927	0	0	231.738	0	0	0	0	198.024	0	52.1427	0	210.23	0	0	1327.33	531.665	243.751
ID:101344	0	0	0	0	0	0	0	26685.7	0	0	0	0	0	2711.57	0	0	0	59865.4	0	0	0	4489.57	5594.11	0	0	0	683.072	0	0	0	0	0	0	19940.6	111101	0	714.008	48462.9	0	166212	95779	13571	0	0	30325.1	0	0	246.557	0
ID:101839	1945.61	244.821	1160.88	155.943	0	138.822	0	1781.08	0	1231.09	266.882	0	193.042	958.397	0	161.257	1054.22	0	904.431	0	0	1127.1	2439.96	395.539	257.599	258.096	3610.63	1023.93	318.492	631.672	438.23	0	0	0	1069.49	0	731.262	52.39	96.2822	678.639	0	304.151	0	419.665	259.694	0	2014.79	0	599.86
ID:102164	0	379.725	0	0	0	0	0	312.595	0	0	105.055	0	0	196.285	0	422.625	0	0	96.8448	0	0	0	0	250.321	288.8	0	0	0	0	0	67.7019	1118.15	49.3917	37.7337	0	0	0	0	435.269	0	0	0	0	0	0	21.0302	423.194	208.154	0
ID:102392	0	0	0	0	0	12423.3	0	5957.79	0	313.64	1237.18	145.537	33400.9	1434.07	0	0	0	1163220	124.515	1131.65	1614.76	0	10173.7	0	0	0	274.703	0	153.116	0	0	473.625	35.7085	2422.86	167890	0	33949.3	65047.6	0	266902	16683	24074.6	185.039	0	1046780	0	1022.33	6569.7	1077.28
ID:102725	0	0	814.942	646.943	144.054	1606.24	445.957	578.705	0	551.258	0	0	952.518	339.846	2009.84	360.309	717.82	1252.87	484.598	124.501	254.297	0	0	608.12	397.331	309.68	864.263	850.442	669.283	231.548	160.25	0	595.654	0	212.467	0	0	0	0	0	0	241.039	183.992	0	0	1582.76	0	0	299.301
ID:102924	394.1	198.401	79.6186	473.296	105.726	0	361.622	0	0	0	82.421	0	0	644.541	0	320.513	398.048	0	47.4707	0	0	0	0	240.418	0	96.6817	0	0	55.2168	123.413	56.3717	546.437	0	0	0	0	0	0	195.154	0	0	0	31.4399	34.3975	0	0	306.927	0	200.412
ID:103198	298.692	520.762	151.408	404.173	294.855	0	0	443.877	0	0	0	0	0	346.087	116.582	499.885	963.658	0	207.58	0	0	519.881	461.977	1008	704.309	0	173.217	0	0	342.246	307.472	1598.61	40.6381	0	59.4517	167.668	0	140.861	1487.64	0	0	0	148.654	562.599	0	0	1049.2	0	0
ID:103493	0	0	0	0	0	0	8767.02	0	61570.3	90727	0	0	650116	0	0	0	33.2982	0	0	8856.52	11327.5	0	8089.38	48279.8	0	17202.4	0	0	0	0	0	0	0	103379	0	45641.1	0	0	0	8552.22	40735.5	0	0	0	181654	58035.3	97.7824	634.154	296493
ID:103912	2449.37	0	68797.6	7808.55	0	45656	82516.9	114536	0	0	30977.1	24972.9	0	1893.2	104974	1933.38	1638.22	202564	10296	0	0	31179.5	0	0	21758.5	0	44226.3	18042.2	22939.4	27271.5	17021.7	38307.3	45697.9	0	7210.21	0	5060.16	186056	0	0	0	89990.8	76188.4	842.608	0	0	4810.96	0	0
ID:104050	0	0	0	0	0	0	0	0	0	0	189.934	87.0195	0	0	0	204.768	0	0	0	0	0	179.325	0	825.575	256.783	0	0	369.156	153.17	127.754	121.962	0	109.662	247.578	2537.64	0	0	2818.35	0	0	836.367	843.054	231.537	0	0	1435.81	0	0	2262.91
ID:104151	0	0	0	0	0	13503.2	0	0	0	1477.54	206.39	0	0	0	1499.24	0	0	23322.2	160.332	0	0	221.758	612.83	0	0	4704.62	3421.57	367.79	142.871	0	0	0	0	1184.64	3601.84	0	3452.27	0	0	10440.7	2584.6	7874.96	0	0	4611.16	0	728.973	395.166	1375.69
ID:104195	401.018	1548.02	1124.61	3925	430.842	233.932	0	1526.41	0	0	1851.7	139.26	0	1607.47	0	1877.16	1670.43	0	3171.01	0	0	595.854	379.367	2509.47	813.701	0	1123.89	697.681	701.284	379.112	775.986	1093.19	1210.68	1326.38	0	1111.09	0	1820.3	1589.94	0	0	2768.02	1005.17	1604.2	0	267.564	2402.57	229.678	1199.51
ID:104376	1637.09	0	1784.99	0	0	4280.23	115.221	0	0	0	65.9427	0	1617.32	0	0	0	495.044	0	0	0	0	1430.97	2643.65	0	0	1369.32	3184.94	0	320.903	781.311	288.664	2216.11	0	1398.66	985.14	0	149.043	6663.43	0	1133.84	0	183.225	139.076	159.446	471.797	0	0	1272.28	6280.53
ID:104428	503.76	0	44.3463	0	109.005	28.0091	0	0	0	0	3810.18	0	0	2116.38	0	0	0	722.639	3194.63	373.809	1296.06	0	0	0	0	0	0	0	1786.34	0	0	0	0	220.129	0	3120.76	295.453	0	0	0	0	0	0	0	0	1618.74	157.611	90.871	0
ID:104634	0	0	0	0	0	5702.68	0	0	0	903.935	359.804	2264.42	0	0	0	0	0	28344.7	266.699	0	0	0	11223.2	559.703	0	6529.94	6853.93	0	0	0	0	0	0	0	0	0	3739.42	0	0	17051.4	3174.96	8314.91	0	0	126426	0	7906.14	253.718	0
ID:104786	10010.9	2189.33	2751.45	5039.16	608.773	6594.43	2648.24	7629.34	0	4242.57	4399.35	2736.42	1451.79	3226.81	5836.08	3703.56	7880.21	0	4075.18	1837.21	1430.28	7293.93	2952.07	5533.24	4715.66	4341.05	3423.9	2512.97	2834.38	4924.46	4546.46	247.703	1190.44	2541.09	0	3478.06	0	9345.5	2470.33	549.124	0	8116.11	5937.99	4230.94	162.225	1352.17	3580.57	1063.23	7860.23
ID:104954	271.479	0	1023.06	1118.9	50.4973	0	1948.25	889.756	0	0	388.704	399.377	0	794.207	0	953.843	2760.22	0	141.874	550.432	674.838	943.852	851.95	31.0224	1395.86	0	0	179.328	1006.17	225.837	1431.82	163.957	1265.06	254.636	97.0189	2496.62	1020.74	893.918	0	0	0	0	208.889	628.097	0	389.946	282.56	635.402	0
ID:105074	123.178	0	0	0	0	0	0	515.865	0	0	828.482	497.724	366.509	0	0	0	50.5345	0	85.4857	0	0	270.312	0	846.468	0	0	0	0	267.722	0	0	747.919	542.403	87.3	0	0	0	0	0	0	0	1020.95	88.0222	0	166.103	311.27	378.343	0	0
ID:105352	9943.58	2293.68	3811.62	4053.03	568.349	4756.24	0	9106.87	593.107	6565.19	4754.3	4234.02	5893.95	4375.2	6376.13	4087.63	10160	4986.25	4420.28	4754.42	3725.47	6393.09	4062.58	7385.64	10019.9	5868.84	7492.35	1276.72	4762.12	11674	8038.43	10761.3	1820.54	2071.84	4938.37	3856.66	2878.48	14195.7	3444.91	2133.64	4320.94	8264.06	5944.13	4908.59	7768.05	2736.78	3398.19	2296.87	6998.52
ID:105661	834.376	0	0	0	207.15	0	0	167.045	0	973.829	0	229.478	24614.6	396.154	0	0	3057.81	0	0	0	0	204.89	0	24.4541	0	0	1069.97	0	0	198.764	298.032	1248.54	36.6248	53.4339	0	1408.21	0	686.913	0	0	0	149.042	0	0	0	0	1868.95	73.1812	0
ID:106195	0	0	7806.77	0	0	55354.7	0	1166.24	0	95296.8	50666.3	2274.51	826812	0	4117.04	0	0	222801	20609.1	0	0	1574.19	16212.6	7856.1	0	14431.6	61036.6	199378	810.66	879.811	0	1760.18	0	7723.89	4583.79	1067.9	59579.6	0	0	32864.5	68390.7	100995	401.445	0	2053900	0	3776.19	248.972	63824.7
ID:106558	147.708	0	0	0	0	1812.61	0	358.567	0	9538.14	3163.86	0	1708.85	0	0	0	0	72997.7	1723	0	0	0	2062.2	59.3098	0	10212.8	8675.86	288.591	157.212	0	0	135.855	0	0	1391.56	0	16547.3	551.52	0	36462.7	6738.34	9989.47	0	0	26478.8	0	1823.59	0	14451.2
ID:106667	22752.5	0	1877.28	0	0	11534.1	0	0	0	24876.1	573.248	12196.8	6176.64	2595.4	0	0	5516.76	449.129	427.854	0	0	18964.5	10025.9	0	1026.56	5680.92	9082.23	6545.82	3065.37	2949.42	75.4256	8772.6	0	14749.1	7418.09	5406.34	1398.96	12492.3	13208.7	5203.33	0	0	860.543	565.165	135.013	790.377	6368.51	5077.07	4774.74
ID:107198	2582.23	0	1041.16	0	183.615	9103.47	9727	0	3554	60716.2	40935.6	18008	0	32.1006	0	0	0	111867	12515.6	0	0	678.933	31821.8	19226.8	0	1040.96	34422	13497.3	0	1305.55	0	307.417	497.665	0	793.716	3265.73	12942.6	0	0	148826	36443.1	38546.6	0	0	146391	0	10315.9	4747.11	1450.84
ID:107313	217.308	158.485	103.877	93.9731	97.0331	0	0	420.828	0	0	591.658	0	0	337.857	0	293.037	499.84	0	382.52	0	261.627	28.5635	0	0	220.298	0	0	0	271.671	111.743	95.3417	0	170.526	0	0	228.916	71.6936	0	195.26	0	0	0	157.439	70.9294	0	220.533	508.684	118.167	65.3093
ID:107452	545.944	0	1065.11	0	10.0447	1029.42	0	0	0	2293.06	12.0274	0	17812.2	225.582	0	0	157.953	0	44.458	0	0	2701.47	1221.03	0	0	663.215	3438.07	861.91	1341.19	0	22.9179	4969	0	128.95	627.212	508.658	0	6946.63	0	0	0	0	711.958	166.433	267.355	0	0	128.324	6607.3
ID:107460	634.084	3385.17	934.941	2218.69	5373.75	0	942.746	1415.55	257.958	311.442	874.752	2873.5	0	1098.66	0	2165.26	1705.56	0	447.326	0	0	579.375	0	803.056	1756.25	0	458.497	1036.52	1209.04	294.423	3026.73	523.299	1808.73	1345.09	379.636	2103.97	0	0	2125.51	0	0	706.007	0	571.097	0	1729.11	485.433	3274.37	0
ID:107571	56.214	0	0	173.294	315.264	0	0	178.537	0	0	105.326	0	0	261.7	0	318.055	181.32	0	12.2046	0	0	40.8765	342.112	140.98	0	0	0	0	0	0	55.9311	12.8722	0	0	32.2953	148.606	0	0	90.9426	0	0	43.357	0	0	0	36.6694	157.096	512.106	0
ID:107858	0	0	330.78	100.895	0	48.1863	0	0	0	0	0	0	0	517.023	0	331.089	181.355	0	0	0	74.97	514.741	208.649	108.644	0	364.358	0	0	1078.03	0	0	177.742	0	81.1843	0	879.018	0	0	0	0	0	1580.38	134.51	405.742	0	290.199	112.581	0	882.043
ID:107929	4147.27	0	15340.2	0	0	29567.6	0	1369110	7631.86	91183	1028.44	2980.55	10412.6	196044	1193.93	0	0	4135580	0	0	0	492776	1299460	1434.45	2799.35	38595.4	90354.4	0	6673.62	810.674	1928.31	6131.81	5412.52	1625450	7203457	0	277160	3788940	0	10731900	8794400	1207660	5217.79	0	1933000	0	8151.95	10381.1	0
ID:108021	477.706	201.985	643.249	0	352.5	144.225	0	0	0	819.594	102.368	360.125	0	516.503	0	205.125	130.04	0	0	0	0	465.734	255.163	0	469.472	0	923.264	506.709	388.073	0	638.798	439.622	159.571	0	0	989.74	0	0	58.6389	608.152	0	264.56	92.7464	62.0345	0	294.715	0	327.148	0
ID:108327	0	337.017	2528.23	249.696	963.273	434.254	0	3037.89	8600.29	0	0	1053.01	4899.35	62.635	145.956	692.912	0	1951.6	793.885	2745.44	2650.59	2362.04	0	2390.12	0	448.032	2527.4	1728.78	3594.36	186.043	693.188	690.452	4971.15	0	0	0	0	0	3095.07	0	449.544	1453.61	802.227	0	0	17781.4	0	0	804.339
ID:109164	0	0	113.21	0	0	0	50841.6	585.711	7978.46	2193.61	7460.68	311.448	0	17.2329	0	176.49	0	521.478	126.793	1358.21	788.84	473.784	651.625	1684.47	0	0	351.916	1618.87	357.485	0	0	460.169	211.172	0	0	927.933	0	0	278.349	1457.1	2973.39	0	0	0	0	2063.31	161.641	1036.97	0
ID:109752	1125.28	0	418.951	253.121	0	0	0	928.702	0	111.105	1012.69	0	4312	754.353	1374.17	179.147	0	2603.77	0	0	0	0	205.13	111.298	127.005	170.073	333.194	493.586	394.495	58.3388	104.266	0	908.613	0	0	0	297.659	919.66	0	205.004	0	576.493	0	0	587.959	403.368	0	363.202	1070.26
ID:109937	173.42	410.484	0	0	662.335	0	0	370.36	0	0	829.191	0	0	0	0	84.4004	0	0	913.866	0	0	0	0	150.514	260.936	0	0	117.59	0	254.336	184.716	0	469.035	789.169	0	183.049	361.444	0	776.587	0	0	0	0	0	0	324.398	70.9269	0	0
ID:110052	7455.41	4567	4401.76	5548.4	2783.79	3788.27	6087.06	4055.26	1377.38	2433.21	3784.87	4148.17	6534.86	0	7249.82	4001.67	9862.04	3635.42	3260.54	5000.86	6275.35	3993.59	7598.42	2977.77	4548.65	5641.42	4500.69	2510.13	6219.71	5940.72	7027.15	4178.9	5960.78	4096.14	2584.45	5420.15	8575.94	7445.98	7663.38	486.344	0	5370.89	2757.85	3011.09	9393.38	4959.74	4355.91	4388.5	6455.67
ID:110333	926.463	1587.38	1267.45	0	0	0	295.563	1396.5	0	917.561	0	0	0	0	0	0	0	0	805.66	2932.22	0	784.965	0	1594.73	498.795	68.1731	1351.87	540.733	579.63	0	0	0	0	0	0	0	0	0	2129.44	0	0	0	0	0	0	0	2005.87	0	268.033
ID:110360	0	0	376.68	1531.46	179.967	0	219.599	0	0	0	667.919	336.554	0	3122.8	2020.17	1930.78	222.129	0	0	0	1408.49	0	89.6203	0	0	0	0	0	0	1174.81	193.451	3010.48	1991.92	0	238.56	1100.28	144.87	0	0	0	0	224.845	230.56	121.276	0	221.803	0	87.246	401.175
ID:110913	169.708	0	2072.28	841.58	0	83.6989	0	785.521	0	0	556.306	0	405.399	1044.73	0	794.184	222.689	3496.67	184.193	1024.98	1057.75	280.45	46.6194	329.553	410.612	377.072	735.697	1123.63	601.135	0	1298.16	303.562	86.1982	592.934	81.4693	0	4796.45	0	57.8474	0	0	132.636	0	168.775	0	1190.57	0	0	254.915
ID:111001	27360.7	7970.11	21083.4	28375.3	12992.6	15077.5	27707.9	27644.1	20293.8	21611.5	15341.9	16345.3	11158	19942.3	26638.2	24810.6	8765.08	23377.5	17885	25979.8	37297.1	21708.3	10761.1	23695.6	19387.1	4035.83	21835.3	14632.1	10010.9	26840.1	18319.1	64050.3	21825	14059.4	22629.8	21602.8	4888.2	11053.8	31575.4	6320.9	18500.2	19934.3	9177.34	7366.39	3397.63	11796.2	35990.1	7632.84	10267
ID:111158	432.682	0	0	0	56.2377	2076.59	0	182.64	0	2190.38	6971.59	2237.35	0	10.5351	0	0	0	16439.8	1029.98	0	0	0	1248.3	1156.72	0	4577.17	0	9369.73	0	0	0	0	0	2130.04	4338.54	1405.17	6093.79	266.218	0	7791.23	17548.6	0	0	0	473.006	0	714.428	4669.16	0
ID:111426	0	111.22	235.056	0	126.108	1118.08	46015.1	1361.41	31487.7	18356.5	183.157	7880.49	3300.93	0	400.361	0	0	1646.84	1726.63	18857.8	24107.6	1277.38	3676.68	4171.74	0	2074.43	12901.6	1698.8	469.087	5139.44	0	5124.13	0	0	0	0	0	822.16	432.261	5300.28	5080.9	8140.73	304.685	0	18165.7	1235.08	1145.34	0	1225.9
ID:111564	1799.48	496.148	0	278.777	232.946	0	0	3482.49	0	0	792.842	0	0	1933.55	2228	1772.19	249.709	0	925.571	218.541	0	1017.17	506.868	231.576	2044.41	109.536	58.0036	202.363	0	0	2027.85	2716.47	0	0	162.053	3178.33	0	315.494	807.129	0	0	95.2212	0	101.272	0	186.166	853.379	209.904	64.4514
ID:112013	0	0	316.719	0	53.6267	0	411.858	2895.95	0	698.788	0	137.8	440.927	11.4608	1043.3	0	0	0	832.256	0	0	888.924	0	807.32	0	150.688	1348.78	0	1229.82	0	0	1113.84	464.481	0	0	0	0	2009.7	203.092	0	0	0	299.533	0	0	1991.13	77.066	0	1974.24
ID:112106	2124.29	3745.73	9256.8	2951.01	3919.2	0	16647.4	1715.1	3582.25	1563.2	4380.17	7366.96	2155.9	2464.68	99.2847	4176.69	4353.83	0	3785.03	573.657	0	1738.8	9602.28	3430.76	3486.91	1314.06	3999.43	3250.02	1625.28	344.473	3917.61	4939.9	2913.4	6255.48	0	2464.21	3674.15	3197.13	4718.34	0	5845.84	2261.32	1349.03	1785	747.545	600.411	1420	3031.69	351.179
ID:113228	172.384	0	227.78	0	0	10840	6387.44	546.191	3408.1	10723.8	25049.5	10787.6	0	0	0	0	0	95021.7	5152.45	0	0	842.267	5814.16	16987.4	0	14123.3	6869.1	3086.11	0	1859.03	0	341.816	0	0	8146.71	0	4976.54	0	0	396902	96838.2	47071.2	0	0	198624	0	8936.88	518.35	1297.68
ID:113351	31.398	0	290.079	0	0	0	0	462.676	0	0	14.4482	0	0	313.39	0	0	0	0	0	0	0	293.761	0	20.9789	0	0	295.574	197.693	0	0	0	0	0	0	0	184.689	0	0	0	0	0	0	122.052	0	0	559.187	313.023	160.448	0
ID:113439	0	698.002	237.834	0	545.651	0	0	197.939	0	105.449	1078.96	689.139	0	32.4446	0	0	0	0	0	0	0	100.478	0	73.7402	0	0	215.757	0	298.546	0	0	0	302.767	3304.59	0	0	0	0	0	0	0	182.99	0	38.4952	186.322	621.213	0	257.163	0
ID:113452	137.499	0	0	42.011	35.894	0	0	0	0	178.998	29.7983	0	0	277.345	0	498.986	270.878	0	29.5584	0	0	0	0	0	1800.98	0	131.457	0	325.471	0	1504.88	0	464.1	0	0	276.036	0	0	0	0	0	0	0	200.948	0	0	659.069	54.58	0
ID:114086	0	0	553.831	0	315.065	228.739	0	146.697	0	0	0	0	424.032	962.242	0	100.673	134.323	1433.14	0	0	0	0	0	0	0	0	0	0	0	0	410.205	0	0	0	141.453	401.73	0	0	0	0	0	0	0	0	0	90.9824	296.461	16.8878	43.5228
ID:114230	974.715	332.589	0	0	0	184.517	0	973.95	0	0	31.6824	0	0	294.291	1560.26	632.819	385.699	42.1577	113.989	0	0	1071.47	1074.14	0	913.187	262.283	0	858.522	588.647	994.634	759.214	1100.73	945.041	652.097	80.9598	757.188	176.439	6428.38	766.723	0	0	111.488	383.278	0	960.03	1269.06	137.71	1085.4	5481.92
ID:114341	272.505	0	1663.11	0	0	1276.12	2290.17	1548.94	0	3408.96	0	974.937	4062.94	274.392	0	0	0	9107.87	388.758	0	0	27.1881	149.672	832.286	0	824.915	2963.82	1164.74	1052.25	0	56.7273	1507.82	0	516.959	8704.5	534.037	0	780.21	0	6131.23	2176.82	1764.79	479.339	0	0	213.855	636.443	0	0
ID:114349	0	0	0	0	0	0	347.303	27815.9	1298.49	0	0	0	0	3167.87	0	0	0	16259.9	0	0	0	5070.05	27786.2	0	0	719.408	0	0	0	0	0	0	0	67787.1	352447	0	888.709	29788.8	0	238161	140916	3854.75	0	0	6315.46	0	0	0	0
ID:114438	0	0	0	0	0	0	8333.78	409.613	13613.5	7547.42	284.671	3367.93	597.716	241.844	0	0	96.4863	0	208.589	7338.58	9097.16	0	0	566.349	440.062	0	4656.35	533.007	0	2689	722.75	73.3548	268.858	0	1598.46	0	0	0	0	0	0	112.104	0	180.775	0	0	89.6124	735.209	0
ID:114748	230.241	0	0	0	0	8659.26	20875.1	0	0	23929.2	22607.9	4560.59	0	0	0	0	0	12601.1	797.621	0	0	0	12018	12464.9	0	1582.86	7263.08	7152.64	0	0	0	0	0	0	3221.4	3296.44	5601.67	0	0	91384.6	73736.6	5873.08	0	0	6828.52	0	5306.81	4300.72	371.835
ID:115050	0	0	1447.52	0	0	0	0	498.63	0	161.383	0	1471.98	1056.07	449.074	0	13.3962	0	0	0	0	0	0	0	1125.28	0	0	752.869	535.966	0	0	31.21	0	592.887	1520.29	0	1063.37	0	0	0	139.48	0	46.6617	250.418	94.3578	0	0	74.699	41.5291	0
ID:115087	0	0	1383.82	1243.28	0	0	0	1373.98	0	632.387	720.239	841.407	447.186	1183.92	394.924	522.574	40.7171	0	350.489	1432.67	2271.16	1104.57	444.472	1087.96	301.762	1463.05	1448.85	887.11	2450.24	229.721	0	1194.92	486.113	794.922	0	757.635	402.338	912.133	0	0	0	0	1117.71	188.103	0	745.639	97.5964	555.42	0
ID:115221	175.193	0	734.221	0	0	1036.18	0	35552.5	0	3227.57	0	0	0	6017.48	0	0	0	317465	0	0	0	0	168990	0	0	2817.76	1807.08	0	1008.17	0	0	0	0	0	0	0	56140.9	232877	0	296474	0	191553	711.369	0	337786	0	361.968	0	0
ID:115491	1220.69	1364.29	4927.39	1806.3	1541.24	4974.74	0	10986.2	0	12093.4	3701.88	1289.38	0	3936.85	3389.49	5779.38	5271.01	0	1956.13	2424.31	3585.58	3583.24	3350.23	8290.68	6046.67	1206.67	557.054	15188.9	1922.26	2391.85	8428.87	11838.6	1786.01	440.791	112.613	5334.56	1065	0	2650.78	325.843	0	2537.79	228.322	545.909	8548.05	4201.26	1471.19	3319.8	0
ID:115615	223.799	49.7626	683.456	0	0	0	0	499.52	0	0	423.957	0	0	185.936	0	0	0	0	78.1563	0	0	26.6714	0	197.937	0	0	74.1498	220.098	78.7629	0	0	0	172.896	329.934	0	198.652	39.7918	0	0	0	0	0	0	0	0	0	0	0	0
ID:116543	812.707	0	654.682	0	0	0	0	1227.08	0	889.764	710.607	0	1532.95	237.371	0	129.268	161.901	0	1175.18	0	0	513.634	0	1313.95	286.085	639.837	1253.72	0	1049.06	312.314	0	528.998	128.646	0	0	259.307	0	1590.04	0	0	0	1792.05	0	0	13280.6	738.872	961.705	0	828.315
ID:116812	0	0	1061.52	591.14	172.835	446.118	984.845	1231.36	0	3477.24	1527.45	1400.55	0	0	0	0	467.216	0	0	0	232.573	854.986	454.291	582.763	639.25	0	626.953	3472.22	425.799	0	359.824	1157.93	534.419	0	193.883	694.257	0	0	385.975	0	0	342.62	0	0	0	45.0126	240.87	1129.56	0
ID:117009	192.991	0	428.764	0	0	0	0	0	0	0	0	0	0	16.0202	0	59.3321	149.804	985.012	98.3153	0	0	166.455	0	113.646	190.247	0	0	146.28	434.493	0	246.557	56.3262	29.8274	392.518	498.584	214.165	0	0	0	117.652	0	365.394	0	56.8345	0	31.1596	113.818	0	150.411
ID:117317	356.316	0	262.149	0	0	376.322	0	1682.74	0	371.198	420.437	138.547	0	2365.77	363.763	0	2934.55	255.912	87.5198	2677.6	134.168	0	0	0	6935.13	0	1091.97	692.473	0	1045.12	81.5484	0	222.838	0	0	7805.24	80.4391	2619	0	223.846	0	0	305.673	136.752	0	2711.67	57.2828	271.011	387.332
ID:117371	374.262	0	0	0	0	0	0	0	0	465.318	30.1927	0	819.534	159.213	0	0	0	0	277.815	0	0	146.18	0	543.582	0	88.1326	699.079	0	1086.28	131.22	327.356	387.491	0	164.568	0	0	0	190.073	0	0	0	938.473	0	0	0	0	0	0	0
ID:117649	484.845	353.752	4281.33	1037.21	571.235	1268.33	0	3202.85	0	6054.4	2071.13	912.063	0	1961.38	0	3160.93	2064.55	1748.07	1564.46	0	0	2503.13	0	6758.58	2182.24	447.097	0	6676.76	1395.41	2366.43	2587.15	3147.42	1071.68	0	716.699	1456.05	0	0	1678.65	0	0	2068.31	1081.39	568.374	0	1874.01	2272.63	1494.5	3263.68
ID:117770	2664.47	89.6068	17114	9930.08	1211.34	5697.24	0	32665	0	4428.15	1221.6	6826.58	74965.5	3262.82	13786.7	23479.3	9541.49	32878.5	0	1587.89	0	28292.2	18533.5	17617.3	7667.12	5508.93	8108.21	3609.46	12133.2	6809.35	6631.42	14340.4	930.12	6610.6	7660.13	15061.4	24340.1	34773.5	0	11361.5	21389.8	14870.1	6289.03	8175.1	25156.2	13705.4	8463.21	12410.6	33432.2
ID:118163	963.239	675.3	1267.09	1082.69	1456.19	188.577	0	0	0	0	1456.01	1132.22	399.936	1394.7	0	1905.94	1543.81	118.605	425.866	2204.47	2741.61	989.046	0	561.27	1743.54	509.345	676.166	963.875	1483.32	345.887	3072.04	48.7865	771.339	162.332	837.353	1453.75	0	0	529.06	0	229.301	0	328.699	747.026	0	1915.48	622.874	3397	254.112
ID:118224	0	950.133	0	0	197.339	2413.92	1323.07	0	0	0	59.7537	0	0	107.9	1477.17	926.521	0	2971.22	73.0019	0	0	747.283	0	40.1784	3922.07	0	0	0	0	0	2802.96	2733.61	0	0	0	0	182.77	299.359	2462.88	0	0	0	0	0	2099.99	9123.32	163.292	3450.56	0
ID:118597	781.085	0	2240.15	4040.31	0	0	1097.38	597.011	0	0	403.974	0	0	1574.83	0	2444.23	1165.08	0	109.06	1104.35	3956.19	1465.59	1923.69	995.526	0	0	0	0	469.392	0	1890.73	405.929	468.292	0	1132.99	4367.09	0	129.551	0	0	0	0	143.678	468.572	0	0	146.459	783.679	0
ID:118639	262.038	0	2382.92	527.741	0	114.811	0	0	0	540.106	80.4566	0	0	247.812	0	1483.33	0	0	0	143.958	948.919	0	0	0	0	0	814.59	390.964	0	0	23.5544	550.482	408.908	95.9539	0	0	0	0	0	0	0	423.194	43.9526	73.5889	0	0	0	164.959	0
ID:118705	222.066	0	745.061	0	0	0	0	970.852	0	751.608	751.863	429.71	0	132.537	0	547.568	911.689	0	0	0	0	0	0	703.722	606.501	0	1036.33	675.469	732.507	0	640.005	0	327.778	0	0	0	0	0	0	0	0	0	0	0	0	283.411	69.4109	147.212	0
ID:118788	146.471	306.403	175.547	0	317.45	0	0	0	0	0	0	0	0	18.2374	0	213.765	128.952	0	61.7913	0	84.1657	38.6376	0	166.937	0	0	0	0	0	0	0	212.591	107.954	0	0	0	0	0	129.09	0	0	135.772	0	0	0	0	204.693	0	0
ID:119026	2836.46	0	312.952	0	0	11948.3	0	92.3009	0	12033.8	1836.77	3078.31	0	0	0	0	0	55788.2	0	0	0	0	3584.73	4977.99	0	4846.29	15004.5	10965.1	0	212.299	0	0	0	0	0	3095.41	35263.4	0	0	23200.4	15335.9	12977.2	0	0	5020.78	0	8417.94	2065.03	428.922
ID:119538	3606.62	1470.84	3496.79	1260.89	3566.56	962.055	0	6933.61	0	2638.08	4651.22	1112.13	1755.75	4644.65	394.67	3909.95	2567.17	0	1411.37	0	115.079	1245.26	0	4574.19	3635.38	2633.03	3265.97	2403.86	3047.78	917.128	5598.39	3690.02	1079.74	824.05	1012.96	3118.85	505.591	0	2057.22	929.436	0	2569.29	1369.21	2027.42	0	1268.92	2889.18	2819.02	1142.68
ID:119849	0	0	0	0	1316.76	33166.5	2039.56	0	0	4205.64	12727.2	7171.89	0	0	0	0	0	76214.7	0	0	0	123.583	1428.89	9999.64	0	7712.46	8364.86	0	0	0	0	0	2142.13	0	5925.97	0	7207.13	0	728.222	21348.8	63132.5	0	0	0	0	0	243.208	9795.47	0
ID:120192	213.687	505.009	0	415.734	212.728	0	0	0	0	0	100.042	0	0	405.576	0	607.191	458.756	0	88.8622	0	0	0	0	39.8533	485.862	0	486.933	0	57.0285	182.39	486.763	50.1915	0	0	262.217	0	0	0	238.844	0	0	0	58.3324	0	0	0	227.687	542.109	0
ID:120367	0	0	2527.7	2285	0	753.097	0	0	0	0	0	946.844	1193.82	0	0	0	0	649.057	1015.22	1056.88	1116.55	1349.35	0	0	0	0	0	2111.82	0	1409.01	0	2081.99	909.736	0	0	0	750.16	444.807	0	0	0	0	1195.25	0	2081.36	1880.29	0	0	1032.81
ID:121070	0	0	946.79	0	195.44	1205.21	2061.51	2327.91	0	0	1816.58	2179.95	0	0	0	1547.82	786.353	615.723	124.215	816.514	981.681	1311.71	1187.6	1153.74	180.683	0	1844.04	2339.61	1485.49	659.998	725.375	1818.99	299.15	0	0	0	0	0	1941.69	0	0	1160.6	477.467	385.227	0	86.7929	415.765	939.298	832.292
ID:121716	0	0	0	820.3	0	0	0	119.132	0	0	0	0	0	343.032	0	555.259	1096.1	0	0	756.187	1328.05	920.203	535.965	334.865	67.0833	179.175	0	0	231.717	0	163.904	59.0404	0	0	0	0	0	0	0	0	0	0	89.5321	309.569	0	0	352.046	699.313	0
ID:121775	0	227.437	145.197	0	360.653	0	0	213.62	0	0	64.3908	0	0	646.327	0	538.64	216.042	0	203.768	1307.43	0	45.6163	0	184.12	329.726	0	0	0	0	0	861.307	72.0476	145.633	0	0	204.376	0	0	711.638	0	0	0	0	0	0	1448.48	386.16	807.11	0
ID:121940	654.842	246.397	393.536	0	753.607	126.307	0	1893.28	0	163.478	973.501	244.474	1980.16	1114.74	0	716.47	0	0	725.175	764.204	898.318	570.225	659.133	373.589	0	521.691	201.393	1309.98	1045.77	53.5972	0	424.83	405.175	0	0	883.696	208.817	0	0	0	0	874.115	102.736	214.652	177.453	1995.42	322.599	1341.18	692.12
ID:122400	0	89.8923	69.9788	0	553.003	0	0	212.71	0	0	0	455.266	0	616.135	0	384.122	237.971	0	126.027	869.362	617.265	130.46	0	29.957	234.674	0	0	0	109.36	0	717.613	171.133	109.306	0	0	287.856	0	0	495.317	0	0	0	0	0	0	936.756	452.356	756.836	0
ID:122800	1141.11	0	0	804.714	0	664.896	0	1048.71	0	522.511	1613.33	487.253	1215.18	0	0	1253.85	424.46	150.078	576.053	963.882	0	989.824	1034.44	1021.81	0	455.523	762.958	1333.75	910.015	357.709	106.063	0	638.778	0	823.309	744.73	0	144.606	0	0	0	1367.76	840.01	0	1131.95	0	1063.71	897.259	892.733
ID:122936	0	0	0	0	0	2007.7	9595.46	20.8762	0	14999.5	0	431.76	0	0	0	0	0	20709.1	0	0	0	0	14915.9	0	0	0	4851.32	12857	0	0	0	0	0	0	0	4460.06	18033.2	0	0	8228.39	4481.05	126.114	0	0	3453.87	0	2128.58	163.977	0
ID:123287	714.376	0	0	209.777	538.966	0	0	1245.34	0	0	557.047	202.306	742.552	446.951	431.424	481.894	141.923	118.881	353	639.335	482.491	506.752	435.994	0	473.242	0	353.554	612.908	457.181	70.5532	967.787	847.796	0	0	408.764	641.165	523.643	194.734	0	0	0	753.35	555.824	362.89	495.926	0	695.911	411.869	703.495
ID:123364	1343.19	279.773	1575.76	0	1270.03	891.013	0	0	0	3803.39	3217.25	2829.06	8229.46	1821.33	1386.81	263.076	837.699	0	861.436	708.586	0	2868.41	756.378	4053.65	357.586	1436.43	3953.72	6548.76	3163.96	796.136	1483.51	4040.5	2466.09	3756.24	1047.47	1652.94	225.053	947.123	0	1690.3	0	11731.7	2343.32	755.57	2810.09	545.522	2071.61	442.87	1823.09
ID:123480	7042.83	0	8535.54	99.459	0	0	0	380.157	0	9481.08	12.2574	13650.2	30974.5	217.836	0	697.064	287.298	0	0	681.57	400.027	1902.1	4574.47	1929.81	30.0108	1939.64	15351.8	3042.75	0	252.642	0	5942.1	0	1671.49	1128.92	2867.37	154.053	373.644	0	6886	0	3521.51	663.143	2066.51	284.045	0	2952.54	4523.5	198.786
ID:123565	1150.94	0	3043.43	111.378	156.271	823.545	1003.91	35.3854	0	0	1782.29	0	981.815	1202.77	0	0	4196.17	0	924.18	873.993	248.641	675.687	1836.42	0	4532.13	0	0	785.464	741.901	350.101	0	0	2404.78	729.559	677.892	2133.98	0	96.749	4163.31	819.45	0	793.498	0	927.526	0	0	1530.89	2037.1	0
ID:123671	0	0	0	0	271.143	0	0	394.888	0	0	0	262.067	0	267.893	0	792.949	0	0	0	714.288	295.62	0	0	164.448	52.7086	0	0	0	25.8964	0	379.078	226.137	0	0	124.928	68.4656	0	0	228.808	95.7437	0	0	0	0	118.832	678.65	178.241	664.746	0
ID:123750	1914.34	347.047	1508.85	286.084	198.546	293.535	0	0	0	1032.77	736.203	0	575.649	309.211	1095.26	336.963	371.178	575.778	1024.37	0	0	597.036	858.533	1428.45	546.748	513.545	2782.88	255.076	0	0	634.204	444.072	548.375	0	875.429	720.191	68.7183	1366.77	982.342	0	0	2211.4	766.625	94.5959	289.64	0	283.461	173.152	716.163
ID:123969	8154.33	1649.32	3209.53	1670.25	4799.57	0	0	2372.68	0	1233.99	5922.53	1017.08	760.36	3102.7	0	1384.48	1357.8	95.9295	3546.9	0	0	759.023	1917.84	1650.04	1729.55	1462.81	2020.33	2466.99	4303.94	0	3104.93	1410.45	1069.94	394.887	3075.06	5561.97	1964.53	131.007	1550.1	1040.51	0	0	1399.3	1887.6	122.011	747.294	1348.88	926.983	0
ID:124193	0	0	0	0	0	1495.36	0	63.8205	0	0	0	0	1320.58	0	1421.44	0	0	0	0	0	0	0	0	0	0	0	0	219.358	171.983	0	817.617	331.967	202.812	0	0	189.501	0	794.092	0	0	0	0	334.074	0	0	16.8969	213.546	0	141.849
ID:124268	1099.6	1669.11	956.688	408.244	0	96.35	0	3310.84	0	301.097	1152.27	0	0	731.186	410.572	714.15	0	0	656.41	701.108	0	351.971	91.6097	1180.54	386.157	112.261	619.671	0	915.134	255.771	709.885	151.506	189.528	0	0	427.68	0	0	2049.14	0	0	568.543	0	0	0	1024.25	665.644	635.384	537.492
ID:124517	0	1448.05	0	101.833	4033.52	0	0	1304.64	374.312	0	5070.76	0	0	2043.11	83.1711	652.019	0	0	2916.41	833.82	999.511	0	0	569.729	810.913	274.123	294.195	722.263	0	1566.76	1935.72	0	1510.8	750.553	896.051	1894.96	0	0	4166.07	0	0	0	0	0	0	197.219	0	260.843	0
ID:124653	0	231.362	145.066	225.665	0	0	0	2845.68	0	0	410.396	0	0	907.252	0	537.908	0	464.539	62.3191	797.951	1248.6	0	0	243.573	0	0	0	0	132.834	0	0	0	0	0	0	0	0	0	78.4609	0	0	0	0	0	0	756.286	192.847	191.813	0
ID:124735	0	0	1119.59	0	0	0	0	1741.32	0	0	112.555	0	5120.71	153.086	83.6375	295.945	0	0	0	592.642	1120.02	62.1075	0	1758.83	0	56.4993	1174.6	359.787	0	0	108.362	365.696	991.807	523.776	420.149	0	0	623.058	76.5593	0	0	0	0	0	965.435	96.4931	254.145	67.0021	643.5
ID:124886	167.104	2809.73	189.945	1141.42	964.208	0	0	0	0	0	129.72	0	0	729.421	0	2585.85	635.38	0	225.472	0	0	283.224	0	0	184.306	0	0	0	65.3973	52.6813	541.276	722.062	421.354	0	0	313.456	0	0	0	0	0	0	29.2386	0	0	392.144	0	0	0
ID:124909	1877.89	476.55	363.118	0	951.085	0	0	787.07	0	0	1316.58	0	0	938.231	0	223.405	0	0	1437.92	0	0	41.3436	75.634	208.818	799.444	203.707	0	104.866	393.892	385.448	1619.87	0	386.882	3681.24	327.959	1664.38	1138.67	0	0	0	0	224.171	266.142	312.599	0	0	81.185	140.511	0
ID:125263	436.701	791.795	2931.68	1322.94	517.85	484.128	11577.4	2259.29	0	5666.34	1752.59	3060.07	1295.37	141.067	605.986	2877.77	1339.88	0	0	1191.16	1418.21	2446.06	2300.57	1164.79	2259.16	0	2510.54	263.458	1385.86	497.607	937.95	2351.26	1327.2	0	0	2164.38	0	1556.18	545.029	0	0	931.512	609.2	898.406	0	520.612	522.714	962.607	1125.16
ID:125402	3159.1	2774.48	2376.88	7923.91	3220.82	737.864	864.887	0	0	1530.03	0	245.98	0	2898.37	674.125	7428.74	4658.42	0	2344.21	2971.24	0	7267.88	0	0	0	0	0	3942.59	1092.08	1756.03	5030.15	1921.88	0	0	959.069	4568.01	491.722	0	2094.44	0	0	0	1792.41	3020.5	0	632.655	1083.42	2312.28	666.139
ID:125716	442.99	0	363.784	0	0	42633.4	0	0	0	2692.37	1958.88	0	4080.02	0	5160.1	0	0	324546	0	0	0	0	415.84	984.676	0	19450.3	9645.41	3019.84	606.027	0	0	0	0	0	12910	0	22917.6	0	0	69902.6	0	58917.3	0	0	481872	0	7421.86	42.2765	25793.5
ID:125799	2149.58	0	4186.41	0	685.57	0	0	388.878	0	8308.73	0	6142.15	6650.36	711.055	0	0	615.786	0	0	1518.54	1412.44	94.2547	2377.14	0	2971.67	0	12878.9	4392.97	0	437.906	0	0	4569.9	514.083	830.663	2155.19	0	0	856.763	3496.16	0	388.432	0	908.098	0	0	2836.74	1886.8	0
ID:126253	0	0	0	0	0	2360.73	24233.6	0	0	16694.2	19567.1	11717.2	0	0	0	0	0	5682.11	149.762	0	0	0	0	8434.46	0	0	8715.77	1989.02	0	0	71.4466	0	0	0	483.167	5746.75	7163.02	0	0	0	85819.3	2334.46	0	0	6782.81	0	5655.4	6443.18	0
ID:126401	0	0	0	0	93.4531	391.873	0	0	0	3187.07	31436.5	0	0	0	0	0	0	65098.6	24980.8	0	0	0	1672.28	0	0	0	2891.85	13405.5	0	0	0	0	0	0	597.441	8132.97	18624.5	0	0	0	2756.67	183.606	0	0	461.593	0	0	647.615	534.785
ID:126695	4953.66	0	0	0	0	8771.67	0	469.933	0	5418.87	444.237	3916.71	0	0	0	0	0	29602.4	0	0	0	0	3688.6	1995.04	0	3585.75	5781.8	1593.74	0	773.441	0	94.5104	0	314.826	8706.98	0	9385.08	0	0	11557.7	7308.8	10600.1	0	0	14197.8	0	19178.7	1907.07	799.075
ID:126699	1298.2	0	0	540.276	0	512.789	0	1814.22	0	0	0	2182.22	1196.55	1557.15	98.9006	0	401.743	1395	816.053	0	4633.97	1192.14	1529.06	2631.61	0	1061.05	1145.33	1896.64	1247.26	530.048	0	3443.3	950.687	2161.97	1188.35	2218.9	0	324.835	0	2283.04	642.742	805.976	409.631	0	2965.32	5848.08	2106.58	1518.67	1052.24
ID:127031	2219.63	0	1376.39	1708.69	823.201	201.427	3758.8	5347.75	0	0	1162.35	336.067	0	1290.79	0	2995.27	891.875	0	2135.49	0	0	2264.84	788.092	2931.79	1396.08	161.844	731.501	1126.13	592.308	588.85	1932.11	2032.57	1784.16	0	0	2453.67	0	0	0	0	0	742.425	0	0	0	1861.11	1523.59	1492.85	0
ID:127351	0	387.104	452.073	0	0	0	0	1800.18	0	0	0	0	0	1131.73	0	1274.96	561.026	0	507.814	794.428	326.447	102.628	0	142.924	1097.74	0	0	0	0	0	257.087	630.302	311.518	0	0	291.417	0	0	0	0	0	0	0	0	0	1924.33	408.453	513.586	0
ID:127354	178.123	0	247.765	0	0	0	0	0	0	0	0	238.988	0	0	0	0	206.941	0	243.74	380.838	396.492	0	0	0	414.263	0	0	0	277.274	0	1106.06	0	147.468	0	0	459.054	162.646	0	0	0	0	0	0	51.3002	0	952.655	75.4642	401.849	0
ID:127402	0	314.276	0	0	1574.95	0	0	0	0	0	363.82	0	0	2260.77	0	874.013	868.198	0	0	0	0	0	0	3211.29	339.147	0	92.5097	0	41.1132	0	1264.21	48.1896	503.834	0	0	0	0	0	0	0	0	0	28.7442	0	0	45.9104	5.4312	1052.98	0
ID:127432	0	2944.86	1315.4	1720.28	0	728.826	311.992	10771.6	0	7113.81	2168.21	1042.98	2699.21	2621.31	5814.17	2074.92	414.131	0	0	5371.6	3562.5	6776.61	650.14	5166.72	7874.8	0	0	8145.61	0	1293.28	6281.66	3254.61	2523.98	0	780.958	1221.69	0	2265.7	2226.42	0	0	286.55	535.163	613.522	0	4704.63	778.447	166.454	0
ID:127575	0	0	2004.28	10.3505	3255.94	746.896	0	0	0	0	2647.74	2856.24	0	0	145.035	5.8494	0	1674.82	0	0	0	0	253.595	0	0	435.305	1595.31	1364.41	0	0	0	0	938.077	0	906.396	120.071	0	657.225	1496.32	0	0	1008.83	193.218	877.439	796.089	0	2731.79	2060.9	0
ID:127852	207.003	0	293.882	0	30.3263	187.411	326.097	1046.91	0	540.062	0	602.43	0	430.575	0	279.54	359.701	0	307.476	0	0	261.432	0	0	780.737	0	0	483.833	317.353	0	329.853	221.734	341.196	0	231.959	0	0	0	0	0	0	0	0	0	0	1429.85	76.687	574.737	0
ID:127899	486.823	0	3194.47	98.9811	1468.48	0	0	6207.14	0	260.668	4462.13	455.865	4147.07	2997.33	0	4736.75	3908.06	0	523.333	450.253	1274.98	851.529	0	3907.78	3160.15	0	2324.77	335.255	842.341	181.924	4906.53	0	2286.85	53.5306	0	298.562	614.966	334.597	5479.81	0	0	0	112.436	0	0	745.537	2647.94	4886.64	341.409
ID:128140	2633.69	2724.67	0	0	3763.53	1176.53	1286.72	9566.29	522.873	0	4588.6	6896.53	3012.2	0	677.037	4227.07	2324.69	2494.09	1580.11	0	0	4804.16	2568.5	4916.18	0	0	4472.82	2832.19	0	2005.64	659.585	0	1552.82	163.239	3952.26	1664.11	1667.92	1556.3	3790.59	0	1226.56	1831.32	1531.02	0	3585.51	0	4253.62	3882.35	2557.4
ID:128249	454.54	0	3436.38	694.169	0	237.188	0	32.4182	0	5177.2	947.383	4165.48	0	0	0	425.822	665.677	0	561.097	587.713	1627.85	2117.56	356.991	1898.02	2907.83	0	5192.71	1911.6	1563.53	0	1354.07	1171.86	490.792	0	0	2866.59	0	365.283	0	162.276	174.051	0	312.973	306.186	0	635.216	1083.24	0	0
ID:128329	823.017	0	7679.34	6695.79	0	3981.22	0	13451.9	0	8045.66	929.667	5438.72	61262.9	9526.05	0	0	10315.5	8520.75	0	3835.09	1794.75	26691.5	8093.98	0	17555.7	1031.27	18983.5	1453.38	12375.4	10737.4	0	27.6817	2404.84	1552.3	4611.83	12287.1	6460.22	0	0	5589.65	0	15414.4	6444.93	7400.17	0	13972.4	6982.71	0	4796.75
ID:128689	1045.79	0	0	4146.73	0	277.645	0	0	0	267.908	0	1025.47	0	0	0	30.6614	0	0	370.681	637.754	0	801.084	0	0	0	69.5029	0	0	0	942.215	0	291.617	0	0	862.981	0	0	647.618	0	0	0	735.896	625.417	0	654.336	0	0	0	490.716
ID:128691	0	88.5075	544.144	0	277.828	0	0	1288.36	0	0	376.41	0	185.928	410.174	91.5199	702.409	298.352	342.189	276.45	0	484.061	229.643	188.722	907.494	576.926	127.104	368.331	242.499	0	32.4956	965.162	0	42.7407	0	242.215	107.403	221.963	0	0	0	0	142.491	150.064	0	519.356	243.006	0	768.087	0
ID:129019	240.312	0	3307.31	769.925	0	0	2502.65	0	0	6143	1654.58	0	12357.9	682.715	1958.19	2195.77	0	1648.52	738.514	0	820.839	1246.29	0	3707.13	1671.07	0	907.684	0	1970.98	1542.44	1082.4	2415.95	5678.86	0	0	3655.74	0	0	0	0	3422.51	1523.32	3193.93	0	0	2486	1223.53	195.426	0
ID:129258	0	0	0	0	0	0	14102.6	246.26	23686.9	17313.7	279.208	2109.61	2298.73	0	0	0	0	0	148.635	0	0	1556.53	864.23	1879.43	1802.41	0	5735.53	0	0	0	2576.19	2835.58	0	2286.36	0	0	0	0	0	0	0	0	0	0	0	0	204.06	728.028	0
ID:129821	0	0	0	0	0	0	0	946.827	0	837.115	0	0	500.174	0	0	383.697	0	0	0	0	0	245.261	0	480.509	253.526	0	0	0	0	0	0	588.113	322.386	0	0	0	0	1114.22	336.547	0	0	393.488	0	0	0	141.152	64.5017	151.523	792.145
ID:129940	24.3423	0	213.502	367.112	0	0	0	4207.44	0	655.973	873.642	0	5698.43	486.325	0	735.388	0	0	638.17	0	0	410.336	0	2327.84	1206.73	0	1504.37	805.607	2225.91	0	0	1230.12	497.62	1994.18	0	1999.05	0	2639.85	0	285.658	0	1731.16	1010.92	49.4528	506.767	3294.68	0	27.7468	1346.78
ID:130108	0	5166.31	389.479	9454.5	0	0	0	1027.4	0	0	0	0	0	433.164	735.62	2493.6	0	0	83.4106	19127.2	14175.3	846.731	243.93	1059.06	11132	208.487	279.581	0	379.359	85.3243	8247.51	1808.01	260.127	0	0	0	312.612	463.324	9102.53	0	0	441.073	779.708	752.633	332.938	0	0	660.376	146.645
ID:130432	0	0	0	0	0	0	0	755.26	0	0	0	0	0	85.5968	0	147.207	0	0	0	550.922	929.853	0	0	2370.99	19.668	0	486.482	0	0	0	150.572	0	905.811	0	225.979	53.6041	0	293.049	97.9136	0	0	0	541.37	0	520.754	88.3422	209.924	0	0
ID:130661	2572.68	0	2213.57	0	0	32664	0	8783.14	0	73298	47817.9	17249.2	5049.12	446.834	0	0	0	193816	12957.5	0	0	1114.1	24062.5	22192.8	0	2836.62	40121.3	63259.7	0	143.894	126.515	0	2953.28	26530.4	46635.7	7691.62	71674.7	0	0	153920	147202	5538.09	0	0	13842.3	154.916	3171.89	19767.7	3681.5
ID:130747	178.628	445.981	380.425	895.686	560.808	0	0	554.66	0	0	319.168	506.104	0	0	0	1695.61	1019.43	0	317.882	956.033	420.393	649.19	163.464	607.946	532.984	0	0	435.362	171.48	0	0	0	623.8	0	716.5	678.866	109.213	0	578.126	122.575	0	0	0	290.153	0	704.484	630.158	2097.86	0
ID:130855	369.275	0	1569.77	165.834	68.9585	106.056	607.721	2800.09	0	584.215	1503.28	286.547	2046.64	772.89	107.587	327.532	0	0	0	237.144	559.387	967.643	524.578	1475.45	162.453	854.938	955.552	1454.43	1609.06	24.894	0	574.745	409.196	9518.31	873.879	1722.68	528.244	805.457	0	0	0	0	848.798	86.4135	1488.7	685.442	264.11	229.92	1102.77
ID:131102	0	0	1153.23	0	0	0	0	49900.1	0	3087.52	17831.3	0	15395.6	777.589	0	0	0	7816.79	0	0	0	1473.62	2927.96	2971.99	0	13104.7	728.197	0	0	0	0	0	19553.3	184921	10024	0	443.175	313.965	0	11657.1	182631	25137.1	0	0	0	0	0	11862.6	0
ID:131294	379.539	473.801	477.177	448.162	983.436	0	0	335.196	0	0	293.543	1004.17	0	799.605	0	989.645	1104.77	0	257.556	1170.54	461.993	264.61	0	252.665	828.231	111.691	0	655.179	306.448	0	1440.42	255.495	545.008	0	295.708	1112.92	261.09	0	811.183	0	0	0	0	247.962	0	755.595	319.502	1849.82	0
ID:131589	3541.78	0	2999.56	2226.63	23.2617	766.077	3080.78	3217.75	0	7700.6	0	3988.76	5472.37	0	0	3809.13	5011.15	0	0	129.817	73.1585	4724.98	79.3356	3589.02	0	1381.44	3936	1885.59	4534.25	0	0	1381.4	0	4929.23	1340.57	0	193.797	6119.86	0	0	630.867	6341.6	4037.34	2876.41	1538.87	1286.4	4637.07	3.3812	1974.97
ID:131957	0	68.0895	0	0	389.56	113.741	0	154.598	0	0	0	0	0	297.869	0	12.5519	60.3201	0	0	1097.33	419.946	0	0	0	182.782	0	0	0	0	0	21.5064	60.2263	434.391	0	79.1878	0	0	0	0	0	0	0	0	0	0	0	20.0156	57.5465	0
ID:132014	87.5858	36.9952	167.245	0	0	0	968.874	496.171	0	0	0	330.498	0	481.919	0	100.255	162.006	139.244	1107.44	0	0	0	125.246	48.3701	118.177	0	0	348.727	89.5754	71.1389	817.787	0	0	206.206	0	374.039	285.244	0	249.344	0	0	0	0	48.2543	0	458.825	233.104	360.153	0
ID:132053	2493.65	0	731.956	247.161	0	356.298	814.202	2452.68	0	1989.35	119.569	1009.34	2468.24	830.027	0	1249.72	1858.53	680.33	29.8812	0	0	1106.16	252.597	1154.27	1129.48	336.183	972.891	419.704	2093.19	223.691	1115.51	83.4542	73.7847	418.89	194.547	302.421	107.531	1694.02	0	0	0	3361.3	748.199	937.054	0	614.324	1324.97	652.805	506.52
ID:132057	0	0	1583.92	1378.57	0	0	0	213.057	0	1668.92	0	0	0	336.523	0	1019.14	0	0	0	4025.51	4163.79	0	0	651.101	719.464	0	0	0	0	0	674.49	0	439.624	0	0	511.356	0	0	0	0	0	0	0	45.916	0	0	80.7774	0	0
ID:132122	0	0	0	0	0	489.282	20019.9	896.264	22205.8	0	553.046	0	5988.74	328.774	0	0	0	0	46.5151	0	0	0	534.408	481.912	1374.85	0	3391.47	0	0	0	2166.33	1503.89	0	1086.57	0	0	0	0	0	0	626.388	0	0	0	0	0	0	419.579	0
ID:132360	827.552	0	0	0	0	1918.39	2757.51	3054.88	0	5829.8	962.953	4982.82	0	628.419	0	0	3895.02	0	75.5304	2420.22	0	0	0	0	1359.46	1915.29	0	0	2467.91	291.812	163.619	0	1815.43	430.094	0	0	0	3310.57	0	0	0	2630.2	2924.66	0	695.632	0	0	1587.04	0
ID:132504	0	321.864	245.287	30.8649	650.712	0	0	14.474	0	0	0	0	0	600.494	0	1143.64	168.037	0	0	3052.89	561.208	231.733	0	0	0	499.502	0	0	165.254	170.177	0	432.736	355.919	194.663	160.103	0	0	0	748.363	0	0	0	118.727	79.1003	0	444.248	0	101.536	77.8319
ID:132720	0	1160.32	940.058	405.78	1767.5	217.934	0	1085.1	0	0	500.511	0	303.263	0	0	1367.33	695.865	0	0	0	973.906	877.373	663.162	629.402	1773.06	0	415.739	673.082	565.024	208.239	2200.71	1508.01	1483.99	0	0	641.796	0	112.591	1597.03	350.617	0	0	0	0	0	3064.2	0	0	0
ID:132834	1195.73	435.253	3375.82	0	0	1306.59	0	2598.18	0	2953.24	0	2395.69	3211.25	1921.88	690.87	2058.08	6837.65	0	0	520.468	786.464	1841.87	3671.79	1225.63	0	1257.92	1063.45	1478.02	1856.56	64.393	2726.47	0	645.25	171.01	1431.03	409.472	0	1549.35	0	0	0	0	2041.67	0	0	0	2773.44	1324.49	816.745
ID:132950	0	1769.72	1924.58	943.052	3272.16	425.85	0	1161.7	0	0	1118.79	1681.83	620.841	3416.42	93.7227	5189.13	922.972	2479.81	469.309	7357	3858.32	2336.79	601.891	3134.07	592.213	912.345	1832.6	1177.98	1580.89	0	0	1949.14	2552.68	0	1135.01	529.336	0	635.082	3611.83	40.4682	1333.79	346.255	1079.49	566.594	0	170.084	2044.98	1054.34	841.584
ID:132980	0	0	401.394	228.585	0	36.9	0	59.9782	0	299.257	0	149.563	0	112.198	0	386.429	333.257	0	113.873	0	0	588.482	531.438	223.852	147.864	0	320.157	0	221.515	0	242.399	299.975	0	0	97.3068	188.623	483.29	0	0	0	0	0	270.392	241.796	0	0	456.8	334.486	0
ID:133069	1117.74	0	768.701	0	0	3234.39	0	0	0	60727.5	9897.64	1722.54	295.323	0	0	0	0	109428	5414.5	0	0	0	28202.3	1080.61	0	0	16923.3	23936.2	0	0	0	0	656.576	0	880.9	613.996	74063.3	0	0	9268.54	0	559.435	0	0	19891	0	8036.88	0	815.179
ID:133168	373.995	1559.73	1149.7	315.23	2043.87	203.256	996.117	573.952	0	0	380.459	4429.77	486.568	1647.29	0	772.546	827.676	0	189.552	3055.84	1332.96	0	0	427.703	1548	321.073	0	493.548	586.277	37.5716	2528.16	0	1474.26	0	413.593	1043.22	274.502	0	2013.77	95.8244	110.323	37.7807	29.869	252.149	0	2300.95	391.029	1923.74	0
ID:133430	6321.34	0	12552.3	5898.02	16951.1	0	336.412	334.12	3553.74	2014.55	13275.1	7576.6	4859.52	15954.3	2241.9	18499.9	4564.12	8553.28	7243.55	26742.4	440.451	7032.17	6723.83	7387.49	0	4929.1	13972.9	9554.85	9799.62	4772.92	18048.5	5271.76	2682.67	6283.9	7193.51	3292.87	1569.26	6356.67	23851.3	6840.78	3337.32	2666	2362.41	4355.1	1550.09	13333.3	17017.7	7054.44	4524.54
ID:133774	0	0	0	0	0	13900.4	0	0	0	381.916	1202.11	2639.8	0	0	0	0	0	86046.2	0	0	0	35.6366	0	253.368	0	7291.9	0	0	0	0	0	0	40.8022	2617.1	1991.32	0	5454.71	0	0	9715.02	6024.6	18267	0	0	24206.2	0	110.343	8118.08	0
ID:133849	14237.5	4768.12	25517.7	14582	28768.4	14332.3	23647.3	2148.56	11599.4	4239.81	16945	32181.9	26105.2	25093.8	4416.78	2080.33	10864.9	12878.5	10974.4	2995.77	1938.96	1415.89	2415.62	2081.25	22259.2	8889.1	22872.5	16991.9	23991.6	23726.2	37213.8	8940.63	24959	28635	37261	12038.5	3351.64	11036.3	745.402	9992.49	24462.5	4336.44	157.661	5564.25	7258.04	23860.9	24446.4	20873.7	6708.41
ID:134470	3105.85	4713.17	5522.73	481.535	5580.12	1192.61	0	13815.7	638.813	279.985	3183.17	8042.91	4066.52	6024.18	741.99	5979.7	3355.13	1324.06	1810.03	14996.9	5285.49	28.5423	5891.29	5028.19	10772.4	2184.84	3210.34	2914.77	4954.13	1291.7	10218.4	1245.49	4416.68	2501.25	3529.91	3628.7	585.004	2338.97	8927.97	1677.63	1300.05	641.034	1630.21	0	255.847	4199.2	4055.29	5293.77	1193.09
ID:134749	1571.02	0	0	0	0	3781.32	0	0	0	0	1774.12	0	0	0	0	0	0	31466.9	5823.86	0	0	0	6547.06	229.549	0	311.931	1136.29	9509.03	135.256	636.094	0	337.253	0	0	0	0	22199.5	571.181	0	3249.92	0	23011	0	0	59637.7	539.993	11592.1	770.637	3711.4
ID:134919	0	172.521	0	0	0	0	0	998.16	0	0	0	0	0	648.309	0	540.941	740.373	0	0	1296.75	466.222	0	138.523	158.684	1242.82	0	0	0	0	0	2148.91	0	324.936	0	0	971.294	0	69.3772	692.248	0	0	0	0	0	0	0	0	1079.86	0
ID:135676	29.3817	0	0	0	0	413.075	0	0	0	0	0	460.481	0	0	0	601.734	0	437.188	0	0	0	0	0	0	120.834	544.125	0	0	0	0	479.399	0	119.521	0	0	434.409	165.451	0	0	114.586	0	0	0	0	884.243	28.9247	0	0	0
ID:135984	1948.38	77.5885	2267.39	0	34.2187	1002.07	0	17.7028	0	2592.88	0	598.802	839.008	323.021	0	194.955	0	662.758	207.375	0	0	258.471	573.58	372.796	236.921	0	2750.26	0	3484.53	0	460.184	0	52.8043	79.4438	213.419	0	0	3235.66	0	0	0	0	1304.78	1352.61	0	0	807.917	0	0
ID:136697	0	0	0	1708.12	0	89.7752	847.295	8660.88	0	0	0	1741.91	3255.71	867.199	0	1419.58	1786.88	0	0	0	0	3989.53	740.824	0	6290.03	0	4234.88	0	668.753	0	3236.88	1649.8	1420.34	573.56	0	1197.54	1287.37	0	220.409	0	10892.4	1142.86	91.6254	292.886	2400.03	1009.73	5219.53	714.334	0
ID:136698	27356.7	0	8077.82	0	0	102107	0	2531.2	0	195630	37409.1	20465.6	0	0	507.787	0	0	369029	18302.1	0	0	2652.89	88806.3	55863.1	1588.3	14400.6	42217.9	75474	0	951.328	1910.63	963.927	2738.53	3481.11	36742	13921.9	205547	0	0	133292	176511	20847.2	0	0	113306	0	52729.5	29487.3	5618.36
ID:136790	810.167	0	1000.41	3370.22	0	0	0	0	0	0	0	0	0	1023.75	0	2385.83	785.084	0	0	0	5409.77	0	0	0	0	0	0	0	521.666	41.5385	0	0	0	0	0	1240.7	0	0	0	0	0	155.556	0	201.984	0	1100.65	0	191.949	0
ID:137132	0	179.303	179.077	0	0	0	0	483.91	0	0	119.08	76.799	955.662	211.251	54.6164	98.5091	0	0	22.9899	916.092	0	0	0	439.324	154.733	0	108.41	0	268.378	0	55.8374	241.388	277.182	0	0	0	0	95.0457	0	0	0	0	0	0	809.059	340.325	15.3424	93.2885	0
ID:137489	5082.92	714.425	6015.58	1256	1216.25	0	7912.45	4835.33	8122.04	14283.9	6688.76	8711.14	0	128.888	0	1270.29	1765.54	0	9431.45	1508.2	1926.5	0	9323.55	4440.65	7259.03	6354.31	2480.41	11162.1	0	1765.34	4366.53	5586.18	1196.1	4464.92	0	11760.5	0	0	343.45	8771.99	0	5851.72	0	2055.66	0	0	1227.16	2057.72	0
ID:138036	1115.26	0	2769.71	0	0	140.736	5068.27	1060.73	565.28	245.055	1769.57	0	261.809	908.402	0	555.539	247.877	0	347.44	0	308.563	1403.14	636.053	1772.48	286.208	238.891	9322.35	2987.29	332.937	0	1569.88	322.999	303.173	1334.49	150.091	2075.59	0	0	0	0	0	771.413	0	0	0	0	0	997.223	0
ID:138143	282.615	0	751.755	0	0	464.268	0	427.899	0	2184.89	43.2352	0	0	0	0	0	0	0	753.826	0	0	0	2348.91	1360.27	112.88	0	0	3674.31	0	417.153	0	802.154	0	396.156	0	0	0	0	0	0	0	0	0	0	0	0	480.209	2008.69	235.145
ID:139064	138.62	0	997.659	35.3239	244.977	89.2939	0	469.586	0	49.6426	245.591	0	0	16.5864	0	225.693	139.855	226.928	328.813	0	0	538.437	490.914	690.917	680.381	0	271.5	0	260.487	0	433.638	213.836	186.019	0	366.058	0	0	195.925	0	0	0	147.569	77.5748	76.5174	0	55.0642	703.999	0	203.855
ID:139649	115.163	814.397	341.913	126.323	744.896	0	0	311.876	0	0	0	493.029	0	402.56	0	389.29	383.219	0	191.405	365.513	179.95	182.281	249.084	218.407	0	0	81.7611	268.363	0	0	0	0	354.296	0	185.466	149.723	0	0	415.349	0	0	0	57.7375	0	0	221.37	231.159	0	0
ID:140112	0	0	1301.09	96.5727	0	269.932	0	0	0	398.237	94.9925	0	4406.4	1921.2	0	0	1094.97	1290.12	0	0	0	2607.43	0	0	419.85	0	628.744	0	1113.96	70.8315	616.517	0	0	0	626.436	1320.63	634.187	1936.33	0	0	0	1493.25	630.335	970.957	1037.15	1965.79	514.605	1831.26	743.77
ID:140401	0	1092.09	3463.99	0	449.508	0	0	2540.29	0	0	0	3959.97	5510.65	195.393	103.385	776.651	652.278	464.665	289.71	7233.53	0	3568.17	0	3916.66	3433.46	155.968	1650.9	0	1897.5	0	1400.31	5759.28	1537.94	0	94.9589	1591.98	0	1778.46	1141.21	0	1966.01	1291.49	696.502	0	865.455	2101.9	386.403	69.4286	467.225
ID:140570	594.797	0	1089.85	0	0	0	0	0	0	2041.97	257.684	0	0	0	0	891.684	209.479	0	598.554	192.687	0	393.732	0	0	0	0	3051.56	267.203	0	0	217.314	0	39.7395	0	0	0	0	0	0	0	0	1173.5	485.153	0	0	0	0	0	0
ID:140780	0	806.33	7921.16	556.66	0	347.741	1053.81	3409.81	1848.58	7732.72	354.929	1298.53	2222.14	0	0	1144.25	0	1294.19	0	5386.06	4149.63	4695.65	0	5460.84	351.387	278.652	7851.33	0	1653.52	0	998.126	11200	2044.43	173.754	0	0	0	2303.48	0	0	648.176	2580.7	0	0	0	1314.35	1076.86	0	0
ID:141168	0	0	0	144.278	0	30156.5	0	2178.41	0	29920.3	6707.02	8749.92	0	954.197	655.463	415.735	347.134	116344	1258.26	0	0	1525.28	20305.9	0	0	6859.75	20083.1	3433.63	576.854	756.986	0	944.832	0	0	5465.86	2544.81	67634.6	0	0	8960.01	42070.2	9770.18	299.731	0	64184.6	1263	0	9253.75	0
ID:141355	183.491	0	1487.94	0	0	0	0	2631.84	0	1761.43	575.563	746.239	5493.93	0	377.862	203.855	0	0	191.338	396.374	392.42	759.865	187.852	834.077	339.909	861.213	0	0	568.728	0	423.886	2344.58	429.027	0	0	648.195	0	1102.25	0	0	0	3258.48	713.499	0	0	683.252	0	178.42	1209.45
ID:141672	0	1186.28	286.462	189.448	604.707	0	0	672.817	0	0	172.046	533.587	0	361.081	0	503.192	0	0	77.6619	741.89	51.5278	56.5443	113.509	272.721	519.427	78.4557	0	90.5866	179.16	0	511.059	825.141	656.207	0	152.328	0	0	0	513.607	0	0	0	0	0	0	1562.38	418.714	977.579	0
ID:141707	602.779	0	0	298.858	0	105.077	0	2308.07	0	696.304	212.178	0	0	281.554	0	536.714	953.924	0	103.349	0	0	1180.2	1319.86	1996.05	0	395.605	0	2291.93	514.522	266.561	0	597.877	0	522.616	0	0	0	882.279	110.583	0	0	558.76	159.775	293.314	0	270.764	219.749	96.8702	1032.48
ID:141804	878.376	0	0	568.022	0	2349.02	0	11845.1	0	19531.9	1969.15	2217.8	6533.47	0	5219.64	873.465	827.362	5820.45	197.904	741.004	1075.75	6487.18	0	6694.02	0	1963.31	9704.96	14460.7	0	994.777	1108.14	260.826	1219.37	809.945	1143.23	0	0	4019.77	0	0	0	1971.62	979.55	117.674	8754.66	1872.26	960.844	0	11474.4
ID:142057	3356.72	0	529.836	0	0	206.121	0	0	0	5331.9	20058.7	542.401	0	0	0	0	0	0	2463.63	0	0	0	7217.84	0	67.3098	0	4042.71	0	0	0	0	0	0	0	271.609	2621.27	742.849	0	0	1949.53	2386.5	1600.21	0	0	3426.47	0	4175.32	881.524	0
ID:142080	0	929.268	0	0	246.613	0	0	288.606	0	0	53.1704	452.545	0	296.709	0	229.568	0	0	63.6538	702.507	148.774	0	0	54.5275	435.268	0	0	0	112.504	0	209.201	172.098	338.758	0	123.046	0	0	0	553.116	0	0	0	0	0	0	578.792	107.972	665.61	0
ID:142830	96.5814	0	3058.4	0	0	0	0	5992.54	918.141	3660.13	2305.36	0	78341.2	0	901.057	12.6082	0	0	482.533	1237.7	1792.65	753.019	824.504	904.884	0	3284.13	0	0	3040.63	696.468	0	2478.37	1097.13	342.77	0	241.606	0	21604.9	0	1966.92	1283.65	22175.7	1801.11	0	16614.2	3746.28	175.66	0	13536.2
ID:143333	23756.7	0	2260.73	0	0	86503.7	0	5132.7	0	44001.9	16665.9	23712.6	3561.26	990.9	3060.65	0	284.01	174624	8108.42	0	0	2213.51	18900.9	22901	977.892	10399.4	43165.8	12575.3	1164.62	3553.23	635.837	485.98	4782.73	3710.27	52283.6	8707.68	833.631	2274.35	0	72361.8	86582.3	49961.7	37.1873	0	150109	4792.09	80424.8	24352.4	6928.05
ID:143344	0	0	4049.22	337.531	0	0	0	0	0	12531	239.909	0	0	2004.95	0	157.607	714.941	120.943	0	0	0	231.637	1681.12	3888.58	1667.76	3939.28	10064.5	2194.27	687.841	192.712	1488.02	775.574	0	0	0	1688.28	0	0	0	574.785	0	0	71.7385	125.031	0	0	997.442	3452.61	0
ID:143379	1227.45	0	2627.82	287.533	0	300.585	0	1072.35	0	1399.62	944.652	2637.16	833.009	1905.94	0	1416.72	619.908	0	722.777	722.844	480.017	2528.7	0	1165.99	3218.19	0	8553.15	2185.92	1727.57	101.52	4135.2	0	598.319	875.937	1746.83	2955.49	0	309.688	0	0	0	504.625	0	32.3657	2082.48	469.763	0	128.75	0
ID:143947	0	343.086	424.746	0	147.164	159.271	0	409.231	0	0	201.709	175.099	0	247.752	0	117.858	0	285.802	185.476	0	45.7352	329.836	389.042	0	700.727	64.3155	0	172.833	291.915	0	363.91	0	223.555	0	222.723	0	0	0	351.405	0	0	0	84.6325	0	0	530.332	549.967	267.789	0
ID:143989	0	0	1097.92	0	0	0	0	322.809	0	278.509	246.715	0	0	0	2337.96	0	0	1355.81	219.743	0	0	547.213	205.468	1637.19	0	837.063	1884.53	698.454	0	0	0	3129.91	427.119	0	0	0	0	3394.53	0	0	0	304.224	354.406	0	1721.12	0	0	0	5765.14
ID:144314	0	0	1075.15	0	0	0	0	3052.15	0	1443.86	581.296	222.671	0	174.033	0	11.7595	0	1169.86	62.7059	594.688	788.625	801.15	0	1358.29	89.7004	113.086	0	1910.84	800.623	0	120.205	0	639.263	0	0	0	0	434.587	0	0	0	0	154.743	0	0	4365.41	306.398	0	0
ID:144826	3168.93	2146.02	12231.3	5387.14	3336.53	5840.01	1983.87	33228.4	6649.47	22068.8	7149.88	18238.3	0	0	4697.31	5394.79	1586.64	6258.9	3127.76	13946.8	12664.6	9364.23	3519.65	8109.87	8455.14	282.018	7345.69	8527.04	8465.14	7053.47	6362.54	28759.6	7175.83	819.711	214.483	15016.3	0	36530.1	2123.36	4155.27	4979.08	27895.4	7812.17	3760.55	10837.4	6361.25	3100.77	3784.56	14618.7
ID:145238	0	0	897.666	2298.2	0	0	0	1176.85	0	0	0	0	624.188	1395.08	0	3893.67	0	0	0	0	6349.09	0	0	868.794	0	0	0	0	389.601	0	2596.14	712.265	1167.93	0	0	2050.54	0	0	0	0	0	499.767	799.823	0	0	1301.15	491.118	0	0
ID:145680	11512.6	0	1111.65	0	0	17291.8	0	0	0	25191.6	31817.7	7453.36	3509.4	0	219.3	0	0	97981.8	6525.65	0	0	116.955	5278.55	20534.5	1029.63	18967	19011.5	21119.9	0	804.14	956.321	0	660.627	0	9923.26	8565.44	12726	0	0	68768.5	0	31497.6	0	0	75728.9	257.457	27561.7	3441.54	3933.98
ID:145865	0	0	1269.19	0	0	563.891	0	7228.07	0	3950.55	236.944	278.973	28070.5	0	8664.54	0	0	3495.27	200.901	0	0	0	0	3768.2	0	0	6469.37	0	1006.6	0	529.987	3760.93	97.7839	0	0	566.569	0	0	0	0	0	534.36	1182.43	0	2742.54	1823.14	0	0	80.6785
ID:146209	1285.98	0	0	0	0	0	0	0	0	2246.73	3362.24	0	0	0	0	0	0	27410.5	1207.59	0	0	0	6400.65	2905.83	0	0	3736.44	2457.21	0	0	0	0	0	0	0	2379.59	5243.56	0	0	0	14720.6	0	0	0	3020.57	0	4692.66	171.637	327.945
ID:146936	0	336.13	226.21	0	217.087	0	0	0	0	0	0	544.42	0	302.777	0	59.7557	115.673	0	10.1551	0	0	0	114.191	127.73	571.911	0	0	0	57.1667	0	259.554	0	0	0	0	209.158	0	0	148.11	0	0	0	0	0	0	179.868	0	183.882	0
ID:147018	1216.4	0	0	0	0	0	0	0	1185.43	3774.36	0	1327.23	0	1006.27	0	0	271.163	0	1008.34	0	0	0	0	0	265.063	0	0	10272.2	58.1417	217.971	0	0	539.089	0	0	2174.31	0	0	0	0	0	274.599	77.2355	0	0	0	1417.97	259.309	0
ID:147376	0	0	803.911	0	0	609.025	9063.37	127.314	0	4357.03	624.491	192.551	0	0	0	0	0	0	950.726	0	0	0	508.281	2977.11	0	62.1651	1526.76	5537.51	0	0	0	2486.22	0	0	0	0	0	258.635	0	0	0	0	0	0	0	0	573.361	1622.85	0
ID:147541	0	0	1088.76	70.9116	0	1193.72	1671.55	728.052	0	485.436	0	269.05	260.418	0	188.12	0	0	0	0	0	0	825.198	972.325	0	664.013	0	0	1193.93	68.3921	0	0	1480.68	0	0	871.996	0	0	114.789	323.717	0	0	0	226.57	0	0	526.284	680.701	0	318.67
ID:148086	4300.23	459.823	4618.01	731.929	1265.49	9593.03	1150.43	1831.35	0	3435.85	43.6368	4623.03	9807.89	326.025	9491.39	1000.1	0	3907.77	2329.89	0	0	3579.77	13853.1	3683.3	2164.6	210.176	8257.24	9469.35	1904.08	5030.11	2870.96	6825.53	4021.33	632.493	0	2480.15	1587.94	7689.71	2257.71	0	0	8987.36	1404.84	185.101	277.496	449.498	3653.69	963.099	9029.6
ID:148557	0	120.547	367.64	339.333	65.8139	0	0	5699.79	0	181.649	0	492.231	0	365.905	0	894.518	0	0	0	0	0	268.382	0	595.234	778.681	0	129.689	0	0	0	0	0	2576.68	0	0	0	0	0	264.164	0	0	0	0	0	0	2599.71	0	639.868	0
ID:148640	237.546	1874.2	1004.99	225.136	37.2403	0	0	402.1	0	0	0	729.021	135.621	674.752	0	1190.37	237.575	0	98.8841	0	0	185.039	354.558	637.207	853.446	0	0	0	275.915	0	384.811	226.434	206.411	0	0	476.007	144.072	0	571.974	0	0	88.4506	62.7782	293.643	0	327.374	1265.49	1349.92	0
ID:148717	10130.6	0	4293.3	144.717	0	57511.5	0	448.977	0	13814.2	23087.9	8064.26	13063.1	1463.64	9835.5	0	847.807	346022	73863.7	1341.35	811.119	1534.68	41373	4151.27	1230.41	1694.03	35779.9	6087.93	3521.16	9950.95	567.705	1203.17	482.491	0	3456.62	4511.62	133543	8472.76	0	28732.4	3668.99	154697	0	430.189	502392	9478.03	92316.1	11820.2	18586.5
ID:149125	0	0	385.719	0	907.691	0	0	269.55	0	0	235.688	0	190.405	153.021	0	0	114.949	0	372.751	368.608	0	435.068	143.626	776.509	0	0	579.73	0	311.662	0	641.968	308.607	0	117.637	0	0	0	0	903.685	0	0	43.269	39.55	0	0	1577.94	0	0	0
ID:149624	693.983	0	1164.39	61.4106	226.245	2259.93	0	0	0	1013.56	0	634.956	0	0	4012.11	188.033	0	619.394	636.671	0	0	682.394	3184.41	955.436	752.842	0	481.651	3164.18	373.511	791.374	795.048	2589.14	0	0	1665.14	457.204	108.738	1530.79	251.015	0	0	1289.75	346.17	0	5352.47	333.802	906.65	133.628	1177.31
ID:149760	1919.14	0	1846.69	8680.93	0	0	0	1643.03	0	267.225	0	0	701.098	0	0	0	1073.69	0	0	10184.4	13955.2	1129.62	0	1343.56	10261.2	0	1067.14	0	1226.96	0	8166.44	1701.09	1133.99	0	2805.71	5551.78	0	717.902	0	0	0	312.937	1460.09	0	0	2214.72	1238.66	0	209.982
ID:149872	181.325	0	63.5729	0	0	0	0	108.716	0	996.211	0	0	0	61.0844	0	59.9542	597.325	0	0	0	217.299	158.448	161.348	0	268.994	0	1102.7	0	30.3025	0	612.576	1405.75	0	0	0	91.0696	0	0	0	0	0	0	0	71.5849	0	0	0	0	0
ID:150010	5565.48	0	873.014	0	0	3317.76	0	0	0	3751.38	7119.94	3018.8	0	0	0	0	0	86202.3	6645.54	0	0	64.0279	28394	5036.73	114.721	4765.36	0	5089.5	0	0	97.8623	0	167.467	0	512.982	4666.53	19603.5	0	0	73508.4	33131.6	38361	0	0	20655.5	0	16731.7	0	661.866
ID:150441	512.841	3655.22	604.556	0	0	0	249.234	385.564	0	0	2561.64	1043.49	126.449	981.377	0	607.016	0	0	1428.57	0	0	0	0	0	1924.32	159.874	0	0	438.691	249.736	1210.45	0	702.108	321.389	228.792	1125.12	506.295	0	1882.26	0	0	0	59.8359	0	0	0	746.847	472.585	425.452
ID:150618	0	0	326.751	0	0	107.24	0	4914.2	0	4942.81	0	1115.06	12353.1	771.416	0	19.5537	0	0	0	0	0	1562.91	138.462	2665	768.292	0	9538.58	825.545	1334.65	0	698.806	0	0	0	0	0	0	661.071	0	0	3890.49	0	0	0	0	0	105.806	0	211.041
ID:150781	388.156	3030.98	303.609	0	0	0	0	426.788	0	0	1000.67	0	0	897.569	0	296.203	72.4405	0	1084.18	0	0	0	221.931	193.157	2239.01	0	169.69	0	380.352	155.628	979.394	0	370.307	0	0	1673.42	435.865	0	1538.45	0	0	0	0	156.011	0	325.37	473.805	360.657	0
ID:150926	1277.78	0	935.751	0	728.484	0	0	252.501	0	0	318.763	2652.34	0	86.6429	0	411.429	0	0	762.8	0	159.138	987.18	164.567	160.718	0	458.6	0	1396.78	1040.73	0	656.734	0	0	1504.57	0	1589.52	0	0	0	693.365	0	0	0	0	0	0	917.18	430.682	452.023
ID:151152	12337.6	0	0	0	0	0	0	0	0	2333.69	0	0	0	0	0	0	0	13163.5	1027.94	64.6721	0	0	0	812.784	502.785	1949.44	3510.16	5515.86	0	0	0	0	610.422	0	2298.79	2567.43	18291.7	0	0	16151.6	2076.39	1792.29	0	0	0	0	7859.52	135.549	0
ID:151244	0	0	713.466	337.383	0	0	2795.61	2816.22	268.455	0	0	237.597	0	326.19	0	330.275	32.1822	0	303.544	0	0	188.75	0	1906.15	80.0795	0	934.064	0	155.951	0	414.11	72.7619	236.544	0	0	523.555	0	0	0	0	0	0	0	0	0	0	676.868	1403.67	0
ID:151918	0	0	0	0	0	117947	0	3399.99	0	0	0	3165.98	15191.4	1363.9	0	0	0	96993.9	43244.5	0	0	0	8999.38	383.654	564.02	1940.41	11491.7	3770.52	0	415.02	354.825	369.162	3335.96	0	145118	432.704	14018.3	5098.5	0	11712.7	6901.75	12992.1	0	0	163296	919.986	12480.4	9462.8	0
ID:152015	0	0	0	0	0	4535.85	0	39.6049	0	3547.86	2210.48	0	0	0	1506.16	0	0	105296	389.544	0	0	0	0	0	0	1283.84	0	0	0	936.65	0	0	0	0	0	733.467	11452.3	0	0	16534.1	5495.72	88068.8	0	0	151032	1325.53	2260.97	8859.65	3295.28
ID:152267	0	0	0	0	0	2885.86	0	1936.82	0	0	0	0	13041.2	0	4451.47	0	0	0	0	0	0	0	0	378.496	0	0	446.064	377.227	397.693	218.162	185.069	1603.76	254.405	0	0	0	0	4059.79	0	0	0	666.475	297.051	0	0	2323.04	0	0	5976.77
ID:152570	0	357.603	260.294	0	407.239	0	0	167.87	0	0	0	498.146	0	256.105	0	48.5665	53.4291	0	120.959	0	0	218.548	488.138	588.54	298.985	0	0	258.081	165.679	0	82.9982	0	103.806	0	0	125.595	0	0	236.191	0	0	0	0	0	0	565.437	340.944	120.625	0
ID:152744	2151.42	2365.46	3355.15	12683.3	1272.53	319.398	0	8610.19	0	5980.86	0	1846.14	11966.7	5881.88	0	20032.9	0	0	0	7582.31	9546.95	0	622.034	361.36	21046	902.115	0	1105.41	3791.76	0	12835.4	0	1331.36	273.479	275.529	20511.7	0	6210.05	3324.67	356.951	0	0	4477.14	0	0	22131.3	0	0	1639.91
ID:152967	71.7749	2624.75	1911	215.038	1504.46	0	171.317	31.2816	266.36	0	443.846	3331.41	561.58	743.702	0	744.191	426.331	192.764	507.552	2345.07	2182.16	1541.05	1042.87	1571.97	1999.57	326.019	1408.35	1534.25	832.071	0	1167.2	1658.82	1260.73	528.127	435.367	1074.05	0	0	2416.15	0	0	0	239.844	69.7961	0	5505.01	846.589	730.678	0
ID:153795	20922.1	0	1507.22	0	0	20112.4	0	0	0	9355.05	38461.1	11246.5	5942.89	167.238	0	0	0	0	6155.46	0	0	588.817	4529.94	17832.4	1750.29	8185.73	10064.8	14558.4	0	0	1850.08	739.818	1104.86	0	0	10050.8	0	0	0	55551.5	16352.8	48372.9	0	0	175507	0	43176.7	3075.69	609.314
ID:153950	855.895	0	0	0	0	0	0	0	0	0	2532.67	2186.87	0	0	0	0	0	21504.4	2298.18	0	0	0	10835.5	0	0	968.542	648.455	0	0	93.7753	0	0	199.897	0	308.068	247.131	6544.16	0	0	21477.5	4741.22	13582.9	0	0	0	0	7726.15	0	0
ID:154329	228.053	2006.63	1184.93	4538.07	1274.32	0	0	0	0	0	0	0	2168.13	0	0	6118.48	7482.68	0	0	2812.24	4039.33	4366.11	0	2872.92	1083.9	137.215	0	0	0	0	935.046	8134.78	0	0	414.235	0	0	0	3966.78	0	0	0	672.05	0	0	0	410.501	0	46.6033
ID:155132	0	238.403	98.7941	160.427	439.073	0	0	505.143	0	0	0	1230.8	876.159	82.565	0	858.33	313.081	309.232	0	566.59	827.402	0	0	923.849	320.854	0	0	267.914	424.438	0	376.47	43.7378	253.085	0	0	0	0	0	488.593	0	0	0	30.3393	152.621	0	2123.03	60.6903	166.146	0
ID:156081	0	1115.42	4981.23	0	0	0	0	4911.87	312.604	2409.28	807.71	7778.5	2634.92	0	0	4238.06	743.072	0	0	0	0	6384.15	0	6479.62	0	1426.86	3178.4	0	2786.7	248.697	0	0	0	0	2687.38	0	285.463	55.8974	2587.02	0	1190.36	5939.33	1864.05	2252.43	0	4831.77	0	4031.54	0
ID:156206	0	0	0	0	0	7330.78	0	0	0	9694.07	8706.51	2694.03	0	0	0	0	0	220001	0	0	0	0	2624.57	322.207	0	571.489	9103.67	3026.38	0	545.877	0	0	0	0	0	1816.9	65843.2	0	0	13864.1	0	7623.63	0	0	232291	1148.98	12418.9	1374.71	0
ID:156445	0	638.009	4307.12	1475.72	1105.67	534.37	0	8447.26	0	2185.99	441.279	7104.14	3126.81	1912.12	0	3215.62	994.076	484.223	50.468	0	0	3501.71	1966.41	4352.71	0	1462.07	2393.7	1845.86	2318.09	0	2928.03	1778.65	1054.53	0	1356	408.306	344.314	0	2120.21	0	0	4975.79	1079.33	0	0	3135.18	331.859	3809.68	681.558
ID:156878	0	0	7143.73	0	0	0	0	0	0	14257.7	0	0	54091.5	163.913	5477.55	0	0	5502.04	29.4738	0	0	2791	0	8063.84	0	1280.1	28598.9	2325.63	7471.86	0	0	19485.1	2579.83	304.372	0	129.525	0	7622.11	738.093	0	13312.3	4069.36	2498.04	0	8589.41	16379.3	62.1419	0	8060.88
ID:157761	0	484.644	5453.38	419.037	327.343	455.026	0	2166.51	0	0	0	0	4112.02	0	0	682.191	0	1267.82	0	9279.17	0	5289.27	0	0	0	0	0	0	0	112.245	0	0	647.958	0	0	0	0	12218.1	744.277	0	0	0	0	0	0	0	0	0	0
ID:157882	3288.03	1053.6	5129.36	602.362	2842.1	16772.5	0	3558.81	0	13178.3	586.451	2284.25	0	0	15292.9	1243.58	0	4931.87	3518.47	0	0	6424.52	8575.03	5425.07	2938.59	468.114	5042.67	18058.1	2024.17	4723.68	3025.41	13148.7	2615.93	2690.48	4384.5	2170.86	1017.84	11212.3	3041.46	0	0	2504.97	3574.64	0	14642.7	2672.87	5337.45	468.103	17483.3
ID:158341	0	559.904	0	511.431	0	0	0	3240.21	0	2627.85	0	0	0	279.953	0	1005.81	0	0	0	0	0	0	0	1105.95	442.782	0	0	2494.81	0	0	750.349	501.905	4579.92	0	0	0	0	0	135.304	0	0	0	0	0	0	5639.05	0	263.547	0
ID:158575	0	0	1690.76	1067.09	323.05	0	0	0	0	9289.19	0	1750.39	28810.1	2451.04	0	7233.43	1430.16	1650.61	0	3453.29	1247.25	1479.44	0	445.508	5876.64	403.408	11626.4	1243.74	2238.64	0	0	0	1478.91	480.277	0	6235.97	0	4694.82	0	0	0	917.479	0	0	0	16465.6	583.43	151.272	31.7745
ID:159259	0	0	0	0	0	2314.14	0	42.6375	0	0	0	0	2553.7	0	2240.14	63.992	0	0	0	0	0	683.328	0	55.1866	0	0	0	0	210.924	147.1	147.336	1584.47	269.542	0	260.29	0	0	1765.68	0	0	0	1070.44	316.533	0	0	304.003	399.45	0	2171.14
ID:159396	0	0	815.031	0	286.198	2612.5	0	912.443	0	1111.7	0	204.667	20359.9	0	5583.46	261.149	0	993.609	593.545	0	0	1007.66	420.716	2678.58	524.669	0	0	0	446.55	503.086	291.541	9567.42	231.216	0	0	0	0	6717.36	1561.47	0	0	2723.69	671.587	0	3366.48	0	997.403	0	6952.17
ID:160252	0	0	0	0	0	11082.7	0	350.555	0	6806.42	6998.68	4705.54	0	703.245	0	0	0	227104	597.462	0	0	0	8783.88	8807.97	0	2384.15	0	0	0	842.136	0	0	0	0	0	1283.05	16248.4	0	0	35237.2	4208.25	108188	0	0	227980	3363.58	19333.9	5485.91	0
ID:160404	0	0	720.779	0	0	5063.87	0	1179.89	0	2327.47	254.675	0	0	0	11128.1	0	0	2797.67	933.477	0	0	573.741	153.108	0	0	0	930.249	4160.51	542.779	107.084	0	4148.93	0	0	0	0	0	13580.2	0	0	0	0	0	0	14838.6	354.071	0	0	14475.9
ID:161490	0	0	7278.82	30.9312	212.131	0	0	4066.29	0	11118.9	0	0	28508.6	768.043	0	330.258	0	0	0	0	407.708	681.056	195.056	2400.93	237.078	370.708	20905.3	327.671	3955.56	0	0	2361.79	173.883	0	0	816.195	0	2432.55	0	0	0	0	1127.65	0	0	25190.3	123.63	0	0
ID:163775	0	0	0	0	0	648.751	0	0	0	0	0	0	63.1158	0	0	0	0	126893	0	0	0	0	4604.79	0	0	77.2971	2491.72	0	0	0	0	0	0	133.12	452.976	0	28171.4	0	0	0	0	4078.3	0	0	1495.12	1619.23	9334.41	381.356	3349.93
ID:165400	3017.23	3400.02	8556.16	989.001	2773.45	1049.5	0	10383.5	0	16492.9	2905.31	5683.86	49881.4	3127.56	604.555	3225.6	1017.63	6863.13	2334	6395.63	8513.63	4023.15	2277.16	3882.46	3310.66	3699.4	3214.03	4199.62	6234.94	954.649	4050.85	2941.17	6382.91	5197.63	1811.24	3647.46	0	8221.79	5840.12	337.907	3514.71	4755.56	2576.66	0	0	13817.2	1124.63	0	0
ID:165737	0	164.85	0	0	0	0	0	1052	0	979.383	60.8162	0	5830.51	325.278	0	264.934	0	0	0	450.596	646.694	0	0	413.06	258.902	112.542	0	241.234	0	0	461.363	0	1357.05	0	0	0	0	0	766.294	0	0	0	125.487	0	0	2525.86	0	139.131	591.727
ID:165781	315.455	690.251	966.632	879.967	284.447	271.761	1182.17	870.997	0	0	420.284	421.96	0	514.403	0	644.589	347.788	0	183.819	1324.37	1543.34	956.056	598.627	806.923	0	0	669.864	0	740.499	107.865	1127.76	0	537.584	0	0	1371.11	0	587.756	1020.32	0	0	0	0	111.508	0	0	258.304	350.839	0
ID:167511	0	0	0	0	0	16458.3	0	0	0	4773.95	0	0	492.784	134.782	0	0	0	0	0	0	0	0	9021.49	0	0	2063.2	4655.37	0	45.9664	0	0	0	0	8225.5	0	0	24073.3	0	0	16603.7	0	14958.3	0	0	0	47.0036	31106.9	1328.93	0
ID:167786	0	0	495.314	0	0	3274.26	0	0	0	1295.29	0	0	2531.61	0	5521.45	0	0	0	0	0	0	1342.55	0	25.4822	0	0	0	2090.3	382.76	202.519	0	4096.13	170.804	0	0	0	0	1102.26	0	0	0	0	601.304	0	0	207.341	806.229	0	7341.44
ID:168314	6918.52	7927.72	6429.47	5077.75	3805.12	3515.2	49500.5	5139.29	0	12956.3	4789.06	15071.1	10108.8	3289.39	454.468	4284.76	1303.6	0	4160.21	1890.6	11791.1	6179.93	6164.76	11418.2	10216.1	1669.36	10097	5932.48	3145.38	2228.08	9821.95	6685.61	6554.93	4713.57	2333.15	12428.5	1524.26	5135.33	16816.1	1612.27	0	4080.62	3875.7	2362.02	1905.02	3029.89	2371.45	3119.37	5978.16
ID:169424	0	0	0	0	321.296	0	0	554.067	0	0	21.6304	368.349	0	354.146	0	331.797	0	0	0	694.652	493.898	0	0	112.135	999.063	0	0	0	69.728	0	853.498	0	0	0	0	392.87	0	0	2704.43	0	0	0	95.8704	0	0	1926.56	39.0908	237.158	0
ID:170858	3529.07	0	0	0	0	7342.68	0	548.917	0	1213.06	0	0	733041	0	47805.6	0	512.883	16807	0	0	0	0	0	1197.58	130.553	8700.43	4042.3	0	4070.13	24957.4	0	5787.8	0	0	382.25	1001.08	0	29951.9	0	0	0	24845.5	3769.25	927.122	276198	876.016	0	179.434	110718
ID:171417	1094.97	4827.54	7461.93	6791.63	2010.44	4513.77	1342.37	7503.13	0	5597.38	1366.6	6727.01	20828.3	6424.85	3923.06	5636.55	1271.96	3779.91	0	9657.2	10796.8	4732.93	1985.99	7805.53	0	982.906	7120.92	906.892	2742.29	2985.78	6354	10463	6287.55	1833.01	2755.36	7975.87	348.829	6829.14	0	0	0	2765.55	3394.88	1186.41	0	11703.6	2827.12	1855.76	3929.06
ID:173077	0	0	675.208	0	283.621	0	1031.61	0	0	640.424	53.0827	0	0	164.11	0	0	152.358	0	121.292	0	0	248.902	0	743.99	0	0	0	0	0	0	587.566	148.486	354.569	0	0	729.199	0	0	2317.42	0	0	0	0	0	0	134.831	139.594	61.11	0
ID:174712	1375.29	0	3084.42	0	0	1129.32	0	3876.06	0	2687.29	2225	26870.4	0	42.5924	0	0	0	1242.76	0	0	0	5396.8	4353.12	197.535	0	1826.34	2592.69	2050.7	0	0	904.75	189.414	3948.94	14730.7	0	2082.13	0	0	0	1300.07	9095.83	0	0	0	0	0	3314.22	13840.2	0
ID:174972	1085.66	0	533.282	0	469.697	0	0	0	0	0	440.257	279.528	0	195.398	0	0	226.969	0	376.264	0	0	0	0	0	0	547.004	0	0	458.42	353.2	954.311	934.488	675.014	0	0	1163.12	0	0	256.507	0	0	0	18.3731	39.0659	0	224.581	708.811	459.974	0
ID:175343	347.998	2003.11	1872.9	1011.16	1208.63	0	4515.64	553.237	1882.89	3433.05	1443.69	1067.25	0	632.618	0	839.508	264.692	0	504.488	3666.07	0	627.999	0	112.583	2100.89	495.113	2854.44	636.696	338.136	0	1669.66	236.393	1207.37	0	0	2329.44	0	0	4249.97	0	0	95.1113	0	126.097	15067.6	1010.19	354.559	193.718	0
ID:176283	320.692	0	0	0	110.301	1312.67	0	1303.24	0	0	0	0	9143.95	183.167	0	3327.13	568.482	1036.27	0	0	1227.99	3391.67	0	0	0	0	0	0	0	626.721	1215.98	0	0	0	0	3241.22	0	916.29	0	0	1938.24	2878.98	0	243.111	0	0	0	0	1772.21
ID:177971	439.448	0	643.059	1485.22	0	806.856	0	3016.11	0	0	0	1915.05	0	615.102	4241.77	2432.13	0	1097.78	0	0	0	523.463	0	849.689	5457.52	454.988	1199.18	0	3050.09	1069.96	7057.76	307.855	515.367	0	0	3944.27	0	12190.3	0	0	1662.07	3794.11	1226.28	2108.53	36783.1	1906.01	1232.68	143.104	33258.7
ID:178819	0	140.161	786.608	279.832	0	366.542	0	218.147	0	0	0	0	0	0	861.339	473.126	0	0	0	2289.82	2295.5	784.668	0	0	0	0	0	0	596.833	0	762.652	971.295	0	0	0	0	0	943.067	1159.62	0	0	650.648	1213.93	0	0	1251.06	0	0	0
ID:179326	0	2716.55	405.46	0	2064.9	0	0	864.731	0	0	0	0	2174.49	502.694	0	445.216	0	0	0	951.206	1104.84	750.836	0	776.269	627.979	0	0	0	162.67	0	0	0	2528.7	0	0	1215.95	0	0	4419.04	0	0	181.833	950.738	420.759	0	1344.18	0	0	0
ID:181861	2511.22	0	16485.8	4258.12	4908.04	0	13920.8	28898.9	0	44264.9	0	0	0	258.988	1127.65	4385.32	222.901	0	2075.08	2487.2	2810.46	0	5954.91	10871.9	8833.72	0	664.332	18909.9	1946.06	3879.24	7141.85	0	2165.8	0	849.558	0	0	4046.28	14392.2	0	6040.65	6909.83	0	1624.93	0	0	0	5532.3	0
ID:182747	924.949	1918.09	7940.23	719.612	1830.53	0	4852.73	0	0	29665.8	2847.69	5689.09	0	37.5502	457.799	884.266	0	0	1712.97	547.716	774.919	0	1805.16	6989.84	2947.59	0	979.351	6273.3	493.227	926.174	0	0	922.604	2627.98	0	0	0	0	3127.48	0	3240.4	3213.01	0	779.586	0	0	798.677	1316.17	4905.52
ID:183636	0	0	370.942	0	0	0	0	7568.79	0	3778.03	0	155.728	0	0	1578.13	90.3919	0	0	0	0	0	0	0	719.361	368.636	0	0	0	528.694	297.406	200.657	0	0	0	0	0	0	7431.94	0	0	707.98	2862.15	0	824.717	0	0	0	36.389	17941.9
ID:184058	1268.36	7299.29	6141.01	1571.4	9114.85	1032.01	2447.81	1172.92	0	6526.19	5797.84	6401.62	24881.3	547.754	2183.58	2127.52	275.778	3052.75	2989.45	0	0	3993.99	1737.14	8212.23	8195.43	1287.55	12281.9	5297.53	1119.41	1002.01	7942.52	3560.28	6449.19	4272.99	912.575	0	0	4485.54	7971.42	0	9679.04	5573.18	2139.54	562.405	1776.4	674.714	3893.82	1473.56	4961.64
ID:184099	0	5157.32	4169.51	1699.48	4022.27	0	28376.8	0	0	6186.58	4633.29	4042.3	5712.93	2743.04	0	3446.83	0	0	0	7009.78	7994.14	1463.49	0	0	3837.49	0	0	4806.72	890.945	228.242	4562.03	0	8057.6	650.852	0	6331.92	0	0	0	0	1772.52	0	0	0	0	0	0	1873.54	0
ID:184206	188.416	0	870.428	0	1405.16	0	0	177.219	0	0	424.016	280.455	1079	0	0	239.174	0	0	0	0	0	369.634	0	1221.97	1440.04	0	354.371	0	0	0	1277.09	519.581	470.519	0	48.5316	0	0	0	1652.29	0	0	197.865	0	0	0	27.2922	293.916	153.868	0
ID:184886	294.177	0	0	0	0	0	0	0	0	1022.97	525.416	317.618	0	32.0003	0	119.812	76.6441	0	292.177	0	0	0	0	1391.88	982.083	0	0	641.82	0	0	0	176.45	353.138	0	0	0	0	0	364.83	0	0	0	0	0	0	0	147.682	192.225	0
ID:185221	580.334	1165.29	0	1081.67	0	657.925	4869.1	0	0	4710.15	1458.57	1296.07	0	0	1596.04	2278.96	357.049	0	245.782	0	0	1565.75	1833.92	0	7555.43	0	5487.79	2657.4	645.979	700.317	9768.67	0	2244.41	0	3154.35	0	0	1131.8	3746.14	0	0	1012.25	0	0	817.865	277.778	0	773.626	0
ID:185576	0	236.536	2005.83	0	401.178	170.858	1503.98	1474.06	0	2117.73	444.927	343.967	0	30.7273	381.292	0	0	0	53.7421	0	0	522.205	0	6060.92	406.109	0	3693.62	1336.93	340.634	0	549.115	725.21	692.302	0	0	0	0	0	409.385	0	0	614.853	0	0	3135.91	478.208	0	0	1372.47
ID:185753	3719.07	4966.99	0	0	1391.8	0	15685.5	451.019	21468.7	0	791.889	0	16423.9	0	935.601	0	0	0	3314.98	0	0	0	0	12383.8	1231.07	223.878	0	3588.29	1767.16	1173.75	1002.81	594.05	2770.61	0	0	0	0	963.726	2390.55	0	0	303.154	2587.83	0	1410.56	1495.37	0	1819.39	0
ID:186237	0	0	3030.86	1504.77	0	0	300.632	0	0	518.9	0	0	0	88.7552	0	1807.87	0	0	180.296	0	0	0	0	110.993	0	0	363.091	0	347.642	0	0	0	0	0	0	5988.9	0	0	0	0	0	140.476	810.909	0	0	0	0	54.6666	0
ID:186609	12307.9	9177.84	0	0	11141	0	0	0	0	132766	0	0	18059.4	0	1194.83	0	0	0	0	0	0	612.121	0	9796.15	648.796	0	216057	0	0	0	0	977.465	0	0	762.617	0	0	0	7188.52	0	0	7029.51	163.732	4694.88	0	0	0	0	1103.79
ID:186731	0	3162.58	288.208	0	1039.09	0	0	0	0	436.138	0	7315.18	0	19.3745	0	0	0	0	73.4144	0	0	305.93	0	5217.48	0	274.329	0	0	0	0	2924.01	447.191	0	0	0	0	0	0	1446.31	0	0	467.884	0	0	1071.36	0	347.473	0	0
ID:188063	0	0	0	671.761	135.998	0	0	0	0	0	973.304	0	640406	0	35372.6	0	0	0	0	4322.04	5635.65	0	0	0	953.781	212.415	0	492.476	5419.98	749.127	2006.58	0	0	0	0	4755.53	0	17782.9	0	0	0	0	4344.91	0	2878.6	21562.1	0	0	238188
ID:188895	337.508	744.025	316.899	169.333	0	172.732	0	936.019	0	1615.13	0	442.213	0	232.46	0	0	207.185	0	172.155	0	0	632.635	0	1165.47	0	0	0	0	0	265.57	1392.59	0	866.034	793.169	0	0	0	0	1373.66	0	0	301.066	0	619.833	0	115.453	136.458	620.296	0
ID:190530	160.722	5486.42	0	268.411	0	0	0	0	0	1476.86	0	247.813	444.665	475.246	0	1005.76	158.635	0	0	0	0	400.831	0	3037.7	2355.35	0	964.579	0	0	0	3921.03	0	699.619	0	531.411	0	0	0	0	0	0	0	0	467.655	0	96.8878	0	0	0
ID:191177	420.854	236.081	0	0	163.875	561.394	0	0	0	7667	0	2895.14	4333.63	0	831.699	0	0	397.167	2135.48	0	0	0	196.945	1216.82	743.344	0	498.577	0	121.128	0	304.234	0	0	0	0	0	0	0	362.753	0	0	1354.17	0	0	0	0	0	2451.51	0
ID:2659	0	25.7142	0	0	0	76.5692	0	48.0238	0	0	0	0	0	0	68.8604	0	0	265.214	31.3235	0	0	0	0	0	47.7052	0	0	0	0	75.1245	0	0	0	0	427.016	0	0	0	0	0	0	0	99.6706	0	2549.63	0	0	0	67.5765
ID:4845	29.3603	0	42.3351	0	0	0	0	0	0	0	0	0	164.701	0	0	0	43.9075	111.44	39.8467	0	0	2523.01	0	0	0	327.261	256.969	200.459	32.9078	0	0	1228.24	0	0	15.8597	0	0	0	0	0	0	0	1024.01	0	0	0	0	502.847	0
ID:11091	128.037	0	0	346.617	0	0	0	136.855	0	0	130.038	0	0	0	0	0	0	0	0	0	0	156.329	0	0	0	0	0	0	35.5238	0	0	0	0	0	0	0	0	0	163.158	0	0	0	288.866	356.051	0	0	0	0	0
ID:15889	0	1140.98	0	1060.93	0	0	785.113	1250.81	1600.97	741.072	0	404.275	0	0	1845.86	0	0	0	0	0	435.766	0	0	0	0	0	0	0	0	0	0	0	1346.48	0	0	0	972.579	0	810.014	0	0	0	1529.66	0	1405.76	0	0	1323.13	0
ID:16779	0	133.008	0	0	0	0	0	77.3491	402.948	146.36	0	0	145.778	0	0	0	0	0	0	49.3002	0	372.432	0	0	227.838	0	0	773.181	0	225.504	0	0	0	332.388	0	0	0	0	0	255.639	0	0	0	0	0	0	0	0	0
ID:16859	163.786	0	0	0	0	0	0	0	0	0	0	0	0	0	0	0	235.8	0	0	0	0	241.248	0	0	0	0	218.235	166.995	176.466	0	0	0	0	0	0	0	0	0	0	0	0	0	182.962	308.671	0	0	68.2703	96.877	0
ID:17045	105.853	371.81	0	0	0	0	0	0	0	0	0	0	0	0	0	0	0	0	0	0	0	393.203	0	0	0	0	0	1166.89	0	0	534.802	0	100.134	0	0	0	324.979	0	0	0	0	0	0	0	0	0	0	0	0
ID:17070	0	0	0	0	0	0	0	0	0	249.644	0	0	0	94.2804	0	0	412.363	0	12.0534	0	0	232.885	0	0	0	0	474.847	0	0	0	104.253	0	0	109.237	0	0	0	0	0	0	0	0	0	253.838	0	0	0	0	0
ID:20659	3005.37	0	0	0	0	0	0	0	0	0	0	0	2204.07	0	116.911	150.253	5305.53	0	0	0	0	2470.66	567.651	0	0	0	1804.03	0	388.037	0	0	0	0	0	0	0	0	0	0	0	0	456.102	213.08	4026.13	0	0	0	0	2012.49
ID:20756	0	0	57.6945	0	0	0	0	0	0	305.509	0	0	0	79.1953	0	0	0	0	65.7212	0	0	81.0334	0	0	0	0	505.45	255.593	0	344.822	0	0	0	0	418.51	0	0	0	0	0	0	0	0	113.72	0	0	83.8237	25.5595	230.788
ID:21641	0	0	0	0	0	0	0	0	0	0	0	0	0	0	0	93.5469	517.887	0	0	0	0	142.615	0	275.252	0	0	0	0	375.58	0	0	0	0	0	0	0	0	0	0	0	0	0	0	0	0	0	0	0	0
ID:23467	61.4319	0	0	0	0	0	430.583	0	0	0	0	85.135	0	0	0	0	0	1348.12	84.3739	0	0	132.89	0	0	30.9132	0	0	322.896	0	549	0	0	0	0	0	0	0	0	0	0	0	0	0	0	1954.24	0	170.626	59.4924	1610.57
ID:23535	0	0	0	0	0	0	0	0	0	354.665	0	193.125	0	131.294	0	0	812.434	0	0	0	0	178.501	0	0	0	0	763.014	0	0	0	0	0	0	236.784	0	0	0	0	0	531.533	0	0	0	258.23	0	0	51.891	0	0
ID:24308	139.932	0	0	0	0	0	321.066	0	0	0	0	0	339.747	0	0	1046.65	2418.51	0	0	0	0	0	920.713	777.86	0	0	1155.29	4602.37	94.2437	0	0	431.26	0	0	0	0	0	0	0	0	0	0	157.334	99.3344	0	581.113	96.0161	0	1027.25
ID:24723	196.645	224.357	0	0	0	0	261.063	510.449	0	0	0	0	0	119.464	0	0	0	0	175.237	0	0	0	0	0	0	0	0	0	0	175.7	176.758	471.374	92.5287	0	0	0	0	0	0	0	0	76.2942	0	0	0	0	692.393	85.5737	0
ID:25295	0	0	0	0	0	1160.33	0	233.003	0	418.41	0	0	0	0	234.477	895.276	0	0	670.984	0	0	0	0	0	541.366	0	961.734	0	405.643	0	0	0	0	389.327	1954.6	0	0	0	0	0	0	0	460.26	0	0	0	0	0	0
ID:27742	215.091	0	0	71.869	0	0	0	0	0	0	0	0	0	0	131.375	0	0	0	0	0	0	322.612	0	0	354.259	0	0	0	176.696	168.543	0	0	0	0	0	194.113	0	0	0	0	0	0	0	0	0	0	0	0	0
ID:29538	0	0	242.248	0	0	0	484.862	52.3338	0	402.596	0	0	0	383.131	0	0	0	0	0	46.6313	0	308.674	0	0	43.7289	0	236.721	249.195	0	314.139	0	89.4304	0	0	195.566	238.878	0	0	0	0	0	0	0	0	0	0	0	623.789	0
ID:30042	574.959	0	0	0	0	0	0	0	0	0	0	0	0	0	0	0	2228.24	0	0	0	0	0	1167.74	0	0	858.08	0	0	1432.13	0	0	0	0	0	0	0	252.991	0	0	1774.18	0	0	0	533.745	0	0	0	0	1168.98
ID:30477	128.103	49.199	1137.37	194.229	0	0	0	0	0	2114.13	0	285.186	0	54.5625	0	0	0	0	156.366	0	0	0	0	0	0	0	0	2489.96	0	0	0	0	0	0	0	1883.74	0	0	1425.16	0	0	0	0	252.045	0	148.668	0	0	1230.74
ID:30699	1112.07	0	529.942	0	0	0	0	0	0	0	0	0	0	246.6	0	0	0	0	42.0473	0	0	169.1	1304.04	0	241.924	0	0	1686.01	0	76.8858	400.067	0	0	0	0	366.762	0	0	0	0	0	0	0	0	0	0	0	220.179	0
ID:32336	0	0	0	85.4358	0	0	0	0	0	0	80.9824	0	0	0	0	167.534	0	0	111.242	0	0	54.9849	0	0	0	0	0	216.609	263.385	0	0	0	531.529	0	0	0	0	0	0	0	0	0	0	234.343	0	0	0	0	0
ID:32470	50.5509	0	0	0	0	189.817	0	88.2624	0	0	0	0	0	0	0	0	0	0	80.1596	0	0	285.479	0	0	0	259.632	0	0	0	634.487	0	0	0	0	520.07	0	0	0	0	0	0	44.632	0	271.108	386.981	0	0	327.378	0
ID:32874	0	0	427.562	0	0	0	0	0	0	0	0	0	0	124.762	0	0	0	0	0	0	0	36.1533	0	0	0	0	0	49.8458	0	0	0	107.524	0	0	0	178.376	311.461	644.789	0	0	0	0	238.629	0	0	0	0	0	0
ID:35204	0	115.4	0	0	0	0	0	0	0	0	0	0	0	0	0	0	662.901	0	90.1303	0	0	0	0	0	0	0	0	0	103.573	0	0	0	0	0	0	0	0	0	0	0	0	0	0	0	0	0	0	23.6479	0
ID:36759	0	0	0	0	0	1069.07	3138	0	570.587	0	0	0	0	0	0	0	0	3545.39	0	0	0	0	0	0	0	0	0	0	0	0	0	525.098	0	0	0	0	0	0	0	0	0	0	0	214.65	559.824	0	824.024	0	1107.54
ID:36819	0	0	0	0	0	0	0	0	0	0	0	275.958	0	0	0	0	94.5253	0	165.638	0	0	80.2478	0	0	0	348.243	0	0	0	334.622	0	0	127.939	0	269.792	0	0	0	0	0	0	0	0	1352.61	0	0	0	220.583	3144.97
ID:37603	0	0	106.118	153.173	0	0	0	0	0	0	0	0	0	235.642	0	146.646	193.3	0	0	0	0	861.342	0	216.944	0	0	0	1628.88	0	0	264.991	0	0	0	154.3	0	0	0	0	0	0	0	50.9099	0	0	0	0	0	0
ID:37698	7211.56	0	5515.74	1277.64	2293.33	0	1276.6	0	0	0	0	0	0	0	0	0	2868.14	0	0	0	0	4726.99	0	0	0	0	0	0	0	0	0	3779.26	0	0	0	8395.96	0	0	0	0	0	0	0	1577.14	2081.81	2233.93	0	0	11653.9
ID:37751	0	894.977	0	2515.19	0	0	0	0	0	0	0	0	0	0	0	0	0	1722.46	0	1965.89	0	0	3728.54	0	0	0	0	0	0	0	0	0	0	2847.13	0	7297.87	0	0	719.772	0	0	0	0	0	0	4024.37	1738.59	0	0
ID:38617	0	0	131.999	144.185	0	0	0	0	4085.88	0	0	0	0	340.775	0	0	752.334	0	0	0	0	682.991	0	0	330.426	0	0	654.687	0	327.166	0	71.5878	88.6517	0	0	564.351	0	0	0	0	0	0	0	0	0	349.297	134.288	0	0
ID:38790	1213.37	161.653	0	0	0	0	0	0	291.222	554.74	174.81	0	0	0	1374.85	382.364	721.71	0	803.638	0	0	566.55	0	0	0	0	0	0	307.498	0	0	0	0	0	0	0	0	0	0	0	250.913	232.788	0	60.7675	0	140.365	496.481	0	0
ID:38910	0	0	345.351	0	0	0	348.602	123.517	0	0	0	295.856	0	373.457	186.814	0	214.172	0	0	0	0	45.4464	0	0	848.385	0	0	0	96.4916	130.963	705.691	0	1048.68	0	0	555.129	0	0	0	0	0	0	0	0	0	0	0	241.07	0
ID:38951	109.533	0	0	0	0	0	0	0	0	418.523	0	0	0	195.458	0	0	224.072	0	172.767	0	0	0	0	0	0	0	852.419	486.095	0	1329.32	0	0	0	0	0	0	0	0	0	0	0	0	0	0	0	0	0	734.473	173.579
ID:40619	252.919	0	305.301	171.439	0	0	0	0	0	0	0	1244.53	0	0	0	294.218	3231.01	0	0	0	0	0	0	1515.02	0	0	0	0	348.41	0	0	251.779	250.126	0	0	0	0	0	0	0	0	920.447	0	1010.8	0	0	165.187	0	0
ID:41434	203.051	0	0	0	0	0	0	0	8815.11	0	0	0	0	0	0	0	0	0	108.967	245.594	1063.17	389.872	560.176	0	0	2752.94	0	0	135.468	0	0	0	0	0	0	0	0	0	0	0	0	99.0462	0	0	5926.54	0	0	156.944	0
ID:41770	833.841	0	0	226.169	0	0	1465.18	0	0	0	0	0	0	0	0	188.353	786.787	0	0	0	0	878.149	0	0	271.455	0	0	1017.68	156.553	122.383	0	723.15	0	0	0	985.653	0	0	0	0	202.23	0	242.001	0	0	154.769	0	0	0
ID:41972	199.552	0	97.1899	0	0	487.271	544.211	0	0	0	0	0	85.6468	0	0	0	0	1077.27	184.357	0	0	0	0	0	0	0	0	0	110.712	0	0	175.303	0	0	0	0	0	414.661	0	0	0	0	0	0	0	0	238.413	0	1008.61
ID:42150	0	0	0	352.837	0	0	0	0	0	140.482	0	254.198	0	0	0	251.884	0	1380.67	0	0	0	193.66	1217.82	431.609	0	0	0	393.146	634.838	475.969	0	0	344.407	0	0	269.552	0	1648.17	0	0	0	0	0	0	0	0	0	0	1407.28
ID:42594	363.355	0	365.861	0	0	0	0	0	0	143.517	0	0	0	541.519	0	0	159.318	0	833.43	0	0	89.7202	0	0	0	0	239.477	233.882	0	0	0	0	0	151.189	751.963	0	0	0	0	0	0	0	0	0	0	0	932.648	89.7364	0
ID:42722	0	0	0	0	0	0	0	0	0	603.492	240.143	0	0	0	0	98.3254	729.937	0	0	0	0	0	0	1136.34	0	0	0	235.597	438.684	0	69.2432	0	0	0	0	0	0	0	0	0	0	0	0	328.934	0	0	138.074	104.3	0
ID:43339	399.494	125.089	0	0	0	0	4740.19	0	0	0	0	0	0	0	0	0	210.083	443.473	396.671	0	0	263.534	0	0	0	0	0	0	0	776.328	86.2448	67.3492	0	0	336.465	0	0	0	0	0	0	0	376.456	0	0	0	388.055	0	0
ID:43851	0	0	0	0	0	0	0	0	0	463.704	0	0	0	315.138	471.142	0	0	0	0	336.109	542.297	0	0	0	360.512	0	782.409	527.479	0	0	1526.6	0	0	0	630.756	0	0	1845.82	0	0	0	0	0	0	0	0	0	395.487	0
ID:45243	0	0	0	1400.9	0	0	0	149.166	0	0	0	0	0	0	0	1085.88	0	0	0	102.332	0	0	0	691.236	0	0	0	0	0	0	208.311	0	0	0	0	0	0	242.124	0	0	0	0	0	194.556	0	0	0	673.111	0
ID:45379	943.898	0	0	0	0	0	0	150.992	313.562	153.438	0	0	0	0	0	0	44.1537	0	0	226.675	0	179.422	0	0	0	0	0	0	0	0	0	0	118.979	0	0	0	0	0	0	0	0	0	0	0	0	0	0	0	0
ID:45503	0	0	0	0	0	0	0	0	0	180.498	0	0	0	0	0	0	0	0	0	0	0	513.188	0	0	0	81.2118	348.286	803.728	0	0	0	0	0	0	0	0	157.057	0	0	0	0	0	0	772.581	2301.73	0	0	0	0
ID:45895	901.771	0	0	0	0	0	0	0	0	0	0	0	0	0	0	0	0	0	0	0	0	0	0	0	0	0	0	0	0	0	0	0	0	0	0	0	0	0	0	0	0	281.348	0	0	0	0	0	0	0
ID:45944	0	0	0	0	0	0	0	102.088	0	0	0	0	0	0	0	0	768.549	0	102.189	0	0	0	380.658	192.538	113.583	0	0	788.297	227.184	0	118.585	0	36.2436	0	0	123.375	209.187	439.358	0	0	0	0	0	188.919	0	0	0	0	288.995
ID:45950	0	220.573	0	0	0	0	0	53.0983	0	0	0	0	4010.24	0	3143.79	20.7031	144.822	1017.82	0	318.615	0	0	0	0	0	0	0	0	0	90.3256	0	0	41.7361	0	0	0	0	209.002	0	0	0	0	0	279.383	6251.59	629.175	0	0	1606.98
ID:46338	0	0	0	0	0	0	0	0	0	0	0	0	0	0	0	0	0	0	145.953	0	0	0	0	109.538	0	0	0	496.062	35.3138	0	0	96.8391	28.7168	0	0	0	0	0	0	0	0	0	0	0	0	0	0	84.0357	0
ID:46961	0	0	437.293	0	0	0	427.564	0	471.384	0	58.6912	227.138	0	0	0	0	0	0	0	0	0	0	0	0	0	0	0	0	0	0	0	0	0	147.067	0	0	0	365.311	0	0	0	399.189	308.195	530.495	0	0	0	0	159.274
ID:48008	0	0	832.46	0	0	0	14608.1	0	6379.29	0	0	0	0	0	0	0	0	2597.66	0	0	0	1122	0	0	0	0	0	1712.28	0	0	0	1070.05	0	619.996	0	0	0	1806.6	0	0	0	0	258.084	679.773	3000.07	0	0	0	0
ID:48540	1191.77	0	323.075	0	0	544.824	2801.71	0	0	0	0	164.174	0	0	0	0	0	0	28.7053	0	0	0	0	0	0	0	0	422.907	134.048	0	0	379.617	0	0	0	0	0	0	0	0	0	0	0	0	0	0	949.449	12.0347	186.508
ID:48580	160.37	0	0	39.5533	0	0	0	0	0	0	0	0	0	0	4912.81	0	450.644	0	0	0	0	333.71	0	141.995	0	0	0	0	0	0	0	487.338	0	0	0	0	0	0	0	0	0	0	225.388	2049.19	0	0	265.759	99.8413	193.805
ID:48751	0	0	0	0	0	0	0	0	0	0	0	0	0	0	563.626	335.799	1490.37	0	0	0	0	0	0	5433.49	0	0	0	0	0	0	539.401	0	0	0	0	0	0	0	60.9182	0	0	0	0	270.952	0	0	0	0	0
ID:49243	0	0	0	0	0	0	0	0	0	0	0	0	0	0	0	0	1172.04	0	0	0	0	0	0	0	0	0	0	0	0	0	0	0	0	0	0	6853.9	0	0	40.4356	0	0	0	0	136.47	0	0	0	0	0
ID:49948	0	0	0	0	0	0	290.943	0	0	0	0	0	0	0	131.304	0	358.922	0	0	0	0	0	183.94	232.938	0	0	0	0	0	0	87.8564	0	0	0	0	0	0	0	0	0	0	0	0	0	0	0	0	0	111.105
ID:50087	0	0	0	0	0	0	0	0	0	178.511	0	0	0	0	0	0	258.94	0	0	0	0	366.223	0	0	0	31.8089	512.741	80.6326	105.561	0	0	0	0	0	139.991	0	0	0	0	0	0	0	0	255.242	0	0	0	0	0
ID:50578	0	0	430.441	0	0	0	0	0	0	0	0	0	0	130.76	0	0	494.52	0	0	0	0	572.439	0	0	223.473	0	0	0	0	0	165.228	0	167.035	0	0	0	0	0	0	0	0	0	0	0	0	0	0	0	0
ID:50638	0	0	0	135.054	0	0	0	0	6648.6	0	0	0	0	0	182.236	629.469	0	0	0	0	0	182.394	0	0	0	0	0	0	0	266.088	0	0	0	0	0	0	0	0	0	0	0	0	63.4277	218.234	0	162.332	0	0	0
ID:50766	0	0	80.0566	0	0	0	0	0	0	0	0	0	0	515.7	0	0	0	0	0	0	0	0	0	0	0	0	0	0	150.701	349.694	0	34.9378	0	0	0	0	0	0	0	287.191	0	0	0	0	0	437.292	31.8075	148.292	0
ID:51328	26.2515	0	0	0	0	0	0	0	0	0	0	214.825	0	0	0	0	258.476	100.027	0	0	0	0	0	0	0	0	0	0	0	0	0	164.044	0	0	0	0	0	0	0	0	0	0	0	15.7385	0	0	493.134	0	94.6606
ID:52609	0	0	0	0	0	0	0	584.639	0	660.243	0	453.254	0	0	0	908.218	0	0	0	0	0	716.153	0	1193.5	0	0	0	0	0	316.572	0	0	0	0	0	0	0	0	35.4104	0	0	0	0	0	0	0	468.21	0	0
ID:52612	0	0	0	0	133.01	0	0	0	0	0	291.254	0	0	0	0	0	0	0	22.4698	0	58.6008	347.429	0	260.512	0	0	0	0	263.841	0	0	0	0	0	0	0	0	0	1041.48	0	0	0	0	0	347.943	0	692.064	491.723	48.6867
ID:54421	0	0	0	0	0	0	0	0	0	0	0	0	0	0	0	0	0	0	0	0	0	0	0	0	0	0	0	0	0	0	0	50.7648	0	0	0	0	0	0	0	0	0	0	26.5111	0	0	0	0	0	0
ID:54976	0	0	2419.07	3068.36	0	2771.39	11830	0	7000.2	0	0	1326.46	0	0	0	0	0	2652.84	0	0	0	0	0	0	0	0	0	0	0	1893.33	21.1232	1945.31	0	0	0	0	0	2803.77	0	0	0	0	1841.53	2671.87	0	0	0	0	2987.82
ID:55314	0	0	340.732	279.901	0	0	0	0	0	0	0	644.649	0	0	0	116.756	0	0	0	0	0	0	202.187	99.2093	0	0	0	0	480.777	130.568	0	0	1198.45	0	0	0	0	0	0	0	0	0	0	53.9076	0	362.227	133.577	0	0
ID:56011	217.308	0	0	0	0	142.724	0	0	0	0	0	0	148.676	14.5035	0	0	169.887	0	178.652	0	0	122.49	0	0	0	37.5141	0	0	0	0	0	0	0	0	94.0729	0	0	0	0	0	0	0	232.583	380.661	0	0	518.842	0	255.059
ID:56493	72.62	0	0	227.042	0	106.945	0	0	0	289.483	0	0	0	0	0	434.76	0	0	0	0	0	0	0	0	0	0	0	2429.42	0	192.697	130.586	167.366	0	0	0	0	0	0	221.799	0	0	0	0	0	0	0	0	271.403	0
ID:58798	383.448	0	0	0	473.711	0	0	0	0	0	0	297.018	0	0	0	0	237.465	0	0	0	0	0	0	0	0	141.951	196.311	0	0	0	0	33.3116	0	0	0	0	0	0	0	0	0	0	0	47.1977	0	109.387	0	195.844	0
ID:59003	0	0	0	0	0	0	0	0	0	0	0	0	0	0	0	320.603	0	0	0	277.477	88.6946	0	0	0	1110.11	0	0	0	0	0	0	894.43	0	190.844	0	0	0	0	0	0	0	0	0	596.714	0	0	0	0	0
ID:59295	0	0	0	0	0	0	871.177	0	0	0	120.139	844.362	0	48.4124	0	0	0	0	59.6087	0	0	0	0	0	0	0	0	0	59.3321	0	0	0	0	0	0	0	0	0	0	0	0	0	0	0	0	0	123.862	193.97	0
ID:60816	0	0	0	0	0	0	0	264.128	0	0	0	0	0	0	0	141.682	0	0	0	0	0	0	0	145.578	270.758	0	0	0	0	0	594.451	266.781	119.802	0	0	335.915	0	0	0	0	0	446.429	0	406.369	0	253.672	0	137.9	0
ID:61576	0	0	0	0	0	317.801	0	0	0	0	0	0	672.844	21.2399	1045.09	0	0	0	0	0	0	0	0	0	30.4217	0	0	753.37	0	0	0	362.821	236.479	0	0	0	0	294.404	0	0	0	0	0	0	369.783	654.428	0	394.006	1121.62
ID:61984	97.736	0	0	53.0938	0	0	619.726	0	0	752.268	0	0	0	0	0	809.937	0	0	0	0	0	0	0	150.787	463.936	0	0	1676.4	0	0	300.83	1085.63	137.339	0	0	0	0	0	0	0	0	0	0	0	0	29.1789	337.036	1185.88	0
ID:62000	0	70.6736	0	0	304.322	0	0	268.353	0	0	0	0	0	132.068	0	97.9625	0	0	0	0	79.8991	0	0	0	366.205	0	0	0	0	0	94.8605	366.187	207.03	0	0	0	0	0	188.62	0	0	0	127.225	0	0	0	0	163.127	0
ID:62044	302.139	0	0	0	0	749.11	0	392.293	214.105	0	0	365.011	0	0	1069.6	0	0	0	0	0	0	0	138.19	0	340.524	0	0	0	0	179.806	552.937	0	0	57.3862	0	327.347	0	0	0	0	0	0	0	31.2749	0	0	0	0	0
ID:62362	0	371.726	198.046	0	0	0	0	0	0	0	210.199	0	0	0	0	322.888	0	0	0	0	0	0	0	0	224.806	0	0	0	0	0	0	1092.42	1032.47	0	0	0	0	0	658.83	0	0	87.2342	0	0	0	0	0	0	0
ID:63087	321.04	0	266.915	0	72.0118	0	0	0	0	0	122.407	220.069	0	0	121.239	0	0	0	0	519.456	0	0	0	0	108.802	0	0	681.518	185.081	0	738.136	169.319	0	398.065	0	0	0	0	0	0	0	0	0	0	0	0	0	0	0
ID:63135	0	237.081	0	0	114.377	0	0	0	0	0	0	0	0	141.722	0	0	0	0	0	85.6842	0	0	0	0	0	0	0	0	0	0	0	234.305	41.1833	0	0	0	0	0	191.186	0	0	0	0	0	0	0	0	0	0
ID:63209	1254.09	0	353.865	0	0	0	0	173.799	0	180.129	0	0	0	460.086	0	0	0	0	39.4573	0	0	617.819	0	0	645.48	0	0	4588.77	74.9152	872.773	1005.63	50.9821	0	0	0	0	0	0	0	0	0	0	0	0	0	0	0	865.798	1593.96
ID:64032	2879.4	0	1070.78	0	0	0	0	0	0	0	0	0	0	0	0	0	8315.53	0	0	0	0	620.185	4667.71	0	0	1412.98	0	1150.45	3602.14	0	0	0	0	0	0	1198.93	4415.3	0	0	0	0	0	0	2574.71	0	0	155.258	0	1315.58
ID:64170	0	0	0	0	0	149.14	0	0	0	0	0	0	0	0	0	0	118.532	0	196.854	0	0	19.8083	0	0	0	0	0	0	23.2175	0	0	84.2271	0	223.864	149.56	0	0	0	0	0	0	0	0	0	0	0	0	0	0
ID:64869	0	0	0	0	0	366.321	587.355	0	0	0	918.929	0	0	0	0	0	0	455.564	0	0	0	0	0	0	0	0	0	0	147.038	0	23.5587	0	0	0	0	435.743	0	0	0	0	0	1351.21	761.662	0	0	0	0	0	0
ID:64899	0	0	0	330.018	0	0	0	0	0	0	0	0	304.973	20.6181	0	531.491	0	0	0	651.524	0	0	0	0	0	124.506	0	0	0	0	0	0	0	0	0	0	0	0	0	0	0	0	0	82.593	585.733	0	748.642	0	0
ID:65368	0	0	0	0	0	147.894	0	0	0	0	0	0	0	0	0	0	0	0	0	0	0	0	0	0	0	0	0	0	0	0	0	80.5991	0	137.543	0	0	0	0	0	0	0	0	0	0	0	0	756.723	0	0
ID:66536	109.419	0	207.005	248.749	0	0	0	196.446	0	0	135.179	0	0	180.644	0	0	346.387	0	0	0	0	0	0	0	0	0	0	0	416.283	0	145.214	0	0	0	0	666.323	0	669.303	0	0	0	0	0	110.853	0	0	0	0	0
ID:67263	0	0	0	0	0	620.329	0	0	0	0	0	0	0	0	0	248.467	0	0	0	0	0	0	0	184.144	0	0	0	1886.95	0	0	0	1335.63	471.856	0	0	0	0	0	0	0	0	0	0	0	0	126.215	89.8305	486.069	0
ID:68163	397.976	0	0	359.456	0	0	0	0	0	0	125.861	0	0	0	0	0	670.882	0	0	0	0	0	0	0	0	0	0	0	0	0	72.9731	0	0	0	0	0	162.171	0	0	0	0	0	0	402.078	0	0	735.256	0	0
ID:68411	0	0	0	0	0	0	0	759.565	0	0	0	249.016	0	0	0	130.523	231.362	0	0	349.975	0	128.327	0	0	245.536	0	0	0	0	0	216.569	0	724.865	0	0	0	0	0	0	0	0	0	0	0	0	53.2508	327.178	114.631	0
ID:69080	0	0	0	0	0	110.473	0	0	200.995	0	0	0	112.481	0	0	596.825	0	0	0	0	0	0	0	0	0	0	0	0	742.347	45.5969	0	0	0	0	0	334.534	0	0	0	0	0	0	0	312.789	0	0	0	488.568	0
ID:69979	0	0	0	98.2564	0	0	0	0	0	0	0	0	0	0	0	406.867	0	0	0	0	0	198.133	714.94	119.25	289.979	0	383.233	1251.93	0	0	284.201	203.77	297.181	0	450.274	0	0	0	0	0	0	0	0	0	0	0	0	951.244	481.503
ID:71029	0	0	0	0	1120.38	0	0	174.146	0	0	427.561	0	0	323.193	0	0	0	0	0	0	0	0	0	420.039	76.1148	0	0	0	0	0	0	305.472	0	0	80.2067	0	0	0	0	97.398	0	0	0	0	126.334	32.0484	742.306	815.354	0
ID:71490	0	0	245.698	0	0	0	0	0	457.131	0	0	0	0	35.1725	0	0	0	0	0	0	0	451.998	0	180.713	0	0	0	937.414	0	0	0	765.719	205.182	0	0	0	0	0	0	0	0	0	0	0	0	189.209	0	0	0
ID:72317	0	0	58.5468	0	0	0	0	0	0	0	0	0	0	35.7264	0	0	117.73	0	0	0	182.739	25.5059	0	0	0	0	0	0	92.678	0	187.865	0	23.555	0	0	107.686	0	0	0	0	0	0	0	128.93	0	0	0	0	0
ID:72483	1142.34	0	0	0	0	0	0	0	0	0	0	2235.99	0	0	0	0	0	0	0	0	0	1056.74	910.677	2069.57	0	291.292	194.278	417.783	0	0	0	456.506	0	0	139.88	0	0	0	0	312.367	0	0	0	0	0	138.372	0	1086.75	248.898
ID:74987	0	0	386.462	0	0	0	0	0	0	41.8951	0	0	0	224.605	0	0	234.308	0	40.4846	0	0	0	237.264	0	0	0	50.216	85.597	100.869	0	0	0	0	0	0	709.988	193.16	0	0	0	0	0	0	0	0	0	0	181.38	0
ID:76894	0	0	0	0	0	0	0	0	0	0	0	0	0	168.649	0	0	61.6859	0	28.4389	0	0	0	0	0	0	0	0	0	56.3839	0	0	0	0	0	0	0	78.5569	0	0	0	0	0	0	0	0	409.267	19.8582	304.459	0
ID:79737	0	0	1041.35	0	853.915	0	653.991	0	0	0	0	0	0	0	0	49.1383	0	0	0	0	0	1846.22	0	0	0	0	0	0	0	0	0	0	0	0	0	0	0	370.796	185.811	0	0	0	0	0	0	0	0	0	0
ID:82026	0	0	0	0	0	0	7257.39	0	0	0	2608.47	0	0	0	32157.3	0	3123.69	29618.2	0	51.3939	0	0	0	0	0	0	0	0	2434.96	0	10267.2	3015.11	0	0	0	2234.51	0	29419.9	0	0	0	0	7100.43	492.09	0	39815.8	0	0	15129.5
ID:82234	0	0	0	0	0	0	0	0	0	0	0	1008.47	0	0	0	100.832	968.693	0	0	0	0	0	0	0	144.699	0	0	0	112.111	0	35.536	0	0	0	0	149.062	0	0	326.306	0	0	0	0	0	0	0	0	827.231	0
ID:82325	0	0	0	228.57	64.6583	0	0	641.127	0	0	0	0	0	217.969	0	453.583	370.42	95.2256	33.8981	0	0	341.71	0	0	394.741	0	0	0	0	0	0	0	108.739	0	0	154.333	0	0	0	0	0	0	0	0	0	161.683	112.792	455.665	0
ID:82659	76.2216	52.6925	106.165	0	0	0	0	0	0	0	0	0	0	0	86.1735	0	0	0	0	0	31.4653	0	0	0	37.6369	725.793	0	0	0	193.883	0	0	335.956	245.753	0	0	0	0	0	692.922	0	0	0	28.2322	0	0	0	0	809.319
ID:84126	0	335.718	0	0	0	0	0	0	708.911	0	0	1229.86	0	527.08	0	0	118.649	0	0	42.6845	0	1142.91	0	1465.83	0	0	0	554.537	0	0	593.863	425.343	530.951	1985.46	0	0	0	0	986.331	0	0	0	0	0	0	0	1400.85	3169.36	0
ID:87341	0	0	0	0	0	3784.64	11975.2	0	0	0	0	0	0	0	0	35.502	0	6844	0	1047.94	0	0	868.214	0	0	0	0	0	0	0	0	7862.98	0	10393.6	0	0	1055.29	3006.11	0	0	2063.2	0	0	0	1771.25	0	0	0	0
ID:88088	0	66.2559	0	835.182	0	60.373	0	21.3892	477.964	85.0889	0	0	0	0	0	100.812	0	0	0	0	0	178.898	0	0	140.259	0	0	767.023	0	186.832	0	576.305	0	0	0	0	0	0	0	0	0	0	0	224.101	0	0	0	0	0
ID:89848	468.675	0	910.577	0	0	0	0	0	0	0	847.173	0	0	1066.59	0	0	0	0	0	0	47.1184	0	0	1013.01	0	0	0	0	0	0	0	0	0	0	0	2544.97	0	0	0	0	0	292.5	41.1768	0	0	0	0	0	0
ID:90470	0	0	287.339	55.5947	0	0	0	0	0	0	0	0	0	434.165	0	0	164.278	0	0	0	0	0	0	0	0	0	378.532	0	0	0	0	0	0	0	0	251.513	0	0	0	0	0	0	0	0	0	0	0	0	0
ID:91044	461.002	0	0	240.474	42.9489	0	0	851.348	0	0	0	0	0	222.508	0	394.987	0	0	0	0	0	102.916	0	0	915.631	0	0	0	0	152.851	191.624	308.794	0	0	0	0	0	0	150.35	0	0	0	0	0	0	0	0	710.787	0
ID:92350	0	0	0	0	0	0	371.615	0	0	0	0	0	0	0	0	5.996	0	0	0	0	0	0	0	0	0	0	0	0	56.0661	0	0	246.639	0	0	0	0	0	0	0	0	0	0	0	0	0	0	0	0	0
ID:94485	181.38	0	148.944	0	83.4208	0	0	12.4825	0	0	22.5176	0	0	53.1908	0	0	31.4382	0	0	0	0	24.8571	381.96	76.4906	0	326.94	0	0	34.258	0	0	0	0	108.342	0	147.409	0	0	0	167.521	0	0	0	0	0	0	177.362	79.9641	0
ID:94948	0	0	0	118.004	0	0	0	65.8372	0	0	0	0	0	720.361	0	0	303.331	0	0	0	0	0	0	0	77.9637	0	0	0	0	0	0	56.7587	0	0	0	427.516	63.4425	0	0	0	0	0	0	34.0306	0	79.7951	109.034	99.299	0
ID:95746	0	0	0	78.1429	119.456	693.981	0	120.319	0	0	15205.7	0	0	17.253	152.976	0	62.8285	0	0	1105.5	0	0	0	0	0	0	0	0	0	0	0	0	0	0	0	0	390.636	0	0	2616.59	5694.91	0	0	0	0	0	0	0	0
ID:97599	0	0	0	0	0	0	0	0	0	0	0	0	0	0	471.985	76.9409	0	0	141.408	0	0	0	0	13.1958	0	0	0	0	129.954	134.309	0	338.556	0	0	0	0	0	0	0	0	0	0	0	0	0	0	37.6749	0	0
ID:100949	427.284	365.195	0	120.862	0	0	0	0	0	0	215.478	0	0	101.514	0	81.5549	814.482	0	0	0	0	0	0	33.9397	0	0	605.126	187.785	154.436	237.625	0	0	0	0	0	855.008	778.288	0	134.55	0	0	0	0	0	0	0	0	0	0
ID:102021	0	0	0	0	0	0	0	0	0	0	0	0	0	0	0	0	1361.22	0	0	0	0	0	0	0	0	0	0	0	695.962	0	0	0	0	0	0	0	0	0	0	0	0	187.05	0	0	0	0	2240.39	50.4287	0
ID:102196	130.353	0	0	0	52.7379	0	0	0	0	98.2128	0	77.7647	3299.26	159.339	1265.82	0	0	0	9.5505	0	0	0	0	0	0	0	104.4	72.8518	231.015	54.9908	0	0	0	0	0	364.805	0	0	0	0	0	0	70.071	0	0	0	17.3375	0	2071.05
ID:102371	0	0	0	261.266	0	0	0	191.296	0	0	0	0	0	0	0	286.314	52.1714	0	0	0	0	0	0	0	0	0	0	0	271.27	0	613.819	0	42.9502	0	0	0	0	0	0	0	0	0	0	0	0	919.896	0	0	0
ID:103022	0	0	0	0	0	61.97	2404.05	0	0	0	9.5226	0	0	312.581	0	0	0	0	0	70.1802	0	0	0	323.859	0	0	0	0	0	345.092	55.2115	0	17.7293	163.251	0	0	0	50.3296	0	0	0	0	0	0	0	0	452.363	533.816	0
ID:106678	0	57.7311	0	98.7513	125.945	0	0	365.668	0	0	0	136.246	0	610.704	0	206.359	0	0	0	0	0	0	0	126.53	0	0	0	0	36.3192	0	588.098	0	142.615	0	0	0	0	0	0	0	0	0	0	0	0	180.866	0	761.001	0
ID:108119	46.6566	263.53	0	0	447.58	0	0	0	0	0	7.3829	0	0	89.2613	0	0	0	0	131.194	0	0	0	186.6	0	0	0	0	0	0	0	48.0626	0	0	0	0	388.67	0	0	44.779	0	0	0	0	0	0	132.918	0	321.219	0
ID:108574	0	0	5302.48	0	0	0	0	0	6902.9	0	0	0	0	16.3535	0	0	0	3224.6	0	0	0	0	723.635	0	68.9399	0	0	0	17.6012	0	0	13173.5	0	0	0	0	0	0	0	0	0	0	1464.98	752.13	471.225	0	99.3019	0	0
ID:108724	0	0	0	0	0	0	0	0	0	0	0	0	0	161.771	0	445.426	179.3	0	11.9817	0	0	0	0	223.587	0	0	0	0	254.718	0	213.422	43.8121	318.085	0	0	0	0	0	0	0	0	0	0	0	0	431.181	84.8892	0	0
ID:109248	0	0	0	0	0	0	0	0	0	0	262.945	0	0	17.8331	0	0	0	0	0	119.451	0	0	0	0	54.0045	0	200.78	432.878	0	0	214.195	0	0	0	0	0	0	0	0	0	0	0	0	0	0	0	52.245	246.019	0
ID:109843	109.195	0	283.817	0	0	0	278.459	0	0	0	77.028	0	682.349	378.958	0	0	0	0	18.2735	0	0	0	0	260.419	0	172.223	0	0	57.8508	0	0	0	0	0	77.5929	703.403	0	0	0	0	0	0	0	0	0	0	603.856	0	63.8609
ID:110737	0	0	401.891	0	0	0	0	0	0	0	0	0	0	0	0	0	569.299	0	0	0	0	0	334.731	0	0	0	0	0	0	0	0	270.238	0	0	0	0	0	701.226	0	0	0	29.2148	0	291.406	0	0	640.126	172.04	0
ID:111304	134.197	0	0	0	0	0	0	0	0	0	0	0	0	0	0	0	359.081	0	0	0	0	444.012	294.407	88.834	76.0937	0	0	0	583.322	0	53.0251	0	81.5387	0	0	0	0	0	0	0	0	268.788	43.0337	0	0	0	21.2026	0	0
ID:111472	114.092	0	0	82.9026	0	0	0	175.816	0	0	0	0	0	1000.44	0	0	0	0	0	0	0	0	0	0	1578.69	0	0	0	0	0	0	0	191.913	170.829	0	1772.22	0	0	0	0	0	0	0	67.3991	0	0	401.584	1098.12	0
ID:111497	58.6968	0	1587.45	1067.93	141.473	0	0	25.2114	0	0	0	0	0	0	0	1014.09	720.975	0	8.8588	100.432	0	0	0	0	0	0	0	0	966.985	0	0	0	0	0	0	0	0	0	0	0	0	0	0	0	0	2290.82	163.982	0	0
ID:111532	0	0	1017.02	0	0	0	0	0	0	0	0	0	0	0	540.226	0	0	0	0	0	0	0	0	0	0	0	0	0	130.322	661.098	581.075	0	0	0	68.4227	0	0	0	0	0	0	0	0	0	0	0	0	0	0
ID:111863	0	0	0	551.245	0	0	0	0	0	0	0	0	0	28.2972	0	577.649	0	0	0	682.975	0	0	0	0	512.289	0	0	0	0	0	0	114.169	0	0	0	151.623	0	0	0	0	0	0	0	0	0	0	0	301.171	0
ID:112022	65.0811	0	0	0	0	0	0	724.019	0	0	0	812.435	0	0	0	0	185.153	0	0	0	0	457.061	0	247.865	0	0	0	0	0	0	0	241.576	168.401	0	0	1229.43	0	0	0	0	0	116.412	188.438	189.547	0	0	143.756	0	0
ID:113081	0	0	605.157	0	0	0	1866	0	0	0	0	0	0	0	0	0	0	0	0	0	0	0	0	0	0	0	0	0	0	0	0	0	0	0	0	0	0	0	0	0	0	131.727	0	0	0	0	0	8.8153	76.4281
ID:114702	0	0	280.393	0	0	0	0	0	0	509.879	0	0	0	121.675	0	0	0	0	0	0	0	263.645	0	0	0	0	1156.97	345.196	0	0	0	0	0	0	0	0	0	0	0	0	0	0	0	0	0	66.2968	0	45.6873	0
ID:114823	0	0	0	124.402	0	0	0	721.147	0	0	0	0	0	80.3062	0	533.678	398.074	0	0	0	0	0	0	0	0	0	0	0	52.6277	39.6153	0	0	312.494	0	0	0	0	0	835.963	0	0	0	0	0	0	0	0	0	0
ID:116050	0	1664.49	0	0	2456.24	113.956	0	0	0	0	0	1317.77	0	0	0	0	1016.39	0	0	0	0	0	0	0	1115.11	0	0	1214.08	0	0	1217.12	0	0	0	0	0	101.19	0	1412.38	0	0	0	0	0	0	725.621	0	0	0
ID:118053	0	0	0	69.9726	0	0	0	3408.65	0	0	0	0	0	68.8839	0	756.776	1100.77	406.091	0	0	0	315.475	0	1322.17	0	0	0	0	892.272	0	342.501	0	229.338	0	0	0	0	0	0	0	0	853.422	119.66	0	0	369.327	193.491	57.8678	0
ID:119068	0	0	0	0	0	0	0	45.5495	0	0	0	0	0	146.397	0	0	0	0	0	0	0	0	0	38.1112	0	0	0	89.4643	0	0	104.004	0	92.9881	0	0	50.5466	0	0	0	0	0	0	0	0	0	2094.2	95.0042	375.362	0
ID:119199	0	251.145	36.8381	0	0	0	0	0	0	0	82.9176	0	0	0	0	0	0	0	0	0	0	207.891	329.91	0	202.193	0	0	0	411.509	0	0	155.009	0	0	0	498.439	0	0	279.088	0	0	0	0	74.0911	0	112.527	405.867	0	0
ID:119292	0	0	212.17	0	0	0	0	0	0	0	672.925	0	395.039	632.868	0	0	0	0	71.9234	0	0	17.475	0	0	31.854	0	62.4173	0	0	0	0	87.3581	0	0	0	56.5675	0	0	136.671	0	0	0	0	45.117	0	34.6647	0	1178.26	0
ID:119844	43.6953	0	409.134	0	149.467	0	0	0	0	0	0	0	0	0	0	200.348	216.257	0	0	0	52.5623	270.772	0	100.903	72.1693	0	0	450.369	0	0	253.423	0	57.3578	0	186.13	0	0	0	0	0	0	0	105.725	0	0	512.651	362.862	0	0
ID:120423	0	0	0	0	0	119.529	0	0	0	0	0	0	0	0	0	0	0	0	0	0	0	0	0	0	0	0	0	598.893	0	0	0	160.486	707.888	0	0	0	0	0	0	0	0	0	0	0	0	2427.42	0	788.238	133.292
ID:121989	351.669	0	0	0	0	316.849	0	0	0	0	0	315.371	0	0	37.4091	0	387.4	0	0	0	0	366.867	0	0	0	0	0	0	0	0	0	0	181.986	0	0	0	0	0	0	0	0	426.154	623.733	318.534	935.171	0	447.257	0	0
ID:124172	0	0	108.916	0	18.1115	0	0	54.6171	0	0	0	0	0	48.184	0	251.782	33.4257	0	0	97.037	0	0	0	0	0	0	0	0	0	0	174.887	0	0	0	0	0	0	0	0	0	0	0	0	0	0	330.055	80.7845	517.851	0
ID:126949	65.8429	0	0	0	26.315	0	0	0	0	0	0	0	0	488.018	0	504.571	163.495	0	0	590.635	0	0	0	0	0	0	0	0	75.8039	0	0	283.265	0	0	0	0	0	0	0	0	0	0	0	120.413	0	0	845.802	223.718	236.075
ID:126982	0	0	0	0	0	0	0	0	0	0	0	0	0	0	0	0	75.3722	0	0	485.788	0	2652.25	0	5312.69	0	0	0	0	0	0	0	5735.18	0	0	0	0	0	0	0	0	0	0	71.3534	41.7205	0	0	120.64	550.597	0
ID:128086	0	0	0	0	188.815	0	0	0	0	0	0	0	0	0	0	0	0	0	0	3769.87	0	0	0	83.206	3741.38	0	0	0	0	0	4961.22	0	0	1880.41	0	0	0	0	0	0	0	0	0	0	0	0	0	0	0
ID:128435	0	380.857	0	0	0	0	0	472.227	0	0	0	116.557	0	0	0	367.328	161.503	0	69.213	0	0	0	0	0	288.79	0	0	0	126.327	0	154.004	0	291.645	0	0	0	0	0	0	0	0	0	0	0	0	1706.02	0	0	0
ID:128525	71.5464	0	0	0	0	0	0	14.8311	0	0	0	0	0	0	0	31.599	0	0	0	0	0	36.8728	0	0	0	0	124.946	0	0	71.5875	0	0	12.0072	0	0	0	0	0	0	0	0	0	0	250.902	0	0	0	0	0
ID:128650	0	0	259.203	0	0	0	0	0	0	932.923	0	0	0	0	0	49.0124	0	0	110.622	0	0	0	219.576	0	0	0	0	0	0	0	0	0	0	0	0	0	0	0	0	0	0	0	0	0	0	0	0	0	0
ID:129150	759.347	0	2060.45	488.343	0	0	0	0	0	0	0	1178.39	0	0	0	0	0	187.183	0	0	0	0	0	0	0	110.33	0	0	0	129.532	0	215.984	0	52.3824	0	0	0	0	0	0	99.2027	368.479	528.458	1007.52	0	0	141.739	0	0
ID:130044	0	0	0	0	0	0	0	0	0	0	0	0	0	0	0	0	0	0	0	294.966	570.776	0	0	0	0	0	0	0	0	0	0	55.1502	0	0	0	0	0	0	0	0	0	0	0	0	0	0	368.901	0	0
ID:130243	0	0	183.972	0	0	0	0	0	0	0	0	0	0	245.595	0	601.77	216.825	0	0	0	0	78.0207	0	132.092	0	0	0	0	0	0	0	94.8959	260.765	0	0	0	0	0	0	0	0	0	0	0	0	0	227.454	355.819	0
ID:130803	0	0	762.835	0	0	0	0	0	0	160.536	0	0	0	137.973	0	0	0	0	0	0	0	225.479	0	257.614	0	0	0	0	108.071	0	57.681	0	124.502	0	0	0	0	0	0	0	0	0	0	0	0	0	125.825	0	0
ID:131990	0	0	36.7086	0	109.958	0	0	0	0	0	60.097	0	0	0	0	0	0	0	0	0	0	32.2204	0	0	0	0	0	0	0	0	54.0959	0	0	0	320.605	0	0	0	494.511	0	0	0	0	0	0	0	0	375.981	0
ID:132383	0	0	0	0	1437.73	0	0	0	0	0	0	0	0	2314.25	0	3627.76	0	1795.71	0	0	0	4089.14	3394.73	0	0	0	0	0	0	0	0	0	0	0	1287.72	0	0	0	0	0	0	0	0	0	0	0	6160.89	0	0
ID:132505	0	0	391.187	0	0	0	0	0	0	0	670.727	0	0	3.7416	0	419.617	129.57	0	0	0	926.666	152.198	0	511.955	0	0	0	0	0	0	0	0	419.448	0	0	0	0	0	0	0	0	0	0	0	0	0	513.833	107.239	0
ID:132648	232.433	0	0	0	0	0	732.787	0	0	0	0	2007.97	0	0	0	13.9783	0	0	0	0	0	0	0	0	0	230.983	0	0	0	0	0	0	0	0	529.705	0	276.831	0	0	0	0	0	43.3629	267.803	0	0	0	0	123.238
ID:133238	0	0	474.901	0	0	2995.37	21066.9	607.583	2639.88	7515.54	0	7207.1	0	260.136	0	0	0	0	0	0	0	1728.7	0	800.526	0	3162.06	3650.32	0	0	0	0	271.911	0	3454	0	0	0	0	0	0	2403.96	0	0	0	0	0	0	989.741	0
ID:134635	0	0	1698.28	0	0	0	0	0	0	972.634	0	0	751.42	0	0	0	0	0	0	0	0	0	0	0	0	0	1303.32	0	0	0	0	461.128	0	0	0	0	0	337.133	0	0	0	0	76.8084	0	0	30.3957	472.647	406.642	0
ID:134674	68.7994	4886.52	0	20513.9	0	0	758.974	7815.97	0	0	0	11582.1	0	0	0	334.983	0	0	0	245.821	6750.27	0	0	10219.8	162.277	0	0	0	46.4763	286.954	0	26324.2	0	0	0	0	0	0	0	0	0	0	5279.35	129.192	0	0	0	0	0
ID:135047	0	0	0	0	0	0	46425.3	0	16115.5	0	0	12900	0	0	0	7413.23	0	0	0	0	5047.98	15636.5	0	6078.95	0	0	0	0	0	359.996	0	14278.9	62.2798	0	0	0	0	0	0	0	0	0	5283.9	0	0	0	30.5632	0	0
ID:135412	0	39.5514	0	0	0	92.7256	0	0	0	0	316.711	0	0	5.0515	0	0	133.609	0	0	0	0	0	0	0	0	0	259.735	0	0	0	0	36.2176	0	0	0	0	0	0	0	0	0	0	0	0	0	0	0	0	0
ID:135527	0	0	0	0	0	3045.1	38363.9	530.943	3558.84	5638.5	0	8243.68	8075.21	0	0	0	0	0	0	0	0	291.593	0	13.5847	0	0	4528.96	0	0	0	0	0	0	10696.5	0	0	0	0	0	1218.24	3250.57	0	0	0	0	0	0	878.405	0
ID:137920	0	0	220.142	409.366	0	0	0	550.28	0	0	0	0	0	0	0	0	0	0	0	0	0	211.904	0	162.41	0	0	0	0	143.431	0	0	591.486	0	0	0	0	0	0	0	0	0	0	145.596	223.506	0	0	208.815	69.9663	0
ID:137922	0	0	0	0	0	0	0	0	0	0	0	0	0	182.238	0	0	0	0	0	0	0	453.393	0	0	0	0	0	0	273.071	0	0	0	0	0	0	558.076	0	0	0	0	0	0	0	0	0	626.407	0	1096.52	0
ID:138279	233.673	0	648.928	0	0	0	0	0	0	0	0	0	0	138.868	0	158.354	0	0	102.988	648.941	703.577	833.398	0	292.325	202.655	0	0	0	428.349	0	0	0	486.62	0	0	0	0	0	0	0	0	155.285	0	0	0	1659.67	0	0	0
ID:138709	0	1505.67	0	0	1771.05	0	0	0	0	0	110.591	0	0	338.993	0	271.2	228.37	0	0	0	0	0	0	360.944	46.6108	0	0	0	0	0	267.244	0	244.77	0	0	0	0	0	968.649	0	0	0	0	0	0	0	0	265.696	0
ID:138813	0	0	178.079	0	0	0	0	571.528	0	0	0	1070.43	0	136.587	0	231.082	99.7865	0	0	0	0	170.235	0	583.89	567.71	0	0	0	0	0	0	0	1118.67	0	0	0	0	0	0	0	0	0	0	0	0	64.1148	119.021	0	0
ID:139240	173.579	0	424.32	214.597	0	0	0	116.491	0	0	0	499.119	0	580.626	0	480.752	492.045	0	0	216.281	32.9492	0	0	402.197	260.617	0	0	0	0	0	0	370.328	0	0	0	0	0	0	0	0	0	0	0	0	0	0	0	511.952	0
ID:140672	0	0	95.5255	0	0	0	0	154.598	0	0	50.4794	0	242.755	0	0	149.517	0	0	0	0	0	55.6195	0	297.698	0	29.7813	0	0	178.779	0	0	98.1091	0	0	0	0	0	0	0	0	0	0	0	0	0	177.18	37.6642	105.446	0
ID:141046	0	0	0	0	0	0	0	0	0	0	0	140.366	0	0	0	133.503	0	0	0	0	0	165.622	0	11.2473	0	0	85.0794	0	141.266	0	55.1519	248.507	0	0	0	0	0	0	0	0	0	0	0	0	0	403.008	0	204.458	0
ID:142171	0	0	0	0	239.109	0	0	582.517	0	415.862	0	0	0	0	0	0	0	0	0	0	878.192	0	0	0	0	0	1132.82	0	206.042	25.351	0	818.081	0	0	108.626	0	0	0	1611.88	0	0	0	0	0	0	0	256.452	0	0
ID:142321	138.408	0	0	0	0	0	0	473.947	0	0	0	0	0	0	282.685	134.595	0	0	0	0	0	196.366	0	231.486	0	0	0	0	134.732	0	0	84.7751	0	0	0	0	0	0	0	0	0	0	419.599	78.5002	0	0	153.892	0	0
ID:143120	0	0	0	0	0	0	0	0	0	0	0	0	0	1111.77	0	0	371.348	0	174.655	0	0	0	0	0	0	0	0	0	1140.91	145.701	0	0	327.505	578.575	0	0	886.607	0	0	0	0	0	0	0	0	0	44.5398	0	201.359
ID:143652	0	0	316.631	0	0	0	0	0	0	606.414	0	534.796	0	58.8348	0	0	0	0	0	0	0	0	0	14.7423	0	0	453.536	0	0	0	0	0	0	0	0	186.888	0	0	0	0	0	0	0	0	0	0	0	0	0
ID:144635	0	0	0	0	0	0	0	0	0	0	0	0	937.869	0	0	76.3203	325.492	0	0	0	0	0	0	11406.6	0	601.617	108.47	0	0	0	28.3445	1559.78	626.377	0	0	0	0	0	0	0	0	0	0	31.9059	0	0	0	926.717	0
ID:145479	0	0	613.289	266.754	0	0	0	0	0	0	0	820.939	0	0	0	327.814	981.625	0	136.002	0	0	0	0	210.716	50.1493	0	0	0	0	0	0	0	0	0	0	950.44	0	0	0	0	0	0	212.261	64.813	0	0	0	0	0
ID:145889	42.3837	0	0	256.408	0	0	0	0	0	0	0	0	0	1235.53	0	498.19	44.8357	317.729	0	1571.1	0	446.06	0	0	895.078	0	0	0	0	346.874	0	0	0	0	0	0	0	0	228.234	0	0	0	0	0	0	0	0	96.1775	0
ID:146964	0	0	457.348	0	0	0	0	0	0	0	58.1288	0	0	0	22.828	212.202	0	0	35.8784	0	58.4322	101.401	54.4438	0	0	0	0	0	171.042	0	0	0	0	0	0	188.376	0	0	0	0	0	0	128.204	0	0	413.496	161.748	11.2806	184.347
ID:148443	0	0	637.992	0	0	3533.12	0	0	0	157.964	0	0	0	0	6263.37	0	0	0	0	0	0	0	0	111.66	0	0	653.95	0	564.444	646.77	0	3552.98	0	0	0	0	0	10142.4	0	0	0	0	335.283	0	0	0	393.15	0	8511.32
ID:149030	136.401	0	159.139	0	0	0	0	349.801	0	0	0	0	0	0	0	0	139.784	0	0	0	0	0	250.746	228.795	401.511	0	0	0	128.608	0	0	0	12.305	0	0	0	0	0	0	0	0	0	0	0	0	0	8.3202	797.616	0
ID:150139	0	0	0	115.107	0	0	0	1529.86	0	0	23.686	0	0	0	0	204.774	0	0	0	0	0	0	0	155.762	0	0	0	445.211	0	0	0	202.472	908.393	0	0	0	0	0	321.642	0	0	0	0	0	0	774.093	0	114.432	0
ID:153832	0	0	0	0	0	0	0	0	0	0	0	0	0	0	0	0	0	0	0	0	0	0	0	0	53.6858	0	227.109	134.03	0	0	74.8657	0	0	0	0	0	0	0	0	0	0	0	0	0	0	0	0	0	0
ID:154586	0	0	0	0	0	0	0	352.341	0	0	0	0	0	0	0	19.2619	0	0	0	0	0	0	0	0	0	0	0	0	0	0	0	0	0	0	0	0	0	0	0	0	0	0	0	0	0	584.991	0	0	0
ID:160089	0	0	627.712	0	307.09	0	0	0	0	0	0	0	4498.94	9.0199	0	2297.34	336.718	0	0	0	0	6599.69	0	4165.33	0	0	0	0	0	0	0	5763.48	938.836	0	70.9921	0	0	0	0	0	0	0	0	835.458	0	0	218.916	26.0517	0
ID:160919	0	0	0	0	0	0	0	1056.13	0	0	0	381.916	0	0	0	423.956	0	0	0	0	0	361.606	0	206.77	106.026	0	0	0	182.796	0	0	223.949	0	0	0	0	0	0	0	0	0	276.387	47.6893	0	0	0	0	714.48	0
ID:164911	86.9859	0	505.638	58.5397	0	0	0	0	0	0	0	226.351	0	270.527	0	290.805	147.804	0	0	0	0	0	0	313.449	162.555	0	0	0	318.303	0	0	175.127	0	0	0	0	0	0	0	0	0	0	0	0	0	0	19.9798	1034.74	0
ID:177664	0	0	0	43.8196	2810.37	0	0	0	0	0	0	0	0	0	0	792.473	967.313	0	0	0	0	0	0	146.204	2404.9	0	0	0	0	376.894	0	470.513	125.554	0	1000.56	0	0	0	5081.26	0	0	0	0	0	0	0	0	0	0
ID:177773	0	7881.08	346.151	1292.78	0	0	0	0	0	0	0	0	0	0	0	2227.19	229.015	0	0	11263.9	0	0	0	257.524	3523.66	0	0	0	0	0	0	517.914	979.454	0	946.51	0	0	0	0	0	0	0	0	146.583	0	0	0	3661.7	0
ID:179035	0	0	261.294	0	0	0	0	86.0848	0	0	278.033	0	0	198.875	550.695	396.648	0	0	0	0	0	0	0	666.779	0	0	0	0	0	0	0	0	300.826	0	0	0	0	0	0	0	0	0	0	0	0	277.41	0	0	0
ID:181018	0	243.754	567.574	0	0	0	0	1493.63	0	2231.78	245.591	647.881	0	0	0	309.954	0	0	0	0	0	439.933	0	407.403	0	0	0	214.814	0	261.456	399.956	0	81.5413	0	0	0	0	0	176.906	0	0	0	0	0	0	0	0	288.225	0
[truncated: 71 more columns]
