# Supplementary material for: Addressing the Challenge of Defining Valid Proteomic Biomarkers and Classifiers
Source: BMC Bioinformatics. 2010 Dec 10;11:594. doi: 10.1186/1471-2105-11-594 (PMC3017845; doi:10.1186/1471-2105-11-594)
Supplement: Additional file 4 — Test set data file for the CD-DN study. The table CE-MS-DN-CN-test.xls contains the amplitudes in the 60 DN and 60 CD used for testing the concordance of the biomarkers and estimating the errors of different classifiers. [file 1471-2105-11-594-S4.XLS]

## Sheet: CN
Markers	DN_1	DN_2	DN_3	DN_4	DN_5	DN_6	DN_7	DN_8	DN_9	DN_10	DN_11	DN_12	DN_13	DN_14	DN_15	DN_16	DN_17	DN_18	DN_19	DN_20	DN_21	DN_22	DN_23	DN_24	DN_25	DN_26	DN_27	DN_28	DN_29	DN_30	DN_31	DN_32	DN_33	DN_34	DN_35	DN_36	DN_37	DN_38	DN_39	DN_40	DN_41	DN_42	DN_43	DN_44	DN_45	DN_46	DN_47	DN_48	DN_49
ID:1495	0	24.3559	0	0	45.7136	0	0	0	0	44.4673	166.201	67.9752	77.0842	77.0023	0	9.001	23.0033	0	43.8097	118.038	0	0	0	0	0	0	0	165.67	57.3535	53.7305	33.9044	0	0	0	0	23.5924	21.194	39.6338	12.7414	250.85	176.413	0	0	0	0	0	21.701	0	0
ID:2505	65.3199	43.2411	0	0	161.203	22.7221	0	79.5047	55.7973	58.5884	0	0	65.2638	0	0	0	0	0	221.557	0	0	0	267.656	0	0	87.5573	0	247.563	68.3387	144.869	104.601	53.712	0	0	0	0	0	296.095	32.7781	91.3612	197.722	1174.93	67.9219	173.845	0	0	239.138	0	381.871
ID:2898	0	73.8659	254.346	0	266.401	16.9037	0	0	0	84.6451	0	314.157	0	0	70.4874	60.347	81.7961	82.9381	334.187	0	0	0	0	0	0	0	0	0	0	0	42.8198	0	0	0	66.6581	34.247	0	0	0	64.483	0	0	0	146.53	191.121	0	0	144.892	182.69
ID:3052	54.9814	67.2567	157.361	0	121.339	97.0331	0	49.6423	165.456	182.794	0	217.804	730.176	0	0	93.0234	43.1415	0	208.676	53.724	0	0	69.4428	231.743	0	0	0	230.326	19.6455	111.392	69.8895	90.7529	0	0	0	0	64.4298	42.0599	30.0767	65.0417	161.748	430.131	20.9749	61.7118	0	0	0	0	106.222
ID:3508	26.4537	135.822	0	116.305	267.024	0	0	0	154.347	185.872	636.126	1198.46	293.564	68.2382	47.7651	67.4085	196.417	180.35	94.2785	163.639	0	0	0	239.923	0	0	0	421.383	97.1753	0	0	0	0	0	148.645	84.5053	133.47	561.82	314.332	273.655	278.464	0	85.2442	0	0	0	57.8044	0	0
ID:3806	1417.2	510.02	1512.31	453.198	4050.22	1716.17	489.834	774.305	1868.77	2316.03	2641.32	3963.63	506.603	139.556	399.363	316.087	286.767	761.416	4280.95	515.003	298.992	432.696	574.627	805.673	7134.02	2833.32	785.555	616.562	366.436	870.088	890.926	1203.79	65.5143	27.8627	1464.63	349.964	112.051	779.001	133.005	1907.86	643.181	54.4293	224.248	713.451	589.338	621.195	416.259	868.345	1668.39
ID:4356	606.981	342.579	718.502	328.481	584.081	741.203	254.701	0	370.11	74.2027	941.478	1659.58	81.4644	269.471	170.865	198.895	780.699	1514.67	568.315	423.78	142.632	1417.22	501.18	158.968	0	422.029	166.685	140.401	30.7456	138.894	116.13	182.764	0	10.3291	221.309	352.583	416.942	815.305	983.762	1320.53	500.431	346.085	0	0	0	0	991.046	0	684.046
ID:4976	355.308	352.512	83.4209	154.725	0	111.755	124.435	552.627	754.597	567.748	196.394	1873.07	0	467.25	0	1148.7	1061.37	881.518	268.804	1052.46	0	0	0	665.586	0	289.8	0	435.741	106.751	208.402	0	129.018	83.8978	88.6743	166.272	189.564	1080.31	127.635	1300.92	0	1905.28	1671.94	152.294	532.37	0	0	557.976	508.691	244.724
ID:5199	0	21.0447	49.2891	0	0	62.6489	0	0	76.2056	0	71.9266	0	0	0	0	45.8414	35.9142	62.5467	141.466	83.3985	0	0	0	0	0	0	0	0	0	0	111.633	0	0	0	0	104.15	23.4518	0	0	190.675	114.179	17.5537	111.277	0	229.908	0	0	0	0
ID:5661	1049.66	1543.99	1293.48	1603.36	0	3970.53	1301.87	0	2457.05	2048.74	9369.79	13012.8	3283.16	2159.99	749.571	763.276	3183.17	9045.06	3485.41	4928.49	900.43	0	556.18	415.015	0	182.676	1910.94	9529.62	2802.33	1307.7	2331.75	442.118	42.1657	151.503	672.14	2161.05	1417.91	2604.21	2535.3	5856.21	4769.53	357.385	154.476	0	478.264	0	2141.78	305.231	55.9761
ID:5675	0	115.353	0	0	345.642	0	0	0	0	795.003	215.656	0	134.033	0	0	0	485.671	0	66.3447	197.283	0	0	66.7081	43.5779	0	0	0	0	169.146	98.0139	0	0	23.0336	0	0	61.1586	85.7535	47.8384	69.4422	0	575.779	6.6634	46.72	102.903	0	0	386.124	0	212.805
ID:5913	0	97.3449	232.491	4552.32	22372.2	10244.2	68.3798	12680.4	1281.02	5141.86	15776.8	7524.31	32163.4	319.408	0	1360.38	341.878	6738.41	0	2178.43	3023.3	0	0	0	0	694.145	0	772.108	1458.43	912.116	0	0	690.288	0	0	600.926	0	5250.08	1768.04	0	12159.3	130.318	0	0	114.555	0	322.742	0	1415.01
ID:6094	117.856	45.3351	116.112	0	0	87.7787	131.194	0	189.863	0	0	0	224.134	38.1488	69.0744	0	0	286.834	0	0	0	0	0	208.228	0	0	82.2818	0	0	0	0	0	0	0	27.5837	96.146	82.1376	255.513	0	127.108	126.802	0	119.586	0	0	0	214.771	233.219	253.259
ID:6498	0	0	0	0	0	0	0	0	163.044	0	0	0	0	0	0	85.9672	0	75.8617	0	63.9524	0	291.145	0	205.49	173.741	87.713	0	507.392	0	87.7353	0	0	0	0	218.492	77.73	68.8416	92.8097	71.7391	195.97	352.072	0	193.683	195.063	203.93	0	0	347.182	0
ID:6803	0	72.7927	0	194.562	0	0	0	0	47.1643	207.164	0	130.404	90.5379	0	0	0	0	519.054	25.9055	38.5045	0	0	0	0	0	0	0	132.458	91.2497	0	0	0	0	0	26.4387	58.0229	219.111	0	554.324	0	216.137	0	37.7041	0	0	0	52.8015	0	0
ID:7094	143.912	0	0	0	0	0	0	281.903	285.842	0	96.3882	0	117.297	0	0	125.344	0	0	485.111	0	0	0	0	178.553	0	380.066	0	470.069	0	151.567	129.696	0	0	0	115.81	125.612	124.067	0	134.088	0	324.82	0	295.63	1412.98	622.094	204.894	0	729.346	417.156
ID:8342	1384.34	109.399	1436.19	0	0	431.971	2020.47	1329.24	4628.73	629.934	1663.82	0	0	334.235	560.353	0	55.7417	0	1322.07	186.997	225.968	1854.38	230.498	1059.57	0	700.34	308.362	2615.96	247.374	421.116	457.855	472.604	286.192	0	442.757	658.202	982.174	1555.82	1068.78	3397.82	2159.73	382.942	317.11	0	1611.97	692.216	246.626	3181.31	956.514
ID:8390	86.2463	57.3626	1442.14	0	0	0	0	0	0	0	0	0	0	0	0	0	0	0	0	30.3815	0	0	60.0467	0	0	0	0	0	0	0	0	0	0	0	0	0	89.8972	0	67.2319	0	156.952	227.204	0	204.673	0	59.1885	133.534	86.1509	141.234
ID:8695	1300.64	1273.79	1187.66	1429.8	1872.71	0	1827.52	3407.54	2611.33	1892.09	9630.89	0	3409.07	0	1054.59	575.467	1994.1	9800.33	1023.3	0	0	0	564.72	812.094	0	73.739	0	2335.67	0	0	0	0	139.193	207.656	1382.68	0	1588.86	3659.74	3843.41	0	2360	0	198.011	0	0	117.092	0	371.264	293.744
ID:9288	0	58.7629	0	539.509	301.187	0	0	872.454	584.666	314.336	0	655.706	590.666	134.769	153.333	159.928	339.254	0	569.556	167.127	0	0	76.9518	0	0	256.043	0	1238.6	172.324	209.138	0	305.016	0	0	0	43.1128	148.661	180.216	0	0	0	0	37.0842	456.857	0	0	0	323.576	0
ID:9930	0	0	0	0	0	0	0	0	71.0321	0	0	0	0	64.0302	0	55.3148	0	0	0	29.732	0	0	0	130.787	0	0	0	201.85	0	0	0	0	0	0	0	22.9485	0	85.3549	0	0	179.818	20.0362	150.631	787.74	61.564	0	0	328.934	112.233
ID:10088	0	75.9338	134.626	0	0	0	0	0	0	160.321	0	0	0	75.6179	38.4166	126.526	65.9437	0	124.111	55.5152	0	0	0	0	0	0	0	0	0	0	0	0	0	0	42.8046	33.9919	134.586	0	0	0	360.876	299.852	190.124	344.131	0	224.878	411.867	0	319.02
ID:10745	90.0178	206.874	174.784	0	0	125.749	0	428.675	1680.3	25.741	266.026	0	190.248	215.585	206.282	157.782	343.919	0	457.724	0	0	0	0	34.1051	0	0	0	68.862	0	76.3398	0	48.916	0	0	0	99.2537	343.101	182.62	438.293	746.547	142.104	379.545	408.18	557.496	0	940.352	502.015	778.242	513.497
ID:10866	244.751	866.197	11896.5	13000.8	16289.8	3610.87	0	40324.8	1098.3	3229.49	6069.17	2071.71	5802.54	0	475.032	277.091	0	1920.5	443.491	1126.64	3000.81	0	0	0	0	0	0	503.917	628.47	2288.09	0	0	93.7586	0	0	94.1862	0	167.203	0	0	4778.95	0	0	0	100.521	0	0	0	0
ID:11249	33.3283	50.4	0	0	0	153.387	0	0	431.747	125.552	0	0	66.0475	103.115	0	115.416	206.164	0	146.999	58.1076	0	0	0	0	0	0	114.024	0	0	0	0	0	0	0	34.1095	0	216.784	0	0	0	37.8602	29.7538	284.476	239.993	0	0	238.105	0	244.508
ID:11413	0	0	0	0	461.483	0	0	245.595	0	0	520.86	0	807.417	4241.72	0	0	136.428	0	60.4139	0	0	0	0	0	0	0	0	452.888	62.5993	182.519	150.157	0	81.9384	0	0	281.109	0	0	0	104.622	1782.94	27.1091	433.051	191.799	706.55	0	417.764	297.549	3319.83
ID:11705	0	93.4056	0	0	192.577	0	0	0	0	56.5081	559.938	593.283	0	0	35.544	0	0	87.8577	315.698	65.4136	0	0	0	0	0	118.537	0	0	0	0	115.458	0	54.142	0	0	121.325	0	165.483	126.013	555.872	683.39	22.9241	97.5751	31.0053	124.886	0	61.8672	37.2437	0
ID:11982	562.38	0	0	0	0	0	1058.34	0	0	403.189	867.46	0	0	187.862	188.329	0	0	0	414.001	0	0	1262.55	0	499.039	0	337.477	192.47	2004.53	0	0	162.307	143.828	259.812	0	272.881	220.196	322.279	515.702	344.928	1049.84	195.486	100.325	22.0945	0	442.707	83.2189	0	848.624	0
ID:11989	0	0	0	0	0	0	0	0	0	0	153.111	0	0	49.5099	0	82.3204	191.849	180.207	73.9309	172.097	0	0	0	94.9724	0	0	0	352.722	0	64.6758	117.052	55.9004	0	0	0	129.233	126.87	467.886	111.914	356.479	198.579	0	454.753	2030.46	765.693	178.089	0	677.507	595.67
ID:11991	0	0	0	0	0	0	0	0	547.087	0	241.541	110.087	0	333.454	0	26.7074	223.518	0	169.333	149.488	202.966	0	0	0	0	0	103.689	580.002	0	56.6011	59.4601	47.679	0	0	0	24.507	92.0166	0	0	97.8192	435.475	10.8023	37.6411	0	0	0	0	0	0
ID:12380	0	65.7647	51.8759	0	0	238.407	0	0	488.972	313.728	0	0	194.917	0	0	0	0	0	0	69.991	0	0	0	191.443	0	0	0	0	85.3923	291.357	0	0	0	0	27.1186	0	0	297.066	104.142	0	578.716	0	0	0	0	806.53	0	0	0
ID:12434	0	96.1016	0	0	0	0	0	0	205.066	137.983	189.329	794.373	0	0	146.635	121.346	0	186.624	213.008	0	0	0	103.498	0	1321.4	301.618	0	0	0	0	145.371	76.1377	0	0	120.054	29.3568	0	0	0	345.317	0	0	146.183	0	375.538	0	110.323	441.625	0
ID:12917	0	0	0	0	44.9418	0	0	0	416.893	89.084	69.0441	0	0	298.356	49.7869	78.4044	142.365	0	171.545	38.714	0	0	0	0	0	0	103.875	325.545	0	34.0827	73.7946	0	0	0	0	34.4927	141.152	82.2451	0	79.3547	0	59.4684	108.147	164.07	155.551	0	46.715	199.126	0
ID:12998	0	73.8136	289.344	0	419.019	0	334.522	0	0	352.091	264.093	0	191.684	37.2803	0	62.7246	306.601	66.5394	110.01	0	0	0	0	0	0	0	0	0	0	0	0	0	0	0	55.0914	62.543	19.6196	239.876	0	0	0	28.8089	0	54.7414	0	0	215.942	0	0
ID:13188	7847.51	3311.55	10412.3	3451.33	22699.9	4356.58	0	7136.35	0	11505.6	19035.5	31968.2	2667.54	4554.06	4622.65	3441.86	4310.68	8221.3	7887.86	4940.24	1317.27	4921.92	2495.51	4021.64	23693.9	7949	16693.2	11092.9	3456.29	5175.88	7560.98	5047.39	1304.05	1350.29	5884.72	2769.97	886.982	4206.43	1817.26	12405.2	7688.25	840.855	2893.38	3544.95	4347.47	7448.58	2444.15	8363.07	4436.01
ID:13321	833.134	1239.44	1919.66	866.2	1453.32	1902.16	2975.09	0	5608.62	1059.6	1817.97	0	1484.41	1883.06	1064.33	599.063	1707.07	242.184	1723.47	961.596	697.912	0	433.126	797.73	0	473.719	1994.08	2862.09	214.456	572.652	1231.35	400.543	0	225.12	667.994	392.996	1426.86	1100.9	1792.19	3849.67	954.51	1114.4	1689.79	3027.32	4406.77	4097.04	2292.99	2374.18	3334.64
ID:13342	2451.49	1345.47	2053.96	1267.87	783.739	878.413	0	1539.99	1345.1	3363.02	1771.08	376.197	1081.6	412.064	166.573	186.949	1572.37	483.208	440.941	1211.72	0	0	704.735	1084.37	0	232.385	622.392	748.032	669.344	692.942	284.387	311.27	1011.3	136.714	935.941	404.832	1294.75	574.635	2184.42	246.263	2968.9	1805.57	31.5377	854.947	70.2405	1149.34	1587.3	859.311	1878.77
ID:13429	0	195.266	0	0	0	25.832	0	0	0	136.185	0	0	0	837.334	0	283.617	228.619	0	67.4781	297.038	0	0	50.9916	0	0	0	0	0	66.11	264.817	476.527	0	149.354	0	165.744	0	109.301	0	0	0	876.225	62.9587	0	206.272	0	0	0	0	0
ID:13747	246.586	0	816.814	0	0	0	0	182.233	210.271	75.9844	0	0	1231.9	0	106.912	26.6599	0	0	336.414	0	0	0	162.996	0	0	0	0	0	0	79.5351	127.008	45.3917	0	0	0	113.756	0	0	0	0	0	2339.83	286.362	281.529	0	0	0	562.237	41.1106
ID:13889	0	427.294	777.635	1229.48	1820.77	3537.36	2053.16	438.565	1754.31	204.401	87.4243	0	1202.31	235.865	35.7041	145.718	0	632.971	82.5885	161.947	0	0	105.159	0	0	0	0	0	264.493	148.207	44.9678	0	0	0	151.364	87.6752	0	435.222	0	0	425.449	14.1374	52.2417	0	0	0	0	0	213.478
ID:14047	103.359	135.482	408.743	263.483	0	0	0	198.011	0	873.346	92.0362	0	203.727	0	0	0	0	0	104.644	0	0	0	0	0	0	0	0	0	84.0824	164.17	0	0	56.8095	0	89.0354	81.8362	154.509	0	170.059	0	0	180.09	0	163.277	0	96.3085	247.309	177.768	523.771
ID:14071	2960.05	0	1996.94	0	0	0	0	11110.1	6739.29	1310.92	3646.6	227.192	448.103	910.838	605.138	0	163.476	0	2469.49	0	184.888	925.626	139.681	987.443	0	1105.34	1818.83	0	0	803.451	1180.16	1251.82	1168.72	0	2052.82	934.175	1007.49	1880.23	1137.18	5514.71	2953.05	76.0422	151.432	0	0	0	0	0	350.682
ID:14478	75.6213	0	294.993	0	0	193.188	0	1494.33	2213.87	0	0	642.287	1453.18	0	92.6509	122.314	0	255.98	353.406	167.755	174.514	0	152.208	0	0	0	198.807	366.935	586.184	362.826	465.042	0	196.58	0	0	120.572	0	0	0	224.843	187.674	0	463.828	350.268	0	594.67	141.095	298.786	0
ID:14763	0	0	1813.33	1101.81	3967.23	1973.14	0	0	713.368	54.6619	0	0	296.236	135.889	0	64.3527	0	248.351	0	112.554	0	411.179	0	0	0	0	0	0	307.279	269.025	0	0	0	0	27.9639	49.2473	37.0333	0	0	0	484.122	0	0	29.3247	2355.29	40.8536	515.791	0	214.168
ID:14906	115.612	296.118	797.938	236.174	430.028	0	0	988.844	456.313	637.156	0	0	303.338	0	0	0	402.931	0	138.058	406.513	0	0	0	0	0	0	0	0	241.368	311.823	102.989	0	154.923	0	31.8016	380.223	0	0	339.858	0	793.722	299.637	95.7898	165.679	0	316.261	454.54	230.895	331.393
ID:14983	0	1969.97	0	0	0	0	809.381	0	259.054	655.227	179.834	0	0	0	0	0	93.8578	0	24.9833	0	0	0	0	0	0	0	0	0	0	0	0	0	0	0	134.121	0	54.8795	208.094	0	203.812	249.677	0	0	31.5418	0	0	0	0	0
ID:15216	0	2491.99	0	2200.8	0	0	0	0	0	0	0	3490.53	0	2983.45	0	3089.52	3567.35	2252.11	0	5335.95	0	0	0	0	0	0	0	0	0	0	0	0	898.235	869.884	1826.08	0	2374.03	0	2945.81	0	2192.35	242.637	0	0	979.548	0	1774.24	0	0
ID:15776	5479.89	0	11115.7	8476.24	11542.3	4716.75	54224.5	3721.21	24766.9	6166.75	10455	5769.55	2099.47	3855.66	4710.73	1756.15	2420.36	7522	4710.72	4348.09	1954.98	0	2245.27	3129.05	9299.64	4300.59	26139.5	11282.8	7395.24	5554.94	7173.47	7013.8	2782.83	1086.92	3269.13	2605.83	2033.29	6414.63	1746.95	8965.76	0	729.813	991.532	3495.95	2903.5	6604.62	3765.17	5249.26	3894.04
ID:15800	0	0	0	0	780.828	0	0	1576.86	1833.09	363.337	1018.45	1257.69	0	703.14	0	307.205	175.722	530.444	0	451.386	0	585.211	0	741.721	0	114.32	774.541	3315.95	179.575	516.991	103.038	0	129.347	0	355.489	236.067	98.7381	470.643	289.6	159.937	630.455	0	1005.31	1154.02	991.072	165.4	0	959.504	698.679
ID:15887	0	0	0	0	0	0	0	0	480.689	50.5284	435.9	0	81.0601	0	0	91.8861	0	249.438	0	318.395	164.719	0	105.062	0	0	0	0	302.809	238.816	351.911	258.8	144.816	326.144	0	0	451.781	154.742	0	441.399	0	747.489	94.9434	181.896	525.273	0	925.342	0	261.048	0
ID:16168	20696.6	7625.31	24065.8	4988.02	15160	24939.8	52394.9	39769.6	51473.2	12183.6	26665.4	14850.7	23706.6	18575.5	4974.72	4671.91	12126.3	29558	6271.24	9758.78	5179.58	7857.36	3899.28	3515.08	573.677	2478.19	29968.1	77592.3	8325.68	7459.41	3128.26	6197.61	1259.07	3660.19	3168.69	4960.73	8692.4	10412.1	19264.1	22762.7	14146.5	3242.19	3133.72	2167.12	5966.9	5938.8	4542.94	5200.4	6118.62
ID:16196	295.982	0	21153.1	0	0	0	144118	55512.2	0	687.674	1442.31	575.783	854.039	0	109.605	0	0	1181.77	47.5407	0	1235.21	0	0	0	0	0	0	0	71.1665	1490.43	0	0	224.478	0	55.1182	0	805.995	4259.8	0	0	0	0	0	0	0	0	0	0	0
ID:16854	0	165.073	0	0	0	0	881.692	0	0	0	687.073	0	0	0	434.206	87.8856	0	595.842	859.041	189.459	0	330.086	475.603	677.524	707.349	674.63	0	3663.69	0	512.726	169.253	206.968	224.66	121.09	286.648	71.9283	0	220.842	154.992	820.119	325.839	0	81.6413	0	168.882	0	0	0	0
ID:16859	0	0	0	0	0	0	0	0	0	0	185.847	1168.42	0	277.098	0	175.009	0	0	0	452.952	0	0	0	141.763	0	0	275.615	1807.21	239.142	87.9908	0	290.756	0	42.8323	26.9128	0	0	0	126.692	0	204.979	68.8505	45.5794	0	0	0	0	130.513	0
ID:16915	62.6358	0	0	0	0	0	0	0	979.437	284.017	382.365	0	0	440.303	0	50.6441	0	0	0	0	0	0	0	0	0	0	0	0	0	0	0	0	0	0	0	0	36.99	0	211.938	0	65.8121	30.2388	365.269	333.795	235.085	143.868	0	216.407	152.622
ID:16976	3863.8	0	7470.54	2015.17	14450	141.374	3634.11	1890.54	8855.52	0	6315.21	8223.3	1831.45	1690.11	2194.49	975.21	2791.32	1411.94	0	3633.01	2060.69	8529.6	1558.39	1142.6	15363.3	6713.99	13004.1	9670.91	4512.73	4123.87	4821.66	4443.06	1367.22	530.247	1914.62	0	751.946	1587.76	965.054	4714.84	3619.25	431.892	2338.8	3809.5	0	6879.88	1317.68	3659.06	0
ID:17055	734.04	226.165	1098.45	0	711.432	0	0	1536.56	1682.46	679.499	797.941	0	334.535	540.825	0	307.823	376.169	832.108	1083.76	601.345	0	970.95	115.257	824.664	851.239	711.832	1342.84	5163.83	244.661	786.903	598.993	750.254	218.313	0	826.523	311.436	320.367	1902.91	449.619	823.66	940.718	0	842.179	1937.04	1365.78	659.102	388.025	1603.25	754.503
ID:17575	0	0	0	0	168.136	389.963	0	1847.29	0	779.785	540.416	0	341.769	0	0	19.0839	0	0	77.6072	281.331	1213.6	0	0	0	0	0	0	0	161.209	320.612	0	0	139.207	0	0	262.914	0	2160.27	0	0	130.24	0	0	0	0	0	0	0	1001.68
ID:17694	6068	0	11421.7	0	8427.57	6231.83	0	17691.3	16498.1	10873	10650	479.518	28162.5	0	2758.09	0	0	0	7125.39	0	3033.82	6346.29	8610.17	11842.8	979.443	2397.89	11990.2	9018.27	5721.6	6178.36	7725.24	7193.13	1114.18	0	0	3779.67	0	4578.35	0	3227.46	1665.26	2212.23	4909.57	0	0	10482.7	67.2398	6686.37	6329.53
ID:17901	0	0	0	0	0	0	0	0	0	0	0	0	0	240.241	0	28.9821	0	0	121.409	0	0	287.956	0	461.035	0	0	0	1674.46	0	0	0	0	0	0	0	0	0	0	0	80.1863	0	40.3827	258.355	1332.96	859.835	65.5228	0	420.908	0
ID:17968	0	0	586.463	0	3279.03	0	0	1331.01	0	401.262	1113.53	967.946	400.269	679.852	345.969	113.815	361.764	953.672	1429.56	769.158	220.46	0	59.9151	0	656.744	264.253	865.699	352.984	685.262	912.311	609.886	286.595	294.102	0	0	22.5721	105.892	126.4	123.196	399.099	1366.98	287.932	82.3088	224.902	541.59	512.656	0	411.99	177.593
ID:17973	0	0	556.414	0	0	0	535.906	0	549.816	267.462	156.016	0	0	402.217	0	123.605	0	0	413.939	379.143	0	0	0	0	0	0	154.165	1543.1	0	405.681	131.632	127.34	0	0	0	85.4946	86.5667	511.071	173.035	261.876	280.312	250.06	428.327	0	0	0	0	395.33	0
ID:18043	0	0	2222.72	0	28814.1	0	19207.9	7089.56	26610.4	3099.51	5434.93	3328.35	3847.26	965.256	0	919.481	0	240.383	0	836.729	2887.04	0	0	0	0	0	0	749.282	2210.25	372.611	0	0	1115.86	0	0	0	890.321	3927.51	1489.76	0	0	0	0	1201.61	0	963.681	0	0	1654.36
ID:18300	0	0	0	0	0	0	0	0	0	54.8757	0	0	0	127.104	0	176.197	61.2058	144.112	0	0	0	0	0	0	0	0	0	0	0	0	0	0	0	0	73.1123	0	54.1529	0	94.6939	0	106.183	71.1904	100.207	0	441.45	590.598	156.766	0	0
ID:18587	0	0	0	0	0	0	0	0	397.976	0	0	0	0	389.085	185.325	18.155	535.505	0	991.884	0	950.78	0	0	148.013	0	1224.46	0	3070.71	0	418.587	0	0	0	0	0	334.907	124.846	267.886	0	0	0	0	0	76.6384	0	0	0	0	0
ID:18604	0	0	0	0	0	0	0	0	3252.24	662.3	0	0	1271.16	0	498.84	0	0	0	1187.1	0	673.855	1402.64	513.353	747.75	0	0	225.673	4564.77	1423.08	708.719	792.898	1071.89	0	0	0	129.261	374.165	0	0	0	0	0	0	0	0	0	136.39	1360.55	184.901
ID:18833	0	0	0	194.353	583.363	0	0	776.344	1286.23	237.859	1011.21	957.476	296.64	391.045	0	439.077	571.537	899.86	0	1219.16	215.979	0	246.906	69.9342	0	531.947	5238.32	905.202	695.319	0	808.113	1051.65	187.176	101.259	369.9	470.738	135.711	43.8905	211.273	256.97	1031.27	160.933	0	403.396	311.244	453.97	352.902	0	329.758
ID:18943	6894.55	0	0	0	10744.2	3173.65	365.531	5927.83	16839.4	3350.05	6409.94	0	12759.2	0	6000.64	0	0	0	0	0	3544.4	12985.4	9068.2	10991.2	3382.73	4038.84	11136.2	11605.9	5333.13	12972.5	8286.3	4481.14	2537.25	0	245.002	1359.58	0	2388.83	0	4537.16	1049.46	3022.65	4005.7	0	458.787	10358.4	866.284	6305.55	6390.13
ID:19046	0	0	0	0	6773.59	0	0	0	0	398.964	462.34	0	0	489.356	39.5109	383.557	0	0	0	582.957	239.593	0	0	0	0	0	0	375.029	0	0	0	0	584.559	0	0	169.658	432.332	414.445	754.329	0	432.76	1380.02	0	0	1252.52	0	0	0	0
ID:19597	95.2162	0	0	0	0	0	0	793.719	845.847	379.461	534.482	0	0	886.907	0	285.686	198.714	592.83	0	400.558	0	776.86	63.3494	862.705	0	0	538.141	3056.8	82.5987	374.469	429.375	132.662	206.103	0	0	230.004	147.934	648.918	339.352	0	467.894	92.9152	1071.78	1570.04	613.174	347.274	64.5381	1270.42	1072.36
ID:19648	0	0	0	0	0	0	0	759.181	0	201.595	559.983	1496.43	220.884	589.391	30.1457	328.909	216.436	275.444	194.759	246.88	0	0	137.223	394.319	0	0	843.661	4316.28	245.338	210.956	474.242	89.5131	97.2989	0	0	198.318	225.522	0	0	429.252	382.109	0	306.729	165.498	0	0	0	468.137	0
ID:19655	0	0	0	0	202.583	0	0	0	0	351.038	1735.02	235.876	133.761	294.165	0	295.674	368.347	136.269	0	0	0	0	98.0993	305.97	0	0	962.453	0	0	0	0	0	237.795	0	0	0	0	0	0	248.998	404.334	0	215.957	24.7542	322.805	103.593	250.068	126.076	223.792
ID:19773	4597.6	3065.45	8416.63	2038.9	2024.62	399.594	0	4845.01	17600.4	2996.79	0	7104.7	9726.56	3374.79	2264.67	612.344	1092.2	0	9362.98	3374.62	1891.99	4949.07	1496.82	1797.58	1858.55	1698.74	4447.02	18879.2	4981.81	3507.72	5775.18	5243.82	884.794	1535.31	1095.49	824.581	1995.72	2445.78	1311.64	5010.5	0	0	531.45	0	0	0	461.983	2457.94	1116.15
ID:19791	267.39	0	1046.37	0	0	0	0	3009.13	0	1444.26	408.771	0	496.498	187.4	0	0	0	0	0	131.948	0	0	177.928	185.652	0	0	0	99.7592	83.7844	0	0	111.366	47.9573	55.9967	0	0	45.6493	0	0	0	221.455	315.396	38.8256	144.514	0	89.5971	0	0	0
ID:19828	0	0	1296.14	0	748.764	0	270.78	753.563	503.223	0	647.317	306.486	296.236	0	135.051	176.502	173.698	379.95	0	396.059	216.081	0	146.384	297.315	679.658	407.763	2245.83	673.709	413.568	748.435	418.188	314.768	162.816	0	102.991	200.044	0	0	0	98.326	379.135	0	263.568	213.172	0	358.625	0	0	0
ID:19871	823.883	1532.55	1852.07	352.464	2436.04	0	0	0	5800.03	1661.03	1659.79	0	1651.28	1288.19	569.95	262.319	1055.68	1661.97	442.76	1091.18	770.002	0	287.936	164.724	0	0	1108.6	8067.76	652.561	867.434	758.958	1841.02	0	161.45	531.564	258.59	1120.57	1031.45	1277.2	948.981	1239.95	223.123	102.504	0	0	0	263.782	279.027	177.745
ID:19930	0	1256.98	2032.96	0	6082.84	1328.24	1718.9	2501.36	2056.19	0	0	0	404.435	0	0	220.095	0	1846.19	0	372.25	1472.06	3562.93	0	0	0	0	0	0	1554.88	470.677	0	0	181.298	0	0	95.8878	0	195.941	628.779	0	1038.93	0	0	0	0	0	0	0	1144.58
ID:20072	0	0	0	0	0	0	0	0	302.093	1228.94	0	0	1784.45	366.925	0	0	0	0	0	639.634	0	0	0	113.818	0	0	0	0	290.719	0	0	0	0	50.1438	0	292.466	190.512	1105.42	401.846	0	257.796	144.297	0	143.614	0	162.227	402.401	144.989	0
ID:20118	0	0	0	0	0	0	294.899	561.901	0	260.814	0	0	118.971	33.8191	0	44.749	0	0	31.0831	45.622	0	0	0	0	0	0	0	0	0	180.034	0	0	0	0	25.7096	0	0	159.175	90.3023	0	178.838	213.81	245.044	127.988	0	740.445	357.725	0	0
ID:20334	0	555.055	0	507.054	299.264	0	1898.02	0	0	572.506	1095.44	595.522	1081.74	0	43.8382	121.736	73.3955	0	72.8422	651.497	0	0	0	0	0	0	0	0	47.3181	0	317.587	0	103.171	0	0	0	415.394	650.373	98.5654	0	0	159.44	0	0	0	0	252.764	23.4263	0
ID:20659	0	0	0	0	0	0	0	0	0	2493.26	0	0	1321.6	3969.2	0	2394.61	1682.97	0	0	0	0	0	0	0	0	0	838.286	24788.7	440.79	0	0	147.323	149.401	942.93	1541.91	1929.3	462.358	1024.21	186.773	0	383.332	0	115.319	0	77.2266	0	0	3007.96	0
ID:20667	0	641.079	0	0	732.434	0	1970.11	729.415	3477.27	1074.25	259.594	0	0	0	0	0	377.949	0	88.9294	0	0	0	0	0	0	77.6533	0	0	0	150.311	117.577	128.191	985.971	0	329.086	0	398.127	0	0	2364.45	285.77	0	0	0	0	0	0	0	0
ID:20690	2121.27	0	0	0	0	0	0	0	0	0	5876.07	11093	0	0	591.132	0	0	2927.59	1089.1	929.644	0	2416.72	1566.41	6227.6	543.342	2137.44	12095.9	0	1776.43	0	3809.37	1849.88	1784.62	0	0	0	4292.41	4044.1	2544.79	2292.57	2718.23	1079.14	1664.75	1316.34	1573.9	1164.96	0	0	1003.59
ID:20749	363.158	359.697	0	0	0	0	0	93.8201	0	0	0	0	0	357.033	0	147.979	0	0	0	311.896	0	0	251.708	224.527	0	0	381.384	0	80.5687	581.312	290.489	204.153	529.874	0	173.736	0	123.167	0	106.944	190.402	0	3036.18	0	445.995	77.5304	916.513	0	170.152	0
ID:20795	0	0	0	0	0	0	161.408	0	336.974	0	237.088	0	0	443.932	0	0	112.474	0	0	0	0	0	0	0	0	0	226.243	1270.73	0	133.85	0	0	0	0	0	110.282	0	586.479	336.665	0	296.976	0	601.396	608.813	735.79	0	0	571.206	4015.28
ID:21052	0	0	0	589.607	0	1353.8	0	0	0	0	0	0	0	50.4035	0	0	0	0	82.2678	393.273	0	0	0	0	0	0	65.1688	0	0	0	0	0	0	0	31.2961	89.38	0	0	221.66	0	125.412	0	14.7322	89.4433	167.363	221.345	0	0	4914.97
ID:21147	0	0	0	0	0	0	0	269.589	186.308	217.436	459.311	0	0	422.246	0	231.952	117.34	0	100.806	666.695	0	0	0	0	0	106.494	201.23	809.927	0	203.877	211.097	148.053	0	0	0	138.938	237.719	603.549	218.381	201.037	455.383	489.108	645.823	2726.04	706.436	875.936	285.662	676.769	0
ID:21276	206.998	0	937.765	0	552.788	716.424	0	1606.83	2473.11	666.844	0	0	399.485	1055.58	304.695	192.776	751.736	0	474.43	279.367	88.6881	0	0	308.075	0	0	1039.5	929.31	150.469	385.319	663.122	0	0	312.734	49.7598	248.364	0	419.761	533.363	502.045	157.022	0	619.193	773.6	1344.98	1020.88	485.677	1034.57	667.169
ID:21365	0	777.49	0	1012.01	0	281.519	0	239.534	0	2403.69	812.704	271.417	1185.47	279.04	0	396.173	824.191	0	547.148	768.068	0	0	595.106	0	0	0	0	0	378.973	0	0	76.1809	0	0	417.594	108.431	823.573	0	511.231	51.398	854.238	0	0	271.354	278.404	0	203.82	0	572.398
ID:21686	0	156.762	0	1022.68	0	0	0	767.185	1062.43	0	522.567	204.07	0	350.379	0	0	0	0	399.092	191.957	0	0	0	0	564.257	0	0	0	0	0	0	295.581	0	0	0	0	85.2951	0	1377.06	0	469.726	0	0	0	0	0	0	0	0
ID:21709	0	0	1332.04	145.866	0	445.69	5290.15	2213.12	0	644.866	455.784	0	196.988	0	0	0	0	0	568.231	61.339	983.972	0	0	0	0	0	0	0	152.769	534.47	0	0	0	0	0	493.204	0	220.643	0	0	100.413	0	0	0	0	0	0	0	1909.03
ID:21747	1068.89	928.559	2708.28	0	0	2651.94	21472.5	0	0	291.371	0	0	855.285	0	116.956	0	0	0	0	0	466.346	0	203.878	394.467	142.373	0	606.494	4166.89	3813.91	1005.86	0	0	59.1215	0	0	950.364	682.3	0	0	0	0	0	588.149	220.953	0	669.423	1563.78	1206.05	3484.14
ID:21919	0	5235.95	22660.1	14612.3	24195.9	42603	0	8128.45	6761.25	1985.55	3313.89	733.359	7725.03	186.825	217.783	192.464	710.679	12221.1	602.536	3000.65	1832.91	0	206.415	1709.43	0	0	145.266	1146.28	318.699	568.483	356.401	0	1868.76	134.49	914.973	492.573	2418.49	11594	0	0	2092.62	0	0	137.722	5299.34	488.581	0	390.386	0
ID:21972	4228.81	1494.96	6511.23	1421.8	4265.11	4336.49	11711.3	7654.04	12016.5	3370.68	4464.2	6203.51	3389	3172.4	2354.87	1017.06	3357.63	1647.26	4486.81	1437.14	904.424	350.261	464.031	755.3	0	0	8497.19	13607.3	1310.94	1483.77	2961.9	1755.49	345.417	1546.67	2498.3	1962.02	3578.05	3332.76	1951.4	5392.18	2372.85	789.811	1627.57	966.836	2810.79	1246.59	1623.63	2289.71	2489.62
ID:22662	0	2695.99	1994.38	5373.27	4233.37	0	9922.04	3849.93	0	1191.68	808.533	276.755	276.043	0	0	57.7768	0	0	278.13	502.669	612.366	0	0	0	0	0	143.461	0	254.451	525.836	0	0	233.29	0	0	135.072	153.272	431.406	308.741	0	0	0	61.3301	99.6673	0	365.814	0	0	0
ID:22947	0	3552.46	3984.5	7121.69	7052.72	2633.39	0	4062.74	1195.8	538.797	0	0	710.14	0	0	0	0	1230.24	258.046	333.515	373.987	0	0	266.055	0	0	0	337.884	159.775	185.585	0	0	239.174	0	87.2553	0	0	640.118	0	0	0	0	0	0	0	0	1684.35	0	0
ID:23356	0	1116.34	0	0	0	0	289.775	1882.5	1590.67	825.783	973.92	0	2044.62	0	133.451	65.0098	483.177	0	0	615.81	0	0	261.191	635.558	0	0	711.848	0	0	0	0	0	0	0	236.548	0	1209.04	919.936	1093.49	0	396.01	0	837.203	0	0	0	0	0	84.8496
ID:23360	1236.37	1409.25	0	1850.37	258.358	0	0	0	320.692	1983.56	670.4	1081.59	690.467	1016.1	21.4261	1591.37	804.761	643.808	576.852	1030.84	0	0	319.562	185.902	0	0	806.846	0	108.409	1071.58	362.568	0	0	96.8319	798.125	702.793	825.753	220.423	1288.99	0	1570.21	2675.97	17.6294	0	196.694	947.583	1165.61	1341.63	683.293
ID:23697	161.157	348.534	0	0	0	0	0	0	0	0	0	0	0	65.2762	0	0	329.102	0	98.0095	148.142	0	0	0	1244.75	0	0	0	1755.93	0	0	0	124.822	307.465	0	177.324	153.354	0	1123.4	0	0	610.1	124.761	285.184	338.53	0	0	0	301.666	326.48
ID:23705	0	824.422	15165.2	9378.05	7456.4	1694.96	68266.2	0	0	267.391	1844.65	0	0	0	0	0	0	0	0	103.112	907.561	0	0	0	0	0	0	0	0	1299.27	0	0	511.927	0	0	534.883	0	3259.39	139.274	0	442.523	0	0	0	0	0	0	0	0
ID:23724	2852.32	1053.71	3180.03	432.108	2096.14	3490.73	0	5581.47	6559.45	1874.14	3343.28	0	3547.92	2399.56	1174.37	0	2176.97	0	1373.88	1474.18	610.318	338.642	0	0	0	0	3965.59	6808.88	472.796	837.694	0	1121.92	220.88	0	2070.65	1018.29	1890.83	1969.83	495.991	5159.92	283.862	0	1332.22	873.916	1322.49	1403.97	656.727	1864.6	996.045
ID:23868	1041.93	15675	0	0	2641.91	0	13726.4	3718.4	30716.5	5254.94	1071.82	0	0	0	0	0	1857.75	0	0	0	0	0	0	0	0	0	0	0	340.899	347.789	0	0	702.013	0	15047.1	0	41278.8	4070.26	47502.2	21469	882.405	0	0	0	0	0	0	0	0
ID:24075	0	460.419	0	0	1349.87	0	2794.6	2469.47	3049.46	811.716	0	264.412	0	0	0	0	129.333	1268.53	0	0	489.204	0	0	0	0	0	0	0	0	0	0	0	829.218	0	875.219	0	2693.77	1776.33	6743.33	0	320.796	0	0	143.827	0	0	0	0	141.122
ID:24117	3408.52	3384.26	959.704	3221.21	6942.4	2893.08	0	3237.12	7889.26	5795.82	0	6329.24	5329.74	2359.2	443.488	5374.65	2632.86	527.021	1606.08	5719.84	0	1516.1	0	0	0	0	5937.13	1010.14	2466.34	0	2343.95	1869.51	2133.94	0	3279.86	2545.79	2075.26	0	1765.71	0	3027.81	2411.55	1959.23	2030.39	1634.44	4111.49	2492.19	3547.7	0
ID:24291	64378.4	38446.5	69865.9	34417.3	42694.6	77737.5	104956	138456	158149	27585.6	112113	94400.4	61023.5	70891.3	25860.7	13779.1	51132.2	56498.4	55601.2	53395.1	23652.2	36595.2	18428.8	34360.9	2971.07	17023.2	108440	156465	15951.9	22678.1	67361.8	26535.1	7872.52	30082.3	26916	20076.1	38365.5	56764.3	85892.2	84044.9	25931.1	15793.6	18942.1	23329.7	26114.7	38343.8	21877.5	27863.8	23450
ID:24364	0	0	0	0	0	0	0	1548.86	0	0	2207.69	2740.24	0	0	179.158	0	719.133	1320.27	386.806	909.098	542.738	1345.26	0	2661.5	0	0	4794.8	10242.3	0	1337.4	1550.08	0	0	0	740.538	0	0	0	1328.14	1092.55	1186.59	0	0	483.125	690.059	114.363	0	1516.79	0
ID:24449	0	0	0	0	0	0	0	0	0	0	1419.76	0	0	1418.54	74.049	0	421.833	186.125	79.4963	614.778	0	329.27	127.906	886.599	0	0	774.291	2771.45	274.438	0	578.799	592.533	0	0	97.0283	230.723	0	915.745	911.517	740.044	673.816	207.54	726	2371.92	867.8	588.61	0	739.505	770.242
ID:24502	9118.85	3820.76	4685.54	0	0	0	2406.94	17309.9	14020.9	0	0	2690.04	0	0	32.8782	0	5611.94	0	524.195	0	0	0	0	0	0	0	0	0	0	0	2877.93	0	0	0	2527.2	10972.8	0	16375.7	14921.2	978.095	197.857	0	6773.86	0	0	0	0	0	0
ID:24510	0	0	0	4254.16	2906.39	22077.5	0	0	0	17266.8	9727.76	0	16545.4	2023.81	0	449.305	0	2754.21	0	6038.69	1361.09	4986.75	3933.85	3763.78	0	0	7072.08	7914.58	5061.06	5051.62	0	2965.2	3559.6	0	0	0	9364.55	0	0	0	6243.51	1817.75	0	2514.24	122.986	4223.59	3515.33	4588.31	4735.47
ID:24958	1305.26	1831.41	4474.66	0	0	658.165	0	421.825	1851.5	557.968	0	0	0	167.891	0	186.158	1155.79	0	852.275	0	0	0	120.758	0	0	0	1869.39	0	1187.18	0	0	0	495.783	0	0	0	1147.64	471.282	2741.83	1734.59	0	0	715.771	852.909	615.617	1364.2	340.519	550.362	2948.36
ID:24990	0	0	0	202.586	0	61.5956	1024.55	316.691	1018.25	0	0	0	0	0	552.038	0	0	0	0	0	637.411	464.496	0	0	0	0	0	0	0	246.502	0	0	0	0	0	82.5891	157.268	1451.39	0	222.62	67.4177	263.743	0	0	4433.37	0	0	0	715.676
ID:25363	1713.01	433.118	0	0	0	4158.18	633.043	2252.2	2368.21	2417.72	1049.51	0	2710.54	304.242	0	43.7779	740.517	323.446	49.0047	854.494	0	0	597.668	96.3725	736.412	173.69	895.857	216.833	789.965	816.431	2645.17	0	381.222	298.416	0	1167.22	517.964	1704.03	1942.96	0	1657.26	226.85	735.803	581.842	0	1160.96	0	902.389	1014.69
ID:25411	369.794	762.845	1238.78	0	0	0	0	651.276	0	654.986	380.048	982.056	535.119	239.549	26.4657	492.635	348.772	0	239.287	324.502	0	0	0	0	0	0	0	0	0	0	64.4315	0	0	121.025	831.895	0	347.495	401.631	0	0	0	1947.45	360.39	0	240.692	264.337	0	511.348	271.586
ID:25550	0	563.103	0	0	510.04	0	173.997	591.667	500.24	0	434.047	0	0	1094.74	0	215.551	82.7251	0	150.608	574.944	0	0	73.5624	0	0	0	0	0	0	72.0924	0	0	0	0	138.889	198.392	0	0	66.7552	166.324	350.871	63.3417	47.6508	0	0	0	0	143.78	0
ID:25866	0	344.921	0	0	152.767	0	0	0	140.668	0	478.482	0	81.2993	121.671	23.1661	36.9777	93.0318	147.909	247.728	351.107	146.646	0	0	0	502.044	0	423.873	0	139.279	386.037	94.0348	162.837	435.098	0	93.4188	245.537	0	0	399.159	187.816	358.209	2755.42	0	224.253	0	0	205.402	200.449	161.397
ID:25893	0	606.266	0	0	0	0	199.264	88.1632	0	0	0	3012.93	0	580.224	0	574.068	5515.11	0	0	7691.94	0	0	0	0	0	0	0	0	0	0	0	0	1562.55	137.969	327.078	277.606	482.851	0	915.258	0	1338.69	3633.1	0	0	0	0	764.677	0	0
ID:26113	689.684	834.983	1062.64	471.737	583.986	0	0	1642.87	0	566.768	600.282	0	382.303	273.691	56.8667	356.725	363.142	301.005	646.574	778.637	440.434	0	296.555	415.874	0	688.952	1034.14	167.316	603.52	520.602	370.679	207.393	276.03	0	853.731	484.357	336.12	375.341	1449.79	679.472	608.063	485.893	316.784	555.518	489.631	1296.27	184.677	576.623	817.755
ID:26163	0	0	0	0	0	0	0	0	952.014	0	0	1528.16	0	987.635	0	374.352	704.849	724.233	0	913.377	0	702.569	280.337	1560.02	0	850.655	0	4626.23	293.823	0	1205.19	659.299	735.09	82.8673	0	0	652.161	0	772.098	143.227	991.891	291.146	0	242.222	228.68	0	0	1277.15	0
ID:26630	0	2612.84	1468.91	0	1791.65	4717.93	602.431	0	3029.34	0	1088.54	3242.27	2897.53	1699.11	489.356	1994.63	2391.66	1164.48	1313.17	1654.75	5502.88	0	1867.07	1507.25	1077.79	793.493	1713.27	714.134	2596.91	2772.45	1839.54	1792.27	2814.16	397.903	347.966	0	644.211	2139.06	4224.65	288.611	6179.17	2088.02	1267.6	284.705	1011.34	764.897	4929.92	896.854	545.472
ID:26670	2765.7	0	77.0867	4231.91	1587.6	0	0	5046.76	489.607	4881.63	4020.18	0	0	209.917	0	148.644	0	163.737	0	1653.62	0	514.895	0	1272.16	0	1024.3	1618.63	767.333	0	0	0	0	0	47.4114	904.417	6407.5	1051.34	0	0	425.36	0	1804.62	0	3324.36	751.17	2174.07	0	1577.9	3999.22
ID:26919	0	0	153.041	0	0	0	0	83.5068	575.938	0	0	0	0	0	830.265	0	0	0	0	0	0	0	481.9	0	0	0	308.153	2109.7	472.625	0	0	220.015	0	185.981	0	0	60.6581	0	0	0	0	0	0	319.81	0	0	61.0967	1111.77	0
ID:26929	0	0	0	0	178.521	0	0	4996.65	1033.36	0	0	0	2269.58	0	0	0	370.135	0	0	1057.83	0	0	0	839.83	0	0	0	0	231.779	0	0	0	0	409.223	0	1052.78	1652.76	2383.06	2631.29	0	372.433	303.744	466.569	0	0	0	697.098	648.751	563.776
ID:26934	1955.27	0	11133.5	3376.51	466.94	7563.64	28361.7	6372.03	0	1974.11	530.932	0	633.823	0	0	190.614	102.062	255.908	432.847	421.905	0	0	0	0	0	227.106	0	0	0	104.967	0	0	0	0	0	0	0	0	0	0	0	0	0	16.6884	0	158.056	0	0	0
ID:26986	0	46.0419	0	0	0	0	0	0	0	160.002	118.137	0	215.127	112.915	0	0	0	0	0	0	108.341	0	149.618	158.652	0	0	0	0	0	157.936	0	0	0	63.6962	0	374.172	0	134.45	58.8965	171.924	200.556	37.3579	118.315	0	244.437	0	0	148.522	0
ID:27350	2650.56	0	0	0	0	0	0	0	0	3955.67	11593.8	0	0	1566.99	0	0	1018.56	1625.41	3006.54	1691.55	0	0	372.215	2112.31	2993.14	1695.51	4148.58	12367.9	0	3683.24	2221.65	2495.67	1487.51	725.016	2755.11	631.965	0	3326.75	0	2351.74	0	185.952	2182.9	4620.8	3150.61	2618.99	297.959	3961.42	1629.81
ID:27517	60566.5	49205.4	73648.4	76773.8	47309.5	48504	83562.9	93749.7	28776.4	84397	66963.3	92369.6	63872.2	40737.9	20569.5	45034	49282.1	75972.8	31475.9	65543	20705.4	32951.9	32644.5	49566.9	70662.2	28586	60088.9	28858.1	39889.2	51340.6	40592.4	23759.3	46628.7	19910.2	29563.4	23479.5	50858.1	45471.9	74705.6	19318.5	65526.6	57986	24608.4	35273.3	22755	45570.4	46002.4	37933.8	44795.4
ID:27797	1834.98	6984.83	0	1449.57	2990.97	11086.7	11474.4	0	9938.02	1708.56	1954.26	3473.7	0	1315.74	0	0	320.964	12466.9	242.956	1305.08	0	0	0	0	0	0	0	0	0	0	0	0	2842.53	0	3547.92	0	5191.08	1891.95	7297.13	417.986	0	0	0	0	0	0	0	0	0
ID:28103	10143.6	3883.39	13172.5	2319.01	4385.81	1104.18	0	3603.17	12215.6	8314.91	10585.3	7155.63	7877.32	6012.05	9228.15	1095.02	2373.65	4900.07	15312.4	3354.41	4450.81	10386.8	4060.07	3996.72	0	2570.71	11113.3	29951.4	11071.4	6886.6	13514.4	4428.61	2540.03	3936.04	7023.18	1219.29	1187.44	2583.56	2343.48	11013	8495.72	306.514	2724.08	0	5731.74	2507.22	989.315	0	864.724
ID:28132	0	0	0	546.31	0	463.998	1468.88	0	0	0	0	3579.48	439.64	6366.18	0	1099.98	5270.3	7803.88	0	2188.57	0	0	0	0	0	0	0	0	0	0	0	0	530.241	3236.59	1648.35	0	4361.08	0	6706.64	0	2007.59	91.017	0	0	0	0	0	0	0
ID:28281	1480.96	0	295.399	0	0	0	0	0	2344.22	0	0	615.273	0	0	0	0	0	0	1170.81	0	0	1007.19	118.2	713.405	1959.07	1217.48	110.685	5294.82	376.651	0	1314.31	0	0	0	1354.19	125.972	428.733	0	1051.69	2080.85	978.136	0	1091.72	2636.58	2106.06	1208.36	0	3843.83	0
ID:28466	0	0	0	0	0	0	0	0	0	0	503.893	0	274.591	0	102.737	0	56.2967	0	1141.17	0	0	0	0	0	0	0	600.073	4027.79	0	580.641	252.064	322.421	0	0	773.758	102.38	0	192.06	0	661.761	1285.27	668.75	0	815.943	293.685	323.668	0	1107.02	0
ID:28561	5742.2	0	4595.27	0	0	5332.5	0	6430.08	0	6712.39	0	0	9472.58	0	0	0	0	0	0	0	1152.26	1359.72	5070.39	5211.48	1057.98	0	0	1941.34	4860.63	2986.7	2354.29	896.807	1862.41	0	0	2903.71	0	2436.3	8954.88	0	0	13507.4	882.204	0	0	0	0	3953.69	6628.89
ID:28723	0	0	0	0	0	0	0	0	0	0	0	746.224	394.124	1304.53	0	0	468.762	226.124	149.835	0	0	1005.31	0	0	0	761.125	0	0	393.888	0	543.728	567.595	146.479	0	101.394	255.787	323.066	0	115.236	157.208	0	38.5809	608.466	0	0	188.993	0	639.793	0
ID:28747	7696.49	12518.9	5828.61	12523.4	6621.04	1558.02	11236.2	2825.53	3631.87	8190.06	5967.04	37816.3	3130.65	32710.7	3529.72	19414.5	15326.9	36594.4	6024.12	38793.1	3550.18	3106.58	4828.24	7306.2	13632.9	8613.3	10113.3	6269.98	8814.41	14509.5	5585.23	6501.04	11675.8	13635.5	13089.1	6454.38	19482.6	2251.45	18624.3	6151.29	31442.3	14200.7	3245.59	0	12934.7	8923.77	20897.6	6514.27	0
ID:29279	16063.8	4248.14	6142.2	4074.62	8181.67	17500.6	0	17077.8	13179.7	7000.82	14997.5	12548.4	7309.16	11667.8	3452.35	2640.92	3562.14	3652.43	3316.04	5662.73	5984.36	4128.75	2115.5	3741.78	595.976	3630.66	12871.8	17970.5	3271.05	2699.75	10022.4	4160.58	2880.06	3653.72	4476.46	4611.82	6621.29	16509.7	7576.38	16666.4	3565.85	1855.76	2695.08	2028.32	8134.11	2381.25	2083.63	3096.31	2780.64
ID:29538	0	0	0	0	0	0	136.892	510.046	127.21	148.395	0	0	1458.69	0	208.927	0	0	0	195.189	0	149.479	0	720.127	299.027	0	0	0	100.613	1258.75	0	408.618	689.364	0	0	53.3247	0	0	0	0	195.638	0	81.2994	390.035	179.413	0	0	0	311.366	171.767
ID:29677	1094.92	359.501	1684.5	728.344	1675.68	1161.44	988.635	978.069	1638.72	792.512	1319.73	3442.34	3038.66	1175.99	773.084	478.586	209.757	295.497	1110.84	560.761	676.245	0	482.105	0	0	0	1450.38	3816.04	720.834	597.331	795.843	389.924	185.176	351.643	584.818	1298.25	1303.86	0	2065.55	1778.5	285.409	0	196.184	0	1623.11	0	417.538	657.291	257.025
ID:29906	1588.58	331.572	0	0	0	0	0	3957.95	1959.86	467.55	0	1041.31	0	1765.83	0	405.081	461.99	2656.09	0	1261.29	0	0	95.0993	0	1138.19	808.297	874.354	6417.19	252.964	0	696.739	222.479	447.563	0	0	99.2879	258.939	1416.38	1874.11	90.3021	1253.63	0	985.053	3818.91	1075.85	1521.29	0	1437.24	0
ID:30174	1160.24	1948.15	17367.9	11657.5	3219.41	2033.63	90599.2	16763.6	0	204.89	2281.68	1066.63	837.377	0	505.408	444.859	0	2477.14	2063.1	1240.28	7131.38	0	0	0	0	0	0	0	1226.42	1198.34	0	0	0	0	0	703.088	409.693	2288.75	51.6157	0	3055.75	0	0	0	0	0	585.27	0	0
ID:30575	0	1203.58	22378.9	0	0	12289.5	71243.5	0	1319.58	1363.83	0	0	11367.7	0	1103.27	0	0	0	1429.2	0	0	0	3315.64	5559.38	1674.6	1476.19	0	1761.9	4687.05	3354.54	0	0	0	0	0	1240.87	0	0	0	1673.58	0	1948.83	1745.64	2150.9	0	2152.53	0	0	0
ID:30619	492.774	19014.2	16275.2	46040	17219.1	92035.9	45181.9	56290.9	67438.9	0	0	0	0	743.827	0	1199.89	0	0	0	1954.87	2987.85	29120.4	0	0	0	0	0	261.363	5289.2	4622	0	0	0	0	0	265.866	0	0	0	0	2893.23	0	0	0	0	0	0	0	3372.9
ID:31227	3490.48	0	25103.7	11028.6	11645.3	39515	59520.9	36916.4	1142.16	13890	14627.8	0	9010.57	0	280.757	1781.55	0	7080.7	2239.47	3381.44	0	0	0	0	0	924.996	0	0	3280.02	1566.36	0	0	144.435	0	0	0	6349.79	5432.54	4514.29	0	2352.17	0	0	80.8572	0	0	0	665.02	440.949
ID:31480	2322.46	616.998	1908.84	428.737	3173.47	923.557	1356.64	1536.56	1383.09	1730.5	2228.15	3107.66	2150.28	2491.92	2249.64	588.772	1862.08	3342.94	2190.12	1172.7	967.619	6714.33	1340.19	722.468	2886.83	3415.34	6481.4	2060.47	2030.24	1913.17	3689.97	0	816.285	393.197	707.815	607.175	1350.42	1728.73	3416.71	5836.32	3688.99	291.935	649.851	3677.61	1313.28	3209.34	1285.85	1492.82	1098.07
ID:31525	1665.55	0	0	0	348.092	0	0	0	280.732	0	0	417.277	0	1961.22	0	0	1145.76	0	295.811	0	0	300.671	0	0	0	0	633.041	1238.69	584.57	881.718	1019.02	717.207	0	0	621.49	0	123.479	2593.82	328.575	1098.13	350.213	897.937	3348.65	5774.93	3922.95	1524.85	757.486	2603.05	11185.5
ID:32171	18852.5	13490.2	11460.9	8902.13	9077.46	21341.5	2832.24	27032.4	4636.1	22854	8822.8	3290.9	11100.7	4478.46	3474.79	951.891	16213.8	5433.47	2981.66	6760.65	2578.79	5506.15	9522.79	13797.9	5200.17	2080.14	5200.98	4507.02	10975.4	10360.2	5321.63	5239.09	6421.32	1310.73	3302.13	4843.45	4828.57	7854.48	19112.7	671.344	13509.5	7944.58	8028.76	10401.6	1522.77	11053.3	10758.1	10748.4	7490.02
ID:32220	493.48	139.683	61.7337	133.994	0	2070.4	1369.98	0	1206.94	636.817	982.782	977.875	0	0	0	328.677	0	0	1372.65	0	485.214	188.8	0	0	0	0	0	3270.82	1444.61	588.326	0	676.844	0	0	349.218	0	778.14	1015.57	981.725	0	323.032	0	240.176	163.547	0	98.598	551.149	293.911	480.569
ID:32343	0	0	0	0	0	0	0	0	0	0	0	393.646	0	317.869	283.613	289.061	935.492	0	2378.19	340.994	2196.67	0	0	0	0	0	0	274.232	0	260.678	0	0	1346.48	0	458.184	383.946	342.253	564.357	964.361	3487.31	1335.81	0	0	744.44	1348.32	1384.5	586.143	62.8519	696.74
ID:32470	227.527	313.302	0	0	0	0	0	181.964	0	0	0	0	210.532	0	0	49.6704	154.346	0	0	407.696	0	0	80.5341	0	0	0	0	0	0	138.041	0	0	109.688	0	0	23.9719	278.836	0	0	0	169.985	333.002	0	72.1777	0	253.088	0	131.237	0
ID:32696	0	1653.54	2546.21	8060.13	8267.99	2775.86	832.395	2431.46	2185.46	0	0	0	694.278	0	0	260.145	0	2422.25	0	423.712	1810.09	4191	0	0	0	0	0	0	2549.1	495.165	0	0	492.555	0	0	126.582	0	243.978	1163.35	0	1945.52	0	0	0	0	0	6174.44	0	1244.52
ID:32852	1212.58	0	12014.9	6860.9	9283.02	23235.7	31260.8	32271.7	0	8939.15	9875.28	0	27003.6	0	0	462.09	0	868.399	410.414	479.023	4091.48	0	0	0	0	1702.04	0	0	1398.77	1559.55	0	0	0	0	0	0	0	271.217	0	0	1187.67	0	0	0	0	0	0	0	0
ID:32874	0	0	0	190.282	400.089	0	0	0	232.616	129.282	0	331.903	0	135.62	0	0	0	0	0	0	92.4607	0	79.0714	131.675	0	0	130.201	582.44	141.551	113.622	209.624	46.3515	0	0	0	123.039	234.734	0	0	0	0	0	19.7275	56.0359	0	0	0	70.438	0
ID:33042	0	0	0	0	0	223.284	0	0	909.198	1175.82	1292.24	0	0	0	0	0	0	1032.72	0	0	165.143	0	0	0	0	511.59	0	1639.29	426.018	0	0	295.716	1088.38	208.249	0	627.576	1409.99	5983.69	621.7	340.918	566.889	0	431.964	134.883	0	0	0	684.694	0
ID:33135	1533.03	245.522	0	0	0	157.801	0	0	2299.18	0	0	0	523.901	268.615	0	0	0	0	230.582	156.312	0	0	137.509	1280.43	0	0	0	4013.87	96.837	160.754	0	0	0	537.828	2029.83	0	0	312.924	0	161.795	157.022	425.341	806.935	1179.58	0	565.715	144.614	833.931	551.338
ID:33136	0	0	11602	5587.7	6824.8	5179.87	30153.5	0	584.888	448.688	0	0	843.217	0	0	31.8373	0	0	289.326	0	1284.54	0	0	0	0	0	0	0	783.856	667.216	0	0	55.5407	0	0	0	0	0	0	0	948.95	0	0	0	0	0	2424.02	0	11172.1
ID:33209	0	157.718	0	0	0	0	0	0	0	367.399	0	0	224.901	433.485	177.116	79.2382	0	0	516.351	0	0	0	257.588	243.676	421.174	197.265	0	0	242.969	374.018	62.8089	0	50.6855	0	0	0	274.458	0	0	0	0	0	0	513.789	1667.73	510.889	0	132.981	0
ID:33602	264.775	84.2312	0	161.914	193.2	571.59	0	0	405.53	585.128	890.769	494.477	509.292	0	126.623	227.912	0	0	983.644	107.17	109.334	0	172.518	0	0	0	1153.73	1614.83	645.136	112.96	351.401	330.924	0	102.786	0	264.637	293.844	411.975	0	0	136.349	45.4861	109.132	232.638	0	37.6215	171.24	338.288	0
ID:33726	0	1038.02	3308.6	0	402.147	153.713	2806.71	1162.48	225.475	0	343.977	117.325	61.6839	0	0	0	0	479.483	260.616	0	849.969	0	0	0	625.433	0	84.7775	0	478.371	2115.87	0	0	168.709	0	0	0	619.211	0	0	0	0	38.6117	16.6662	272.652	0	0	0	0	0
ID:33727	445.591	0	0	0	0	0	0	1371.44	0	165.031	449.42	1472.9	0	1347.96	0	909.329	0	0	0	2046.57	0	0	71.217	0	285.49	240.199	610.373	0	0	0	0	0	611.835	474.082	0	560.83	0	555.799	819.308	52.7688	1805.73	2192.05	34.6237	130.429	691.708	0	967.295	492.319	0
ID:33812	0	0	0	0	630.891	0	0	116.833	0	125.905	382.184	0	0	178.283	0	0	0	0	359.292	175.266	0	0	0	0	0	0	0	0	0	109.76	0	0	828.057	0	0	91.5047	194.751	0	0	407.461	715.184	33.3461	250.264	80.7698	624.907	0	201.206	45.743	0
ID:33938	0	0	0	0	0	0	0	0	0	0	0	1566	778.489	553.52	0	0	123.259	489.893	0	0	0	0	0	333.796	525.293	491.578	0	1422.03	787.37	0	203.47	530.763	0	339.351	0	591.068	304.856	1669.45	1651.14	604.002	436.882	0	485.207	0	241.405	0	0	466.494	0
ID:33971	0	652.125	0	1586.88	2520.99	0	0	0	250.263	0	0	0	1100.86	0	0	0	0	443.442	65.2013	207.889	572.201	0	0	0	0	0	0	0	0	588.871	0	0	69.9129	0	0	180.91	0	0	0	0	428.407	0	0	0	48.7991	0	3212.55	0	0
ID:33973	0	0	0	0	0	0	0	0	0	627.813	0	0	314.919	0	0	0	248.768	0	0	184.012	0	0	422.124	505.425	0	0	0	0	304.942	0	0	0	118.893	0	0	537.714	141.835	271.746	467.864	0	253.911	112.459	166.109	222.109	0	183.021	189.336	209.707	198.789
ID:34011	0	0	12644.4	761.723	0	1736.66	4314.9	1153.34	0	580.763	369.106	0	194.736	0	0	0	0	0	145.98	239.721	874.947	0	0	0	0	0	0	0	52.4212	348.79	0	0	0	0	0	0	0	0	0	0	404.129	0	0	56.4911	83.4147	0	0	0	2715.14
ID:34186	2740.79	2816.04	6801.72	2660.35	1474.06	7798.81	7564.75	804.013	5269.04	3993.31	9791.84	6729.48	4322.59	3761.76	911.625	1494.67	1140.24	11736.4	7136.75	1541.37	1565.01	1629.38	2201	849.671	0	1413.62	13954	9013.81	4755.43	2806.68	5999.3	4943.03	930.766	2624.7	3942.54	2074.61	3896.93	6805.76	7320.1	5051.64	1214.68	0	2058.88	2129.2	2434.47	2132.25	2469.01	2467.14	2532.19
ID:34339	0	0	0	0	0	0	0	0	0	96.601	2215.19	0	0	1488.63	0	104.141	593.615	0	0	792.919	0	0	122.94	0	489.601	646.064	552.648	2029.9	394.621	0	290.797	446.819	648.195	82.9433	178.724	266.889	182.398	901.696	1527.06	608.7	0	161.503	992.78	5299.78	1742.12	2627.94	0	351.954	250.366
ID:34432	9807.11	2243.16	7262.94	2313	5927.01	4039.3	8581.44	121.508	3657.74	2804	5391.44	5793.66	4343.11	3641.28	2539.16	1734.76	3775.33	7384.34	2834.37	3220.43	1929.81	1639.12	1267.66	1212.32	198.576	3016.56	6931.54	12803.8	3245.41	3015.37	3806.68	2672.65	1368.6	1868.02	3687.45	3057.99	3270.37	2335.61	6007.33	6293.21	1630.72	1284.88	2385.18	1530.54	4067.46	1269.81	1315.98	1915.71	2236.56
ID:34724	1139.16	0	0	0	184.439	0	0	958.058	0	610.254	575.402	2336.37	135.312	909.541	0	1797.83	0	0	0	1177.74	0	0	559.039	0	1170.41	584.763	752.251	300.823	0	1059.93	666.574	515.519	0	488.613	36.413	756.308	0	899.248	0	698.547	2547.57	948.446	0	674.969	0	0	1023.95	1238.68	0
ID:34766	435.719	498.883	196.597	566.579	298.344	0	0	0	0	1492.64	793.261	0	1379.3	246.161	0	184.184	72.7158	0	0	574.294	300.018	0	850.437	1334.36	0	0	0	443.305	232.946	159.533	221.612	0	0	0	0	694.471	2294.49	297.75	3021.82	0	272.763	4093.16	0	0	0	0	817.504	664.155	0
ID:34795	0	0	0	0	0	0	0	0	0	608.415	0	0	0	0	0	674.945	0	0	0	948.362	0	0	86.2942	883.477	740.04	205.629	200.498	1798.8	0	0	466.357	326.836	103.356	240.063	343.672	508.572	861.93	0	1496.24	132.773	566.173	0	0	38.7744	368.378	0	0	303.262	0
ID:35339	2513.2	0	0	0	2505.07	510.772	0	3048.81	1618.66	5498.57	1216.06	1789.85	4437.24	4185.03	2396.59	813.543	2923.37	4646.37	1692.77	2007.9	1358.29	1611.78	3094.96	2301.12	2772.77	2207.77	2279.76	999.349	3317.08	3619.59	2331.79	1713.38	2920.38	493.251	395.851	195.521	1176.53	1014.25	855.9	532.431	3873.56	1592.02	1968.92	3585.19	4938.93	4464.39	0	2401.31	1585.99
ID:35535	169.522	164.549	0	0	399.967	0	0	0	323.929	0	259.255	174.076	51.6782	363.233	72.0772	283.928	0	453.637	534.822	245.105	334.906	0	0	0	0	466.004	938.541	95.3079	828.374	562.084	276.685	0	0	0	167.725	189.769	257.581	0	150.6	525.668	455.604	0	0	584.924	810.655	480.034	0	0	260.022
ID:35712	0	1609.8	15876.5	0	4256.74	0	25478	5064.3	335.641	5430.43	0	415.693	1520.71	0	0	456.834	0	4759.32	1179.88	1218.38	544.844	0	0	0	0	766.6	0	0	810.929	510.124	853.399	74.3003	170.501	0	473.41	0	347.66	0	0	0	392.443	0	0	5341.64	5801.77	5584.85	0	594.767	0
ID:35730	0	27560.1	27119.9	3640.73	37231.4	176294	44031.6	48582.3	193457	0	7263.85	6113.12	0	3233.22	0	2338.98	0	4762.27	0	9065.16	1726.9	5978.93	0	0	0	0	0	447.416	3265.74	7636.84	0	0	756.837	0	0	1191.73	0	0	3844.41	0	8359.57	0	0	46.1025	0	0	0	139.927	380.437
ID:35979	70351.8	27571.1	78643	21342.2	75741.8	70896.3	82733.3	53827.7	71288.9	467.313	158178	74949.1	3633.53	92728.4	64177.8	9074.64	14819.9	57326.7	21120.9	49628	0	92503.3	10019.6	12557	1357.61	9384.76	112909	134199	16664.2	24126	19238.3	17155.6	9567.18	10751.7	0	32963.8	48437.6	132045	39223.6	38766.3	30037.4	0	0	19262.8	142365	18616	6509	7751.66	19110.5
ID:36156	3382.57	336.794	0	0	8831.03	0	0	11796.8	8298.6	7412.71	23398.8	18673.8	3525.29	9557.29	0	6021.58	8938.21	15260.6	563.198	10405.7	3390.7	17596.7	4018.54	14769.1	15001	9314.62	14984.3	46322.5	5741.77	7556.13	9124.06	1788.58	6178.84	5817.78	4368.04	6742.38	3197.18	20570.4	9584.49	3188.32	7504.31	1033.16	8710.06	3530.64	6141.47	2284.8	1937.85	5659.79	2763.59
ID:36345	1581.15	1736.66	0	0	0	3339.68	0	0	0	0	1171.53	803.026	0	841.442	643.78	116.651	1008.75	1202.84	902.033	544.059	0	0	1371.66	1203.28	591.07	0	1134.38	0	0	1240.91	1488.79	660.943	195.962	0	0	333.769	1636.93	1662.3	0	182.456	0	0	834.75	1775.24	1024.72	2023.39	0	0	0
ID:36350	0	0	0	0	0	0	0	0	0	218.458	287.616	0	0	64.2567	0	0	0	0	115.136	68.1056	0	0	197.119	162.322	0	0	267.822	0	292.317	207.947	0	322.549	0	0	0	406.142	0	185.465	128.339	0	0	0	0	112.84	0	160.764	212.084	219.51	0
ID:36599	0	0	0	11237.2	10679	17553.6	3971.19	11868.8	3163.28	3470.95	2632.91	1434.94	91583	0	0	2002	0	1738.33	1441.07	966.514	6391.6	0	0	0	0	1956.72	0	1500.77	1354.23	2977.85	0	0	312.769	0	0	0	2167.04	2972.75	0	0	0	0	0	0	0	0	0	0	1255.8
ID:36759	1413.51	502.665	1700.49	1021.16	463.013	0	0	368.585	0	26.3383	0	0	2549.9	0	0	191.876	246.105	0	28.677	717.356	0	0	0	0	0	0	0	0	0	260.37	375.906	97.2887	0	0	80.3716	0	0	1175.14	2159.54	0	429.112	10980.7	438.676	0	0	0	0	0	0
ID:36761	0	0	0	0	0	0	58737.7	13532.6	15440.4	1056.75	6524.35	1014.6	1535.16	0	0	205.624	0	0	256.018	0	3678.78	0	0	0	0	0	0	0	1352.84	2578.84	0	0	0	0	0	0	0	0	797.321	310.051	814.314	0	26.3764	976.995	1334.42	1432.7	767.138	409.688	658.514
ID:36784	0	287.847	0	436.851	0	0	0	376.935	0	106.466	0	430.432	0	2470.1	0	391.819	1306.09	1878.75	0	1246.83	0	0	95.2045	166.007	0	291.358	0	564.216	0	147.657	0	0	493.251	0	499.683	0	393.577	0	647.429	0	469.392	1480.31	74.7024	26.9267	536.655	0	1035.3	0	0
ID:36858	354.491	0	0	0	0	1361.95	0	1785.51	3606.1	3866.82	7087.1	6382.12	1564.62	5949.66	0	2045.75	1582.05	5096.28	407.379	2264.06	584.921	2896.27	935.214	4194.7	2104.69	1752.2	1139.84	5146.3	3085.68	1146.69	1897.5	729.677	1854.81	2796.69	1110.1	3300.42	0	9092.48	8196.2	1396.57	1210.3	1171.91	2584.94	2017.53	1160.37	1031.02	598.286	2794.82	1629.12
ID:36880	762.764	471.373	472.532	1369.05	0	0	0	306.205	0	0	324.535	0	0	570.457	428.206	336.396	0	641.028	135.26	0	159.236	0	0	0	0	0	0	0	204.069	0	0	0	499.659	46.7468	0	202.076	0	390.162	1531.77	362.508	1118.99	50.1995	0	225.668	1733.39	243.258	1076.4	31.5869	0
ID:36891	0	1368.17	0	0	125.821	0	3488.74	6186.87	620.118	5212.45	2846.42	0	0	0	36.8969	0	0	7302.94	69.5164	381.389	0	896.576	0	0	0	0	0	0	0	346.733	0	0	4751.68	0	2821.47	0	15136.1	5795.33	0	664.776	698.95	106.962	0	0	0	0	0	0	0
ID:36988	122.609	373.033	100.102	248.851	167.594	0	0	0	0	178.26	0	0	0	190.958	65.5446	0	246.088	0	245.677	148.55	0	0	179.721	0	0	0	0	571.072	702.024	54.5532	0	0	0	0	0	0	1735.57	604.454	462.014	0	0	0	1614.44	0	0	0	268.492	0	0
ID:37056	17698.5	6944.71	14790.4	6357.13	17354.4	4214.63	0	11319.4	13527	12899.3	19827.9	5231.36	8164.17	11157	8444.21	8647.02	21947	33807.8	11780.4	10327.6	7934.71	26037.8	6400.96	23132.9	32992.3	21513.2	42301.6	88155.6	10338.2	17157.3	14933.2	18046	11234.1	5770.1	20048	11918	7343.05	20101.3	13266.9	8639.61	14123.1	2196	9700.39	18345.5	14428.2	9267.19	3933.03	13323.9	6261.38
ID:37262	0	0	0	1013.44	0	0	1259.19	0	139.208	861.118	0	1524.41	0	1089	63.9114	505.483	860.68	1079.59	188.41	592.342	0	0	0	0	0	0	0	0	376.31	0	0	61.1283	611.237	826.298	736.056	196.824	563.354	0	0	359.194	1355.59	163.984	0	0	447.037	144.142	0	355.725	0
ID:37420	1951.76	0	0	0	762.061	0	0	924.251	0	527.839	0	986.32	569.442	258.814	0	507.792	363.18	0	821.786	146.005	0	1987.35	0	1581.46	0	1456.75	3143.06	5281.77	1129.48	639.259	1265.3	181.671	387.262	672.889	377.267	437.319	747.846	490.206	501.206	0	800.295	732.523	1285.05	4908.13	2561.06	2368.44	295.925	2825.36	893.982
ID:37516	169.273	22745.4	38128.8	0	49579.1	23473.3	53569.9	10643.3	13195.6	673.998	4502.19	641.935	2305.49	648.86	643.944	208.978	0	6535.92	0	1983.96	986.959	0	0	0	0	0	0	0	753.368	991.733	0	0	1219.96	0	0	924.556	1164.07	3840.02	0	0	10833.7	0	0	0	1381.95	0	28951.1	0	0
ID:37650	1295.91	979.391	970.275	932.377	435.512	719.66	0	0	640.114	1131.44	268.919	0	8039.75	374.36	773.341	583.035	2011.96	0	571.236	0	310.093	0	504.766	679.33	0	0	2202.13	0	1291.92	1305.54	772.969	599.742	0	0	747.064	1752.18	1435.46	1948.52	2470.62	347.181	122.648	0	856.661	0	0	494.901	1842.71	1214.79	0
ID:37662	10010.1	0	0	0	0	2653.7	0	0	8221.25	0	0	12184.8	1771.44	3765.63	1034.21	5300.56	5783.31	15735.8	0	5554.19	0	17199.9	2545.66	12682.5	14777.8	8894.56	1080.36	29949.6	1511.03	892.871	6049.53	2416.91	3934.21	1293.25	7526.33	5761.04	1145.82	21164.4	10569.1	7344.43	10087.8	0	2231.2	6549.64	0	1262.74	1616.68	7708.15	10539.8
ID:37698	9009.36	0	0	0	0	1383.24	0	0	0	0	956.772	4244.11	0	3421.95	0	0	5995.13	0	4848.45	0	0	0	0	0	11366.5	1595.68	0	0	16835.2	4954.68	8376.95	5729.09	0	0	0	0	0	0	3708.59	423.736	0	830.075	3810.09	0	0	0	0	0	0
ID:37715	0	1192.09	0	5566.98	12997.7	6047.42	8585.1	11439.6	5411.26	8587.8	559.418	0	3001.06	0	196.62	2626.24	0	23451.9	0	785.713	0	2311.9	7412.52	1528.33	0	5500.24	15231.4	2276.04	0	0	0	0	4861.8	0	1937.31	1344.15	5290.86	2391.88	0	0	0	1841.58	0	5303.05	0	11520.9	16031.3	21117.5	2082.27
ID:37903	4229.51	3108.29	1638.79	3326.53	971.699	0	0	0	0	2167.79	629.785	379.19	840.264	981.383	555.114	0	3568.98	0	1869.63	1083.93	652.443	1399.22	1914.27	2968.36	0	0	1909.27	4213.95	2835.28	247.498	981.68	383.033	1095.12	0	1779.52	144.308	14084.3	2723.31	4111	6315.22	2578.45	110.47	5843.57	0	0	905.64	3507.51	2184.08	5673.61
ID:37949	0	0	0	0	0	0	0	0	4963.07	2281.43	4172.78	0	1205.2	2145.47	1167.52	1654.63	3763.52	0	2860.1	3117.06	1257.35	9681.42	2407.49	8618.91	8603.75	6628.48	9589.98	28756.1	895.409	4519.56	5237.1	6608.93	3240.66	631.796	4610.78	3811.99	786.497	1410.14	0	4021.63	2469.25	1101.21	3082.55	3207.24	1892.67	1995.77	0	4188.97	0
ID:38266	0	0	0	0	0	0	0	0	0	204.815	0	254.992	125.347	0	358.699	0	0	535.096	256.425	90.5474	0	0	217.32	0	0	0	0	0	460.082	341.996	0	0	88.0797	0	0	0	119.37	0	0	0	0	140.04	28.9265	55.8733	0	226.508	0	50.1142	0
ID:38605	7798.98	2704.26	12831.7	15277.9	9894.81	10243.4	13680.1	5686.66	4113.64	4851.23	3459.6	6793.06	5874.11	13560.7	2839.05	7101.81	0	5055.48	2146.28	5379.26	2412.74	3604.26	7559.49	2441.25	3644.64	4131.25	3633.38	2697.06	9593.43	6746.71	3516.11	4304.39	3367.96	6871.47	1808.69	658.569	7116.39	3041.08	2438.54	609.291	9502.75	8967.86	5318.17	5825.3	10763.8	4078.39	0	6318.72	4239.35
ID:38676	4145.08	28550.9	0	278.681	929.059	57816.3	85793.2	12079.9	22465.4	384.487	8836.95	1674.45	0	0	0	0	334.978	7336.3	0	824.17	0	0	0	0	0	0	0	0	223.892	1047.04	0	0	1547.95	0	17279	55.8734	32049.6	0	32809	23719.6	0	0	0	0	0	0	0	0	0
ID:38752	12284.8	4827.36	17940	4284	7560.7	17331.5	14991.4	8799.96	6093.08	12759.1	19744.9	13239.6	8867.04	18977	4518.97	4042.79	19575.4	15672.2	5634.36	3794.38	0	721.967	3331.35	6424.37	2892.9	2632.56	27212.8	12009.9	5218	3026.1	15929.2	5517.04	1392.82	4680.26	9635.61	6211.02	13036	9027.08	12943.3	6633.27	3803.45	0	3660.44	4875.68	6157.49	5287.05	3732.6	7681.19	4095.87
ID:38798	8073.11	0	2471.26	0	0	12162.1	0	9248.54	4883.41	7529.55	9677.49	291.69	10634.4	208.671	4209.14	0	0	0	5646.57	0	9941.43	4235.69	7348.04	8395.18	10754.6	5688.76	10803.5	7259.88	7057.67	6633.97	9943.37	7096.73	3044.68	122.971	1005.11	7717.03	0	9890.56	0	7282.32	3232.15	5105.24	4560.53	3974.27	0	5702.24	0	6608.24	4377.5
ID:38879	1122.41	8655.64	49123	20665	18666.2	13094.7	71503.2	16507.3	5046.42	7486.52	26334	4906.77	8478.03	616.765	3669.9	1456.86	85.1464	23242.6	4468.47	3110.03	13848.3	1838.09	0	0	0	417.264	0	350.953	3090.15	10464	802.877	728.318	0	0	389.509	7916.84	2063.53	6807.81	122.04	800.804	10894.1	0	0	285.831	1170.22	423.353	2337.26	446.604	271.778
ID:38910	0	0	0	0	0	0	0	0	298.316	0	0	0	249.342	0	205.543	0	0	0	567.759	0	901.278	0	370.068	1204.77	0	617.812	0	2295.81	470.403	604.484	368.482	882.343	0	0	0	0	0	0	0	358.265	0	0	617.644	614.993	188.018	601.971	0	0	267.138
ID:39607	0	85.7756	0	384.322	1815.19	0	376.928	1654.74	620.404	927.499	348.137	1290.49	1909.17	165.58	0	429.76	411.689	0	103.965	996.21	233.257	0	0	0	0	225.325	0	1445.76	2100.82	337.221	441.704	0	417.969	99.6127	23.0349	212.419	389.926	181.627	0	0	1822.97	1299.3	209.821	472.407	177.253	153.989	264.588	603.955	0
ID:40091	5757.11	555.002	0	0	7202.12	2005.24	0	89.741	7079.88	4509.38	12888.8	12058.6	3396.96	11089.3	0	6535.02	8844.6	16713.3	1001.94	12352.1	3995.73	20532.5	4605.3	20848.7	18192	10740.5	8087.87	32635.5	3983.98	7307.31	10915.7	4140.5	7214.34	2349.35	2973.58	7297.6	2188.49	8082.98	11597.7	3197.97	8228.05	1409.91	4612.31	4303.33	3005.75	2544.48	2976.64	6730.83	4216.06
ID:40243	30204.3	25429	28074.9	30430.1	44627.8	24286.4	9158.96	21453.2	29409.3	37748.5	34168.7	53444.6	47257	35750.6	21199.3	48681.3	30511.5	47433.7	18671.4	36831.4	16205.3	37381.1	23191.7	24997.8	31382	17520.2	33177.7	27050.2	35432.7	29200.7	30766.3	19342.8	23442.2	18586.1	16026.8	12891.8	47447.3	23374	26156	9717.27	22078.6	53735.4	14525.5	40617.8	25196.1	36780.5	25828.2	27763.7	27339.8
ID:40260	0	0	0	0	0	0	0	1265.49	0	1795.26	1187.62	0	2201.7	3885.17	154.719	2494.74	424.608	300.238	603.622	1510.32	178.085	0	703.036	2400.58	438.483	1292.43	1348.04	2512.16	707.949	1014.15	1055.1	1003.31	947.571	223.5	1486.77	501.32	563.657	1300	1114.54	437.471	836.215	3866.03	660.138	1575.8	0	799.657	502.76	404.63	408.974
ID:40294	316.526	0	0	0	0	0	0	0	0	0	0	0	851.062	703.598	60.3882	580.043	157.182	0	93.9802	0	0	0	0	554.915	0	0	0	728.436	0	151.987	0	0	0	44.2745	415.831	0	124.958	0	0	0	70.0146	961.03	259.069	695.578	0	259.672	0	247.109	222.438
ID:40409	0	120.549	9480.25	2797.32	2892.39	1805.53	6257.68	3422.14	312.503	2006.64	2438.76	747.897	565.103	0	218.512	178.083	0	2044.7	721.01	236.165	3492.3	0	0	0	0	0	0	0	229.7	1363.77	0	0	0	0	26.6444	460.254	0	0	514.308	0	375.757	0	0	0	40.1396	51.5566	1460.2	0	0
ID:40645	754.664	39608.4	38932.8	199042	195461	111306	22626.4	56810.8	24092.7	0	10912.6	3702.03	13330.5	906.194	0	8068.59	684.056	100820	0	11371.5	0	76942	0	0	0	0	0	2265.78	32123.2	11094.3	0	0	13293.2	0	111.256	5521.73	1760.69	11166.3	25764	0	34368.5	0	0	276.513	0	123.461	0	191.106	12409.2
ID:40737	4113.28	0	2740.16	3215.04	1702.3	0	0	2436.84	497.669	1551.11	1313.36	0	2057.67	0	123.17	128.898	4904.76	0	0	1517.22	0	0	0	0	0	0	0	0	0	472.136	1563.34	885.244	0	0	2838.66	1190.38	0	5244.69	10237.6	0	0	1842.58	4285.9	0	0	0	0	0	0
ID:41431	608.249	242.656	0	615.648	4418.27	928.297	0	4965.39	4242.18	4034.98	10009.1	7075.21	2453.42	6249.68	0	4648.43	3821.38	6171.3	446.081	4173.39	1471.01	5404.18	1378.21	6579.1	6682.42	3830.59	4728.94	19303.2	1306.79	3015.82	2657.62	1317.73	2814.74	2114.47	1329.45	4406.66	2365.07	7613.02	6383.67	2956.69	4267.77	406.342	4334.96	3025.62	5326.63	1216.05	1646.65	3047.55	1271.07
ID:41485	380.864	404.496	994.325	0	1752.81	547.864	870.472	0	0	0	230.927	554.372	832.526	195.04	249.303	202.597	0	734.714	0	407.571	811.26	690.699	261.717	0	0	335.654	246.52	0	633.452	628.972	174.03	342.774	539.359	223.855	88.1409	0	430.135	0	0	89.0937	539.369	159.876	0	0	0	663.022	227.452	1176.15	0
ID:41513	0	0	0	742.363	15180.4	556.692	0	3773.41	0	1941.4	3527.08	2956.6	2222.19	0	0	0	1060.03	6944.96	466.963	1374.73	954.914	1583.54	665.252	0	1253.25	0	1100.38	3970.22	2290.53	6328.43	3710.31	3131.94	777.224	0	261.073	2820.98	884.214	1172.25	692.414	0	763.593	978.799	0	0	0	0	2430.37	1125.31	3478.81
ID:41514	0	0	0	0	0	0	0	863.795	767.007	74.8679	1817	2374.94	0	8453.56	216.797	2791.2	994.79	1675.55	0	1492.95	0	647.286	89.0596	3166.85	452.323	506.86	248.426	306.791	85.7121	0	0	0	797.344	307.07	648.698	2181.63	531.182	1486.54	683.529	861.362	2985.54	574.346	9282.95	1917.74	0	2336.04	0	795.334	0
ID:41601	0	1941.62	2816.57	4119.75	3862.64	0	2480.31	2695.23	4393.74	4549.66	4701.63	2724.03	10957.3	2376.64	2245.09	4561.93	5304.71	3627.57	1934.54	1947.62	1525.45	3145.17	1804.52	4392.17	1047.9	2125.77	1500.44	14158.5	2969.27	3282.02	3172.17	3396.22	2124.5	3678.75	3597.07	2181.11	2953.09	3363.56	2152.01	581.549	3418.23	6725.13	1683.4	1873.1	924.648	1311.34	794.694	1707.53	1024.19
ID:41833	114.074	0	0	0	2873.51	0	285.49	0	95.4077	631.916	2811.15	0	181.431	1529.99	0	312.86	945.418	0	196.484	2358.78	0	0	0	320.34	0	0	0	1855.91	337.444	1437.64	0	0	0	112.876	0	0	0	0	0	0	0	0	1556.26	6347.28	2426.32	3230.1	2036.86	1309.93	0
ID:42065	0	0	0	486.084	0	0	6077.41	5651.22	1019.62	1691.25	11432.5	2205.5	2513.78	0	0	0	0	0	585.72	0	4656.71	0	0	0	0	0	0	0	740.523	1187.72	0	0	220.143	0	0	75.6924	1013.47	0	1472.38	0	150.907	405.467	0	0	558.83	463.206	0	0	0
ID:42114	0	8445.1	0	36525.3	17920.5	22708.3	4045.8	9948.49	29247.8	0	1856.86	3057.65	0	186.846	0	962.62	0	5505.32	0	5388.69	453.896	1595.71	0	0	0	0	0	0	1167.61	4187.15	0	0	744.581	0	0	320.881	0	640.029	1828.12	0	4487.95	0	0	0	0	0	8911.65	0	0
ID:42166	4306.6	2169.63	11114.4	0	0	1415.69	20216.6	0	2788.66	3107.43	0	349.811	7067.71	0	0	435.349	0	0	123.067	184.033	0	0	0	0	0	0	0	0	4327.32	737.29	0	0	0	0	585.784	0	3759.74	3628.07	422.041	0	0	0	0	0	0	0	0	0	851.301
ID:42216	0	0	0	0	0	0	2260.16	0	624.34	0	0	0	0	520.72	0	0	320.093	473.547	0	337.894	0	328.387	0	512.249	0	0	184.748	0	0	0	0	0	0	0	238.06	200.965	251.344	0	0	0	401.527	202.245	0	791.296	671.289	162.913	0	1144.92	0
ID:42304	1026.55	730.846	1168.61	1086.24	1553.72	1683.9	530.562	820.637	1816.11	1958.33	1005.36	467.973	4938.89	496.945	1003.99	1068.82	821.145	867.151	920.673	238.951	473.39	1259.42	672.17	1777.17	242.669	515.561	307.06	5226.05	1461.7	1233.07	564.007	599.844	598.72	1355.67	846.284	1238.95	512.886	220.004	480.259	195.125	833.549	1286.29	726.076	1265.81	495.496	826.122	397.47	1685.36	0
ID:42404	0	81.0902	114.295	0	1244.15	0	872.107	812.537	0	0	0	144.88	0	596.33	648.791	0	0	248.618	0	109.098	131.772	3252.89	0	91.3644	0	0	0	282.711	248.212	1057.69	0	0	42.3217	72.4604	30.9652	32.5485	0	0	0	342.218	0	0	0	954.326	47.7219	455.279	695.953	0	149.769
ID:42594	0	109.241	0	108.445	493.913	0	0	0	0	180.14	0	0	288.449	804.963	526.407	201.848	0	0	270.636	0	861.061	0	0	0	0	0	237.603	594.762	565.784	228.496	518.954	0	0	0	0	32.1503	723.105	0	0	0	186.3	255.216	238.092	0	0	0	0	0	0
ID:42722	0	0	0	0	0	0	0	0	195.354	0	0	548.631	0	1399.2	0	295.225	236.097	0	40.1434	0	0	0	64.9284	0	0	259.527	0	3491.74	0	120.35	0	0	0	0	0	0	440.083	0	315.314	0	707.091	0	159.142	0	0	0	0	113.516	0
ID:42779	0	0	0	2490.39	15814.7	3416.65	1419.76	2429.57	0	383.075	10466.5	2252.39	1883.48	850.999	1320.06	0	1697.64	18219.8	505.2	4463.55	2714.43	0	68.3967	1022.69	0	0	1304.49	0	436.541	1128.94	0	0	1379.37	0	2444.52	1372.26	4971.21	14978.7	1038.45	0	17856.7	0	0	0	0	0	0	0	0
ID:42806	0	0	0	234.802	279.82	0	0	0	177.929	381.011	0	217.244	556.722	448.807	93.7352	86.524	0	0	190.111	0	0	0	0	0	0	0	789.922	0	368.314	0	313.615	0	0	64.0263	0	437.415	320.384	857.012	425.971	37.3059	96.722	26.8799	58.5206	0	0	0	128.501	285.06	0
ID:43029	1551.79	33184.6	15332.2	0	77992.9	116079	19692.2	38445.5	104474	0	9992.47	14249.7	858.295	1609.8	0	5331.01	391.031	28690.9	0	20194	3884.49	11942	0	0	0	0	0	0	5879.03	13382.7	0	0	4868.96	0	0	1994.74	1141.74	6520.8	10834.1	0	18233.5	0	0	0	0	0	39408.9	0	570.531
ID:43339	0	274.066	0	0	0	0	0	154.353	989.593	130.175	0	887.432	0	0	0	402.258	295.983	0	0	229.513	0	0	0	0	0	0	0	0	227.207	0	0	72.2638	171.648	839.185	201.101	0	535.594	0	0	0	290.355	369.595	0	0	0	128.436	56.623	0	0
ID:43400	0	1413.43	787.465	0	285.764	194.768	7277.36	2623.48	416.861	0	381.257	0	0	0	1532.91	0	0	0	478.096	0	157.675	0	0	0	0	0	0	773.469	49.2643	352.794	0	0	0	0	758.55	0	1289.66	518.084	0	171.067	278.884	762.807	0	0	0	159.983	0	0	321.135
ID:43442	2847.81	2534.85	573.194	2520.09	1549.24	0	0	0	1225.92	3166.41	3118.8	877.528	1696.27	3404.4	3508.32	1667.04	3611.14	0	2201.35	2037.51	2564.26	0	1976.37	3491.63	0	0	1923.12	3761.58	2418.16	1250.75	4074.25	920.968	879.401	0	235.926	1430.7	4117.87	2601.74	2568.77	348.682	2608.84	871.434	2224.5	0	956.524	1409.1	2129.53	1430.35	1175.75
ID:43543	0	0	0	0	0	1447.52	3080.4	8243.22	0	1798.68	4479.21	93.1028	0	590.519	2785.48	677.544	5886.29	2853.78	773.982	2701.88	6925.83	5074.06	380.249	0	0	366.705	582.754	374.66	224.165	3357.08	0	0	9096.37	312.699	657.979	5444.77	1541.4	2690.47	2786.87	2282.61	4593.69	4454.33	2674.66	1130.31	7435.37	450.204	1517.06	537.995	2366.34
ID:43605	0	6326.23	0	12835.4	14071.3	4660.47	0	0	17048	0	0	9444.28	15078	1542.82	0	6000.74	0	47124.5	4341	0	0	4069.3	12475.8	6268.66	0	0	13542.6	4305.29	32893.6	0	20739.9	5889.05	0	69.3935	5086.64	0	21861.7	0	1867.9	0	0	0	0	16523.8	0	32547.4	28582.1	11433.4	0
ID:43660	0	0	0	1732.55	3933.19	0	0	0	0	638.68	3904.67	0	1077.48	369.682	0	0	0	7139.34	46.3898	2795.24	1780.62	0	0	0	0	0	0	0	266.299	814.314	0	0	1051.16	0	0	0	0	2530.1	0	0	2239.62	0	0	0	0	0	203.733	0	0
ID:43670	0	2447.16	0	5731.37	0	0	12901	0	0	0	4869.51	0	0	321.187	0	376.35	862.464	5573.04	0	907.904	0	304.679	103.653	0	0	0	0	0	0	0	0	0	0	0	268.784	0	0	3767.72	291.377	0	817.746	0	0	0	0	0	0	0	0
ID:43678	0	0	0	0	0	0	0	2135.56	0	0	0	0	95.9243	0	0	0	0	0	361.494	0	273.383	0	0	0	0	0	0	127.036	0	77.8422	0	0	237.573	0	0	34.7603	0	0	0	324.078	290.699	196.48	53.8362	109.995	104.667	0	0	0	347.188
ID:43691	211.99	0	0	0	483.784	0	0	0	1110.17	0	0	0	0	350.349	242.299	0	201.635	0	901.235	0	0	0	0	345.057	0	300.843	485.349	1142.56	0	928.876	719.632	0	282.293	0	458.435	261.623	96.9388	0	207.185	0	0	809.562	1441.54	2726.58	1258.66	925.26	115.768	477.229	699.376
ID:43851	79.5148	0	0	200.409	1642.14	1718.48	0	5046.53	208.97	0	0	335.317	0	0	1444.32	0	0	0	0	285.956	0	0	0	0	0	0	1329.25	1810.53	0	241.463	0	0	0	0	0	85.1524	2013.53	0	1144.73	145.78	0	0	0	985.065	1004.89	591.63	70.0237	0	0
ID:43995	0	0	0	0	248.378	0	0	0	0	0	582.602	0	0	728.586	8545.18	209.102	588.305	0	3701.02	198.037	407.261	428.811	125.642	258.561	0	0	1049.9	1981.95	201.068	1002.95	298.675	0	0	0	285.476	0	0	0	408.303	0	1497.84	0	195.675	0	0	135.528	125.547	0	0
ID:44146	0	0	0	0	0	0	114.629	7242.52	0	777.658	1847.22	0	650.601	0	0	0	528.741	0	0	1315.01	0	0	0	0	0	0	0	285.081	0	110.544	162.02	0	0	0	0	1479.88	126.031	822.737	3152.37	0	271.546	516.744	362.316	0	0	0	0	0	91.1164
ID:44398	0	240.666	654.349	614.739	752.311	0	3561.05	316.845	0	968.973	1450.74	0	1108.68	0	178.959	0	0	0	1315.92	177.638	443.812	0	0	0	0	0	0	0	325.962	316.227	0	0	306.858	0	0	188.957	0	82.0245	0	0	111.129	0	138.178	0	2963.12	0	0	0	187.009
ID:44524	1466.38	0	0	0	0	0	0	0	0	865.486	0	130.574	1443.05	1470.6	753.136	1791.33	382.432	0	209.854	1632.02	0	0	672.931	0	0	996.926	0	0	691.265	1601.18	318.201	0	3181.3	211.706	1618.8	330.372	1626.75	959.879	2265.33	436.275	527.941	6516.97	204.002	2681.61	791.168	598.486	0	411.301	0
ID:44535	0	0	0	0	0	0	0	0	0	0	0	0	0	743.517	41.8097	286.38	80.7092	0	146.93	574.263	0	0	330.032	0	0	510.967	0	1208.19	866.284	191.153	217.652	0	0	0	76.8426	0	0	2438.88	0	0	0	626.593	0	0	68.4086	244.497	0	105.328	91.6373
ID:44592	0	0	0	0	7740.59	2234.49	0	499.117	4062.19	5549.98	19017.2	3750.05	111.316	21271.9	0	4689.8	18996.6	8584.12	1688.66	10666.7	5807.54	9068.73	4105.7	0	10756.2	7727.95	9721.25	29136.3	3631.92	8057.42	12333.2	8518.57	8356.46	2492.78	0	53.4594	0	18578.2	418.488	1521.89	0	1526.34	0	8702.92	4290.74	3959.68	4708.56	4105.4	4364.21
ID:44599	7830.96	7995.67	0	0	3661.15	0	506.09	2218.34	4453.66	1004.47	3542	2126.88	0	0	0	0	1512.85	22219.1	33.6533	976.02	0	0	0	0	0	0	0	0	0	0	0	0	3987.99	0	70083.3	324.3	62069.4	5969.28	88248.9	48789.5	11084.3	0	0	0	0	0	0	0	0
ID:44618	13914.8	15868.7	8319.76	10495.4	3692.74	11967.4	7045.63	0	2468.38	23462.2	14337.5	3108.33	6384.48	6395.1	12250.5	8737.56	27850.4	0	9334.29	8702.84	4898.83	2935.9	13141	19908.1	2750.92	1522.54	12833.6	18504	8611	3868.91	9447.14	1988.78	7102.87	0	1825.61	29687.6	29146.7	9983.92	21489.9	2285.59	14262	2791.38	15288.8	0	5324.93	12761.4	10750.2	11229.8	7511.73
ID:44633	0	0	0	0	15228.6	0	0	2217.28	712.194	849.464	0	1338.75	0	614.336	0	0	790.54	4098.35	483.533	182.341	773.755	1644.74	747.991	655.563	0	0	2443.76	2036.9	356.478	0	721.575	780.076	0	0	0	1149.87	0	0	0	0	0	0	340.017	0	0	2140.28	5686.64	5286.37	375.757
ID:44679	0	0	0	0	440.061	0	0	0	152.855	0	0	1193.68	976.994	415.529	0	601.443	136.261	635.502	0	747.208	0	0	0	864.124	0	770.056	404.561	3150.05	231.643	394.012	864.63	0	579.967	283.072	0	383.501	0	0	0	0	975.754	350.803	0	190.604	0	0	0	826.315	0
ID:44718	8290.65	3062.2	7644.95	2497.64	4644.51	6730.22	8886.72	2925.03	3875.82	3780.56	4901.67	7341.83	5652.14	3840.41	3861.61	2675.31	3571.41	0	4274.61	2949.85	1057.1	0	1093.66	2267.68	1627.8	1244.99	11367.9	11018.4	3418.43	2515.23	5414.76	2797.18	1287.89	1659.25	4101.73	5466.29	4343.9	8238.67	4511.37	4460.76	2122.78	887.424	2370.34	2359.69	5004.83	1907.26	1469.9	3653.5	1053.3
ID:44744	0	0	0	0	0	355.077	0	2438.34	0	1263.65	623.997	0	0	0	0	0	1748.05	688.477	272.264	148.592	0	2478.63	102.499	612.732	0	0	260.431	1643.72	0	0	532.481	0	0	373.001	644.221	471.821	414.2	0	1553.9	0	429.991	0	276.309	0	0	0	0	0	0
ID:44969	0	520.412	0	0	1064.9	0	0	0	0	0	0	309.334	0	0	526.709	345.507	497.482	0	1142.63	920.243	304.191	0	196.856	0	0	0	780.841	956.783	312.652	182.19	389.687	91.7976	0	0	96.4022	142.79	1998.06	117.071	0	532.184	942.808	0	460.152	0	0	0	0	111.084	0
ID:45290	0	0	0	0	0	0	0	0	0	0	0	0	0	5211.78	0	0	3861.12	1425.53	283.432	0	0	0	0	0	1272.55	1396.29	0	0	0	0	0	0	1969.31	0	1994.23	0	0	0	0	1026.89	302.24	0	0	1094.76	672.023	875.901	0	1004.44	0
ID:45347	2130.45	3319.49	0	0	4031.02	2323.1	7070.86	4739.19	10689.6	1507.06	1765.5	804.076	0	0	0	0	694.178	5633.93	66.72	0	530.11	0	0	0	0	0	0	326.426	0	254.058	0	0	4611.08	0	4272.65	231.115	12593.9	4413.93	12957	0	918.989	0	0	460.619	0	123.582	0	0	0
ID:45384	0	0	0	0	0	0	2275.31	58.7049	115.149	231.887	0	0	816.639	95.9823	0	460.924	0	0	259.137	0	0	0	198.104	0	0	0	415.075	0	0	486.021	218.837	147.706	231.723	0	0	167.194	60.9868	395.103	181.717	0	141.171	229.051	0	0	0	153.961	277.326	383.659	2065.79
ID:45445	6560.85	3422.33	1339.64	3758.4	1158.78	2132.57	352.279	0	411.466	2369.62	5465.9	1193.5	1559.11	1716.63	317.387	1695.14	7136.1	0	2650.13	2594.36	1423.89	756.24	2156.04	1453.08	0	0	2395.55	2721.58	1772.9	1513.63	1737.23	328.022	747.927	0	487.472	3893.53	5291.31	1424.06	8308.98	0	3071.07	0	2657.3	0	0	2326.93	3646.17	1980.09	677.779
ID:45496	0	0	0	819.681	1045.9	0	0	1031.21	246.835	0	0	0	0	205.566	0	0	0	0	0	0	0	0	96.312	0	0	0	304.068	163.166	393.407	0	294.12	0	165.859	0	439.282	247.808	1342.28	0	0	0	0	0	0	371.037	858.186	549.849	0	754.741	347.516
ID:45863	540.971	0	0	0	324.667	0	0	0	50.2112	538.037	0	0	828.196	0	885.016	0	0	0	394.245	0	230.545	0	176.125	223.582	0	0	1187.67	2213.04	199.938	156.035	189.351	0	0	0	0	0	0	224.658	0	288.741	0	170.696	128.842	0	0	0	0	461.964	0
ID:45893	0	2291.17	553.911	0	0	1436.49	0	660.589	183.23	0	1039.15	0	0	0	169.873	0	0	2628.53	42.2587	586.104	0	0	51.1561	0	0	0	359.091	0	0	0	0	0	428.639	0	0	0	0	1326.11	0	0	1094.97	0	175.413	329.338	0	294.972	0	67.6086	0
ID:45980	11584.2	2404.56	1403.19	2553.01	4405.79	16684.5	10487.1	4665.36	4504.92	2412.17	9275.92	5437.98	2857.04	5485.57	6962.13	1172.74	857.144	0	6225.5	4674.38	2082.35	0	1494.03	1596.46	0	761.418	12715.8	10106.6	3006.42	1793.65	4318.49	2422.83	1688.82	823.396	0	4311.25	3362.61	9735.51	2838.82	2994.96	2344.37	1179.33	0	1645.61	14423.2	803.051	1012.39	1593.33	882.418
ID:46002	0	8940.2	5874.39	13303.1	17142.1	0	12556.4	4451.34	2477.49	2375.29	0	5052.31	975.683	519.193	6061.74	1019.91	0	11363.2	5592.01	3259.2	7113.7	1518.25	0	0	0	0	0	0	0	3457.87	0	0	0	0	0	18840.7	0	2901.25	0	0	21728.2	0	0	0	0	0	760.804	114.886	0
ID:46170	0	0	0	0	0	187.721	0	0	74.7773	978.522	0	730.133	0	105.867	183.505	68.997	151.118	0	0	99.346	0	0	0	0	389.02	272.406	480.831	0	0	379.712	158.495	0	0	0	0	169.2	81.8262	181.076	0	0	74.2494	0	128.159	120.404	0	64.1336	0	188.481	0
ID:46542	0	62.8986	0	0	0	538.861	502.026	293.14	80.2682	1274.49	0	0	750.46	1083.44	0	43.0496	377.828	0	0	0	216.105	0	704.649	402.404	0	438.127	648.521	785.11	300.745	0	0	0	0	350.528	0	60.101	239.233	0	0	127.413	0	0	0	410.433	461.588	167.84	622.899	491.101	0
ID:46554	11575.7	0	7857.14	7315.8	6417.56	0	0	12134	3457.05	0	12470	6551.59	11190.5	0	0	0	0	0	0	5921.79	0	8157.89	0	0	2248.31	0	0	0	0	2957.85	10513	4339.53	0	0	3803.91	0	0	13705.3	20577.1	0	0	4051.58	0	0	0	0	0	0	0
ID:46606	3423.68	0	0	0	0	0	0	0	681.629	3974.95	0	1479.8	0	0	355.762	1963.37	0	9159.43	0	3207.29	0	1474.27	0	2751.39	2296.77	0	297.998	2631.48	0	298.029	249.013	208.347	0	0	0	0	0	0	0	80.2318	2214.88	0	1281.25	1613.81	1099.34	662.14	963.89	2215.74	129.278
ID:46649	0	212.895	293.315	378.415	0	1026.51	876.171	0	506.588	1051.26	0	696.831	0	988.889	775.5	274.927	0	278.724	0	80.8636	0	0	171.856	0	0	0	0	0	1226.65	0	0	123.79	278.273	0	56.2007	0	377.677	0	0	0	278.642	0	107.869	157.496	0	190.214	420.419	67.6592	0
ID:46756	0	0	0	0	143.018	0	0	228.374	75.3803	485.33	280.856	175.937	563.123	307.116	0	578.541	127.902	0	0	308.298	164.093	0	206.257	255.232	0	0	373.112	0	233.437	209.9	134.28	375.486	140.08	437.616	0	941.737	68.5907	209.461	91.1979	0	347.913	384.072	35.2856	208.317	0	199.592	0	455.19	0
ID:46826	4480.26	1198.61	0	558.495	2444.37	0	0	0	1584.76	0	0	0	0	0	0	0	0	0	0	0	0	0	320.363	0	1445.64	1686.68	0	0	642.299	0	3032.27	2685.37	0	0	1664.05	0	1681.05	0	507.403	193.079	0	0	0	1936.13	3387.21	4664.61	3529.09	2508.74	0
ID:46880	1752.46	0	1283.25	0	3719.43	0	0	1633.85	2713.18	0	0	0	0	1578.69	1060.17	373.35	870.281	861.893	2939.04	596.17	630.66	0	90.1013	1581.74	0	1606.53	1923.62	3715.87	688.372	1888.22	2075.3	411.583	909.079	146.278	1436.95	1159.68	677.983	0	1101.02	1320.18	202.975	1568.23	3955.77	8250.63	4078.82	3319.51	0	2723.02	2710.59
ID:46883	0	211.717	9276.69	4175.2	3424.45	14536.6	27842.7	7189.65	98.4864	7646.6	2364.98	263.079	399.947	101.252	172.946	146.657	0	2802.05	710.756	169.122	0	0	0	0	0	160.379	0	0	520.685	125.676	0	0	458.487	0	1057.43	0	867.44	1757.36	796.671	1288.49	60.9092	0	0	0	0	0	0	101.175	801.199
ID:46928	0	0	0	1014.85	891.213	0	0	0	0	938.99	0	0	0	28.3022	1554.07	0	0	0	25.2046	0	3889.61	0	403.159	0	0	0	1983.95	0	0	2882.56	0	0	0	0	204.863	1166.71	0	0	0	0	1278.55	0	53.5807	0	0	126.375	173.434	18.969	0
ID:47285	0	0	8321.69	0	0	3090.39	26296.5	0	0	0	0	245.736	0	542.343	0	45.1395	58.5203	243.93	0	127.166	0	0	0	0	0	0	0	0	0	0	0	0	0	0	0	0	659.601	0	259.74	0	0	111.073	0	0	0	0	6020.04	0	5813.07
ID:47367	3449.91	566.336	1850.04	995.466	1859.77	1318.64	1595.48	1014.82	1497.93	2557.32	6288.59	1667.9	1596.74	1999.96	3554.56	1367.96	4620.95	1452.42	4687.13	1555.18	1060.54	2563.78	1806.64	3009.72	1124.57	2182.75	4835.1	3688.08	1474.78	2411.71	2535.58	2502.01	1249.9	2105.79	2539.09	3120.09	1007.83	948.432	627.796	2216.19	2289.84	180.295	852.969	1336.06	731.532	2591.88	1365.62	5002.01	310.341
ID:47402	4694.16	0	757.486	340.845	1039.93	0	0	0	0	9394.07	4989.94	5304.62	593.85	12377.4	13676.6	3356.36	5956.29	0	17862.1	2313.33	0	549.773	0	380.783	0	0	0	0	0	0	12873.9	9920.48	533.365	0	0	3973.97	4654.71	0	10295.1	0	36.6264	994.055	3735.26	0	0	0	0	0	0
ID:47855	0	0	0	0	2106.74	0	0	0	680.581	133.154	0	370.179	0	0	80.3447	165.657	327.842	0	885.396	546.835	0	0	0	0	0	0	559.815	3249.58	1063.53	440.5	577.855	0	352.301	0	59.7163	0	105.468	0	0	0	1990.12	703.888	114.92	615.932	192.248	429.923	140.792	519.494	0
ID:48089	9071.27	2372.45	6134.73	6936.55	16912.1	3638.4	3799.36	12926.8	15601.8	11245.8	19297.2	24497.4	17912.1	7613.94	3774.48	9892.38	13095.1	15347.8	9840.72	9644.87	3320.72	11382.2	2221.46	15501.9	2076.83	18461.6	41394.2	85652.1	10042.9	12657.2	18930	3556.1	12053.1	6625.06	4875.39	12519.9	12865.2	8516.3	7710	3980.71	12243.5	3332.04	5152.44	7430.26	5726.89	7740.51	3916.15	11265.3	463.86
ID:48093	162.345	1122.2	67.0331	735.89	0	0	3271.49	0	0	332.811	230.701	1429.37	0	2562.43	386.655	2048.24	4105.97	5434.99	730.445	3511.73	0	0	0	0	0	691.168	0	1353.02	0	617.191	187.948	581.7	312.323	889.18	2660.34	558.818	778.27	0	961.298	0	1379.08	428.109	388.746	0	1601.79	316.382	1235.17	653.307	0
ID:48106	3023.05	1622.68	3695.73	1874.88	5359.12	2069.47	0	3281.22	4290.4	2541.86	3152.94	6643.65	5566.36	7070.84	7194.25	2012.85	2231.2	5090.9	1820.09	1613	1098.49	6484.37	2478.96	2954.09	1501.53	1989.41	3470.24	2090.22	3321.67	2556.91	2143.67	2278.67	2234.16	895.1	1183.22	2002.11	3517.21	1640.6	1627.41	0	1318.23	1678.05	2700.2	5086.48	6334.89	3146.1	2911.13	2786.38	1838.76
ID:48162	0	0	0	0	0	0	0	1180.74	543.151	167.8	2675.08	0	0	10259.1	592.37	0	1638.26	0	47.3965	2212.08	0	649.608	176.752	2906.24	0	325.102	336.71	507.571	95.5364	0	0	1942.31	995.479	495.338	1223.19	3110.79	803.106	2218.41	996.806	1032.01	4748.26	0	6847.24	0	131.567	0	0	1036.28	554.496
ID:48176	81.4828	0	163.346	1758.05	10544.9	647.054	0	2464.28	1382.56	1435.02	2609.05	7125.51	7123.88	0	0	2639.38	775.605	10308.5	758.469	1200.28	756.8	0	1108.89	1149.23	3575.86	1877.86	967.313	4239.82	9049.2	5022.01	4636.42	3157.99	400.614	75.554	563.997	1896.02	1526.45	368.107	0	0	0	3173.47	10.7096	2233.65	0	2939.95	2375.54	1335.24	2273.13
ID:48394	0	470.404	0	375.432	0	0	82.1175	0	153.173	0	0	0	0	391.762	400.741	0	607.839	0	483.933	949.462	0	0	448.09	1420.81	0	562.496	0	3282.29	0	170.708	324.958	653.521	551.74	108.608	833.756	762.62	557.515	0	0	130.584	359.13	827.6	278.746	685.557	0	542.061	365.846	154.319	0
ID:48417	108.541	218.365	0	413.45	113.986	0	0	1039.81	467.136	0	322.217	643.256	0	969.737	1172.96	629.156	418.948	0	0	0	0	0	0	0	0	0	3017.64	1184.97	750.729	199.868	1218.86	538.044	0	0	536.427	777.645	926.308	2242.56	1306.49	1252.15	143.741	324.797	107.22	0	0	0	791.093	1041.69	0
ID:48425	1721.83	0	0	0	1747.67	0	0	1246.04	1019.52	1179.1	2211.41	0	1918.53	0	0	0	85.6433	0	771.188	385.249	1296.4	0	0	0	0	258.197	461.937	136.597	375.015	200.561	0	0	469.365	0	244.246	2635.16	728.754	0	1145.17	0	440.723	0	0	69.4058	0	51.584	0	0	0
ID:48446	0	20126.4	3117.64	58248.6	21690	108971	31579.1	36841.3	148986	0	3437.95	3878.7	0	1940.01	0	1532.07	0	3464.06	0	6386.76	173.671	3865.78	0	0	0	0	0	0	1882.24	5381.54	0	0	556.728	0	0	596.667	0	0	1702.39	0	1747.87	0	0	0	0	0	27634.6	0	0
ID:48486	0	27276.9	0	0	1079.4	9836.03	12844.3	266.471	0	0	787.689	70.415	0	0	0	453.187	396.028	4224.58	321.222	0	0	0	580.361	0	0	387.869	0	0	124.64	1430.65	0	0	0	0	0	313.272	1147.32	4379.24	0	0	1333.78	0	0	0	0	0	0	0	0
ID:48520	0	0	0	0	0	0	0	0	0	0	0	0	0	46.4431	0	0	0	0	0	604.665	243.477	0	0	0	0	0	235.363	0	520.331	0	0	713.989	1339.76	0	0	0	0	0	0	0	0	1777.58	60.2315	337.75	0	745.119	0	153.032	0
ID:48521	0	0	0	701.945	3021.55	1016.33	0	2809.72	0	3171.97	352.127	0	1049.41	0	44.015	163.585	0	0	0	0	0	0	0	0	0	293.522	0	0	1018.91	508.578	0	0	0	0	0	0	126.982	0	0	0	0	162.395	0	178.045	7407.52	82.5179	0	64.8279	576.541
ID:48540	244.852	0	122.572	0	802.521	0	0	0	380.806	0	567.105	0	830.019	0	0	0	0	0	78.3131	0	0	0	226.607	322.78	0	0	0	0	0	374.932	577.337	565.523	0	0	0	419.503	102.224	534.714	0	47.6752	95.7953	827.116	437.455	0	0	0	0	17.8275	0
ID:48580	0	0	167.289	0	0	0	0	0	0	0	0	181.012	0	621.196	182.579	0	620.244	0	0	175.742	0	0	101.807	0	0	157.155	204.589	0	0	0	0	0	0	220.005	445.508	0	0	0	116.609	376.555	314.239	49.5887	148.779	0	0	0	175.647	0	0
ID:49295	0	0	0	0	0	213.578	379.004	0	0	250.29	0	300.927	1675.79	986.057	0	488.294	187.357	0	260.176	0	0	0	319.622	361.799	0	0	0	1400.6	0	0	0	909.547	0	201.117	0	236.151	0	0	0	0	0	237.338	341.665	273.794	0	104.438	309.187	491.591	277.709
ID:49303	115.755	0	0	492.841	771.675	0	0	0	156.41	763.065	3441.63	794.228	0	1695.55	1252.92	790.554	1225.42	0	1097.56	500.019	807.608	0	1169.07	737.527	0	163.172	1273.79	1921.93	877.787	911.376	775.037	292.255	437.323	0	0	833.64	0	152.227	927.566	0	851.355	433.852	1352.11	0	0	790.991	1458.09	949.348	0
ID:49332	266.622	539.114	1062.91	0	0	0	0	538.773	472.436	717.274	558.683	402.978	0	390.315	840.017	254.276	0	0	694.132	323.764	0	750.16	191.681	0	0	176.631	574.581	0	348.346	0	0	225.925	0	0	0	843.398	1196.92	133.612	0	0	0	367.437	566.183	888.068	0	572.15	484.156	522.899	0
ID:49334	0	0	0	0	0	0	0	0	158.791	168.479	0	0	671.594	0	0	443.468	0	0	588.619	155.416	0	0	0	579.164	0	0	1838.62	2334.84	0	0	0	0	0	232.691	0	399.55	0	0	0	0	0	69.5312	0	220.77	140.273	0	0	564.284	0
ID:49390	0	2157.12	518.381	415.657	10762	0	6638.71	10078.7	3588.99	2270.93	2370.21	1759.6	0	0	0	60.6927	0	43975.5	0	720.577	0	0	0	0	0	0	0	0	0	0	0	0	5850.01	0	974.215	0	13039.9	5440.92	5639.49	0	245.075	0	0	0	0	0	0	0	0
ID:49509	822.153	270.205	0	246.689	627.682	510.395	612.856	1067	325.643	0	0	0	1245.48	567.763	0	224.296	0	0	854.353	286.694	159.438	0	0	0	0	0	0	1823.16	367.454	0	0	0	0	0	941.443	841.924	702.456	1597.86	743.74	403.121	181.348	201.743	129.572	43.8325	0	82.1135	361.028	422.804	0
ID:49527	0	0	0	0	0	816.944	0	1602.79	106.199	1061.53	0	0	1612.29	652.766	0	0	367.489	0	278.518	0	0	0	437.036	0	0	250.249	501.221	655.212	787.003	278.853	0	0	0	0	0	0	0	953.196	0	45.921	0	0	0	428.418	0	0	0	480.351	0
ID:49608	192.199	293.095	0	0	0	566.172	0	310.688	256.515	281.821	0	0	476.24	0	0	258.274	243.786	299.436	116.562	555.105	929.864	0	427.085	0	0	298.542	276.385	0	571.148	555.689	358.728	716.052	783.874	0	63.5316	0	526.797	0	84.9572	0	0	654.141	82.6712	1436.34	0	0	574.92	274.003	0
ID:49914	0	0	0	0	11954.6	0	0	2845.51	0	557.262	9502.68	0	0	215.769	1257.73	0	0	5856.43	0	953.719	1705.08	0	0	0	0	0	0	0	0	0	0	0	1168.51	0	914.033	1030.96	1448.49	6248.84	0	0	13914.8	0	0	0	219.543	0	0	0	0
ID:49958	0	802.827	0	0	448.606	0	2952.12	0	0	0	1935.2	0	0	388.154	0	0	0	0	313.777	141.108	5250.85	0	0	0	0	0	0	551.364	0	1188.95	0	146.779	0	0	0	1690.01	0	0	0	104.816	626.549	0	0	0	627.252	0	0	146.752	0
ID:50008	222.254	0	0	1541.97	0	555.815	137.731	533.559	0	0	0	0	0	404.579	1336.02	151.193	1913.53	1229.38	238.35	700.047	0	2420.07	0	0	0	0	310.373	121.586	0	0	0	0	2410.95	50.8818	1193.96	0	2067.83	802.512	3652.54	1900.37	0	1052.36	422.061	277.704	4174.97	0	159.612	39.6632	569.578
ID:50056	1268.03	0	0	0	2499.48	0	0	0	649.033	0	0	4957.25	1244.68	519.361	0	1365.35	0	5860	1151.66	0	0	0	1550.31	1218.78	7411.4	7439.64	2603.02	780.977	2033.34	0	5574.13	3279.74	0	312.747	0	0	0	0	0	0	0	0	0	6971.36	0	8977.76	0	3996.94	819.486
ID:50212	0	0	0	0	0	0	0	0	295.65	124.65	0	0	0	633.799	0	0	0	0	309.477	312.53	0	0	0	188.743	0	0	0	946.965	0	138.89	115.828	136.966	0	110.177	190.353	0	0	0	0	217.813	263.038	56.895	32.8766	406.631	277.76	233.022	99.6449	280.67	0
ID:50633	0	0	0	0	188.88	4576.4	0	326.177	0	1523.13	0	0	1992.34	492.456	2020.09	53.4359	183.807	124.006	25.0306	244.926	0	1009.76	278.98	0	0	0	0	0	316.157	0	0	0	164.38	139.721	148.747	237.511	609.972	752.292	351.79	0	0	0	73.5218	376.894	66.2484	318.591	0	542.671	0
ID:50791	0	0	0	0	0	0	0	260.911	0	396.795	0	547.229	314.136	0	0	383.562	44.717	0	0	0	0	0	157.975	0	0	0	297.135	0	239.303	270.731	0	178.505	246.168	666.969	0	623.479	0	342.919	0	0	0	337.948	158.838	421.96	0	185.292	0	931.751	0
ID:50838	0	0	759.303	276.757	4902	234.118	1131.58	842.226	0	83.7322	3267.34	0	0	0	0	0	0	0	395.55	754.98	1714.18	0	0	0	0	0	0	0	460.166	1163.15	0	0	1058.11	0	31.5153	446.147	0	0	0	0	3608.74	0	0	300.654	0	174.875	241.29	0	0
ID:50840	4130.02	4579.1	5395.36	4847.99	11551.6	1786.47	2609.61	1886.54	16659.8	9491.57	8154.49	9672.04	19317.1	14302.2	763.114	6545.86	6689.55	669.619	5360.57	7204.04	2002.45	4828.75	3701.32	7378.28	5002.73	5979.95	4902.06	24035.6	592.172	7343.72	6498.25	5754.86	0	7148.93	7190.15	2432.04	3233.44	0	802.391	1322.98	3941.32	8117.69	7670.92	1177.33	0	5002.45	3883.78	7833.17	5478.23
ID:50904	83.8168	310.75	0	219.141	1730.69	0	99.2567	674	256.008	814.14	0	1364.77	1447.34	1011.67	2222.2	577.908	929.868	0	1564.93	577.526	292.188	2705.82	301.357	233.898	0	0	3491.05	4159.51	1022.01	942.865	1290.72	1490.13	0	0	975.991	1106.36	951.706	427.679	60.2256	0	592.126	424.791	844.944	1392.01	1503.82	830.884	831.357	1276.29	354
ID:50921	0	0	0	0	0	0	0	0	510.396	514.088	0	896.946	206.911	0	266.971	0	0	0	114.991	192.329	0	968.787	489.268	0	394.608	136.759	709.323	0	1258.18	902.829	499.658	0	60.4567	0	391.208	253.665	0	0	0	50.313	392.244	542.104	0	0	4217.98	523.823	340.293	0	324.469
ID:50974	1961.4	1872.5	18310.4	4484.04	0	40084.5	109973	26977.5	0	76.3679	2489.75	0	2240.97	0	0	0	0	0	0	67.3933	0	0	0	0	0	1066.74	0	0	0	1842.1	0	0	0	0	878.578	392.296	63.0976	3157.36	1409.83	0	0	0	0	0	0	0	0	0	0
ID:51007	68.8103	197.111	0	0	0	0	0	0	350.114	0	0	516.737	0	741.121	1276.36	818.654	170.014	671.954	400.952	436.009	0	0	518.433	65.7277	0	0	367.357	0	633.117	0	558.795	58.8786	1550.78	0	0	0	1126.66	0	0	160.977	0	5002.64	294.339	819.593	0	724.951	449.779	295.313	658.962
ID:51120	10340.3	6521.4	26789.3	34272.9	58926.3	29573.6	83979.4	63745.5	22037.3	7284.15	7940.03	6789.47	52107.4	0	1604.01	4859.16	0	36687.4	2054.71	3915.96	7486.48	0	87.281	591.931	0	259.888	0	0	3498.51	6038.55	0	0	3228.26	0	3448.24	874.836	22286.8	43632	2676.06	0	813.845	0	0	103.768	0	108.243	0	0	4123.01
ID:51340	0	2466.01	0	129.325	0	255.411	127.925	0	1062.69	0	0	90.9899	0	1388.01	0	0	114.102	148.444	0	555.801	0	0	0	0	0	0	76.4186	0	0	0	0	0	0	272.576	0	319.552	1150.14	0	489.259	86.4104	0	0	0	0	0	0	0	0	0
ID:51678	0	9503.98	4828.47	705.644	0	1849.32	122299	4615.41	27199	0	0	0	0	0	0	0	0	0	311.779	179.429	337.633	0	0	0	0	0	123.643	636.336	195.729	0	0	0	506.679	0	0	471.351	0	0	3133.64	0	1163.34	252.24	107.631	0	0	0	0	178.136	81.9406
ID:51804	0	0	0	0	1667.65	0	0	2148.05	0	120.048	0	635.288	183.699	998.048	0	419.115	96.2342	379.469	651.379	912.031	2604.95	0	0	1719.01	593.368	622.723	1308.69	870.104	0	3517.16	1910.99	3720.35	4001.66	71.6066	0	1255.89	1637.33	1635.44	2580.6	1788.96	287.429	692.677	0	818.991	0	1123.08	0	0	0
ID:51865	1471.54	1412.61	11079.4	2336.92	2956.76	2359.69	20426.9	0	890.98	0	2346.1	0	0	0	3007.83	546.371	2023.17	0	471.934	0	0	0	1705.75	0	0	879.369	1750.56	0	1584.36	0	210.89	0	0	624.946	0	1080.6	818.755	0	0	0	1249.77	1183.34	210.704	3399.77	4726.74	177.741	6727.47	2462.73	4154.15
ID:51875	0	1610.69	0	1839.31	517.799	0	0	0	0	85.7684	956.037	225.161	0	5330.42	0	1800.07	2634.45	0	787.504	869.2	1090.91	0	439.008	208.798	0	0	791.186	1230.48	1103.63	465.694	300.528	0	1162.71	0	547.608	269.45	1165.17	0	704.548	0	1709.58	606.95	359.644	0	0	0	4940.83	214.366	0
ID:51916	0	413.369	0	845.737	1612.76	0	0	2089.33	474.436	2694.11	3246.08	394.828	0	1774.14	0	459.76	0	0	1574.71	1015.74	1415.78	0	407.074	3892.13	0	1101.87	13836.6	4121.49	2656.6	1077.3	1133.07	0	2337.14	69.9777	0	1151.79	1213.59	0	1974.96	161.841	2073.73	945.824	0	975.501	115.749	671.542	0	503.199	191.585
ID:51920	821.002	19290.3	0	0	14903	0	5953.85	6370.15	18005.7	0	7269.25	4150.94	0	0	36.4998	94.2373	6236.26	10348.4	0	2094.89	2076.83	0	0	0	0	0	0	387.111	0	3657.06	0	0	2355.53	0	1031.31	2737.95	593.683	11890.6	4160.13	0	11306.8	0	0	0	0	0	117.607	0	0
ID:51929	0	0	0	13593.3	0	10548.1	922.508	0	0	0	0	0	23787.6	31748.6	1565.06	9089.55	26589.4	2055.47	4432.38	27385.4	5059.03	7659.25	3378.12	13359.8	9969.87	11490.8	25335.1	55329.5	10197.7	19260.6	22535.5	12923.2	0	6391.89	921.771	15438.2	0	0	1756.51	0	0	0	15229.3	11050.3	16032.5	7232.6	12272.6	13956.3	6367.46
ID:51932	0	0	0	2337.24	0	0	0	2076.4	0	3700.5	0	2675.95	1941.23	4798.03	0	0	0	4553.73	231.619	1184.25	425.3	7592.26	0	0	0	0	0	0	1112.12	0	0	0	0	0	0	38.7048	0	6174.05	0	0	0	0	1748.16	0	0	1416.16	0	0	0
ID:51948	20794.2	28470.2	22630.3	749.552	82020.7	3646.55	38912.7	90494.3	91821.8	31147.1	110124	27924.5	0	0	331.109	362.536	14097.4	305040	2184.08	0	0	0	0	0	0	0	75.024	2527.19	0	0	0	0	102902	0	372675	301.332	333583	138936	281595	94435.5	18430.4	0	0	0	0	0	0	0	0
ID:52100	2379.96	105.25	1601.71	0	3060.36	188.423	0	2432.4	3316.51	0	0	0	930.661	1471.04	1570.36	200.154	2028.85	657.177	3269.48	368.029	841.749	1311.4	367.563	1460.98	0	1111.76	0	5774.14	962.081	2601.86	4659.71	862.81	209.499	244.361	2022.41	1046.81	413.698	0	794.518	2245.72	233.836	2030.41	6374.79	10848.9	0	4182.85	112.64	3259.42	2210.98
ID:52189	1076.93	2073.13	4192.65	1909.57	0	461.315	1947.59	2105.22	950.967	15910.8	2989.8	1361.77	9834.45	1574.78	1597.5	1090.31	7553.26	1929.63	1690.08	3948.7	1466.91	3620.83	1446.95	5523.58	2878.34	2949.43	1772.28	22098.9	992.851	3677.18	4071.06	8211.32	0	1924.9	3393.2	4598.22	0	1752.42	3903.13	0	4185.73	1072.01	2643.88	3185.03	0	2778.03	1826.35	9479.34	0
ID:52213	0	0	0	0	0	0	0	0	0	483.327	340.812	292.639	86.6693	208.184	187.312	96.8523	0	0	396.756	0	0	0	213.672	275.623	1239.46	283.385	742.727	228.675	241.908	296.124	160.283	166.08	0	26.9942	211.085	198.115	0	0	0	250.766	100.445	16.9135	144.331	95.0704	0	270.12	0	1587.73	201.722
ID:52320	516.597	0	99.8785	803.931	1839.43	0	0	1245.12	693.531	45.6517	0	254.049	372.199	348.046	660.387	188.902	326.184	242.094	710.587	435.061	744.726	0	247.788	0	0	182.874	565.838	423.642	1714.27	493.039	599.43	412.259	1587.08	0	586.5	0	1740.94	760.012	1021.94	293.289	0	862.074	0	715.782	2126.04	730.297	0	373.64	550.978
ID:52450	1322.21	328.196	8802.27	3357.1	5790.13	814.887	11345.8	0	4376.63	1901.8	662.464	533.118	3143.96	0	353.186	537.135	0	3984.17	886.557	428.452	455.534	0	123.638	0	0	0	0	0	350.053	1963.81	0	0	98.4896	0	303.081	0	326.223	1449.8	0	0	283.884	0	0	0	0	161.05	0	0	897.829
ID:52612	0	0	63.6633	0	0	0	0	0	0	0	0	1048.01	0	517.314	0	366.681	92.8939	740.775	240.485	306.538	239.873	0	455.225	0	0	274.402	54.0177	0	0	0	0	0	362.391	0	0	0	0	0	0	45.3687	0	0	0	0	0	0	0	117.962	0
ID:52769	0	0	0	0	0	0	0	0	0	268.684	376.939	839.925	667.354	1716.09	0	755.882	301.364	1028.23	184.354	1169.85	231.479	0	0	0	214.817	1218.43	174.613	1819.48	704.221	648.217	232.631	952.824	366.078	147.445	0	272.116	0	0	0	387.086	974.828	63.2956	0	2220.63	0	0	208.89	56.3736	658.362
ID:53035	3975.66	7671.04	677.602	3017.17	1694.14	4524.16	1751.24	0	3103.77	2766.92	8361.38	1675.13	639.317	10296.9	6429.99	7979.82	13923.8	0	4878.13	6017.48	2069.65	803.019	2889.86	1262.36	2247.1	1145.56	6000.61	5587.72	3575.65	1624.45	1750.46	919.088	2356.09	0	6193.43	5485.36	11616.9	4139.84	3556.63	0	7140.9	1776.61	4352.67	0	6289.78	6331.72	7798.71	4442.09	0
ID:53181	3644.95	3852.68	5146.34	3644.85	10514.1	0	1917.15	1878.36	5070.22	1125.14	606.827	11696.7	0	2150.26	0	3288.43	6217.88	20892.1	1085.36	4161.29	0	5820.06	6052.48	4665.92	24948.6	37033	5012.1	1678.97	5436.89	2133.47	12036.2	3640.37	8534.05	1532.68	29749.5	3024.9	23298.7	6946.67	13643.2	4159.34	466.272	933.228	0	0	15216.3	0	10462.9	0	0
ID:53216	0	151.2	0	0	0	303.99	0	0	0	0	0	0	0	0	0	0	116.933	0	0	167.488	0	0	0	0	0	0	0	173.932	0	118.917	0	0	451.519	0	1570.98	0	0	362.769	693.28	414.913	0	855.975	0	114.039	0	99.2111	853.043	0	648.465
ID:53435	654.944	505.859	782.361	896.656	0	0	0	1098.92	929.606	189.578	399.265	338.732	0	385.029	519.017	141.628	0	657.533	685.403	768.184	0	413.91	288.513	0	0	313.106	802.936	339.401	0	492.338	525.229	258.646	1030.08	0	1384.61	315.452	1822.78	969.649	1543.33	527.078	360.051	437.742	1952.19	879.183	1629.38	991.537	545.756	335.528	1025.98
ID:53470	6351.37	237.957	0	1773.97	1643.65	0	1227.48	0	0	0	0	0	0	0	3159.15	1141	0	0	0	0	787.102	0	0	0	0	983.246	0	10771.2	0	1574.64	0	0	0	0	4971.6	0	0	0	0	2123.29	1018.49	0	0	1246.64	0	249.769	0	1942.37	0
ID:53554	0	618.005	0	0	1264.33	0	0	392.27	0	651.026	2761.32	0	0	0	0	177.384	0	0	286.905	290.02	653.079	0	54.2943	191.978	0	0	0	0	0	1066.72	0	325.593	56.3326	0	0	346.053	266.577	455.226	2781.95	0	168.245	0	0	0	0	149.997	0	0	0
ID:53633	0	0	0	0	1121.73	0	0	0	715.875	1026.34	0	263.795	0	355.547	1362.49	29.1457	82.278	0	770.211	210.397	730.035	0	495.95	168.348	0	0	0	288.345	515.775	0	723.369	688.996	1597.88	18.5117	764.615	839.544	1143.17	0	0	442.337	1044.98	2485.68	413.818	1008.49	570.027	931.869	886.527	975.598	0
ID:53744	0	0	0	0	718.216	0	0	0	0	270.354	0	0	0	518.811	0	0	0	0	0	225.711	347.525	0	121.982	153.757	0	547.401	0	0	331.236	153.043	376.887	0	528.201	0	85.0636	349.864	157.147	3828.84	118.573	57.3557	0	0	0	0	3408.19	0	0	0	0
ID:53747	0	196.601	2052.2	0	1028.92	6555.84	23100.3	4476.02	849.687	592.964	2035.76	0	0	0	0	0	0	300.096	176.136	0	0	0	0	0	0	246.681	0	0	0	150.736	0	0	445.499	0	0	0	0	73.9301	0	0	160.982	0	0	0	0	0	0	0	2696.24
ID:53866	838.348	943.845	0	0	0	680.937	132.077	0	87.7586	327.751	1310.15	0	0	1719.01	1456.82	407.338	1545.32	0	1256.42	885.745	654.968	0	426.076	107.229	0	0	1562.59	1519.59	0	0	482.578	0	154.212	0	0	417.416	452.514	86.0386	0	0	1416.9	0	0	0	0	70.7571	0	0	0
ID:53957	0	0	0	0	0	0	0	0	0	0	0	0	0	308.995	60.2915	0	0	0	815.79	0	0	623.368	180.136	580.02	0	1352.89	402.347	3601.14	1092.23	0	544.455	1006.46	286.735	0	1520.96	0	180.236	0	0	1150.31	0	264.988	443.328	3684.6	1719.37	2084.43	0	421.17	5241.12
ID:54438	0	0	0	15619.4	102228	8184.33	0	90234.1	8189.48	34634.5	62880.1	25817.5	27478	35511.6	928.332	12715	6169.82	22513.1	4793.81	6417.45	20955.5	12799.8	4291.9	19531.7	1349.34	1019.42	13979.6	75849.1	14731.8	69177.3	5091.12	1274.1	13186.7	461.3	2526.8	27223.7	0	0	3286.33	0	4119.18	12919.6	47946.9	3517.09	0	5192.68	16283.6	7494.7	16218.4
ID:54525	4415.19	912.213	2631.48	2015.02	6306.25	5849.27	1860.08	2884.18	2291.12	7026.51	5701.88	559.264	2860.62	731.875	6315.76	192.449	0	155.948	2922.51	678.946	3542.55	7386.19	2660.43	2959.4	2173.27	2377.7	4858.66	2244.1	0	4088.66	4244.53	3718.62	4559.81	306.795	2965.53	3701.68	2923.65	0	1079.67	2176.12	2863.59	4734.03	3760.04	3561.86	0	2631.96	3220.56	4179.91	1537.09
ID:54687	0	0	0	0	0	0	0	0	232.997	0	14628.6	0	4793.28	0	811.633	225.194	0	0	0	0	2263.75	0	0	0	1098.84	116.692	0	7884.29	0	0	0	1974.93	0	131.224	0	0	0	202.668	0	0	0	0	3175.02	0	723.995	1100.73	0	5138.03	0
ID:54688	8085.53	3507.39	8783.69	0	3230.5	3067.34	10100.2	4454.13	2978.43	4817.73	0	2721.69	0	6992.3	729.161	1757.77	6433.61	8311.51	8066.28	4280.12	0	10379.7	1949.8	4254.09	0	1825.96	6632.49	0	3237.83	4912.04	2900.6	0	4880.98	3327.94	9119.58	7656.34	8116.7	8709.6	8654.43	9231.69	4628.26	2706.32	0	0	0	0	0	0	0
ID:54703	0	0	0	0	0	329.045	0	0	0	0	0	0	0	0	406.016	0	0	0	0	0	1945.58	1286.54	0	0	585.105	0	392.082	249.683	210.405	0	122.375	0	0	0	0	0	0	0	0	0	0	0	0	747.385	0	520.313	0	0	586.999
ID:54846	0	44.6153	0	0	145.604	0	0	69.6147	63.7321	283.077	280.415	0	275.095	238.546	0	170.317	230.068	0	827.602	170.442	0	0	0	0	0	0	1004.33	1170.26	135.749	132.517	199.573	300.812	0	0	171.013	334.211	211.992	910.143	121.043	156.702	97.8966	0	77.51	89.3803	0	0	161.789	255.754	0
ID:55041	1063.99	6155.1	4801.03	983.758	0	3781.1	56042.9	6595.67	33802.5	0	951.539	0	0	1243.96	0	168.248	0	1891.27	0	448.013	0	0	0	0	0	0	0	0	0	0	0	0	0	193.977	0	0	345.964	0	3041.64	0	1038.12	0	0	0	0	0	367.289	0	0
ID:55143	597.136	0	178.377	0	0	351.466	0	0	0	2150.54	915.253	0	882.514	40.3891	1174.49	0	274.625	0	644.621	50.2727	983.49	0	0	0	0	0	0	283.598	0	0	0	80.8543	148.27	0	32.0118	266.796	120.555	0	327.608	0	481.061	1757.61	0	749.388	0	0	145.307	0	0
ID:55582	1932.44	0	0	0	1228.42	103.88	0	794.643	392.39	827.27	677.905	617.436	1217.93	829.212	0	822.315	229.237	945.295	617.9	586.942	895.563	2453.43	828.217	2362.22	0	710.321	1215.16	501.758	840.483	910.285	0	688.776	625.436	902.212	956.941	1083.9	1790.05	1417.88	1255.67	358.831	847.314	531.935	0	38.8719	48.8935	0	0	1054.4	1120.47
ID:55614	175.638	33035.8	12775.9	0	78368.5	105330	37613.9	80743.4	227196	77.084	4413.4	24118.7	0	1683.14	0	3473.13	0	17380	0	16295.7	1936.45	9828.27	0	0	0	0	0	0	4491.65	12310.7	0	0	3335.31	0	0	2343.74	1053.92	1003.55	7145.33	0	17391.2	0	0	0	0	0	0	0	0
ID:55703	0	285.255	466.589	5576.69	9448.54	7389.23	50184.9	47269.1	6331.89	5133.58	5316.58	502.683	0	0	0	0	0	13867	442.537	144.465	0	0	0	0	0	0	0	0	114.806	0	0	0	14464.1	0	1473.88	752.055	17161.8	21380.5	5014.28	0	217.538	0	0	0	0	0	0	0	0
ID:55756	654.297	0	1630.38	510.574	1413.37	0	0	0	739.489	0	0	1071.9	673.516	1683.04	1497.16	588.046	1040.17	1385.26	869.321	587.225	1432.85	2551.88	899.771	0	0	1184.62	3542.33	1295.45	1176.5	1019.84	1949.16	2556.85	958.854	332.375	1114.7	609.736	1259.72	0	0	980.323	619.259	476.789	587.751	1377.19	875.375	985.094	1241.74	1473.98	897.508
ID:55917	0	163.358	6250.43	532.514	3864.24	0	491.071	2191.61	432.794	0	3201.52	492.61	0	214.095	254.528	119.572	0	890.716	792.358	2780.55	1476.34	4210.86	0	0	0	0	0	418.254	803.57	847.795	0	0	882.765	0	0	871.252	0	1640.47	0	0	1457.46	0	223.304	0	0	0	7179.88	428.825	0
ID:56011	73.8973	0	0	170.326	174.026	0	0	0	0	0	89.1198	0	0	49.9169	0	160.326	201.098	0	0	333.51	0	0	118.708	233.814	0	85.0845	70.5816	0	0	46.6733	337.134	259.67	430.792	0	0	34.0137	224.959	230.37	1085.4	0	151.473	243.568	0	0	0	0	0	0	0
ID:56053	0	0	0	0	0	0	267.423	0	0	0	759.96	350.981	534.443	6697.53	140.101	486.618	982.339	132.847	735.546	380.195	324.037	0	123.89	1013.86	213.124	1970.9	226.13	2543.82	788.881	395.329	1158.96	1202.74	0	175.73	69.8382	895.399	0	524.811	0	1955.01	1207.92	714.281	98.6318	662.118	358.077	1022.05	489.909	1569.14	372.599
ID:56139	1174.09	0	1586.19	0	0	0	0	0	0	1122.44	0	0	1056.55	203.464	368.84	89.461	263.507	0	205.979	281.331	0	0	1017.25	398.882	0	98.0567	0	0	409.281	321.158	0	155.11	873.575	0	0	601.268	0	1092.15	2311.25	0	53.2531	609.09	0	345.167	0	0	955.497	364.419	85.0259
ID:56142	0	241.818	0	0	0	0	0	0	0	409.271	80.0428	0	0	272.399	0	37.2996	0	0	0	488.125	0	0	0	0	0	0	0	941.225	0	0	0	55.3572	0	0	220.039	509.676	875.563	319.607	945.248	0	304.918	161.065	836.854	76.6892	0	0	505.082	385.94	0
ID:56388	0	0	0	0	4932.51	92.4435	4111.58	3745.38	0	0	7644.66	1214.37	2360.63	183.209	1211.34	376.252	0	6540.15	970.826	1612.48	4664.57	0	0	0	0	0	0	0	409.113	1253.53	0	0	1071.12	0	0	1212.99	1653.24	3290.49	0	42.51	4684.46	0	250.15	0	0	204.341	0	0	132.107
ID:56457	10797.7	439210	206135	0	653269	2801390	992902	1094750	3580930	0	174095	131298	4462.23	42585.4	0	37723.4	1064.12	89638.2	0	198551	34694.3	63463.6	0	402.185	0	0	0	22276.6	55071.4	150175	0	0	17513.6	0	0	18391.3	3661.93	8980.59	44689.1	0	115164	0	380.594	0	0	0	0	1547.13	7034.26
ID:56514	0	0	0	0	0	0	0	661.513	0	816.186	0	0	601.802	120.307	0	0	471.913	0	28.8461	93.7473	0	0	378.219	0	0	0	0	0	271.452	56.6227	0	0	446.927	0	37.7101	564.672	223.895	437.141	432.861	0	222.484	152.156	93.707	174.538	0	0	0	0	0
ID:56884	1007.05	327.738	64.4323	0	1209.56	0	0	0	0	0	998.054	2860.8	950.186	1843.8	5623.48	527.103	2371.19	0	2510.74	506.524	0	0	587.629	0	628.316	764.92	3065.05	5135.35	287.829	493.377	1407.85	1366.39	318.734	0	919.235	860.551	0	0	0	0	1452.6	822.688	2766.01	1216.85	1553.52	1166.57	0	1436.87	454.46
ID:56992	0	0	0	0	347.673	0	0	0	0	0	0	0	391.212	2276.55	0	140.794	0	0	415.331	0	195.059	0	138.457	0	0	0	372.404	1133.37	558.173	0	302.557	0	0	101.828	403.531	122.513	163.514	0	0	42.0293	0	0	0	0	0	0	271.188	244.506	316.591
ID:57012	0	215.931	0	2179.45	32000.6	2028.26	16016.1	5951.82	370.713	3160.98	22495.4	2775.77	4622.98	0	2825.62	802.17	136.33	8080.88	2799.52	4504.28	10341.7	0	0	0	0	0	0	0	0	2308.73	0	0	0	0	1145.17	376.763	5733.07	60291.2	4195.99	0	6416.4	0	0	0	0	0	0	0	59.4781
ID:57152	0	412.361	1088.19	1010.51	3698.55	0	377.06	910.417	0	2680.26	0	1125.19	1261.43	258.638	0	330.387	0	3130.75	836.508	1635.18	3752.9	0	0	914.173	0	179.046	385.582	0	1503.38	726.215	461.802	459.839	1010.58	0	0	575.324	3625.32	0	0	297.479	1290.9	0	386.806	635.906	587.701	663.723	0	372.364	590.614
ID:57183	0	0	0	0	0	0	0	0	0	278.173	0	0	0	965.332	0	248.674	0	0	0	439.576	0	0	68.1983	282.558	0	114.115	0	714.686	0	0	294.247	130.307	0	0	0	391.35	0	0	433.8	112.632	0	151.927	381.376	297.317	0	343.709	142.97	570.573	0
ID:57265	3363.74	1188.69	2855.31	1180.68	1001.96	4207.66	0	2956.2	0	3209.19	1384.13	191.827	2113.9	0	0	0	2583.06	0	0	1288.63	0	0	1436.51	1090.37	0	272.397	0	0	1772.79	1159.25	0	889.533	993.598	383.283	1918.95	2101.04	1673.81	3434.95	4039.98	0	1398.67	752.291	1293.25	20.5781	0	0	2399.42	2074.65	0
ID:57434	11341.5	5019.55	0	0	0	0	89883.2	0	1913.42	9389.96	11658.3	0	0	0	166.588	0	4707.86	44195.9	0	0	2938.61	0	0	518.573	0	1397.14	2348.61	5501.09	0	0	633.552	0	22697.7	0	33810.2	0	74756	13806.2	79391.2	1219.41	3627.81	45.3128	22.27	1103.58	0	1142.34	0	0	0
ID:57531	0	6249.44	0	0	8562.34	1122.52	0	0	1935.23	512.71	0	1912.54	992.543	4624.34	0	273.967	0	3398.25	1114.94	1932.11	3240.04	10098.1	1313.32	1364.96	0	1518.43	2125.9	105.404	2190.76	3009.07	280.456	2200.96	2541.86	382.602	599.739	2904.75	1411.37	0	1333.25	3211.88	1644.88	970.05	733.362	0	4991	2291.44	9318.91	1298.93	2460.11
ID:57537	5156.49	3186.68	2694.73	5762.47	10656.6	2812.1	1012.27	3471.27	7839.24	3632.49	8623.52	1397.93	12030.3	13839.7	3803.84	3106.67	6243.09	6572.77	7135.43	3650.42	6081.16	13094.8	5292.88	12642.2	4227.13	5088.37	3939.91	31961.2	7552.86	8336.33	6998.37	5532.19	6535.88	4092.37	7616.9	3023.15	4281.6	2111.97	539.257	4269.43	3488.34	7423.6	5792.76	2027.04	0	5204.56	5379.85	3902.36	5349.69
ID:57584	0	84.6762	0	0	0	0	0	0	627.799	179.427	0	306.385	0	665.428	332.776	331.989	50.2476	0	444.878	157.841	0	0	441	519.467	407.478	254.169	1371.32	0	535.014	732.593	1051.12	1367.74	0	886.156	58.2313	0	0	0	0	48.6562	232.269	419.154	118.849	654.243	1906.97	753.785	0	425.162	0
ID:57633	0	0	62.1811	0	124.413	0	243.658	0	0	115.748	295.337	0	0	78.1099	53.9724	0	0	0	777.974	0	1619.12	0	0	0	0	266.557	0	512.016	109.582	514.631	200.74	373.299	0	0	0	244.992	0	0	0	0	39.595	20.3409	45.9494	0	0	0	0	0	453.578
ID:57888	0	0	0	0	212.725	0	0	0	0	0	0	726.901	152.882	0	0	115.203	1244.58	0	365.101	141.27	0	0	0	0	0	0	978.154	760.884	0	0	0	48.1582	0	0	675.374	232.176	40.978	0	0	0	0	158.14	123.023	0	0	21.0619	253.966	337.573	0
ID:58050	0	444.923	0	0	0	0	0	0	0	0	0	0	0	0	0	0	0	0	135.165	85.8129	0	0	131.61	99.1686	0	0	0	0	382.751	0	0	0	912.148	0	491.918	886.169	1363.32	0	2398.56	0	0	0	402.406	0	0	474.297	502.478	155.994	304.138
ID:58084	0	671.389	1351.58	0	0	0	0	3680.8	725.556	170.162	0	0	220.001	0	0	0	198.915	0	81.1816	209.308	0	0	162.374	496.263	0	0	0	1356.56	555.013	0	0	0	596.484	145.64	2463.47	861.195	4739.13	672.716	1515.88	0	273.841	292.035	837.615	674.197	0	340.888	524.06	0	824.519
ID:58142	1953.8	1130.22	1952.59	0	2282.13	0	10776.4	1270.9	117.752	2046.77	3323.51	0	0	0	0	0	0	2321.16	933.988	190.354	0	0	0	0	0	0	0	0	0	96.7323	0	0	724.856	0	0	0	897.986	3685.65	1092.05	0	90.1327	0	0	0	0	0	0	0	0
ID:58352	0	157.705	3836.56	0	0	2762.36	6059.56	742.73	1227.51	0	0	0	752.844	0	437.815	297.666	0	748.528	2528.14	0	454.306	0	1356.15	969.063	1573.61	1242.02	1148.95	0	1938.66	634.557	1438.29	159.088	206.126	0	176.944	0	633.917	0	0	0	0	151.496	0	0	0	498.797	0	0	1179.54
ID:58355	1159.6	0	0	0	1703.2	0	0	0	757.676	0	0	5900.5	0	4069.39	0	332.688	4602.95	2347.81	0	1654.28	310.151	4679.87	769.757	2661.72	5349.51	3211.31	1645.28	6318.29	0	1032.39	7022.23	5590.79	933.82	3604.42	7830.07	2298.94	2240.37	0	4834.54	7091.24	2976.92	899.852	0	3973.48	0	5848.91	3519.56	0	0
ID:58889	0	0	0	0	0	0	0	0	0	59.8645	0	0	73.0341	150.837	187.986	172.52	0	0	47.9831	177.188	205.249	0	0	0	0	140.362	0	0	0	429.139	177.702	213.369	293.362	0	36.8648	0	153.202	0	0	0	109.195	0	0	233.539	0	173.36	0	151.86	0
ID:58898	709.655	0	0	0	0	0	0	0	0	336.968	299.802	0	350.711	278.751	195.544	911.374	207.571	0	0	0	0	0	0	0	0	0	0	0	0	0	0	226.918	0	368.93	478.768	0	0	0	0	237.804	0	948.795	1405.32	601.271	416.968	850.826	243.704	1663.42	2412.74
ID:58941	2479.79	1342.32	1993.63	1579.49	0	0	289.068	630.9	145.016	1007.51	1200.69	0	0	271.019	0	72.1583	222.36	94.5598	705.114	709.207	1066.66	1792.1	731.378	867.853	0	0	742.352	604.106	1547.63	1291.52	0	0	1733.06	0	3166.38	1926.28	2206.62	2553.13	5170.21	272.745	792.779	0	0	1024.73	0	1119.86	2610.87	1138.52	0
ID:59022	281.256	730.898	1748.27	14850.1	79390.6	8375.16	0	13084.3	18199.5	10632.5	32205.3	57918.5	88932.7	0	3926.44	18453.4	7429.09	70331.8	10378	12753.9	13802.2	7069.25	11787.3	38847.7	39513.6	14927.5	23292.2	63045.7	44125.3	45877.5	35999.3	16728.1	2823.58	1588.74	4887.29	7984.87	11306.3	1307.91	4714.64	435.638	8222.13	14418.9	8502.99	7701.82	0	17240.1	14594.7	6524.64	23127.3
ID:59056	0	0	0	0	0	0	0	0	0	0	0	0	0	581.457	88.0567	0	192.143	0	875.7	0	275.913	0	0	881.481	0	444.837	1448.6	1983.07	0	184.723	370.259	1560.11	0	0	230.617	0	0	0	0	528.539	321.092	351.534	803.13	1051.79	5411.51	489.363	0	205.758	0
ID:59142	0	131.909	0	0	561.942	0	0	498.039	0	1289.96	991.283	0	550.841	587.129	481.584	270.505	352.945	344.105	719.695	144.109	372.493	0	617.03	382.901	2996.59	1149.58	1453.3	422.571	636.817	741.884	336.723	696.78	136.202	427.857	799.888	200.501	299.406	936.014	87.4564	784.431	356.172	169.63	173.199	0	284.297	591.045	0	1281.07	0
ID:59368	0	0	3691.2	781.336	0	0	7327.28	2401.26	0	969.098	4811.31	0	281.38	86.6979	1052.77	88.8567	0	528.394	1663.07	1680.15	3449.93	0	0	1448.8	0	0	0	1488.76	0	2656.76	0	0	97.6024	0	1350.82	3060.58	1411.8	4128.88	1218.16	0	1713.15	26.3697	1862.83	240.822	0	0	0	0	1350.83
ID:59745	475.747	152.483	0	0	0	0	0	0	335.673	384.541	0	0	226.271	247.122	424.644	216.792	379.097	0	406.321	165.241	0	0	181.835	0	0	0	0	0	0	0	0	0	362.264	350.416	240.176	731.894	0	225.363	128.454	535.901	432.006	617.404	1475.65	1325.62	659.615	1249.5	1044.26	1254.48	1319.11
ID:59773	0	0	419.426	0	0	0	0	0	0	75.6586	0	181.54	0	852.656	212.565	0	0	0	1644.77	0	545.249	0	124.176	0	363.174	502.389	962.708	1769.19	501.803	402.546	626.617	409.419	0	0	0	0	211.265	0	0	0	64.3197	0	0	0	0	102.65	0	0	0
ID:60078	261.736	4715.64	0	3153.64	1407.37	0	3433.08	914.573	2078.69	0	0	0	0	0	0	0	1422.54	3417.31	0	0	667.076	0	0	0	0	0	0	0	0	0	0	0	7145.27	0	1744.09	216.911	540.127	943.778	1727.58	422.696	3867.68	0	0	0	0	0	1712.16	0	0
ID:60126	0	0	0	322.381	2593.72	0	0	0	249.152	52.3407	549.572	0	89.0861	1849.45	297.696	376.105	1172.47	617.196	672.572	520.465	3174.74	1167.94	465.621	373.977	0	538.397	135.471	1698.8	518.242	672.441	1076.36	364.861	1793.53	192.535	0	318.952	571.598	593.227	926.411	1624.26	0	1488.77	425.945	625.383	0	652.268	34.8603	526.284	0
ID:60149	0	0	0	0	0	1239.49	0	0	475.61	0	2603.76	453.661	0	174.944	0	1028.33	1071.95	2561.87	7293.84	1571.67	5229.55	525.185	2516.15	3329.23	575.043	1622.82	797.212	10720.1	0	0	1759.35	0	170.81	0	4136.87	1704.43	0	0	0	1561.49	1395.56	3655.09	2425.52	3750.18	941.301	3256.99	2977.1	1363.81	0
ID:60216	26881.7	19283.9	75867.6	66287.4	87002.3	125260	222474	90239.5	23543.9	27275.8	2217.62	4706.09	60336.7	0	49.4216	4699.78	0	7731.17	0	2283.06	1252.11	0	0	863.134	235.898	5429.16	0	755.881	31834.8	9902.96	0	0	4745.04	0	6458.22	73.6859	24131.8	34351.9	3073.12	425.217	449.581	0	0	0	0	0	0	0	0
ID:60248	0	273.058	0	0	0	0	0	0	0	0	0	0	0	215.22	0	21.7464	0	856.367	0	241.983	254.79	0	41.885	204.335	0	0	0	0	0	86.3758	0	0	0	0	407.816	212.263	307.798	0	745.272	103.452	625.945	0	0	40.2965	0	63.2094	109.039	0	0
ID:60357	456.428	305.279	0	0	0	0	0	0	553.53	488.258	352.851	0	977.291	613.531	0	245.125	48.614	0	301.411	403.449	0	836.695	493.15	1456.05	0	241.781	0	1890.48	0	752.474	0	368.503	146.536	198.674	456.234	0	785.311	0	459.746	587.87	456.601	355.456	0	833.625	431.678	587.759	0	487.682	723.257
ID:60628	0	0	0	0	0	0	0	0	0	0	0	0	0	768.618	0	99.8236	580.992	380.931	0	626.452	141.201	0	103.614	382.454	0	402.206	0	190.995	0	95.5287	0	504.539	463.932	0	0	227.37	0	0	0	0	0	260.764	0	160.105	0	162.269	355.553	301.428	0
ID:60751	1130.74	0	0	949.618	3970.21	0	0	428.309	7409.02	281.339	790.515	3647.56	0	4128.64	77.1902	818.53	2725.73	5117.76	0	3380.38	1532.78	5264.68	858.789	5296.08	862.816	5241.33	4980.02	11096.7	2699.73	3023.16	4178.02	5511.07	2675.38	930.867	1603.97	1676.25	1591.57	904.144	3170.47	817.573	3502.34	947.439	898.67	1271.23	885.554	1286.55	1212.9	5210.04	0
ID:60906	0	9300.99	3725.47	44349.1	20368.2	33398	9804.37	18606.6	50568.3	0	2211.68	3100.21	0	0	0	928.709	0	4764.96	0	5714.24	1258.84	3620.99	0	0	0	0	0	0	1603.5	5264.94	0	0	665.336	0	0	0	0	753.152	2922.72	0	8025.19	0	0	0	0	0	8332.68	0	0
ID:60946	3246.72	444.046	20917.9	7632.98	5964.82	11352.9	18240.4	25227.7	2390.81	8208.86	0	298.33	0	0	0	933.435	0	0	842.21	116.587	0	0	0	0	0	2700.32	0	161.37	5700.8	983.836	0	0	293.859	0	0	0	162.952	174.614	0	0	0	0	0	0	0	0	0	0	0
ID:61039	4379.74	321.953	12679.8	996.211	0	3890.3	15494.6	4535.27	90.996	3673.38	12168.1	394.08	3058.15	4613.97	4260.05	1083.73	2300.54	6275.1	9000.04	2175.63	4013.82	11625.5	1770.11	5177.92	2089.05	1490.62	8169.63	8999.42	2863.81	3344.5	4620.32	2118.77	2660.65	4093.56	7606.48	4263.72	4944.56	0	315.04	11240	3148.41	385.602	3363.71	1823.49	1089.02	1587.64	1226.97	0	2398.44
ID:61063	0	1225.27	0	16403.3	12477.4	13473.2	7754.43	5272.46	8142.85	1125.75	803.265	566.772	70336.2	0	0	1019.7	0	7070.57	336.399	640.368	3375.62	0	0	0	0	240.129	0	0	2017.67	3233.3	0	0	881.331	0	314.8	0	708.606	7219.68	0	0	157.448	0	0	0	0	0	0	0	2775.38
ID:61221	1135.59	533.63	2777.41	594.812	0	1747.3	0	3804.27	0	5158.63	469.134	0	6420.82	0	594.137	0	1697.18	0	3509.18	773.07	0	7700.61	897.653	7636.1	0	1241.02	5586.59	17880.2	2285.57	2241.62	4992.62	567.825	274.663	1588.48	322.618	1326.22	2062.5	0	2847.55	0	3704.94	719.269	2160.65	3018.67	0	2002.62	640.655	7800.39	2250.02
ID:61304	0	4318.24	0	5532.39	340.659	0	1734.5	0	0	0	0	8304.67	0	9186.16	0	13074.7	5921.16	5667.03	119.018	14442.1	0	0	0	0	0	0	0	0	53.3431	180.87	0	182.479	725.443	5268.31	3182.42	0	6386.89	0	6518.78	0	2407.28	1471.92	123.408	225.03	956.318	0	2932.75	205.01	0
ID:61332	2006.12	797.488	1208.96	2389.56	6500.04	2334.56	717.148	3704.32	5944.8	6379.43	13759.3	6227.9	4475.9	6613.84	151.329	4271.08	9293.08	12823.1	1381.71	4395.28	3419.86	8634.5	3667.73	11467.4	12011.2	7159.11	4894.4	29493.5	6000.93	9568.45	8904.09	10577	5630.63	2743.51	9576.39	5012.55	5823.35	7513.57	6827.58	2884.09	4343.46	1827.2	5279.67	5151.28	4918.1	5244.57	3545.78	8124.77	0
ID:61405	0	0	0	0	0	0	0	0	0	85.8906	0	0	0	133.187	214.333	0	489.53	0	210.853	227.576	588.4	0	0	0	0	0	0	0	729.166	0	0	0	184.171	0	366.711	98.0436	833.305	0	717.42	0	159.716	199.37	0	287.197	51.0065	1101.6	0	0	178.386
ID:61446	0	0	0	0	0	0	0	0	0	0	0	0	0	87.8936	0	80.3175	0	0	176.082	0	0	0	0	0	0	0	0	0	0	0	0	0	0	97.9242	182.311	233.473	0	0	0	0	106.964	220.929	244.184	518.364	259.596	671.192	0	638.369	445.693
ID:61480	0	0	0	0	0	0	0	0	84.1721	0	0	0	90.9421	0	104.161	233.669	0	317.047	230.326	0	0	0	385.671	519.854	0	413.702	213.956	0	50.568	0	297.12	0	0	83.3443	0	0	0	0	0	142.161	0	111.984	0	492.455	57.7058	0	236.883	1043.68	117.113
ID:61510	0	0	0	0	0	0	0	0	0	0	0	568.458	0	2119.57	0	103.386	399.257	0	0	368.715	0	0	0	0	1219.1	400.863	0	0	0	0	1743.75	7950.19	0	968.319	478.387	332.636	0	0	0	905.978	686.957	0	629.359	213.097	0	787.779	115.542	100.681	0
ID:61573	2539.06	138.243	2961.29	0	4115.72	0	750.675	4256.39	4304.55	0	1831.64	1055.26	2275.36	5243.37	1628.49	441.534	1775.42	801.895	11698.7	818.592	2006.51	3251.12	931.997	8911.89	878.458	11393.3	16713.5	40919.4	1309	7061.86	6910.46	812.928	2195.41	630.228	2886.07	1040.85	807.985	0	1332.65	4408.01	2681	3747.83	4424.16	2509.26	1703	2460.57	1408.92	1527.08	4339.9
ID:61723	22771.3	541167	230246	0	1207680	2218720	121938	942802	2037310	4516.54	234577	314986	19420.2	28285.8	0	71660.4	6479.44	359010	0	454215	0	274044	0	808.404	0	0	0	18824.1	168729	372465	0	0	103942	0	0	25572.5	14976.8	70381.2	165961	0	357106	0	308.907	0	0	0	0	632.542	13124.6
ID:61945	1536.82	18743.5	926.9	0	1877.79	0	17229.1	608.003	368.015	1083.47	2170.06	24189.4	727.636	21852.4	0	21146.9	12437.5	27764.9	0	19527.7	1497.98	2452.77	706.944	1287.44	0	920.84	1548.11	1297.13	770.018	1541.6	1158.97	1071.97	3976.55	0	18382.5	1214.73	39211.1	1852.4	24087.5	0	10183	7531.65	2053.18	771.123	0	815.688	0	1191.18	1453.29
ID:61984	0	0	0	0	0	0	0	0	0	690.267	0	0	2329.78	0	67.7232	0	305.813	0	385.737	0	0	0	0	511.013	0	0	1084.73	4030.53	0	0	531.609	900.497	0	106	0	0	0	0	0	0	231.428	350.411	616.96	418.176	0	253.065	0	981.242	0
ID:62146	0	0	2730.74	2275.43	8765.4	0	972.291	7136.76	0	0	2360.01	581.241	1332.7	0	1719.7	310.989	0	723.752	4586.81	332.725	6412.22	0	0	950.874	0	268.356	1237.18	0	0	2018.26	0	0	400.759	0	0	2303.51	680.232	0	0	0	1579.65	0	0	0	0	0	0	0	0
ID:62279	0	0	0	0	0	0	636.444	0	110.516	0	971.761	0	0	0	124.847	0	0	0	703.101	0	630.183	0	248.125	422.676	0	96.8184	0	0	403.064	340.602	0	0	724.868	0	0	159.46	186.793	2053.99	0	0	427.997	0	0	0	0	0	0	0	287.173
ID:62323	0	7667.99	3483.47	3784.42	0	17450.7	26911.1	766.935	3173.97	0	0	0	0	462.463	0	0	0	0	0	959.957	1549.11	347.247	0	0	0	0	0	0	0	0	0	0	0	0	0	5445.64	0	0	0	0	178.25	26.775	79.0053	0	0	0	3848.95	56.0611	0
ID:62360	2479.77	0	0	0	1751.88	0	0	0	0	0	0	83.3687	836.057	834.125	0	126.742	0	8954.37	0	0	0	530.553	0	0	0	89.6528	0	0	0	0	0	0	253.846	108.682	2032.72	279.084	1413.33	1548.58	1376.71	3406.27	219.004	0	0	58.2571	0	69.0916	0	0	0
ID:62387	0	0	0	641.272	0	0	0	894.466	401.69	1026.97	3377.32	648.795	2242.69	470.09	0	414.911	459.762	484.527	0	926.37	228.936	0	972.687	267.802	0	0	0	1667.29	612.314	291.089	156.74	0	0	295.944	0	872.487	1412.99	0	1932	0	181.381	316.054	0	0	0	0	0	61.9556	0
ID:62463	0	804.764	8488.63	4445.8	3026.24	976.901	22636.4	780.596	98.296	59.2434	3160.01	970.304	1555.34	0	1364.99	518.001	0	2471.23	2949.18	2338.3	3590.44	381.687	237.413	260.478	0	0	0	806.926	237.543	1760.92	0	0	1122.59	0	0	2171.69	1872.73	3270.02	0	0	0	0	248.523	0	0	120.619	1274.21	108.327	1071.82
ID:62504	0	0	0	0	0	2329.09	0	520.109	0	463.773	0	0	676.725	2039.64	0	0	525.049	0	191.232	0	0	0	0	0	0	0	0	151.837	0	0	0	0	0	267.267	509.492	0	0	0	814.396	0	2100.54	359.373	0	138.271	587.227	0	0	51.1397	0
ID:62512	0	0	0	5044.12	3657.02	10220.7	12976.9	17082.1	0	4130.55	9365.18	297.984	37859.3	0	0	76.8844	0	2037.7	671.577	0	533.42	0	0	0	0	3040.45	0	0	348.653	0	0	0	6971.93	0	292.015	564.974	934.716	949.358	1757.59	0	1509.01	0	0	0	0	0	0	0	4827.47
ID:62580	0	0	0	0	0	0	0	0	0	0	0	0	0	0	0	63.6033	0	0	146.669	57.8405	0	0	40.3641	124.336	0	0	94.9349	0	103.346	0	0	0	0	0	72.3832	30.7753	101.679	0	0	0	128.289	34.1695	215.435	0	0	0	0	288.599	198.717
ID:62791	879.787	11771.5	6629.5	0	11467.4	202.719	9473.95	5415.4	416.671	2758.13	40714	1557.16	0	0	415.276	0	128.318	10054.8	1696.09	1278.64	982.541	0	0	0	0	0	0	0	330.14	2721.26	0	0	2174.72	0	4879.6	674.08	3433.77	6534.55	3016.62	831.255	5865.23	0	0	0	0	0	0	0	477.66
ID:62866	7907.61	1834.37	16740.9	2302.44	6176.2	711.459	6864.52	0	0	9952.43	15739.2	6814.69	4163.86	24580.4	11742.6	4978.33	13930.1	0	42843.5	5007.37	0	10169.4	4793.93	9179.34	51193.2	21999.5	27507.6	38464.5	4208.28	10124.2	19945.8	15000.5	4446.94	0	11664.2	6280.58	8552.82	1161.8	9256.2	4530.33	9599.79	4007.74	7049.98	0	4680.72	14869.1	4181.1	10228.2	5210.07
ID:62922	8258.83	13138.7	0	297.22	1586.46	0	0	274.418	9937.51	1678.76	16869.8	6025.8	0	0	0	0	0	13371.9	0	0	0	0	0	0	0	0	0	0	0	287.764	0	0	1799.59	0	4687.85	247.963	58.5474	3972.77	7651.96	237.59	6230.9	125.937	0	0	0	0	0	0	1219.84
ID:63183	0	47.5208	0	1375.7	623.146	0	0	0	620.563	1724.31	3466.39	2619.52	3392.99	938.087	0	493.624	445.441	0	0	1487.74	467.368	0	1071.38	0	0	0	0	1797.97	1255.24	716.993	591.993	113.587	249.072	543.518	278.579	1069.73	1559.03	1021.96	1911.92	0	172.48	350.522	0	0	0	0	0	0	0
ID:63209	0	0	0	0	0	0	0	0	0	175.372	0	0	203.298	0	0	0	0	0	1080.99	0	193.136	495.548	717.462	2344.82	0	989.866	682.837	7118.75	610.616	0	1078.26	1863.8	0	0	0	414.983	0	0	0	447.729	0	78.9497	1080.3	1372.32	0	694.05	0	1693.1	0
ID:63517	0	0	0	0	0	0	0	0	733.141	0	0	0	0	0	3068.44	348.487	0	0	6871.15	0	678.375	0	994.525	385.461	1650.69	528.117	1405.32	1179.71	379.402	384.002	524.14	0	0	0	201.352	0	0	319.739	202.866	0	171.09	0	0	204.155	0	672.091	0	0	0
ID:63877	85.562	16745.2	0	6476.63	8054.44	0	1097.26	2325.8	27252.6	248.74	13260.1	525.421	2046.7	0	277.526	226.17	0	4794.99	903.589	2384.53	1525.81	0	0	0	0	0	0	0	0	122.151	0	0	845.813	0	815.726	847.196	2575.06	7837.81	1967.75	0	15857.2	0	0	0	0	0	13203.3	0	0
ID:63910	690.05	0	0	0	0	330.048	0	0	3634.19	2603.01	248.109	0	1522.66	6710.62	101.771	2656.97	358.831	0	1508.23	1285.17	249.962	2498.85	1231.65	5236.08	2761.15	542.939	1683.9	10037.2	1116.76	515.051	1445.6	2962.05	1455.18	2091.24	2199.66	871.243	438.015	1252.53	556.592	1136.9	2613.54	3467.81	1651.37	1595.21	859.794	464.49	244.043	3773.13	1026.39
ID:63916	0	0	0	0	0	0	0	0	0	103.49	0	0	340.392	739.636	124.927	237.633	899.923	0	148.195	0	0	0	125.96	696.376	1193.89	827.929	0	2518.82	416.11	348.274	517.026	683.761	102.776	228.906	541.517	0	0	0	0	634.597	0	95.6144	0	263.099	0	0	0	357.158	46.4557
ID:63951	0	1222.94	35761.5	28593.4	30006.5	6236.57	30534.9	13683.6	5139.1	20299.3	16985.8	0	10696.4	0	187.422	120.615	0	8974.69	4928.44	0	6748.29	0	0	0	0	0	0	0	59.7467	3238.63	0	0	690.713	0	0	0	0	0	0	0	3826.32	0	0	0	0	0	0	0	0
ID:64032	0	0	0	252.714	0	0	0	0	0	4265.61	0	6576.11	5110.64	1943.56	0	0	0	0	0	0	547.932	1798.43	1086.99	1312.58	0	3560.19	967.421	2230.11	496.691	1067.52	0	1515.06	0	211.455	0	2365.01	0	0	2208.06	0	0	0	0	0	0	0	0	93.4844	0
ID:64054	0	0	0	0	0	0	0	0	444.379	128.807	0	0	0	0	373.86	140.155	133.313	0	0	127.758	0	0	60.0566	1424.62	0	846.592	343.799	1511.16	380.423	1081.64	0	971.035	234.116	149.915	270.591	0	0	0	0	0	225.512	1026.76	68.8431	740.248	0	302.011	0	279.881	101.478
ID:64256	58392.7	6714.72	50116.3	22987.9	92423.8	15554.7	21761.2	73068.1	59962.8	6232.52	28897.9	26275	41628	60840	28510.1	11022.4	40618.7	31916.7	79441.4	25138.5	73763.3	68420	20663.2	130205	26537.7	122200	177740	391677	62191.5	93016.6	110916	36274.5	46192.1	8746.8	52181.9	33864	24864.6	34398.2	40457	66736.1	18643.4	44257.7	70725.5	73580.5	36152.6	63005.5	21423.6	34490.5	56573.1
ID:64558	0	0	0	14735.5	36094.4	0	0	15139.6	15441.3	5833.87	10140.9	637.672	62190.5	0	0	1583.05	0	13409.5	0	585.91	1653.41	630.67	0	396.025	0	0	0	0	1762.91	1698.28	0	0	314.93	0	0	0	4815.81	0	3470.94	0	505.237	34.1834	0	0	0	0	0	0	0
ID:64887	0	0	0	724.526	0	2876.58	0	0	0	307.107	0	0	592.538	0	41.3159	0	0	122.865	882.57	0	0	0	0	0	0	0	1103.33	0	0	0	0	0	357.587	0	551.384	576.882	0	88.7073	0	612.682	0	136.882	0	68.6396	0	0	414.497	150.103	584.956
ID:64889	0	0	0	0	0	296.767	0	0	0	488.981	0	0	2234.17	551.942	0	509.919	0	0	385.839	443.781	0	0	740.457	1077.57	922.258	224.69	1197.88	638.991	335.309	186.044	0	1045.17	101.328	910.81	918.94	507.564	0	0	243.315	0	54.3738	736.967	63.7677	961.871	0	0	0	271.481	117.337
ID:64905	0	0	0	0	527.643	0	0	0	0	139.674	0	698.994	461.153	726.597	0	294.671	142.317	526.308	0	385.186	0	0	0	0	0	0	0	0	334.098	436.967	77.1382	347.248	230.368	49.3704	0	0	547.35	207.719	0	0	420.255	0	256.028	0	0	583.598	784.026	0	0
ID:65035	0	0	0	0	515.104	0	0	0	1183.36	0	497.439	2502.96	1041.93	201.925	0	378.356	0	2736.4	0	0	0	0	114.178	662.533	1165.72	0	0	1614.35	2820.38	0	1286.95	876.483	0	0	0	139.333	231.448	0	0	0	0	252.211	0	347.089	0	397.309	0	0	0
ID:65746	1852.13	2135.35	14854.5	8158.08	70083.5	7406.46	7014.58	33856.8	17324.1	9881.64	121666	151109	609.506	287081	8001.99	18673.2	42681.2	49378.2	4411.47	104979	32464.6	70292.1	16617.1	89278.6	78168.4	41714.5	28045.1	83041	35812.3	166376	109271	0	58000.5	23788	31570.8	94310.9	17734.6	71540.2	41177.5	45470.4	170039	17444.1	81394.4	8369.07	3376.68	26648.9	20425.1	0	9893.3
ID:65931	541.624	0	0	0	0	182.329	1729.68	0	118.419	136.046	692.442	0	493.224	108.745	3153.25	143.937	0	2028.23	4247.24	0	0	0	0	0	0	0	0	4362.88	0	590.651	0	0	0	165.054	0	0	1166.54	433.568	0	0	783.302	0	2627.69	482.908	0	379.271	0	0	0
ID:66161	437.448	819.043	2429.51	2622.55	0	874.376	1346.79	6492.6	0	1922.06	0	0	2159.32	0	104.11	0	200.03	0	1760.98	0	1338.23	3104.04	0	175.109	0	453.713	373.635	4486.95	580.857	0	0	562.757	0	0	0	2228.19	1186.49	0	2141.41	0	3002.34	40.8999	362.062	1569.06	0	333.608	973.551	4216.81	2580.36
ID:66302	0	0	0	1571.71	7038.99	0	15380.9	7627.87	0	2544.77	6980.1	0	22186.1	0	69.6717	392.837	0	1046.02	407.292	0	9871.09	0	0	0	0	0	0	0	288.503	125.966	0	0	0	0	0	149.045	273.576	2314.66	0	0	2552.5	0	0	0	0	0	0	0	105.741
ID:66483	0	1555.77	2167.95	0	4557.21	0	15101.5	26877.5	5101.93	1946.32	11146.5	2446.12	0	0	0	0	289.746	33899.6	576.946	261.408	1412.13	0	0	0	0	0	0	680.398	0	934.071	0	0	19520.7	0	46126.1	487.602	19286.7	70181.3	85374.9	2109.54	1203.96	0	0	0	0	0	0	0	0
ID:66515	496.594	883.878	2708.06	2378.15	3942.72	1908.78	5358.18	3796.81	2716.45	896.222	235.256	170.164	3341.57	0	0	237.461	0	1607.75	195.231	202.913	914.195	0	0	0	0	0	0	0	914.279	733.216	0	0	148.161	0	514.286	0	1265.32	0	214.524	0	344.669	0	0	0	0	0	0	0	213.799
ID:66578	0	0	0	0	0	0	156.505	0	0	0	0	0	0	410.49	0	0	0	0	24.8491	0	0	0	0	0	0	156.878	0	0	224.115	0	0	0	0	0	0	0	145.469	0	0	0	0	36.4143	110.823	0	558.49	70.7809	88.9048	192.644	103.137
ID:67152	0	863.069	0	0	738.974	0	0	0	1945.16	891.122	0	0	1059.04	0	0	662.202	0	0	253.274	0	0	0	834.351	2120.12	0	0	0	0	1956.28	555.667	1254.13	730.784	0	0	0	0	0	0	0	0	0	0	358.53	0	0	0	0	2559.75	0
ID:67217	1602.34	303.277	0	0	0	0	0	0	412.703	1046.17	0	1085.1	0	3115.64	0	813.335	0	0	1603.71	385.663	0	1678.04	650.554	2450.66	543.895	618.072	289.328	973.668	1203.92	306.152	132.848	413.97	0	312.061	770.099	404.291	0	0	0	550.214	1282.39	1347.16	943.282	436.246	1808.11	83.2189	0	1129.01	0
ID:67386	0	0	0	0	0	0	0	1140.62	0	378.538	0	0	0	709.698	0	0	163.527	0	0	530.233	1133.66	1236.51	188.645	0	0	0	0	0	311.379	673.866	0	0	0	151.559	0	186.301	164.742	688.794	0	0	730.113	0	330.765	362.154	704.276	287.302	364.033	0	0
ID:67462	0	0	0	0	0	0	0	0	0	776.351	0	0	0	0	0	98.0662	165.434	0	434.729	0	0	0	97.4579	329.317	0	0	246.529	0	0	0	0	0	268.025	0	125.332	224.122	0	0	0	264.949	0	389.138	611.373	522.465	0	0	0	0	899.207
ID:67632	97142.8	70361.4	219773	0	568108	349557	646153	416366	116903	83914.4	116118	82045	456465	0	16228.7	42782.3	97.0685	373893	29350.6	50881.8	0	0	3607.88	17000.2	1881.6	12575	1212.03	6518.1	62241.4	76793.1	0	0	0	0	31299.2	12476.4	185674	361719	31934	1047.25	15377.2	207.206	31.8562	551.978	0	1907.79	2588.29	0	22562.8
ID:67696	0	0	0	0	0	0	0	0	0	0	0	0	0	1101.02	0	0	0	0	338.03	271.684	0	0	272.27	0	239.044	526.275	0	545.29	0	272.467	150.78	0	0	95.546	98.6698	0	0	0	0	0	0	87.5672	0	195.967	0	103.195	0	421.325	107.609
ID:67723	4053.98	3876	1148.12	6754.95	0	685.375	2709.75	0	115.118	0	0	811.1	1229.86	6229.33	0	2917.52	2360.3	0	620.989	553.057	0	0	0	0	0	0	0	0	379.423	189.079	0	0	0	0	145.835	0	3770.98	0	220.374	0	0	0	0	0	0	0	0	0	0
ID:67762	0	0	281.514	76.4676	0	0	961.513	122.393	0	310.101	651.397	101.435	0	0	111.246	0	0	0	0	333.479	1834.72	0	405.048	1637.75	0	0	0	0	0	69.1959	0	0	0	194.754	474.103	68.5033	876.333	1028.87	897.938	0	102.32	75.8703	0	93.8796	419.788	0	0	590.023	0
ID:67801	77.9924	0	0	213.862	0	0	0	0	51.9252	0	0	0	236.573	397.25	0	202.241	0	198.477	753.731	0	0	1307.59	0	0	0	272.616	0	726.222	60.0882	304.649	367.534	338.434	0	23.5696	0	489.111	0	0	0	311.441	390.008	244.276	686.615	484.17	0	510.265	385.338	0	0
ID:67911	0	0	271.824	0	0	0	0	0	0	256.185	0	161.65	0	318.015	0	0	0	0	730.04	0	0	570.02	180.101	1909.22	0	0	0	1025.62	58.8279	0	146.901	92.8646	0	62.8796	764.933	147.751	0	0	0	159.879	0	0	323.269	796.615	0	196.984	0	1063.04	294.594
ID:67951	0	0	0	204.838	894.963	0	0	0	0	253.447	0	125.449	1190.41	378.899	0	239.615	1052.08	0	567.294	410.331	0	3007.84	266.077	557.703	0	0	0	893.532	377.35	300.423	0	935.073	211.976	442.509	0	526.291	0	0	0	0	240.641	0	157.437	0	0	0	0	206.029	0
ID:67996	0	297.453	0	0	2321.84	0	407.451	1527.98	0	0	6494.67	315.874	0	0	0	0	0	453.762	211.917	285.636	0	0	0	0	0	0	0	0	0	174.219	0	0	361.266	0	2029.72	0	2292.78	1875.4	2255.77	879.021	657.83	0	0	0	0	0	0	0	0
ID:68107	3734.75	1442.41	19053.8	22771.6	42310.6	75306.6	57729.7	34338.6	749.36	12795.2	12475.1	1279.81	11588.7	0	1796.7	339.504	0	7958.74	2876.08	6043.51	26238.1	0	0	175.4	0	0	0	1082.68	681.093	10579.9	0	0	1932.75	0	181.027	554.799	737.474	8019.28	0	0	5777.03	0	0	0	0	0	0	0	0
ID:68117	0	0	0	0	0	0	0	0	0	8454.97	0	140.277	1539.02	275.831	1666.03	119.889	0	0	1063.75	131.508	207.283	0	269.176	833.735	0	72.0226	225.482	445.843	299.972	1365.05	0	0	260.468	0	257.901	378.101	0	790.205	0	0	102.002	0	0	0	0	510.19	0	45.2358	273.141
ID:68304	0	0	0	0	0	0	470.751	0	0	0	0	455.189	0	0	1249.61	510.27	0	0	3402.96	709.421	0	0	468.609	1627.37	0	0	0	558.17	312.587	0	0	0	178.7	0	0	924.012	1004.76	1556.3	0	0	0	19.1276	330.353	0	0	0	0	0	864.332
ID:68316	27240	7137.14	85427	49922.7	80347.7	37301.7	124318	99529.2	18274.8	30370.5	18568.8	17193.6	46104.4	0	2617.58	10057	0	62687.2	15399.2	6283.95	0	0	1425.1	3474.37	1362.31	9315.21	3559.47	7699.15	16465.7	21123.4	0	111.836	12164.7	0	0	885.522	0	26039.2	0	167.363	3431.98	0	0	605.974	0	770.226	0	37.8051	6622.97
ID:68359	10608.7	0	18478.3	14400.5	27985.8	38921.6	55308.5	138979	0	11048.1	24170.9	0	148749	0	0	1669.75	0	4961.78	521.456	716.015	10080.8	0	0	0	0	3647.88	0	0	3828.66	3332.3	0	0	1625.14	0	0	134.347	509.833	2288.3	809.152	0	4312.18	0	0	170.672	0	727.099	0	0	1360.65
ID:68415	0	0	0	430.736	0	0	0	0	0	0	0	271.385	0	430.389	0	84.9592	63.6421	0	0	208.135	621.949	0	0	763.463	0	0	0	0	0	0	0	105.198	89.2184	351.864	366.367	0	620.647	95.4563	926.483	0	195.578	309.773	0	0	0	0	451.777	327.22	0
ID:68455	0	95.3949	0	0	354.836	0	0	0	0	138.537	0	0	0	0	0	0	0	0	202.713	0	0	1000.87	198.115	0	0	206.898	0	271.8	0	151.48	0	0	0	0	0	187.918	0	0	0	85.5463	55.0527	0	192.261	249.097	0	239.15	0	0	150.274
ID:68670	12592.4	7743.5	0	276.951	5951.09	0	105.706	596.343	21841.9	6703.8	8755.64	1118.3	136.376	0	0	38.2997	1090.53	20377.9	1672.47	1185.07	275.19	0	0	0	0	0	0	0	372.563	218.433	0	0	15743.2	0	16849.2	812.813	21192.3	67296.7	31776	1016.13	16840.1	0	0	0	0	0	0	0	639.562
ID:68701	0	197.32	1311.9	0	0	903.895	0	0	1194.18	0	834.114	0	0	1343.66	2740.62	153.244	1533.14	946.079	3099.76	0	0	3399.22	2735.84	3229.89	2603.81	0	3963.3	1360.72	792.817	2063.74	1593.42	3130.51	225.082	429.906	0	390.551	0	520.687	0	2924.2	1709.94	35.1745	911.188	267.206	0	386.239	0	702.086	121.681
ID:69145	0	1024.62	0	0	0	0	0	0	98.4229	0	1581.4	0	117.453	905.338	319.884	625.393	0	409.539	2230.94	0	0	0	0	0	0	0	0	0	196.021	0	0	0	905.96	557.749	219.748	240.41	965.72	0	0	762.081	0	0	0	104.016	531.655	0	0	548.448	1544.23
ID:69654	299.064	5874.91	0	2909.42	3226.44	0	0	603.654	13710	0	1017.04	0	1055.15	0	0	80.0879	0	6810.62	284.145	609.091	130.12	0	0	0	0	0	0	0	0	0	0	0	640.895	0	198.86	480.73	1546.81	4271.98	1089.94	0	6155.68	0	0	0	0	0	5460.64	0	0
ID:69681	0	0	0	0	0	0	0	0	0	0	0	331.984	262.779	1453.36	51.8388	48.5146	0	0	250.02	218.148	0	536.914	108.451	0	0	138.096	0	323.911	182.863	54.5315	0	0	0	203.068	1136.6	0	0	0	0	0	0	161.005	918.424	0	0	0	195.176	309.375	603.172
ID:69769	1123.4	0	0	0	464.299	0	0	0	2464.57	0	0	0	0	3296.55	110.52	368.782	791.155	0	1230.2	1084.04	815.64	2213.15	1608.98	5224.95	3761.88	2668.01	2704.12	5883.14	0	1523.07	2110.13	3668.81	4373.41	0	2131.38	282.555	185.244	1475.29	1335.26	2338.04	0	2298.44	3573.27	2141.53	940.039	964.737	0	1614.25	982.558
ID:69882	0	0	0	0	0	0	0	0	0	0	0	1308.77	298.463	114.761	0	993.996	76.9003	0	241.894	0	0	0	0	0	0	0	0	159.741	90.1384	0	0	0	0	1011.47	102.646	38.8137	209.224	0	0	0	0	63.9875	250.196	417.308	0	262.594	269.267	367.972	165.877
ID:70262	0	0	1162.48	717.426	0	0	0	444.202	1665.03	0	0	0	0	355.195	0	0	0	0	117.91	478.227	0	0	0	159.964	169.096	178.928	0	0	201.204	0	0	0	653.203	0	738.915	646.689	0	0	0	0	0	77.0892	421.191	0	0	37.777	0	0	0
ID:70413	1912.82	702.708	0	1233.18	1852.38	1026.43	0	0	2806.02	0	0	0	1376.21	5214.04	741.295	1637.82	1580.77	2426.43	4273.17	1915.77	4618.87	3953.95	1517.59	10963.8	18600.2	10417.1	4969.48	10037.4	3475.45	2761.41	3212.42	8141.97	8753.66	720.095	4042	844.807	313.706	3728.35	6143.24	3949.69	1757.98	2740.1	3419.15	6529.89	2189.58	3382.82	1349.06	2201.14	4813.43
ID:70456	0	0	0	0	316.312	0	0	46.0057	0	2653	446.843	0	669.952	0	0	0	0	0	1157.64	2362.11	1628.41	1066.43	0	0	0	0	0	715.947	356.326	661.111	0	0	0	0	0	882.856	0	0	0	0	201.58	0	0	834.054	234.263	0	687.237	0	0
ID:70485	0	0	0	1253.49	0	0	0	0	0	0	0	1388.53	0	574.942	170.625	1438.7	330.945	0	0	0	0	0	373.482	0	0	0	0	0	0	0	118.858	0	0	2109.6	56.0262	0	1685.58	0	0	0	0	259.187	510.666	0	248.012	215.097	0	1118.28	554.904
ID:70635	1219.02	3415.62	2728.67	2438.97	1167.38	0	2992.19	197.511	2485.23	1810.69	517.673	1968.41	1255.74	1825.32	1626.06	3114.09	694.549	307.832	2402.69	1643.15	1993.8	2730.74	1189.12	0	1455.23	1084.11	1883.15	610.163	2566.36	2624.48	880.714	1876.92	1195.17	4308.98	2223.95	1278.16	2196.35	1873.44	1534.82	1006.75	3172.96	2057.32	697.796	1363.08	1643.39	1551.75	2061.6	1891.99	3056.13
ID:70674	2876.02	217.501	79.5896	0	0	0	0	1396.58	7460.46	1937.97	1392.06	4916.61	531.737	8061.33	0	7244.65	2429.7	1272.39	1141.36	3607.92	358.477	7373.13	729.886	5221.52	3748.96	1374.2	2492.09	14394.1	314.654	1952.73	2009.99	538.728	5569.13	6225.83	11841.5	3358.87	1965.33	977.655	6661.81	2165.84	7817.02	2977.39	2294.34	4961.38	5069.48	2171.03	2060.17	4756.22	0
ID:70739	0	553	0	17087.2	70816	5451.83	0	56903.4	16827.4	14484	16751.8	2108.86	37009.3	904.679	0	3162.14	363.025	47655.6	0	4476.07	12152.8	224.004	260.156	2439	0	0	81.5118	264.124	3592.35	2718.53	0	0	2644.3	0	107.946	1625.34	6608.71	23889.2	2391.67	0	3997.53	0	267.226	225.826	0	0	928.984	0	0
ID:70911	101.168	0	0	0	0	0	0	0	0	356.787	0	0	0	2945.66	0	116.704	134.299	613.097	860.783	142.538	229.456	0	945.417	504.709	438.089	494.234	1076.65	0	1382.17	421.428	912.548	608.631	955.493	138.759	0	188.839	0	0	0	147.366	0	1011.04	1116.61	712.904	0	332.581	381.286	218.307	301.974
ID:71029	0	0	0	0	0	0	0	0	0	146.661	0	0	0	135.293	0	38.8328	0	0	69.243	0	0	0	0	0	0	0	0	0	128.383	0	0	0	0	57.1572	0	0	80.096	592.147	0	0	0	178.716	561.884	33.4439	339.088	0	0	0	634.665
ID:71171	0	0	0	0	0	0	0	0	0	0	0	111.414	0	259.905	0	0	0	0	557.125	0	0	0	245.348	377.188	0	0	0	1122.66	0	0	231.345	371.277	659.004	117.319	112.853	92.3166	0	0	0	367.569	0	331.071	357.954	509.17	0	0	0	704.35	0
ID:71312	126.905	1720.37	692.634	1155.2	0	82.1608	0	0	976.517	1797.42	1320.49	1769.71	828.344	509.942	137.663	1859.16	394.747	0	1591.23	1148.75	1300.73	2064.6	475.589	0	0	263.976	0	828.586	508.825	631.007	0	105.322	675.382	3138.51	1417.76	587.854	2537.58	0	2425.69	175.101	821.388	520.024	778.829	797.661	597.439	542.738	847.069	1511.6	971.796
ID:71333	0	0	0	0	1004.71	0	0	91.973	717.621	158.732	3019.63	571.413	0	2475.39	3535.26	545.522	127.705	0	6497.93	2054.29	2920.68	2562.68	1132.87	6996.93	0	0	977.997	2697.14	756.975	3646.77	132.424	0	3785.52	0	2841.83	978.924	654.895	4265.63	2561.41	434.112	4312.35	117.482	730.411	339.516	0	1393.28	0	938.409	0
ID:71602	454.454	1183.43	0	0	386.332	0	0	0	332.657	0	1812.6	1771.86	5392.67	1087.84	1645.1	2204.52	349.451	0	1687.83	0	0	1880.49	872.009	914.401	0	1294.11	0	1206.13	666.721	1223.51	2221.84	1726.25	849.379	4086.06	1123.78	0	770.355	173.82	0	42.4646	726.126	2669.91	749.715	0	43.1525	292.628	523.896	1491.32	0
ID:71658	0	0	0	4238.47	14422.8	0	0	17351.5	3991.1	2762.49	973.321	0	1835.93	0	0	137.83	0	4174.94	0	644.647	2688.44	0	0	0	0	0	0	819.087	143.516	0	0	0	115.448	0	0	0	0	0	0	0	0	0	0	0	0	0	1507.5	0	0
ID:71691	0	0	466.799	4139.42	5128.47	439.721	5364.94	11102.6	0	2795.22	8268.58	0	42717.4	0	0	665.086	0	1881.66	1190.27	0	815.847	0	0	0	0	0	0	0	0	684.569	0	0	0	0	0	0	0	0	0	0	855.353	0	0	0	0	0	0	0	3484.83
ID:72033	0	0	0	1742.02	3795.21	0	0	0	617.389	0	966.064	576.4	228.349	134.643	1860.68	541.447	0	1638.21	3726.43	1259.27	3048.07	0	969.068	2944.17	0	0	950.43	492.906	274.112	2647.52	0	0	285.689	0	1069.83	2640.11	6293.05	3269.64	0	58.4602	230.873	702.417	411.634	0	201.809	0	0	0	331.008
ID:72161	0	0	0	0	1137.75	0	0	831.932	621.134	0	3322.09	5707.38	0	9274.94	0	0	0	1816.31	0	2061.47	0	1927.48	0	1854.47	622.066	2113.38	0	5502.97	963.375	2010.08	2214.1	581.896	1613.61	2119.08	112.428	2793.72	0	0	843.62	236.55	2832.67	134.223	2013.18	362.459	0	0	0	311.458	0
ID:72207	13068.5	17730.7	2120.55	1341.84	7439.19	143.882	0	1691.49	45260.6	3278.87	30665	4872.77	555.848	122.023	339.237	79.9191	335.718	7231.94	2027.02	1370.02	0	0	0	0	0	0	0	0	504.833	0	0	0	13412.8	0	8830.86	1185.53	18944.8	38287.1	22466.8	182.761	31279.5	0	0	0	0	0	0	0	0
ID:72343	390.604	5932.81	48279.8	17651.7	355979	6059.71	105447	95031.3	4157.88	32192.5	414519	51680.5	35839.2	1358.99	27837.5	8837.46	1495.94	117419	16506.2	58695.3	0	0	0	2921.23	0	0	0	2397.74	3869.91	54200.7	0	0	10405.7	0	10378	15839.3	47080.5	507976	28939.8	1142.25	63113.9	0	190.109	0	0	0	2497.71	0	0
ID:72483	0	0	0	0	324.667	0	0	0	0	0	1389.42	252.923	0	0	4546.05	0	0	158.604	5384.63	3312.6	1970.92	0	0	0	0	0	0	0	182.301	0	0	0	0	0	0	1453.77	0	504.498	0	0	1496.37	0	237.275	0	0	0	0	0	0
ID:72521	0	0	0	119.661	1309.43	0	0	0	0	0	0	68.3211	943.125	275.231	0	23.2268	0	2412.25	0	0	0	0	0	0	0	274.186	0	0	0	0	0	0	85.5682	0	0	0	220.599	0	227.641	290.956	39.0024	0	0	0	0	0	404.343	0	0
ID:72533	1767.32	790.447	558.162	1434.27	1248	726.833	0	33.0949	1589.81	2956.1	0	2290.34	0	4767.44	139.227	1892.69	693.171	1257.51	0	0	1412.23	3162.58	1809.27	2280.76	574.318	2261.94	0	0	1369.97	0	1499.75	1738.55	1475.49	5776.45	2960.98	1216.91	2662.95	0	2474.42	664.6	1259.82	1815.79	1921.21	1003.1	268.276	837.145	1323.4	2148.82	350.233
ID:72596	19103.2	2791.34	8771.79	7476.06	8642.72	6300.3	3300.83	14630.4	23116.8	23085.6	10637.1	16343.2	18073.3	33880.5	7253.04	14869.9	4691.13	6564.94	20447.1	16798.3	9509.39	55832.3	17939.1	30649.5	28338.2	18932.1	9818.99	59829.3	8942.39	24023.4	19830	10117.3	12527.2	16298.4	19714.6	19008.8	356.622	0	2574.88	2759.43	17824.9	28967.9	30870.8	19871.3	1526.82	10571.8	8936.2	31861.6	9940.34
ID:72641	5519.3	2106.67	1401.08	851.017	418.477	10949.3	156.991	1811.06	4824.72	2000.09	0	253.546	2099.92	2332.37	0	1726.95	32.3778	0	1858.21	709.06	1368.05	897.552	1853.88	267.007	2730.03	1435.21	3075.28	5088.01	973.684	2152.81	3366.94	2146.98	1034.05	4269.01	2975.74	1355.69	4077.56	10625.2	609.204	4943.98	384.695	1102.04	644.635	2182.91	11135.2	2606.69	703.56	6072.07	1353.55
ID:72687	546.992	0	950.755	629.758	4905.1	206.631	0	2125.58	0	161.929	503.373	988.464	2751.71	0	74.2391	921.518	0	9666.88	410.424	538.968	870.104	0	0	566.259	0	0	0	447.098	843.82	811.695	0	0	159.44	0	0	695.485	1699.17	3666.36	0	0	217.554	0	0	0	0	0	0	0	0
ID:72896	2913.94	0	1579.56	0	0	0	5960.04	0	0	0	0	0	4265.93	1445.79	0	0	0	0	0	0	0	1067	1755.15	0	0	476.611	2083.51	0	3079.99	0	310.313	0	691.043	1153.99	0	705.411	0	0	0	583.173	0	797.464	1399.25	1275.87	983.248	1407.71	2364.65	1584.56	2939.9
ID:72947	0	21943.8	33700.2	135661	35853.6	34319.2	66107.1	44772.7	7524.96	1817.78	6961.05	0	223.854	0	0	306.511	0	15573.2	0	5122.75	3649.93	4221.7	0	0	0	0	0	0	4575.8	9134.93	0	0	3849.96	0	0	0	309.562	6286.8	1608.34	0	8539.47	0	0	0	0	0	6353.85	0	460.598
ID:72981	0	0	0	0	43471.3	0	0	19296.6	0	6472.79	79870.3	8663.73	0	0	4827.82	1467.98	418.937	19368.4	2479.79	10021.1	0	0	0	0	0	0	0	3447.85	715.027	18732.9	0	0	902.117	0	237.407	924.143	0	23686.8	0	545.146	22948.3	0	0	0	0	0	0	0	0
ID:73015	883.267	0	0	0	0	0	0	118.622	195.005	212.977	2144.84	1050.79	46.1021	0	135.471	100.826	0	3691.13	1587.11	602.057	0	0	0	0	0	0	0	0	108.319	0	0	0	706.08	0	1740.04	515.842	7747.61	10807.7	864.986	0	297.741	0	0	0	0	0	0	83.0353	1003.58
ID:73177	0	0	0	320.889	758.323	0	0	116.756	0	220.433	0	207.705	753.462	1975	0	397.168	38.849	0	1742.37	655.357	1672.9	0	796.644	1859.22	0	341.714	410.682	0	896.291	1660.59	667.47	1283.46	425.399	572.339	100.177	559.25	127.7	0	0	158.229	1296.28	1373.62	494.49	432.369	520.296	252.387	0	785.978	488.927
ID:73246	0	1210.7	6240.01	2443.49	5137.01	3940.31	8798.11	12669.8	3166.1	9347.3	3030.79	3454.56	8057.44	4482.74	1442.76	5200.54	2007.28	3259.99	8471.25	4402.63	9835.19	6010.85	7014.62	22265	11681.9	8993.38	1500.18	25806.9	994.549	7498.68	5498.07	3240.64	5336.25	6858.36	8509.54	6183.09	1417.02	15103.8	5275.96	6753.59	5313.83	6893.7	7316.61	8486.63	385.826	4795.42	1312.03	9787.74	4699.77
ID:73291	1944.55	0	191.018	0	0	5656.51	0	430.83	501.541	539.282	0	0	495.872	0	0	504.063	0	0	952.576	0	0	0	765.523	0	1453.33	490.271	1136.89	1222.06	101.651	805.157	839.758	360.338	0	1742.02	1496.84	643.463	1148.66	5826.34	507.634	1695.66	0	239.752	52.9722	1553.47	2271.71	845.037	0	1960.89	559.408
ID:73434	0	0	0	0	0	0	0	3701.24	0	0	0	0	0	0	208.458	0	932.552	0	0	0	0	3446.58	0	431.171	0	0	1200.58	3592.02	0	0	908.183	0	558.037	101.009	117.724	274.769	459.538	0	243.806	0	1469.5	892.071	1979.11	1204.69	0	265.347	185.432	1335.94	2180.3
ID:73522	0	2940.44	83787.5	0	0	0	128343	136731	5855.64	8092.09	16211.1	2989.03	16869	285.648	3395.4	1253.85	0	40949.3	0	11304.4	0	0	544.277	1689.97	0	0	0	0	3391.7	10855.7	0	545.856	6338.4	0	0	0	20770.7	60696.1	816.115	0	14552.8	0	0	62.3459	0	168.98	133.35	0	1487.69
ID:73697	721.516	732.417	0	0	0	1555.84	0	0	0	1118.63	0	0	577.567	65.2091	0	0	104.136	0	0	720.938	0	0	1126.35	0	0	0	374.158	0	1393.52	0	0	0	405.842	1176.6	253.692	1679.02	1989.39	0	2237.52	45.7455	705.76	120.082	90.0736	762.685	0	325.582	477.505	643.193	241.959
ID:73791	4505.47	0	14338.9	19426.7	23807	16566.8	51920.5	77974	339.037	3070.79	20683.7	0	107866	0	72.4625	2305.32	0	10398.6	0	760.265	14900.2	0	0	0	0	591.655	0	0	0	3571.66	0	0	339.12	0	0	154.881	2165.28	41055.5	1493.03	0	6827.11	0	0	0	0	0	0	0	0
ID:74057	0	1372.85	40567.8	0	0	0	0	0	0	0	0	217.363	0	827.337	0	147.734	0	0	498.021	0	0	0	0	0	1597.99	849.07	94.993	0	195.583	0	0	0	357.691	0	118.368	0	0	0	0	421.449	196.903	217.196	0	99.651	178.789	209.506	0	77.2363	457.633
ID:74065	2098.45	6242.42	2440.88	6295.13	10971.1	9600.98	2201.23	6896.09	5475.12	11475.1	0	3546.03	13683.1	10150.3	4767.72	9239.38	4869.36	5528.19	10400.9	8352.73	9425.74	2207.78	12978.6	14189.7	5261.96	10307.2	14963	6771.34	6434.1	13330.7	15041.7	9781.95	6819.56	10545.6	6296.26	9239.4	4063.25	0	4150.6	5514.23	5078.55	16596.1	9233.39	5219.59	5517.49	5741.34	3612.46	14349.1	8646.84
ID:74187	0	38535.3	160996	114703	0	562227	1088540	13748.2	4180.29	555.972	0	0	318.895	0	0	0	0	0	0	103.62	2305.95	1868.47	0	275.826	0	0	0	715.774	0	4095.66	0	0	157.094	24.5098	0	1053.93	345.523	0	0	0	0	340.244	389.337	0	0	0	4328.82	0	1693.59
ID:74273	0	82.8963	0	0	248.988	0	0	31.4401	428.541	353.384	0	1074.12	497.62	2253.06	0	496.635	0	0	0	926.239	0	0	145.649	0	0	0	0	386.893	490.669	0	0	103.93	0	1009.49	0	0	0	0	0	0	210.55	322.342	0	215.074	735.024	0	0	651.386	0
ID:74902	274.684	830.18	1085.84	0	0	0	0	0	2965.64	684.841	160.526	1151.15	0	1943.28	1012.5	809.324	168.576	0	1919.54	1791.98	2818.4	0	1415.58	0	0	0	0	0	4212.07	637.268	1065.2	2425.38	2092.55	566.452	2056.58	881.142	2712.51	1385.79	798.231	847.05	982.058	791.307	870.701	0	490.433	0	497.665	866.742	1897.47
ID:74942	0	0	0	0	0	0	0	0	0	75.6824	0	0	0	410.595	130.519	34.3969	0	0	359.724	0	0	0	135.525	773.723	241.24	534.147	194.086	2265.18	328.324	196.374	333.482	483.655	0	133.636	481.997	0	0	0	0	134.443	0	0	0	0	0	43.0333	0	250.35	0
ID:74998	0	0	689.208	666.597	1358.57	0	4577.95	5365.1	0	888.359	9460.53	570.778	240.475	0	799.762	209.804	0	0	2110.53	0	2296.92	0	124.7	2280.31	0	0	0	484.048	859.266	1612.89	0	0	3020.58	0	0	2178.23	757.699	6732.56	1070.5	0	174.43	91.9479	352.058	0	0	0	0	0	0
ID:75846	2089.16	1171.03	0	770.761	4428.03	105.786	0	0	4602.71	1094.79	1268.76	2098.75	3240.31	1943.01	1887.67	1308.38	453.851	341.663	5151.2	2855.92	2586.04	315.711	2289.76	1466.16	589.758	2031.45	127.069	3317.36	4471.13	3494.04	2440.38	3112.27	2187.92	1208.03	4008.08	1233.37	3391.66	5699.63	4113.27	1975.01	1740.81	3162.26	5022.31	3974.68	2620.39	0	942.723	1975.02	3384.75
ID:76280	0	3876.42	0	644.926	4055.05	0	1042.26	4618.29	202.527	0	15218.6	0	0	0	0	0	205.052	5653.19	221.146	1553.92	0	0	0	0	0	0	0	0	0	0	0	0	139.45	81.9729	913.506	591.786	1531.73	931.427	1588.31	4158.33	6592.58	0	0	0	0	0	720.012	0	0
ID:76423	0	0	0	402.816	470.081	760.063	0	96.1675	117.054	1012.54	0	286.112	858.04	295.671	193.057	243.262	0	0	1078.99	250.452	1723.82	0	1039.81	1217.02	654.676	359.359	968.144	656.903	950.608	396.887	328.625	559.627	216.435	541.794	111.274	969.607	0	1076.16	0	279.307	565.925	0	0	395.131	1148.52	0	617.418	1310.66	462.626
ID:76960	0	0	17923.6	0	1093.48	865.448	42229	0	1927.36	909.21	3694.88	0	0	1210.15	2478.87	245.402	752.539	0	3432.67	269.736	0	2006.34	1388.26	2347.28	550.367	1021.48	3384.12	2158.13	1551.98	2495.24	1394.82	1029.18	801	1099.08	1410.62	1089.87	260.946	1254.58	329.038	2150.48	784.643	102.729	803.792	216.547	206.512	1168.6	224.602	1618.85	0
ID:77018	0	2374.91	3932.62	4585.8	2194.38	14906.5	1180.17	4121.6	1608.76	5655.7	3854.65	1717.21	9121.92	2219.74	4403.22	5017.07	0	875.44	2475.75	2897.23	3446.07	4082.81	2477.05	5642.46	8718.06	2979.65	2779.19	3667.2	1301.26	3733.91	505.887	2653.09	2133.46	7339.46	3311.97	7852.1	3531.45	12269.4	1572.78	5716.63	4159.88	0	1351.01	3900.99	751.817	2380.2	2052.8	5733.15	3524.02
ID:77099	0	0	0	0	0	506.232	0	0	0	0	0	0	299.635	0	280.937	491.273	66.7364	0	1211.32	55.0438	0	0	1177.69	1115.9	0	513.127	1152.28	0	0	0	0	198.361	0	1317.27	323.674	243.197	0	0	74.8161	581.815	105.736	612.277	309.374	363.526	327.182	0	89.1617	0	0
ID:77184	0	745.282	0	0	1340.54	330.173	0	0	573.97	2132.27	0	1136.23	570.308	2180.51	318.97	1117.29	0	0	1143.23	0	378.622	1830.94	1276.78	4399.96	1424.35	1007.55	0	1647.24	266.995	820.839	0	0	1225.69	2862.86	772.492	448.01	187.018	0	0	610.304	301.577	2389.55	0	0	0	314.978	0	646.829	381.799
ID:77494	8788.91	5416.89	0	15156.6	29096.3	3795.58	771.216	7250.47	11927.5	189.978	0	3115.54	27272.6	410.696	0	986.795	924.894	30548.2	0	2674.92	1159.31	0	0	584.282	0	178.404	0	0	4398.34	0	0	0	2492.28	0	6795.92	274.187	37122.6	13497.1	10081.2	0	4611.36	0	0	947.703	0	0	0	0	0
ID:77679	678.353	535.829	0	0	576.038	0	0	0	256.484	0	0	0	0	1046.57	0	0	0	0	0	0	0	0	184.922	0	0	0	273.755	0	0	100.716	0	86.6101	154.701	0	241.428	0	1342.77	215.35	0	205.722	0	311.492	0	54.4508	271.685	273.058	84.1846	95.962	512.896
ID:77684	0	0	0	0	1539.68	0	0	0	0	0	6476.08	931.355	0	871.905	2032.55	439.283	0	580.032	5549.26	3615.11	5109.43	0	0	1835.02	0	0	0	434.848	0	2345.47	0	0	0	0	0	11281.4	532.618	3242.54	0	0	8208.76	0	2648.04	0	0	0	0	0	0
ID:77763	1535.07	960.558	1512.61	2508.19	860.624	7572.47	318.09	2119.51	747.233	2843.17	1715.75	1362.73	3332.55	1034	1083.11	3182.54	962.778	0	1983.88	907.15	1992.13	0	1867.62	2873.13	4911.58	2074.06	5817.93	1526.42	1549.02	2419.84	585.538	1437.89	455.528	3313.97	2469	5557.04	2075.11	2480.21	1517.47	2919.05	1258.88	972.424	2053.03	2397.61	778.92	2225.09	1032.21	6204.78	1417.88
ID:77952	2906.82	3737.62	7090.96	3273.27	4425.11	4911.52	6463.12	114.755	4825.45	2927.1	0	0	2997.72	3123.99	2205.17	3047.51	7254.66	1495.19	4305.03	3244.58	2306.06	5098.69	5309.22	7621.4	326.212	2883.8	9035.54	4720.75	3640.24	3786.58	5253.28	3672.57	3403.45	5948.25	3702.32	1476.62	3743.19	4700.03	322.364	1888	4272.06	2153.2	1640.63	5570.39	4822.35	6506.98	206.111	4583.69	3724.56
ID:78073	0	138.466	0	0	0	0	0	327.274	0	1831.81	98.3438	0	0	0	0	0	0	0	0	0	0	0	186.589	524.465	0	0	0	0	0	0	0	0	1296.49	0	0	688.417	0	0	474.033	0	36.7826	586.942	840.802	970.213	0	128.794	402.432	0	246.695
ID:78332	510.375	1432.86	2771.33	0	1758.17	3047.07	11186.7	1008.51	2061.67	519.833	2151.05	1344.44	1339.45	1133.76	8164.09	2107.31	102.702	0	6768.15	3851.11	10265	810.06	1044.96	1069.31	1688.7	2484.07	121.941	7438.99	3841.57	1379.52	1176.05	1362.11	2908.97	903.162	4970.8	2537.32	1348.37	2973.95	2122.28	3426.24	5744	1468.62	1394.22	971.914	515.624	467.274	2752.75	1450.97	1942.44
ID:78766	0	0	0	260.067	104.927	136.458	0	124.837	277.368	0	1408.29	1590.59	2528.05	855.207	0	547.807	596.33	0	0	73.72	662.701	506.345	773.93	318.93	0	118.718	0	1292.23	261.485	215.909	0	0	66.3726	408.178	0	642.738	1177.15	612.328	1047.54	0	322.994	272.057	0	0	0	0	0	0	0
ID:78792	0	0	0	1298.96	935.572	0	3464.84	583.643	0	3493.01	635.945	1132.65	919.765	3189.3	322.526	398.606	0	0	1498.54	1211.82	244.749	0	333.83	0	0	502.671	0	637.34	1006.52	172.678	593.745	0	1554.08	303.861	348.802	788.971	621.927	346.933	299.134	0	1019.4	1204.01	0	539.275	773.3	200.328	1074.29	2356.87	812.153
ID:78843	25664.2	12387.9	39494.9	17422.1	18438.7	29373.5	11367.5	10885	12548.4	21494.5	20031.8	11471.5	18987.9	21490.8	22886.1	19341.8	20922.8	7627.65	29114.3	13146.8	12601.8	34310.1	30565.7	42452.9	15916.8	21235	39790.1	18256.5	21011.3	18945.6	19753	20447.9	22411.5	22477.9	14815	24168.7	17351.3	21401.9	16923	21647	18384.2	21695.4	23401.9	35485.5	14898	17276.2	27626.4	32119.8	26267.6
ID:78899	0	840.48	0	0	124.223	0	0	2130	0	0	790.854	0	0	0	0	1839.2	0	1592.95	0	2156.54	708.156	0	794.14	1159.96	0	0	0	955.795	824.749	993.491	0	847.665	1094.31	0	0	0	0	802.204	1719.8	0	0	0	0	0	1848.22	0	973.639	0	1692.41
ID:79136	4184.81	4184.61	1667.91	5635.3	5732.55	1927.07	1809.9	1993.52	3076.31	2378.96	2456.67	2930.83	3041.45	3178.31	4190.36	2621.6	1323.91	2185.93	7758.63	3877.49	11237.9	9373.19	5152.64	3010.24	10781.5	6178.1	3131.07	6399.9	5929.63	5748.56	8783.49	7798.46	10678.5	4964.52	7598.34	5920.16	5221.44	11481.5	12970.3	9438.88	4120.41	5151.77	5026.84	8256.1	6311.48	5945.13	4481.99	3517.13	10353.8
ID:79581	0	0	0	553.767	734.614	0	0	0	0	1620.35	2117.29	2331.34	3809.82	1795.72	0	680.631	656.054	0	0	0	379.821	1154.6	842.341	0	0	0	0	1458.25	447.017	614.55	0	140.764	0	555.424	187.124	734.675	1350.27	1193.45	1371.93	0	332.39	324.827	39.0716	0	0	0	0	0	0
ID:79590	0	0	0	152.876	0	0	0	0	206.209	249.747	0	308.548	188.087	827.903	180.551	164.192	0	0	478.081	322.496	392.758	0	91.12	0	171.227	223.481	0	144.468	242.451	0	0	0	153.111	245.694	176.3	0	48.0282	0	61.4391	0	270.312	153.663	0	364.705	59.5415	0	190.764	572.377	627.974
ID:79626	1037.1	0	0	0	0	675.595	0	0	0	834.549	0	0	935.198	334.281	0	1806.79	1260.67	0	0	0	0	0	4605.61	3183.5	0	588.019	3006.02	1181.51	1268.71	430.126	1016.64	842.245	151.383	2560.75	1048.74	0	199.466	0	0	1345.86	0	1699.22	0	5224.55	1051.71	2355.18	0	2053.33	3630.27
ID:79720	2058.09	377.653	1448.08	359.444	780.422	0	1392.99	0	0	420.69	1340.23	2423.99	0	8146.63	1118.69	615.661	2982.23	0	14546.4	850.121	1670.27	8474.79	1119.89	2094.3	17714.4	7724.96	4604.55	7510.84	882.838	1244.44	6815.69	5882.53	1870.9	0	4065.45	887.609	2904.6	751.983	2634.47	6399.71	4719.97	246.695	0	0	0	2035.6	482.605	1727.95	0
ID:79786	0	0	86.0077	0	0	867.78	826.697	815.442	0	520.787	0	0	534.245	0	0	622.248	457.196	0	0	0	0	0	1616.94	176.911	0	6582.51	645.258	494.568	1190.57	0	1284.52	1636.99	569.043	518.593	135.043	0	0	0	0	486.068	0	1610.62	0	953.56	1673.51	582.56	0	0	444.507
ID:79816	213.333	174667	0	92291.8	181713	0	17391.5	59585	151746	4797.84	287313	18202.6	20758.7	8492.33	4014.06	4396.55	0	115879	14297.5	48182.7	0	0	0	0	0	0	0	0	5387.91	20841.8	0	0	14195.1	0	3028.31	17645	46130.9	223089	49081.5	0	192359	0	0	0	0	0	50032.7	0	0
ID:80891	15642	33738.4	2473.04	0	0	3755.37	45317.9	23164.7	0	9067.02	0	3851.82	13289.5	8684.35	9097.4	15229	9311.94	18668.8	15807	18678.3	36363.9	1757.21	30842.7	11138	11294.9	10544.5	36889.1	12830.8	11482.7	18138.5	21684.5	16934.2	35661	19581.9	11823.3	81931.7	4877.36	23021.1	13177	14477.3	0	24445	8650.66	17889.1	10082.6	26971.7	61725.9	16114.5	21197.5
ID:81101	2891.45	336.689	0	1041.88	5106.41	0	761.763	0	376.108	82.0964	454.258	1394.71	1438.01	3239.41	59.7877	361.269	262.163	14674.5	449.561	592.022	926.752	2588.37	354.413	1229.26	0	1443.8	0	2375.72	0	672.701	0	412.986	0	0	1646.1	171.941	1875.4	642.235	2130.13	2652.96	1757.19	0	0	248.709	296.24	308.036	0	0	281.331
ID:81196	3378.25	2544.92	0	1303.17	0	1513.86	0	0	7753.32	6817.45	134.347	4270.3	11705.8	8385.55	6687.94	5767.04	731.995	143.809	6031.8	3239.55	0	2378.27	3733.81	150.577	2565.28	3643.7	795.483	6735.14	7880.18	2833.1	2648.71	2801.12	4199.37	13634.6	5991.44	1102.49	1517.11	0	3037.14	2624.02	0	3562.92	5655.14	3793.81	0	2547.19	1191.35	4782.49	3452.62
ID:81272	918.462	0	0	0	0	1765.98	0	70.3074	288.191	0	0	0	249.887	0	0	0	0	0	1682.15	0	0	964.735	0	1497.42	0	0	268.796	2886.11	0	0	4208.84	1283.54	0	0	550.453	204.689	0	0	0	1388.4	0	1110.32	1274.07	0	0	390.258	665.654	0	0
ID:81424	990.9	11170	133823	68967.6	226457	17712	117617	262256	13845.1	505.254	46309.3	7823.19	30068.7	0	4587.27	749.33	0	75986.7	4213.47	35917.3	0	0	0	0	0	0	0	0	2640.48	29325.8	0	0	4396.87	0	1104.77	5159.04	15414	187146	802.146	0	118533	0	0	0	0	0	2574.2	0	0
ID:81758	4187.79	5084.97	30988.6	17973.5	5267.32	27159.5	844.101	8118.12	5188.9	5832.07	6054.38	1370.46	7033.39	2773.33	2928.46	5795.1	4588.45	910.911	8049.16	3896.87	11381.9	0	9255.86	5219.47	4449.05	6556.28	15579.7	4983.26	6532.87	7475.56	6488.34	5003.79	5384	5714.48	6608.06	15373.8	5184.3	7052.92	6242.01	6166.75	4915.93	7142.22	3874.39	14529.8	4592.49	8369.6	7563.72	10608.1	7750.72
ID:82026	14034.1	0	36980.6	0	0	29298.3	48867.2	0	0	16347.7	0	0	12769.5	0	0	0	12276.9	0	0	0	1211.69	11117.1	0	15599	0	0	563.621	0	5969.33	0	0	0	0	0	7129.01	0	0	0	0	0	0	0	12062.8	6991.63	0	0	0	15358.6	0
ID:82094	0	25452.3	114610	107961	3849.11	226850	1012226	22513.2	30704.3	0	2942.64	1492.29	0	564.227	0	1024.48	0	714.055	0	6680.78	639.439	1897.43	0	0	0	0	0	1142.65	3189.91	6024.83	0	0	0	0	0	952.681	0	2004.19	0	0	2068.23	0	0	0	0	0	9546.45	0	576.365
ID:82509	0	0	0	0	0	0	0	0	0	165.163	0	0	107.085	0	169.499	1041.63	83.7521	0	1251.24	0	0	0	0	0	0	0	1935.62	3912.67	64.1824	0	216.418	0	0	220.978	0	1069.92	302.227	0	0	0	522.009	112.461	192.993	0	0	0	143.299	1524.97	0
ID:82659	0	715.573	0	0	636.105	0	0	0	0	292.528	0	0	291.774	157.52	0	0	49.8969	1995.2	0	0	0	0	0	0	0	0	0	0	0	0	0	0	883.395	120.456	0	223.755	282.382	0	0	0	0	98.9971	110.27	160.479	248.163	0	0	0	0
ID:82784	0	0	0	509.307	0	0	0	0	0	175.368	0	0	152.7	75.7437	0	178.782	0	0	707.336	0	692.179	0	592.226	0	0	349.409	639.767	0	274.09	0	0	0	0	339.162	198.351	890.54	0	0	0	63.268	92.5303	139.204	124.755	1216.39	0	313.097	183.48	617.506	0
ID:83260	0	8472.28	121605	50066.7	1499.02	157529	708433	2797.69	8085.22	0	0	0	0	265.011	0	0	0	0	0	529.243	215.03	1860.5	0	0	0	0	0	0	1477.17	5993.1	0	0	0	0	0	896.03	0	475.098	0	0	245.339	0	0	0	0	0	19910.5	0	1692.8
ID:83458	28149.5	0	41943.9	0	0	34577	0	0	0	24345.8	0	11468.3	18860.6	19974.3	26046	22464.3	25621.4	0	20704.3	15447.4	5787.35	33037	18860.9	27112.9	12167.6	15484.8	35911.7	21705.8	19012.4	25100.4	17141.5	15951.6	0	26773.2	13809.5	0	18799.2	0	0	16186.6	0	24308.6	13607.2	33328.5	66.4522	25229.4	0	0	29972.6
ID:83577	0	0	764.071	328.421	0	0	1050.92	3572.65	0	87.8793	0	0	119.045	0	64.145	236.453	0	205.376	538.861	0	0	0	0	0	0	0	1111.91	0	0	123.056	0	0	0	0	136.071	924.429	136.515	1963.91	744.535	0	0	0	185.991	0	0	0	338.495	1113.35	0
ID:83898	108.462	0	0	0	0	0	112.685	0	0	0	0	0	0	950.581	0	228.532	0	0	0	0	0	1314.63	0	0	296.083	1375.15	0	0	304.433	0	247.204	0	0	1077.75	0	0	118.479	0	427.213	931.933	0	0	0	0	1366.71	0	654.318	646.451	0
ID:84126	0	0	0	0	292.887	0	0	0	0	0	0	286.955	0	2423.51	179.757	320.814	0	0	105.193	0	0	0	0	0	0	0	0	0	0	0	0	0	0	927.22	0	0	0	0	0	0	1088.11	0	0	1089.68	833.93	0	0	30.9937	0
ID:84192	42651.1	100967	129.046	93105.4	148251	15822.7	5146.5	17087.2	161314	7574.86	13583.4	10720.3	28922.1	7486.02	0	10682.6	7774.1	176268	104.492	52247	7936.21	405.76	180.386	2253.43	0	1243.05	0	1390.77	22236	1470.38	0	0	27904	0	35866.3	708.675	69500.5	10504.7	51501.6	0	23823.1	98.5595	0	0	0	0	7182.04	0	0
ID:84300	434.658	0	2717.76	0	0	4213.85	7856.52	391.347	0	1196.79	0	484.749	0	0	96.9848	0	585.733	1450.46	1139.53	585.628	0	0	1702.57	0	0	2635.73	0	0	0	1272.91	0	1810.33	0	0	1110.46	0	1139.22	0	485.907	0	0	0	140.9	0	0	0	0	0	0
ID:84302	497.75	689.254	0	312.806	5833.88	0	355.062	0	542.294	0	0	0	406.389	196.848	0	49.6123	318.435	7823.83	0	187.097	0	0	0	0	0	0	0	0	106.506	129.36	0	0	922.734	0	2067.87	336.78	10424.2	544.507	0	253.378	680.809	131.935	50.2409	0	218.73	0	0	0	269.198
ID:84363	0	1000.2	1020.85	1245.6	2697.21	0	1892.94	426.905	1324.22	500.859	730.061	551.706	0	1582.96	1616.43	3837.36	0	0	2487.65	757.086	3492.98	0	1214.63	121.079	0	0	8288.9	3248.92	3660.54	2733.16	3940.73	2218.4	3908.83	2871.02	0	5196.87	540.421	793.227	0	3339.89	2231.22	0	1362.9	3515.89	2190.85	2286.31	4090.99	4624.91	2706.67
ID:84440	0	0	0	0	0	0	0	0	0	73.1541	0	0	0	0	0	329.205	0	0	381.77	176.947	311.514	0	421.085	1106.51	0	153.59	0	902.396	0	287.08	0	377.051	98.2757	0	279.679	276.816	0	170.291	0	0	275.985	2159.61	0	2167.59	0	89.4288	0	188.546	179.356
ID:84531	0	51.6957	0	183.495	301.621	0	0	0	0	0	0	221.042	0	923.672	47.9769	0	0	0	191.801	261.136	372.541	0	0	0	0	92.8015	0	298.642	358.992	125.619	0	0	0	381.468	248.902	0	0	0	0	0	589.529	289.795	26.3402	0	162.236	0	45.8624	156.26	35.7013
ID:84542	2298.64	3399.15	234.28	2270.73	12628.8	0	15832.9	0	0	0	12355.1	0	0	5544.14	629.953	0	4065.84	0	4848.9	3373.74	0	9471.71	5819.6	18146.5	3880.15	7597.16	14371.2	52554.8	0	9292.14	4502.03	9882.37	13488.4	1650.5	7607.15	3221.93	7821.32	32171.3	0	5736.26	5165.91	12449.3	5698.55	5598.65	0	2568.04	896.455	4717.26	7054.39
ID:84651	2643.92	1205.88	43292	25498	54724.9	29664.7	157321	124178	0	26148.4	56995.8	416.466	23877.1	0	1317.87	420.79	0	28076.1	5340.56	2565.39	11554.9	0	0	0	0	0	0	699.603	598.314	6375.01	0	0	598.299	0	0	678.699	1496.83	32839.8	0	0	10026.1	0	0	0	0	0	83.7736	0	1137.61
ID:84850	0	0	0	0	0	0	0	0	0	0	0	0	0	2346.71	0	0	0	0	252.356	58.2752	101.509	0	350.59	698.139	218.481	787.706	337.788	369.099	170.828	0	640.009	0	345.059	0	113.842	247.397	0	0	0	719.221	0	150.764	39.455	306.787	0	322.436	0	73.4956	54.0928
ID:84920	828.609	6167.87	0	9462.97	9510.45	274.371	0	0	24438.7	436.773	271.225	0	3380.17	637.663	0	998.434	786.376	14405.6	0	4684.46	537.833	0	0	124.305	0	119.224	0	4832.14	1126.52	0	0	0	1384.72	0	2013.45	0	2080.65	0	0	0	1339.09	0	0	0	0	0	6105.36	0	0
ID:85020	0	275.335	2771.29	0	0	473.303	882.753	366.16	0	4374.96	1181.87	0	0	0	0	0	498.89	0	118.143	0	0	0	568.538	0	0	0	0	0	0	0	0	0	0	0	0	7204.43	706.357	856.593	5178.52	0	391.597	251.395	218.595	0	0	0	0	0	547.588
ID:85076	2428.76	466.583	0	941.773	1337.84	2214.55	0	2434.88	181.548	0	0	0	2264.58	0	0	0	503.857	832.589	2489.39	737.341	1532.28	0	2113.23	114.791	524.65	0	0	0	2346.59	1953.04	0	567.726	1566.86	2139.52	0	596.21	1013.17	0	0	0	1105.01	0	860.558	3321.51	0	2018.14	3141.9	3783.97	1340.88
ID:85131	0	0	0	887.811	0	234.319	0	0	0	0	0	0	0	302.136	360.266	1741.78	0	0	0	0	705.265	0	0	0	412.083	2175.11	4145.5	1240.24	0	0	670.314	0	0	187.438	2821.61	0	0	0	0	1772.62	0	0	0	62.0106	418.602	0	103.333	0	0
ID:85275	2490.07	0	75157.1	40454.9	6453.33	29447	114448	46185.4	9184.4	19723	27871.7	0	18530.7	0	0	0	406.491	0	0	0	2662.15	0	0	0	0	0	0	711.501	1601.7	4857.18	0	105.346	0	0	0	0	0	0	0	0	0	0	0	0	0	0	181.046	0	3794.38
ID:85315	3408.35	8174.91	4066.19	10314.5	10673.7	3738.39	1653.88	8595.03	5724.21	4084.39	7269.13	7412.06	7230.4	7381.68	20532.8	6857.82	4160.88	10447.5	13012.5	8325.55	13952.9	0	4713.29	225.47	4607.01	7363.84	3531.81	20361	8685.87	8957.72	3447.92	1805.68	14373.2	12616.8	16118	2342.33	7981.63	5049.06	470.855	11166.8	13914.7	5496.18	7620.73	8434.81	0	6034.4	5160.32	8722.3	7013.74
ID:85331	0	0	0	270.03	0	0	0	0	0	0	0	0	0	442.22	591.286	0	0	0	0	340.942	0	0	1430.23	3700.29	0	0	1503.69	5643.39	0	0	0	585.382	928.428	54.1915	0	103.478	0	0	0	127.42	407.071	1427.52	124.373	669.143	0	0	0	154.446	0
ID:85761	7682.06	828.636	2475.43	1312.42	0	4965.77	0	4801.18	88.6155	3901.13	460.69	0	4801.09	153.568	386.566	64.3765	3876.47	320.986	297.327	1412.45	640.788	0	3851.98	1144.14	0	605.184	1220.72	610.359	2850.22	2966.31	271.517	324.006	1623.57	1156.36	819.707	7865.39	3025.39	2275.07	3776.96	322.006	1246.81	1510.66	3565.54	2630.4	0	2399.29	2374.37	3698.13	2916.89
ID:86029	0	0	0	757.77	353.522	121.461	0	0	0	244.362	0	282.39	553.439	490.564	128.308	390.307	0	0	2686.95	0	919.274	0	0	0	0	0	0	0	534.66	0	0	0	822.412	701.752	1091.17	0	165.858	0	0	0	470.604	0	0	409.3	0	15.9977	188.719	263.009	55.5754
ID:86201	12009	184701	1166.07	104330	81766.5	11645.6	18611.8	17999.3	286879	3886.95	41649.1	9839.05	30448.2	9091.39	4845.27	8745.42	1294.25	180207	5067.78	33832.2	22176.1	7299.43	0	517.484	0	0	0	0	8234.79	1596.37	0	0	19646.6	0	6756.69	24188.7	44221.9	0	55637.2	0	81894.2	0	0	0	0	48.5642	53370.6	0	0
ID:86798	7046.95	1746.32	29351.7	32313.7	57073.6	8583.1	65893.3	42143.2	1762	4247.66	16531.8	5432	22885.5	0	1126.47	7259.19	0	59178.8	1124.81	8856.77	10143.5	0	160.408	2411.18	0	1705.01	153.906	9206.87	12029	7416.89	0	0	3523.62	0	608.734	3656.05	15048.8	14999.3	0	0	1659.22	0	0	0	0	0	0	0	0
ID:86951	0	28.3737	0	141.719	608.062	0	0	283.923	313.582	242.475	0	151.633	0	1709.26	0	58.009	30.7259	0	842.389	783.042	731.9	0	224.431	0	0	0	0	907.433	2028.67	66.9922	0	0	822.282	21.1024	79.24	0	93.5824	0	32.1858	0	504.811	0	0	2123.04	0	696.286	285.288	617.937	649.33
ID:87223	870.817	28661.8	1365.13	20506.8	18735.4	0	0	7373.11	102112	584.954	9111.2	1212.1	3763.36	1585.04	729.133	2181.95	0	3864.15	2048.22	8081.34	9548.94	2839.46	0	0	0	0	0	0	2875.09	1318.53	0	0	2693.88	0	925.56	11038.1	1309.04	5093.81	4153.67	0	41661.6	0	0	53.5973	0	0	0	0	1006.13
ID:87411	0	0	0	0	0	0	0	362.427	0	0	798.247	0	0	1236.51	0	148.942	0	0	514.017	0	602.137	0	140.753	991.639	0	107.228	1233.05	791.508	981.025	0	397.415	423.39	4138.74	0	768.945	296.402	0	0	1207.52	1548.94	0	1926.6	310.383	404.983	0	0	0	0	0
ID:88282	0	109.974	231.568	0	201.893	122.313	44.6589	466.484	0	506.099	70.0163	0	77.4719	129.046	0	0	0	0	21.6029	302.254	266.209	0	130.136	0	0	0	0	118.323	306.627	112.6	0	0	853.766	377.418	0	77.7953	170.287	89.6116	267.281	0	316.917	148.974	0	242.076	0	0	175	223.249	187.153
ID:88367	0	0	0	391.496	0	0	1636.12	4749.09	0	0	1733.03	0	0	0	279.452	0	0	491.408	0	0	434.402	2154.92	0	187.101	0	0	0	0	90.9455	926.897	0	0	449.571	0	0	1172.49	92.2329	1546.03	389.581	0	531.346	0	1050.17	0	0	0	0	0	0
ID:88438	0	0	518.521	0	0	46.6732	0	128.127	0	0	0	0	509.053	0	0	140.44	158.883	0	150.723	0	0	0	167.006	169.111	0	0	715.552	0	0	290.509	958.275	0	225.51	0	26.2016	351.572	487.203	153.639	0	0	134.243	0	465.331	0	0	0	0	91.1117	46.3996
ID:88622	0	0	0	0	0	325.533	0	13687.5	0	0	338.924	0	0	0	0	0	588.227	0	139.674	0	931.859	0	0	0	0	0	0	0	0	0	987.805	0	1253.35	0	1068.45	1113.11	249.769	1911.07	2279.01	9084.46	0	670.9	2684.35	581.689	0	599.021	267.88	0	3800.52
ID:89083	0	1675.67	0	0	0	0	0	0	232.648	1143.18	0	0	1017.65	504.174	0	1505.59	0	0	424.655	672.493	688.517	0	1538.58	537.289	0	471.561	2568.22	0	258.164	0	1050.53	467.998	629.424	1049.14	1768.17	2413.59	0	0	0	1287.37	603.888	91.2588	0	339.349	86.2333	0	766.424	1053.98	0
ID:89233	296.99	671.403	0	535.124	0	619.191	0	353.076	115.816	339.564	376.725	0	701.661	112.16	788.301	430.008	916.061	0	3221.29	336.16	771.64	0	840.062	1352.85	0	299.881	1818.79	3714.47	730.035	0	2060.4	939.823	661.449	206.307	4071.77	2409.09	0	2877.89	3648.84	1685.25	1410.76	1994.22	2873.29	2398.77	661.262	839.385	1080.81	1053.84	577.96
ID:89325	8610.3	0	5233.67	0	467.712	40940.2	29089.6	51355.5	56897.7	1682.1	854.088	1541.39	230.832	216.986	490.866	4627.39	0	0	592.77	828.255	0	0	0	0	0	0	0	0	3527.28	445.362	0	0	1898.26	0	198.292	1230.1	3212.71	16990.3	13751.7	0	1404.25	0	0	113.868	0	350.336	1191.68	0	8619.59
ID:89484	0	0	0	250.522	499.207	0	0	0	449.806	598.441	563.047	878.364	1369.67	1431.34	0	355.142	842.58	0	312.151	272.763	684.089	0	381.922	748.539	0	580.548	0	1136.03	210.116	458.372	821.267	239.432	146.831	815.376	90.1134	70.3915	782.993	0	0	0	135.967	87.6804	0	0	0	0	30.3147	121.671	0
ID:89848	0	0	1372.33	89.0854	0	0	0	0	0	0	0	0	0	956.668	0	80.8585	0	0	0	0	0	0	0	0	0	731.937	0	0	363.602	0	137.496	171.316	0	1714.33	0	0	0	0	35.2917	467.747	39.5681	177.153	0	0	35.4985	0	248.963	423.374	0
ID:89900	0	477.917	0	118.915	0	1730.17	0	169.072	242.963	617.445	0	0	532.199	257.975	248.844	1176.49	0	0	565.405	111.879	0	0	1034.37	0	0	227.985	1331.17	0	70.8437	391.917	179.819	163.043	0	1095.75	882.214	1708.67	0	406.726	0	938.716	420.255	23.4455	0	493.666	0	187.062	1151.72	772.247	0
ID:90344	0	0	0	0	0	0	0	0	0	1712.39	0	0	0	793.707	553.665	0	309.788	0	0	53.0222	0	479.803	0	3121.36	0	0	1344.49	2579.56	132.366	224.807	0	359.231	0	228.118	368.317	2154.54	618.458	0	0	0	0	408.151	2259.81	1140.22	0	0	0	1390	0
ID:90651	0	0	0	0	419.452	0	0	0	0	476.601	55.9429	570.897	1100.91	2987.4	1388.6	206.381	0	0	0	318.882	0	0	410.466	0	0	844.121	0	462.734	0	579.701	0	528.923	176.292	1013.95	0	0	0	0	0	0	290.01	0	72.139	1070.45	1148.59	0	256.673	467.287	73.1576
ID:90840	99378.7	219157	25942.8	257809	640658	66680.2	28833.2	110008	300816	30267	177637	20795.3	254026	53478.3	3912.56	44892.3	71535.5	1525210	0	177893	2489.26	0	17400.2	54463.6	0	0	7751.42	55945.3	89115	0	1210.26	0	257758	0	525987	49376.7	1659440	792596	517043	6920.31	193682	2399.09	1067.05	1027.15	0	1249.41	14188.6	0	0
ID:91342	0	0	0	0	0	329.045	179.431	0	544.262	0	0	0	246.076	107.427	329.014	0	0	0	590.58	0	0	0	133.077	0	398.813	461.383	1312.38	0	42.7738	0	0	441.875	0	0	0	60.5334	0	0	0	555.262	0	0	0	88.4637	0	167.17	0	0	250.253
ID:91375	128.672	0	0	164.345	0	0	0	0	379.98	150.801	0	111.948	92.8393	406.165	0	403.013	309.348	0	2411.5	79.282	0	0	0	0	0	930.746	1240.71	3699.25	502.716	412.842	1063.81	568.787	0	273.876	442.426	350.785	0	0	0	0	543.544	160.288	165.947	572.03	0	105.774	123.95	645.386	108.522
ID:91421	34477.7	38493.1	18257.2	89227.1	206971	13492.6	10401.2	49646.9	123802	12397.2	51329.8	16746	32354.7	8817.6	181.55	6416.69	11617.9	389084	1613.31	52718	29831.4	18298.5	5250.38	25209.1	0	591.567	11062.7	87915.7	25019.2	4650.48	702.577	78.8038	36390.5	0	100235	4236.03	79165.1	44401.5	49965	546.705	49872.7	0	0	586.001	0	0	18853.1	0	0
ID:91542	0	0	0	0	0	0	0	0	0	300.415	0	0	0	621.594	502.875	83.0936	272.373	93.6685	423.795	47.9997	0	0	316.025	0	0	264.608	619.978	0	703.169	0	245.565	0	0	0	0	156.521	0	0	0	0	232.252	392.836	1314.62	677.737	0	249.089	936.246	484.256	462.498
ID:91616	0	32337.2	162367	163753	16368.1	202608	338588	11601.6	15389	0	1244.68	256.658	204.255	93.1043	0	368.845	0	0	0	10814.9	535.709	5095.04	0	0	0	0	0	0	1305.51	14630.9	0	0	421.096	0	0	1261.74	0	0	0	0	2166.01	0	0	83.2511	46.0503	0	16896.1	0	355.081
ID:91624	18786.8	45078.2	24346.7	6204.57	0	44012.2	96368.6	30144.8	184062	0	22182.5	18791.8	0	11687.2	373.987	6833.2	0	28967.7	0	8101.13	0	0	0	0	0	0	0	0	530.373	3194.49	0	0	0	0	0	3345.5	3530.59	153.264	35768.9	0	6309.4	0	0	0	0	0	3398.24	660.871	0
ID:91669	449.999	0	0	0	174.73	0	0	1605.64	0	798.919	1152.87	0	0	196.84	88.6372	43.4586	93.4074	0	341.94	0	0	0	0	0	0	0	390.414	0	0	0	0	0	2146.81	33.7207	1256.14	0	10739.9	3085.02	0	74.5923	0	40.6315	27.6105	0	606.12	0	0	293.223	113.739
ID:91855	0	0	814.004	0	0	0	4939.11	15022.1	0	0	379.438	0	0	0	0	0	720.01	0	164.304	0	1998.81	0	0	0	0	0	1478.26	630.284	0	150.831	2070.31	0	1265.53	0	1440.14	1598.85	492.661	5228.22	5096	12586	0	841.928	3669.3	963.078	0	0	243.58	0	4138.41
ID:92029	0	215.892	0	760.008	239.509	0	0	0	1226.18	984.757	2186.01	484.573	2544.39	0	0	0	590.255	0	447.14	781.533	240.292	0	572.99	1075.65	0	139.658	0	633.486	0	64.2645	437.028	0	0	1083.6	0	40.5122	780.45	185.112	2458.83	0	68.8455	381.704	0	10.7117	0	29.2794	0	120.311	0
ID:92061	8211.35	38991.6	5252.8	25721.3	12335.5	3783.89	7276.3	1519.57	111329	204.014	717.774	1487.51	9200.7	1816.21	202.189	2586.24	290.504	34693.5	213.563	5530.57	3287.84	489.69	0	0	0	0	0	0	3290.01	0	0	0	4644.78	0	366.751	4826.74	1200.25	2894.88	32550.1	0	6540.64	0	0	0	0	0	0	0	0
ID:92257	6426.91	3305.88	721.312	1874.54	22516.5	0	0	1877.86	6613.82	77.5896	2030.57	146.804	0	530.894	0	477.076	959.863	17273.7	295.594	2208.81	3503.43	406.959	259.509	2986.85	0	0	2324.76	26503	2505.82	376.508	0	2435.85	456.195	0	26982.3	0	2189.7	0	0	0	2671.83	0	0	1293.68	0	235.971	4634.06	0	0
ID:92410	0	0	0	0	0	0	0	0	0	0	0	0	0	363.468	479.371	47.6912	72.5562	0	533.589	0	0	0	277.591	0	582.509	279.39	432.749	0	223.125	0	147.719	0	0	0	0	0	0	0	0	0	0	158.632	206.419	736.468	0	463.237	0	420.077	140.201
ID:92456	4302.43	6576.85	13324.5	0	125277	0	0	16944.6	1989.41	0	102211	34348.1	46181.8	1069.68	6120.03	15298.6	0	166698	0	43518.7	27963.6	0	403.908	6789.04	0	0	128.327	23214.1	8351.19	21161.2	0	0	11805.9	0	1215.85	7134.87	12643.8	24440.4	0	0	22464.1	0	0	52.3109	0	0	0	0	0
ID:92698	3739.28	193389	604120	300962	51818.3	724508	0	227000	257382	199.47	17868.4	19667.5	0	6149.2	885.231	10505	0	5576.92	0	55920	6354.01	13067.1	0	0	0	0	0	6053.61	22205.8	20457	0	0	1645.89	0	467.774	4169.83	3466.92	16727.4	9972.79	0	13668.8	0	0	0	0	0	39439.7	213.5	5707.74
ID:92841	0	0	0	0	0	0	0	0	0	167.654	0	0	354.852	804.724	1306.86	50.9871	168.147	0	513.229	21.3681	0	0	364.74	82.5271	0	159.325	640.853	0	363.161	71.2568	146.244	41.8564	0	0	0	0	0	0	0	0	233.605	266.424	303.444	721.71	0	211.98	0	349.812	0
ID:92871	0	0	0	1301.49	790.009	0	0	0	987.054	1513.61	1084.49	2787.21	4045.1	2903.78	0	363.101	781.154	0	660.879	898.576	160.696	0	645.336	0	0	292.04	0	694.449	0	333.307	1289.78	429.703	91.2183	1195.03	85.9536	0	944.898	274.79	1181.31	0	0	1336.06	0	0	0	0	0	0	0
ID:92908	1093.78	991.026	0	0	5578.06	0	0	1507.49	54486.5	0	101.012	0	1387.28	0	0	1016.61	193.969	10983.4	170.606	145.696	2072.07	0	0	0	0	0	0	0	2306.55	0	0	0	1246.67	0	57.7974	1353.77	0	0	4396.35	0	4821.1	0	0	0	0	0	0	0	0
ID:93227	0	32.3	0	291.463	1020	0	0	275.823	28.6287	328.185	336.72	448.127	116.843	2234.11	1932.37	123.668	409.644	744.161	993.095	590.556	952.799	0	213.208	0	0	562.161	169.445	1344.56	1702.55	563.266	0	268.387	825.964	241.858	270.966	155.18	210.642	0	0	0	496.961	0	2799.4	2191.69	0	1181.47	1053.35	679.187	1166.56
ID:93531	0	18718	0	13003.5	1780.81	115.742	0	0	22924.4	0	0	110.571	500.408	91.3338	0	353.664	0	9635.76	0	4503.82	0	0	0	0	0	0	0	0	116.051	0	0	0	0	0	0	632.995	0	4799.04	2016.39	0	2074.28	0	0	0	0	0	79.1509	0	0
ID:93770	0	0	669.982	0	257.87	0	364.515	0	0	0	115.526	97.8566	0	0	1784.05	56.6579	0	520.426	1122.5	1162.21	1177.12	0	0	109.265	0	0	0	0	0	842.786	0	0	0	0	0	4363.08	1632.16	5798.2	0	0	777.44	0	0	0	0	0	0	0	0
ID:94308	0	0	0	0	0	0	0	0	0	0	0	94.002	73.4136	434.606	1343.96	0	157.536	0	0	0	0	0	116.311	0	0	211.287	0	59.686	342.265	0	0	0	0	319.958	0	0	0	0	0	0	0	80.0344	0	192.972	1256.03	0	0	120.614	0
ID:94488	3086.01	0	81748.5	10845.1	40667.8	10202.6	146380	93811.5	0	10719.7	49608.2	0	15307.6	0	314.753	893.852	0	0	3476.09	734.461	5295.32	0	0	0	0	0	0	0	0	1643.83	0	0	0	0	0	0	0	1858.53	0	0	1849.01	0	0	0	0	0	0	0	0
ID:94807	0	172.219	2017.05	0	0	303.965	0	0	0	682.502	0	0	40.2125	253.402	0	0	199.648	0	141.175	0	0	0	303.415	0	0	0	340.682	0	35.3923	0	0	0	0	33.1815	0	277.233	0	0	85.2895	97.3124	147.712	162.948	0	289.414	0	151.115	0	524.67	0
ID:94986	0	72.0206	0	0	0	0	0	296.315	0	0	0	0	98.8361	0	0	149.639	0	0	470.95	0	0	0	204.3	0	136.308	0	0	0	0	346.962	236.345	147.279	0	0	0	0	0	0	0	129.986	0	106.041	100.129	33.7894	0	432.746	175.118	366.883	0
ID:95084	0	0	0	0	0	112.056	0	0	340.529	0	0	0	0	176.857	627.137	0	0	0	588.355	40.149	0	0	160.169	97.3339	481.378	244.725	1150.94	0	471.874	544.215	375.738	620.931	0	39.8302	933.208	221.459	0	249.999	0	873.252	0	0	0	191.769	0	0	0	217.551	143.334
ID:95194	566.698	0	0	23226.6	70369.5	3073.98	0	71694.7	0	1632.58	62033.1	14515.6	37244.5	0	0	6099.88	0	34433.1	0	14892.7	5502.79	0	0	0	0	0	0	1428.43	4028.43	3246.47	0	0	4056.05	0	153.9	6510.19	13621.3	25599.6	0	0	13217.9	0	0	0	0	0	237.129	0	0
ID:95552	41130.8	243815	24832.7	145725	459022	54979.5	24679.1	0	0	24376.2	132046	43864.9	136080	68579.2	4234.4	33297.3	17360.1	775934	3889.23	165704	0	0	3631.2	0	0	0	0	13806.1	37451.9	0	0	0	133544	0	247060	30130.1	682644	705682	322967	1459.57	210079	1309.46	1382.77	0	0	735.782	22404	0	0
ID:96370	6056.81	43766	5942.29	55666.2	143868	10066	5096.72	83811.8	170657	16038.5	39971.2	13794.4	21950.3	16167.7	1470.82	7172.79	10610.8	228672	1933.5	60985	8360.88	11463	1875.2	11080.3	0	391.95	661.476	30720.9	11738.9	4683.69	311.922	0	23558.9	0	39277.4	9764.91	76986.7	77453.9	51649	332.063	60282.6	0	0	1327.71	0	978.352	12038.6	605.375	0
ID:96533	24059.3	63069.1	26450	9450.58	7799.74	60647.1	108009	29199.5	211281	0	26663.4	24688.2	0	14693.2	299.669	8013.17	0	39128.3	0	10659.1	1121.61	0	0	0	0	0	0	361.184	0	5730.25	0	0	0	0	0	3738.27	0	0	43612.2	0	7842.5	0	0	0	0	0	3935.04	752.297	0
ID:96716	0	0	0	0	0	0	0	0	0	0	0	62.951	0	1787.69	0	199.798	417.316	0	389.204	362.896	0	0	876.428	419.388	0	0	1424.96	0	1091.61	900.374	920.149	688.554	443.06	20.8631	0	148.582	129.543	0	0	114.205	233.373	77.0137	0	86.462	267.871	0	0	53.3983	419.672
ID:97072	1615.17	7994.21	2406.55	12857.9	31932.4	0	0	11265.2	27236.5	1391.11	3042.94	0	1476.36	1062.33	0	537.88	955.919	11611.6	0	5134.47	1398	1028.28	0	1344.38	0	0	0	14009.4	0	857.498	0	0	0	0	5864.06	369.708	0	0	930.513	0	5381.74	0	0	699.713	0	43.1615	10357.8	0	0
ID:97301	16019.7	2236470	51967.6	52353.1	28678.9	767401	991975	30644.5	85342	650.849	160271	70986	6336.84	17428.9	16018.1	64281.5	0	14371.8	2027.32	58601	9390.52	13617.8	0	0	0	0	0	4831.51	54823.7	5508.44	153.868	0	3930.94	0	5908.47	48871.9	58853.7	167054	236473	5789.16	94282.4	0	0	0	0	0	3688.69	1111.85	952.98
ID:97506	379.655	0	0	0	0	2768.04	0	806.303	0	0	0	0	0	0	503.503	0	0	330.433	650.864	121.369	311.601	0	140.229	0	0	0	1136.78	0	437.478	240.805	462.154	213.231	63.1155	0	735.614	77.3753	175.478	253.374	301.98	754.993	562.089	62.4304	162.764	2776.07	276.21	664.704	0	0	1360.31
ID:97736	0	557.266	0	275.773	0	0	0	0	0	124.511	0	491.798	0	500.465	126.59	1064.4	0	0	0	362.504	0	0	0	0	0	0	0	0	0	66.1132	0	0	52.7721	3282.44	148.89	0	842.89	0	0	0	627.777	0	0	0	0	0	0	373.562	0
ID:97827	0	114.895	4711.08	1755.49	0	0	0	2536.07	0	0	0	0	0	5214.73	204.693	652.269	66.6899	0	45.9225	28.8469	0	0	0	0	5205.29	6403.99	662.171	0	1769.86	76.435	1243.33	1982.58	0	7546.37	605.173	0	0	299.161	5928.7	3208.47	0	1566.2	0	121.436	4031.03	0	1355.29	1336.63	0
ID:97932	0	9924.72	18117.3	14832	4338.73	49006.3	83831.5	1762.59	4176.67	0	0	0	0	25.3402	0	116.171	0	0	0	1621.46	0	0	0	0	0	0	0	0	144.555	834.01	0	0	0	0	0	1555.57	0	123.114	0	0	696.978	0	0	0	0	0	6646.06	0	0
ID:98089	6651.13	1500.17	0	314.566	1044.49	6075.64	26888.1	60126.3	9652.94	637.482	11511.5	0	80.8209	1791.49	0	0	7502.31	2179.49	306.7	2322.46	2347.35	11291.4	0	0	0	6815.12	11971	21855.2	1959.55	364.64	9701.4	255.227	11083	153.179	9690.49	16118.4	5867.69	24726.5	17441.1	39587.6	218.201	4798.92	12856.4	6477.64	0	8353.28	1906.5	730.158	7899.94
ID:98596	0	0	0	0	392.113	0	2468.3	344.937	0	906.285	2965.07	0	0	3550.87	249.043	72.1161	793.946	2411.27	923.623	1543.8	347.279	445.556	280.607	664.122	0	1562.25	2562.36	5504.08	1109.76	0	2393.66	570.569	7227.23	0	0	769.333	602.481	0	4074.12	2141.94	718.352	823.721	2541.13	1927.1	1589.44	955.766	496.858	1749.5	0
ID:98660	3325.96	6571.14	12093.5	2872.58	1398.33	0	4284.47	7315.51	469.358	5704.16	4866.01	0	1176.35	2663.8	5956.43	2090.24	5097.76	0	10065.1	1716.6	4583.31	0	3770.18	6101.71	387.397	2884.61	6184.06	17462.6	4576.14	2411.48	8862.94	9751.51	1884.21	753.181	3240.81	10450.8	4275.58	13099.3	547.289	5032.54	59.9933	3196.38	19935.6	5630.36	0	3220.57	6160.01	4603.84	6037.54
ID:98720	0	183.395	0	0	0	1064.5	1298.51	88.8751	0	0	0	0	59.3578	36.5755	0	0	0	4545.43	694.699	0	0	0	0	0	0	93.8383	0	690.254	83.6075	0	862.868	1239.81	305.683	390.416	638.97	0	847.034	0	0	1742.14	0	54.523	0	156.167	2884.13	0	0	458.766	50.7992
ID:98807	23839.1	209361	24363.8	52327.3	14332.2	409995	295932	170153	692163	0	91814.9	72690.1	0	21139.9	52.2909	15519.8	0	47386.1	0	64230.5	7052.79	0	0	0	0	0	0	6013.17	17049.9	6245.99	0	0	124.76	0	0	7882.81	7040.23	1935.26	99961.5	0	18941.1	0	0	0	0	0	10341.3	668.051	0
ID:98891	0	106.925	0	215.711	0	0	0	0	0	98.7933	0	163.505	0	110.561	88.7773	137.443	58.0301	0	58.7212	205.888	180.344	0	0	0	0	0	0	0	85.023	0	0	0	0	1224.68	891.249	50.8618	68.9973	0	0	0	133.941	214.87	0	6.2206	0	0	0	117.055	0
ID:98899	0	179.155	0	0	245.426	0	0	0	0	0	0	0	0	116.468	1221.77	254.07	273.028	117.999	958.842	193.559	754.569	0	262.212	0	0	0	1464.8	0	566.361	0	0	0	787.304	0	0	0	709.826	0	739.753	55.4521	111.582	280.644	0	0	0	712.483	0	0	0
ID:99021	22103	6982.45	13158.3	1324.02	7920.97	14886.6	6039.64	95.648	7737.17	2912.36	21167	3971.58	2957.92	11635.3	22660.3	3696.26	15234.9	0	14169.3	1924.36	2256.35	0	4705.51	8431.34	15422.2	4987.28	29498	40732.5	6026.85	6849.8	6037.83	1682.5	5460.99	0	9563.37	15197	7234.54	11269.4	5498.54	0	4588.04	2413.9	1099.28	0	467.814	2276.12	1408.04	5466.53	0
ID:99475	839.404	272.194	0	119.064	0	740.626	819.497	343.34	1259.38	61.9584	313.581	147.049	780.724	643.738	972.44	174.795	301.211	1110.3	808.209	582.564	287.63	0	366.29	408.033	3165.52	1298.95	3609.71	701.834	629.69	1602.31	903.972	1692.99	807.072	476.672	2330.12	592.869	174.37	1036.7	550.496	2263.05	350.343	49.7075	0	330.983	0	566.747	0	402.953	270.136
ID:99577	0	0	0	0	0	0	1055.07	246.037	0	1186.38	0	82.6392	0	809.913	1402.71	726.816	381.946	0	2749.71	152.253	661.439	0	1114.05	2392.75	0	1079	986.777	5578.68	1055.24	594.889	2148.84	2735.29	0	116.96	1509.21	225.839	0	0	249.324	101.685	0	236.951	2475.81	2669.56	0	1130.03	126.893	1487.23	1208.11
ID:99746	0	260.821	982.859	0	0	491.059	0	466.465	50.846	365.849	288.34	136.604	224.58	417.476	1073.04	340.971	799.428	607.25	1442.3	431.62	695.951	0	704.925	274.356	275.011	370.95	2577.95	206.787	1153.77	514.674	1279.57	741.17	883.323	0	1239.25	755.427	494.383	832.067	1395.21	1187.11	348.829	661.947	1011.02	0	0	1611.84	1095.02	862.6	0
ID:99808	0	0	0	0	0	0	0	0	0	0	0	0	0	401.378	1381.55	11.3152	462.791	0	58.1147	0	1128.09	462.474	89.2592	0	0	345.789	0	0	614.527	616.182	77.7128	306.727	1108.09	274.588	0	43.0288	0	0	0	0	255.183	237.126	509.953	904.541	1191.02	20.2163	132.615	141.028	211.09
ID:100033	46283.2	0	176676	40555.4	47347.5	92817.4	216848	156744	0	23236.5	18852.6	1717.8	58920.7	0	511.957	3041.18	0	1069.18	8747.53	3081.65	22036.8	0	0	0	0	3336.71	0	2477.45	15008.9	5024.56	0	0	319.968	0	0	0	1526.3	0	0	0	567.816	0	0	0	0	0	0	0	5896.5
ID:100344	0	0	0	0	0	0	0	0	714.51	0	45.5773	0	0	959.177	1028.19	447.812	61.1759	1618.71	1716.45	83.0319	1509.47	0	232.376	0	2361.76	299.348	2783.66	663.669	90.4861	58.0169	0	0	778.666	0	99.2916	96.5908	0	0	145.761	1154.81	20.2797	151.311	84.3802	2925.48	0	2184.41	218.397	176.187	1537.07
ID:100537	411.117	2035.17	31248.3	9061.3	2953.4	22180.9	114134	212334	0	2594.58	8324.25	0	0	0	0	0	0	776.673	0	428.745	5595.97	0	0	0	0	0	0	0	0	926.278	0	0	16639.8	0	422.353	58718.8	5499.84	951378	1666.76	0	0	0	0	0	0	0	0	0	5476.67
ID:100781	0	57961.3	329127	0	23878.9	678015	1180630	50172.6	66226.8	0	2674.1	286.722	0	1241.67	0	730.376	0	0	0	15474.8	745.333	4263.41	0	0	0	0	0	0	2728.48	9366.91	0	0	656.177	0	0	5007.67	0	702.094	0	0	3774.09	0	0	0	0	0	31355.6	0	0
ID:100991	0	39.8122	36.9283	208.313	167.323	321.019	0	0	0	368.465	0	0	679.207	292.621	1329.54	182.036	171.478	0	142.237	204.233	900.03	0	610.157	0	0	0	0	0	1295.15	432.347	224.508	123.741	254.049	2679.16	409.878	217.77	0	0	0	0	142.696	672.207	13.1835	1582.94	890.987	849.521	19.6979	483.661	12.5976
ID:101344	31784	63637.9	29308.9	12031.7	9031.04	65213.8	109260	27820.1	235284	0	26662.2	28569.9	0	19100.8	0	9309.99	0	50245	0	12850.1	1230.41	1129.92	0	0	0	0	0	1080.95	0	5672.84	0	0	0	0	0	3038.74	4734.4	0	48608.1	0	8146.97	0	0	0	0	0	5320.63	962.34	0
ID:101839	0	632.101	137.254	674.367	163.627	978.155	0	0	90.6151	281.278	88.4077	142.968	1045.45	0	2189.99	1022.66	320.627	0	624.922	367.102	1230.96	0	375.35	0	0	595.764	160.473	2293.11	1085.81	376.694	266.882	233.084	278.065	3417.34	1677.59	1322.58	180.919	237.781	222.267	0	869.448	0	0	643.846	496.498	506.303	0	1760.4	62.4031
ID:102013	0	0	345.918	144.702	0	0	0	359.041	0	0	45.9616	0	0	690.021	0	0	0	0	0	65.0732	0	0	0	0	0	0	0	116.265	103.38	0	0	0	0	325.055	0	0	280.903	73.9081	0	0	0	36.4269	0	246.404	447.084	190.122	0	0	56.6011
ID:102072	0	709.369	53697	49447.4	13247.1	7610.36	79435.4	35416.9	0	1514.53	8903.71	246.471	340.334	0	0	152.217	0	12171.8	3779.59	471.544	2473.66	0	0	0	0	0	0	0	0	5171.21	0	0	0	0	0	1328.37	0	679.972	0	0	2925.5	0	0	0	0	0	0	0	4350.78
ID:102392	140447	87282.1	55874.8	26243.1	53609.8	57243.7	313166	13555.1	106434	0	718.814	77289.9	1790.67	16542	16773.4	16640	122.217	46603.8	2787.44	3822.06	5067.9	5611.86	0	0	0	0	0	859.896	26646.2	0	0	0	1025.52	0	659.831	69631.3	290030	15658.3	1862080	0	64390.8	0	0	0	0	0	34834.1	6194.28	5128.83
ID:102725	0	197.962	466.757	0	0	0	0	762.125	0	582.908	685.739	0	0	93.3938	1168.75	65.3766	555.459	0	863.361	0	1206.23	0	342.206	375.552	559.725	239.622	1334.41	0	726.527	1230.15	622.401	381.095	226.024	0	458.851	0	248.818	439.633	497.869	1022.27	53.1669	640.001	1017.75	827.244	196.542	481.703	1548.39	221.119	767.918
ID:102924	0	0	0	0	144.805	0	0	0	0	0	0	0	197.994	49.1365	252.499	330.353	0	0	188.664	0	0	0	119.427	203.302	0	0	0	320.235	302.449	156	0	0	0	166.413	807.022	0	0	0	0	0	0	54.3622	174.971	30.859	0	0	0	0	0
ID:103198	0	48.1751	0	0	0	0	0	0	0	0	0	0	289.225	0	271.755	102.689	0	0	394.414	54.2006	178.822	0	303.315	437.989	0	100.601	0	2410.66	0	415.57	670.303	0	0	461.062	958.681	458.024	0	161.402	0	444.975	0	328.854	506.823	662.697	0	189.101	0	866.455	41.1827
ID:103493	0	0	0	9114.36	15482.6	34398.5	121826	329775	0	0	48251.1	375.989	0	0	0	144.33	0	0	0	0	0	0	0	0	0	0	0	0	0	7376.71	57636.7	0	129232	69.5983	0	0	0	0	0	0	0	15347.3	0	0	3378.47	0	0	1948.26	0
ID:103912	31726.9	6915.28	34919.3	0	0	0	0	0	8872.06	2009	0	0	1036.76	10713.9	0	0	34595	14000.1	2446.09	16411.1	78980	24681.1	4176.28	8414.31	5264.26	15936.8	67316.8	81464.6	28883.2	0	0	8273.02	0	1964.18	48008.3	51342.8	25313.2	101842	136923	319018	9337.19	0	53954.4	8892.95	0	16081.5	23301.5	0	59981.7
ID:104050	0	0	0	0	0	46.623	0	0	0	0	567.059	0	0	301.767	50.1122	0	0	0	268.632	0	0	0	181.629	680.271	0	365.57	0	42.4495	0	0	0	0	0	0	562.807	0	0	0	0	517.15	1140.4	246.372	0	216.915	0	331.137	0	582.37	403.452
ID:104151	736.862	2701.59	10183.4	602.255	5473.9	830.311	15293.7	8558.06	1293.62	905.609	9373.43	460.905	0	0	0	8.5603	0	64622	1653.66	1728.63	1313.95	0	0	0	0	0	0	0	0	384.994	0	0	4393.44	0	1366.47	1008.36	5553.44	0	1031.59	0	3489.85	0	0	0	0	0	2262.66	0	0
ID:104195	0	0	0	1827.41	195.055	7627.69	0	0	445.331	2468.22	0	39.4646	1511.92	331.269	2807.33	3256.82	0	0	1842.97	83.2937	323.391	0	690.546	1139.89	0	148.075	882.87	5777.99	1764.44	2000.76	3094.02	2225.95	1276.13	3174.59	7279.2	1473.25	109.889	0	0	468.338	706.412	375.421	2406.94	1443.67	0	592.185	854.712	328.969	1080.94
ID:104376	2198.57	15.7835	2977.31	49.0693	872.553	3067.46	0	0	700.894	0	1611.69	281.559	0	1141.4	4832.53	645.482	1349	0	0	354.082	0	0	0	897.167	0	0	121.929	4298.23	1631.55	969.245	2782.02	213.373	1551.74	0	2859.31	2174.04	792.734	4492.98	669.733	0	283.291	0	157.795	0	0	0	128.162	0	0
ID:104428	633.716	14.3177	0	119.004	0	86.7504	0	0	23.8361	0	0	0	650.617	0	118.901	47.8997	0	0	6942.64	0	504.468	0	0	72.3593	3224.05	1183.71	7307.82	0	0	0	0	0	0	0	0	0	0	0	0	0	0	327.012	0	0	0	0	300.291	1179.73	0
ID:104634	0	0	8517.77	4156.56	37907.2	1366.71	57470.8	20658.9	0	4906	47038.2	0	7994.28	0	553.67	155.429	0	21590.1	508.307	3433.14	10496.3	0	0	0	0	0	0	0	0	6479.14	0	0	479.287	0	587.206	2315.18	5695.4	91394.4	221.602	0	26098.9	0	0	0	0	0	0	0	0
ID:104786	3382.39	5769.55	3200.29	5223.42	3375.66	11332.5	1375.81	0	318.534	0	5624.61	2597.77	14196.2	1293.87	5267.27	6594.6	5841.86	0	2483.51	1962.41	2868.93	1991.27	4092.26	6274.85	253.255	1895.96	1084.54	12133.4	4218.34	6224.13	1739.91	5331.38	3925.48	6839.59	17619.7	4509.22	597.117	509.505	0	3375.39	2094.36	2433.58	5534.44	3706.35	408.61	2989.91	2833.7	5304.27	2304.36
ID:104954	0	0	0	0	0	0	0	0	0	155.481	0	0	0	1437.89	0	111.176	1070.72	757.405	237.679	757.505	0	0	225.184	1429.85	0	1834.75	1428.82	4989.1	0	379.357	2136.29	1130.03	139.933	153.274	1584.73	808.258	0	0	0	552.033	2114.72	281.256	201.801	1244.15	370.359	813.34	571.433	1723.22	93.1118
ID:105074	0	172.153	0	0	0	0	0	267.318	0	0	0	0	0	0	0	0	183.976	364.978	178.751	0	0	0	0	0	0	0	0	0	0	0	0	0	0	0	76.1627	0	80.1306	440.074	0	176.414	141.532	0	592.517	0	145.163	0	49.6838	295.111	131.225
ID:105352	1626.05	4897.15	361.132	2073.22	1283	99.9674	3338.55	4072.3	5577.7	9490.01	6670.58	2993.86	11587.8	2063.35	5757.52	6639.46	3757.68	5649.56	4676.62	1936.05	3544.82	4198.97	4506.6	9629.13	2361.51	3370.34	5601	17225.6	2527.86	1119.41	7568.95	6900.06	2823.82	7389.89	18525	4327.02	1380.43	12206.9	11245.5	5321.26	2117.17	7180.59	6178.59	10001.7	1065.85	5254.78	3613.47	6563.88	4221.36
ID:105661	0	0	0	0	0	0	0	0	0	0	0	0	0	137.798	0	202.537	323.473	0	637.944	0	3135.26	0	0	0	1134.65	1972.44	189.236	3478.22	94.8318	1705.72	0	452.467	0	35.9087	499.947	0	0	0	766.883	2854.53	0	68.6911	3671.46	206.553	0	0	0	2188.33	0
ID:106195	5577.28	11987.1	139546	17531	14051.9	78400.9	464364	895801	0	15807.5	43191.7	0	2143.4	0	289.633	0	0	0	1325.31	1534.41	39848.8	0	0	0	0	0	454.961	753.99	485.734	4719.63	0	0	34432.2	0	2063.88	110287	21294.7	5948900	10255.6	815.195	2364.21	0	1739.94	0	0	0	0	79.6726	28932.9
ID:106558	7977.05	4038.48	26993.8	12458.5	19614.9	13976.7	72378.3	56829.1	0	21205.6	25249.9	674.948	227.079	0	0	99.8368	0	17077.5	2499.45	1667.29	0	0	0	0	0	0	0	0	1871.84	2259.3	0	0	507.135	77.6798	3667.48	717.892	784.645	26173.7	5094.44	1285.81	887.27	56.2632	0	0	0	0	163.849	231.119	0
ID:106667	3117.46	1119.2	1317.17	0	2301.81	595.541	0	62.1106	552.165	1836.86	37452.8	697.328	499.163	8443.53	38799.6	2835.01	14648.6	0	21823.3	4903.42	3916.7	0	1995.74	6245.31	10852.2	3150.86	28772.1	34855	3799.07	10157.2	5269.43	1925.6	5661.76	0	3710.39	12265.3	272.546	2863.27	2428.29	0	6419.2	1366.14	4101.36	0	0	1005.17	583.58	909.64	0
ID:106678	0	564.7	0	0	0	3569.18	6728.96	131.975	0	0	0	0	0	592.881	183.393	0	0	76.9312	91.9395	0	0	0	121.726	0	0	0	0	0	0	0	0	0	0	0	0	0	0	0	0	0	0	0	199.531	263.853	0	189.991	113.272	0	701.107
ID:107198	61161.2	7113.57	189389	109770	159667	101374	821560	480678	0	58901.3	218371	3887.3	84112.2	0	245.955	4836.15	0	14731.3	11072.9	16055.6	67248.2	0	0	0	0	1935.42	0	2998.82	5104.08	36903.8	0	0	1674.63	0	205.118	1283.35	3903.94	75595.1	0	0	19991	0	0	0	0	0	0	800.46	5669.07
ID:107452	0	0	0	0	0	0	0	0	0	0	1029.75	0	0	1403.27	0	93.0076	690.855	0	531.829	88.9919	451.198	0	526.409	420.755	1020.02	0	4223.04	4921.8	734.511	596.487	0	0	817.083	0	48.3643	3491.86	2837.54	9846.6	3268.13	0	99.7015	0	0	0	0	0	0	450.622	0
ID:107460	0	0	0	0	777.822	0	0	552.357	588.538	937.829	0	0	669.392	1864.05	3649.5	165.306	1141.04	2217.65	1198.39	164.414	129.903	3051.51	1714.6	0	1153.45	1660.13	1486.62	483.518	1025.13	1139.52	614.663	580.517	150.637	641.659	88.6463	0	0	0	0	54.8609	367.654	131.376	1436.79	3159.46	0	2667.42	45.4669	2173.39	2300
ID:107858	0	0	0	0	511.042	561.182	0	365.929	175.517	0	0	75.6782	0	427.503	0	0	47.8263	0	0	351.322	465.122	372.428	0	0	0	491.564	198.147	258.775	138.22	205.696	971.09	0	0	0	761.484	18.7956	589.358	471.04	357.554	362.092	1073.82	0	0	0	159.224	0	0	662.016	0
ID:107929	2111290	3951490	2220540	0	514617	6604540	8438800	2395410	12795900	2450.92	2384170	2457720	7586.2	1359960	50886.4	806664	9445.89	4281050	4573.41	1302590	142859	242810	0	3499.23	0	0	1352	319148	288674	327003	4945.76	0	23556.8	0	2352.89	355787	300813	16562.3	3189510	2200.37	660136	0	155.615	0	0	2126.34	0	51118.5	5143.53
ID:108021	0	0	0	0	331.451	345.271	0	0	0	0	0	0	0	0	0	0	38.6113	0	101.465	0	0	1338.24	242.083	0	272.067	490.305	0	599.214	0	932.279	0	0	300.104	0	0	231.488	187.632	0	0	0	0	0	571.991	261.916	0	552.309	0	900.531	0
ID:108327	0	200.946	1556.54	0	0	0	10545.9	3701.05	0	1256.66	1132.9	0	173.668	1374.86	0	0	963.906	0	1186.22	133.263	471.887	0	525.443	0	0	0	806.788	0	0	0	530.157	1382.28	8659.48	0	284.394	1326.65	392.504	0	1427.2	1520.1	292.704	1993.8	5078.99	1685.76	0	0	2783.62	294.523	3399.89
ID:109164	0	65.3198	2897.61	6782.5	3473.6	395.33	12566.1	2718.13	0	2014.7	0	0	2519.62	0	0	0	136.87	0	72.6781	0	0	0	0	0	0	403.38	0	0	346.648	0	213.315	0	395.672	0	0	0	0	0	0	0	456.472	507.87	1150.78	632.937	0	0	0	0	3137.92
ID:109248	0	0	28.7205	172.444	0	0	0	0	0	0	0	0	69.0912	372.325	364.686	0	0	0	0	0	338.082	0	0	0	0	0	0	0	275.025	114.843	0	0	0	91.1052	0	0	0	0	40.1022	0	31.2816	0	115.655	0	0	116.388	387.506	0	0
ID:109752	1224.87	0	0	0	0	0	0	0	0	0	0	61.228	118.831	339.718	235.636	321.349	95.955	1670.58	260.942	256.444	1824.7	0	771.426	730.216	0	0	0	87.069	338.118	0	721.081	88.4851	0	0	172.833	0	57.6737	480.744	617.02	122.06	0	0	0	0	0	282.73	2152.14	94.5136	0
ID:109843	0	0	0	113.381	0	0	0	183.734	0	0	0	0	0	329.423	0	0	205.951	0	0	0	0	0	0	0	0	214.484	0	0	136.479	0	0	0	0	524.355	0	0	0	50.1984	509.483	0	0	129.236	88.5077	0	167.79	0	27.3561	78.2823	0
ID:110052	7646.9	1854.32	3522.68	710.998	968.192	6028.29	1597.29	2044.38	5319	5593.19	6581.63	6579.2	5748.94	9256.56	2211.01	2448.08	5539.3	5279.18	2357.11	3533.69	3155.02	10056.4	3872.93	8380.15	11682.8	5672.9	4796.95	5193.11	6352.18	3931.91	6686.55	4577.94	3625.21	4435.97	3902.71	5273.21	2806.28	8660.87	5457.72	5463.63	4152.18	3184.71	3788.82	4993.75	3138.36	1671.45	2353.57	4385.9	3993.05
ID:110333	0	0	0	0	0	0	0	65.9011	0	0	0	0	88.6242	0	0	0	0	0	741.067	255.448	940.464	0	0	554.209	0	0	2132.82	0	0	2164.76	3187.16	0	0	0	0	0	0	0	0	696.683	344.475	347.74	676.482	650.089	1434.07	51.9793	0	1145.6	0
ID:110360	146.495	0	0	0	0	117.649	0	0	1029.77	32.8338	0	0	308.593	3718.9	587.367	275.682	129.46	0	161.215	34.896	0	0	1121.1	0	2604.69	879.631	0	1727.07	0	0	0	338.884	130	880.262	3493.03	0	283.948	57.8737	0	0	0	0	0	0	0	196.92	0	0	1157.84
ID:110618	4297.34	32583.5	8116.94	5343.74	6975.19	27676.6	28472.8	0	81568.2	0	14080	819.853	0	0	0	0	0	10135.6	0	526.551	0	0	0	0	0	0	0	0	0	0	0	0	0	0	0	1175.92	1815.44	2862.81	26106.6	0	7904.89	0	0	0	0	0	8726.12	0	0
ID:110913	0	0	0	0	0	0	0	1058.54	0	117.571	355.168	0	0	721.609	562.478	597.334	229.501	0	408.637	452.03	2274.7	1940.85	1266.6	186.425	0	0	929.511	0	989.04	1107.12	0	920.857	1882.17	0	0	0	0	0	0	254.807	0	0	0	644.539	1881.94	840.84	945.974	0	849.314
ID:111001	12533.3	18468.5	22777.7	11407.6	16277.8	47371.4	8684.76	11437.4	16602.7	14460.9	11626.7	5648.48	16450.3	25772.3	21110	11739.3	12051.6	6647.1	21564.4	11805.6	16862.8	23394.2	22402.6	16921.2	36970.2	19866.9	39564.4	40540.8	13594.3	37076.4	31689.1	21197.3	14923	22010.8	16239.6	11868.3	14732.2	28825.7	6462.14	17023.2	6579.17	14058.5	27251.5	15512.3	17297	15596.8	7558.89	30116.2	22261.6
ID:111158	2101.81	3914.91	5081.14	7699.32	10197.2	19119.8	73556.8	25505	3728.33	3281.5	2202.7	0	15119.9	0	621.64	327.648	0	1961.99	2967.15	0	2433.25	0	0	0	0	819.095	0	0	963.099	3782.27	0	0	0	0	0	0	957.718	1512.99	0	0	2724.14	0	0	0	0	0	150.443	0	1833.67
ID:111218	90.352	230.262	858.077	64.4016	1295.15	0	311.773	145.502	0	0	549.414	0	0	0	0	0	0	4225.05	23.8996	48.2144	0	0	0	0	0	0	0	0	0	117.216	0	0	1340.31	0	709.501	0	2949.34	1425.65	1541.12	0	330.041	0	0	0	0	0	0	0	0
ID:111426	0	0	10501.9	3409.94	6310.06	1433.45	11673.8	7789.05	0	4002.54	26814.9	0	789.575	0	0	0	3334.68	4641.65	1796.08	1310.14	5958.06	0	0	0	4253.81	0	0	0	0	8007.54	0	0	1939.79	1541.07	538.269	1657.86	211.992	719.562	0	476.524	3373.37	0	3701.68	0	0	0	0	20218	7968.38
ID:111564	0	0	320.33	347.676	126.268	232.237	0	0	138.605	0	38.9758	0	913.479	257.547	0	979.305	350.467	0	0	171.631	1002.06	0	4365.49	1468.75	3879.62	0	0	108.188	1444.18	2224.96	0	2003.25	0	2017.73	155.586	745.625	155.183	66.718	0	0	249.052	1052.04	0	1620.86	351.808	1249.22	289.761	1978.63	1665.97
ID:112106	4431.89	1463.86	6200.73	183.988	3739.99	1160.66	0	957.885	1198.09	0	5221.06	4488.18	1269.3	2740.51	14215.9	1015.74	3204.59	16642.9	3089.42	2912.15	1607.14	0	2547.06	674.474	1540.07	2723.64	5959.15	27365	7732.65	9094.84	13392.5	4598.31	752.407	2172.55	7099.09	3306.33	2027.42	2055.97	0	2737.09	6180.2	513.069	1872.46	3767.33	2062.43	5394.48	2147.5	1346.74	1272.13
ID:113228	10396.4	4750.74	135561	152603	203397	21625.8	294439	286644	1177.84	31853.3	181412	183.766	44316.6	0	0	5283.32	0	32607	2377.15	14791.2	60601.5	0	0	0	0	0	0	473.075	373.271	27012.3	0	0	1049.87	0	0	1683.12	686.893	55769.4	0	0	11984.2	0	0	0	0	0	0	516.017	0
ID:113351	0	49.5362	0	116.006	0	0	0	0	0	0	0	0	0	0	496.822	0	15.9072	0	204.048	0	458.762	0	0	0	0	0	0	256.728	102.992	0	0	0	555.509	196.769	0	143.962	151.81	139.06	69.8033	0	65.4889	158.119	312.693	0	159.994	0	439.809	20.3874	0
ID:113439	0	0	0	271.343	0	1283.7	2425.85	0	0	0	0	0	55.9923	114.119	38.0429	0	183.041	0	217.855	0	648.401	0	0	0	0	0	210.185	0	398.296	251.005	109.257	0	89.7386	0	0	49.0451	0	0	0	0	494.709	32.7101	1005.28	32.7733	0	38.2895	599.58	32.7265	161.181
ID:113452	0	0	0	0	0	0	112.774	0	0	0	0	0	0	0	0	56.2041	0	0	297.573	0	0	0	217.501	421.055	0	143.868	0	1698.08	210.594	506.587	410.965	662.228	0	0	76.0017	0	0	0	0	0	0	0	0	1369.74	0	1172.39	0	0	0
ID:114230	0	20.783	0	111.055	0	180.573	0	0	157.902	1280.1	0	43.5456	1579.93	477.982	0	25.3036	669.4	0	244.713	96.146	0	2285.07	488.766	557.19	0	95.8934	729.754	726.891	805.423	1440.63	0	0	52.6969	1313.41	639.958	3180.22	142.424	404.719	2564.71	269.51	668.832	276.685	0	599.213	0	919.38	923.472	988.199	855.3
ID:114341	1379.46	3627.51	1215.71	0	0	928.749	3219.19	0	7027.16	0	1701.19	0	0	225.587	0	0	304.469	4730.73	2017.83	0	438.444	0	271.561	117.391	247.649	117.042	4066.18	854.067	506.559	410.859	2119.53	764.68	484.659	0	334.341	0	77.1029	0	2483.33	3341.47	374.135	0	1168.03	0	0	22.0117	267.737	0	1322.12
ID:114349	22122.1	102133	20436.6	89663.6	2464.84	322170	186191	30207.2	294383	0	13092.8	22387.5	0	16769	0	12721.7	0	31515	0	11930.7	5621.27	0	0	0	0	0	0	0	41971.1	3244.13	0	0	0	0	0	1820.58	719.844	0	21851.2	0	4140.51	0	0	0	0	0	5039.4	0	0
ID:114438	0	0	3962.73	0	0	0	114.187	1418.73	0	930.39	390.787	0	226.798	0	1136.72	44.0972	2730.51	3365.65	1106.09	0	0	415.309	0	0	3370.86	105.702	0	0	0	2953.76	251.883	0	0	933.183	0	142.656	0	0	0	0	223.217	0	294.778	255.472	6993.52	591.778	0	7543.54	2247.24
ID:114748	3185.52	5360.71	167221	128221	76431.4	59073	245659	143466	366.333	8874.5	28972.5	0	19092	0	203.97	0	0	13155.9	2803.13	4936.22	17615.9	0	0	0	0	1622.43	0	0	3459.71	25601.2	0	0	727.905	0	0	489.26	353.326	13123	0	0	9499.95	0	0	0	0	0	0	0	9902.35
ID:114912	1034.13	28036.5	0	906.365	0	1706.64	5975.72	552.396	5443.35	0	3135.64	8933.3	0	788.894	0	1396.17	0	18828.6	0	4497.97	426.408	0	0	0	0	0	0	0	712.804	0	0	0	0	0	0	0	0	0	1835.88	0	998.038	0	0	0	0	0	535.217	0	3665.8
ID:115050	0	0	0	0	0	0	0	0	0	0	0	0	0	487.086	2153.92	0	175.501	0	1444.7	0	0	0	0	0	0	604.215	0	0	590.148	0	549.113	909.642	0	0	613.126	0	0	457.873	132.124	585.33	0	133.646	118.622	0	0	0	0	116.331	0
ID:115087	1138.74	0	0	0	0	0	0	0	0	0	1980.97	0	0	0	0	0	0	388.363	1489.84	0	1469.29	0	1215.79	981.568	268.65	138.369	1253.11	121.759	1071.3	0	1987.28	0	195.219	0	272.796	1195.81	0	0	634.095	0	417.076	53.4369	887.556	0	1071.2	0	340.185	26.0592	0
ID:115221	141061	106131	40384.7	0	35918.8	0	0	46012.7	1221470	0	347445	263311	0	158597	2711.78	35691.5	660.863	893107	574.562	111636	10355.3	5914.55	0	0	0	0	0	41686.6	0	8002.69	1086.24	0	2692.42	0	198.959	10416.4	19671.7	0	466174	106.07	9256.32	0	0	0	0	0	5933.75	3057.38	0
ID:115491	1089.37	1952.66	4764.05	3020.24	639.72	2245.8	0	3221.42	3479.75	3064.86	551.607	0	1308.35	3136.33	978.656	3138.08	0	996.487	6342.85	1293.74	2352.31	4200.61	2982.98	6554.34	2837.68	3800.7	2507.53	27161.9	1767.53	5589.97	2178.65	7203.21	0	1786.47	5790.39	2222.3	1790.29	0	0	755.396	2882.6	4198.28	5259.94	12251	5559.62	4776.9	1869.79	8635.47	3484.27
ID:115615	0	0	0	0	0	0	0	0	0	0	0	0	0	0	127.718	11.0091	0	0	211.39	0	531.859	0	67.7596	0	0	0	0	246.899	142.293	0	631.694	0	0	22.4946	0	31.7832	0	0	0	0	0	5.5409	0	140.819	0	96.1785	395.929	132.618	173.874
ID:116543	0	0	0	0	0	82.9634	0	4325.23	147.333	3616.4	510.178	0	0	238.353	0	433.739	252.832	0	0	191.868	631.455	0	345.487	0	0	105.319	681.326	0	1883.7	364.796	471.789	80.481	1446.36	0	0	2252.1	604.756	652.932	694.956	0	160.842	608.855	1426.56	208.349	0	335.665	305.91	0	1696.51
ID:116812	0	0	0	0	596.051	0	286.948	3786.27	0	0	435.267	0	0	706.467	345.681	0	124.66	0	1162.86	783.749	652.67	0	0	400.676	0	0	911.509	4818.73	1368.29	278.602	1736.72	0	890.392	41.5957	233.686	251.727	0	0	0	377.776	639.329	236.128	316.287	994.651	213.312	0	0	1163.46	1452
ID:117009	0	0	0	0	260.836	0	121.387	239.207	33.4213	213.086	0	0	155.521	95.7432	284.153	38.305	0	631.813	318.592	174.15	0	0	359.536	0	0	0	0	0	410.489	0	0	0	284.891	0	0	0	123.695	0	0	0	238.335	209.722	295.483	262.652	0	416.175	0	0	462.554
ID:117317	786.953	0	319.519	577.243	156.87	0	0	0	595.965	0	0	0	588.43	0	28.7645	294.217	0	0	1728.87	0	0	0	824.409	0	6897.56	6646.71	1957.36	589.569	852.294	119.545	715.548	449.312	0	0	1426.24	0	773.953	0	5495.24	3497.98	0	0	0	445.436	0	0	0	6893.25	0
ID:117371	0	0	0	0	0	0	0	0	0	51.0884	233.131	0	0	0	0	37.4078	0	0	0	0	0	0	0	0	0	0	350.563	0	367.206	227.513	0	0	806.719	0	79.2892	919.1	0	368.063	0	64.6714	0	269.991	1332.84	231.929	0	312.72	0	0	1260.92
ID:117649	554.132	548.341	3053.77	784.378	0	0	4034.71	184.061	0	513.996	0	0	0	234.686	116.035	1418.92	151.313	0	3711.43	320.202	788.846	3336.9	1501.98	3290.18	496.647	1260.05	4290.48	11353.7	0	2039.31	2552.56	4073.01	2363.01	1007.78	8236.61	2759.46	0	5779.94	0	2663.04	781.168	0	3194.31	4052.82	0	950.628	0	3053.93	539.197
ID:117770	31792.5	1702.35	26067	2240.63	12114	0	0	9418.44	5518.48	0	17122.2	9487.73	0	22371	0	2059.3	33945.2	0	3321.53	14560.9	8083.98	5622.31	7179.61	7739.32	15897.8	14927.1	231.81	34662.5	6087.97	12752.4	36993.3	18328.9	3993.31	11758.3	39675.7	21793.8	11126.7	1664.82	18916.3	13831.9	17685.4	343.498	42.234	7284.14	3995.98	13305.7	22001	17504.6	0
ID:118163	380.382	407.009	0	330.733	685.637	0	0	230.779	437.428	466.067	0	563.194	902.311	1179.67	1537.23	329.416	480.232	920.893	1023.7	324.853	924.574	4712.37	1515.31	851.621	1534.35	1200.01	1134.44	722.886	821.753	932.907	882.2	840.767	452.138	52.7535	0	627.262	668.511	0	467.994	198.64	0	0	1165.8	3792.49	2887.16	3129.06	2226.66	1860.13	0
ID:118224	1610.01	0	0	0	0	0	0	0	0	3337.41	0	0	111.737	0	0	12.6056	0	0	0	0	0	0	0	0	0	106.711	0	1194.95	0	0	812.559	730.811	528.599	286.294	0	0	0	0	0	0	0	1903.02	3363.83	0	0	1631.03	0	3375.45	1683.63
ID:118597	0	0	0	486.92	0	0	0	0	0	941.582	0	0	265.081	1837.79	0	91.6539	0	0	4652.48	1262.93	217.367	1248.8	1874.07	5636.49	2933.28	2613.53	2380.8	0	1319.61	2177.93	5387.15	3041.91	0	450.08	0	0	0	0	0	0	0	53.0063	1103.18	994.376	0	836.254	0	1937.2	2237.06
ID:118639	0	0	0	0	0	85.2456	0	0	80.4586	87.8385	0	0	0	0	0	0	0	0	0	45.0511	681.945	0	242.594	127.153	992.24	62.9465	1761.54	0	0	300.774	0	0	0	0	202.899	0	0	0	0	59.4413	35.0477	0	0	369.147	852.987	330.93	0	276.161	992.431
ID:119026	10297.6	3606.41	53503.6	13156	60054.8	3212.5	0	40174.1	1804.49	8231.94	27065.6	2733.11	25548.3	0	2815.44	2664.73	0	16735.1	8703.73	4163.47	9947.07	0	0	780.385	0	2512.62	0	4093.09	1945.82	12727.1	0	0	3063.5	0	0	482.065	3451.22	12876.9	150.615	0	6043.19	0	0	146.323	0	0	0	0	0
ID:119538	786.332	686.977	3503.56	1665.45	0	1180.8	0	1882.33	1253.82	1474.17	0	0	1384.23	792.742	3395.72	1714.72	926.443	527.057	5228.75	944.376	0	14446.4	3845.14	654.194	0	0	3019.35	1544.73	832.003	0	1897.84	1701.15	891.291	1507.07	0	3754.32	1954.34	2323.04	0	967.329	1356.74	998.377	3292.61	5062.31	80.1697	4425.77	55.1797	0	3426.75
ID:119849	1121.04	4664.27	65910.2	30346.6	83114	31510	198589	25289.3	2849.66	638.873	698.829	944.811	13173.9	0	28.7728	1330.49	0	5529.37	525.903	2763.98	9391.54	0	0	0	0	0	0	0	8636.17	16726.4	0	0	197.129	0	0	0	0	0	0	0	3337.44	0	0	0	0	0	38.6818	0	0
ID:120192	0	0	0	0	0	0	0	0	0	0	0	0	0	0	552.26	54.3199	57.0811	0	64.9875	0	0	0	649.89	1370.75	0	0	1651.73	0	0	0	259.015	0	115.576	37.0485	124.84	0	0	0	0	193.507	0	208.188	0	459.903	0	367.838	39.6628	294.976	591.367
ID:120367	753.937	0	0	0	0	0	0	0	0	0	720.058	890.588	0	0	2411.81	0	803.782	733.805	0	0	234.26	0	0	951.575	692.843	0	2140.31	0	1221.15	0	1883.84	1407.29	1968.2	0	1087.55	0	0	0	1643.27	2376.02	0	748.217	0	0	662.977	0	2208.93	1397.02	0
ID:121070	504.672	0	0	0	1385.26	0	0	0	0	0	2169.95	0	0	699.159	583.695	0	769.219	0	0	996.765	0	0	255.23	942.846	0	543.875	2482.04	7527.24	203.815	555.802	3933.95	0	1951.33	199.672	586.066	0	0	628.98	0	737.347	1601.52	85.5124	111.264	183.154	152.312	394.798	0	1892.03	26.0607
ID:121716	0	0	0	0	0	0	0	0	0	0	0	0	0	0	295.003	39.693	218.697	0	367.323	0	277.276	0	172.962	0	570.777	180.463	169.695	0	0	0	0	266.838	274.4	0	153.56	0	0	0	0	0	159.528	68.5556	82.1543	0	583.335	232.563	0	536.988	0
ID:121775	0	0	0	0	0	0	0	0	0	0	0	0	215.564	1101.65	0	0	0	0	195.912	0	0	0	495.365	925.833	0	0	0	349.263	0	0	0	0	0	131.629	0	0	0	0	0	0	19.1968	556.864	512.268	708.944	1004.61	355.823	0	402.811	555.802
ID:121940	0	0	0	99.2423	388.376	0	0	216.444	0	788.986	353.54	0	281.925	752.42	145.209	225.724	283.739	185.376	1369.51	0	0	0	321.478	0	0	888.672	620.257	0	1595.69	200.66	201.229	0	0	0	135.696	144.336	435.775	0	211.952	0	0	47.9505	0	0	829.832	0	1346.84	0	820.56
ID:121969	262.123	930.862	980.957	0	0	0	96.783	415.321	0	0	0	110.628	69.8006	0	2431.66	113.34	0	0	0	523.545	0	5154.43	1623.13	0	0	0	0	0	0	1062.81	0	0	652.128	0	0	228.241	0	0	0	149.523	768.932	14.6043	4.8618	0	0	0	0	0	0
ID:122400	0	0	0	0	0	0	0	0	0	0	0	0	175.384	374.989	98.1242	0	0	0	314.833	0	0	1176.08	268.006	600.538	0	0	0	254.407	126.08	200.552	0	0	0	120.313	0	0	72.9074	0	0	0	0	174.099	332.951	551.879	701.814	324.224	131.542	266.939	526.784
ID:122800	350.38	494.839	0	37.2569	0	0	198.911	499.79	319.073	0	366.269	0	461.334	1108.58	2332.14	631.988	605.176	616.216	1415.27	0	1345.15	4162.15	0	881.515	0	0	864.656	197.745	0	0	0	0	0	890.157	594.466	888.135	0	600.903	634.485	988.308	584.739	0	0	899.838	0	0	981.949	436.135	776.533
ID:122936	417.493	0	104836	52170.5	48375.7	67378.7	130149	48060.9	0	723.335	0	0	26869.2	0	0	184.041	0	920.394	329.822	177.79	4448.3	0	0	0	0	2522.92	0	0	5087.97	0	0	0	94.4204	0	0	0	654.454	1167.84	0	0	426.79	0	0	0	0	0	0	0	0
ID:123287	0	0	109.023	275.25	243.49	380.658	0	0	100.327	0	167.354	154.457	219.589	361.799	0	431.628	305.079	555.612	807.026	0	538.903	0	0	580.726	0	0	538.301	0	281.314	0	461.67	310.577	0	0	486.64	0	554.202	734.339	464.614	536.901	0	62.285	528.503	1429.13	290.942	612.621	0	986.594	418.462
ID:123364	0	2353.89	6714.21	579.764	0	2649.59	3968.19	2925.3	340.91	161.753	3411.72	1008.64	0	350.211	515.862	276.41	1150.75	8380.6	2461.21	900.168	2829.22	14410.6	811.285	210.348	550.013	1633.9	966.296	5699.51	516.976	0	1327.03	773.267	1132.6	89.2559	352.89	1152.79	0	6501.44	1567.99	2849.4	1964.9	253.477	5725.02	0	0	1145.88	3090.5	2751.33	1484.4
ID:123480	0	0	6710.68	411.168	1195.85	0	0	0	241.915	1578.29	0	0	0	5435.35	6255.84	2036.67	1705.02	5786.61	9722	2215.35	11684.8	13071.1	428.771	1468.69	2504.56	3279.21	2275.06	14260.6	4099.55	12445.7	0	1795.42	1045.44	1070.69	1500.51	6506.05	406.674	0	9768.71	18907.1	26.6751	1122.08	0	253.828	0	0	268.029	2823.73	0
ID:123565	141.106	517.677	2612.22	646.581	1021.16	0	0	0	1124.39	0	0	404.129	497.736	663.364	2365.57	1026.33	863.037	0	3566.07	295.037	1093.12	0	1600.44	1504.73	3079.98	1967.69	0	7139.84	1378.51	2581.11	3335.89	2938.05	438.072	0	733.024	1142.01	1967.15	170.114	1464.14	5280.94	507.99	231.717	2628.86	108.524	0	2280.31	551.863	1727.68	1316.86
ID:123750	0	1335.66	892.321	0	0	0	0	830.239	479.895	444.843	1148.58	0	0	536.705	647.41	435.111	643.077	0	2019.61	504.743	1267.57	0	652.956	0	636.08	292.492	1688.06	0	742.333	579.346	1537.65	332.199	1269.15	395.244	1248.09	1706.84	0	2795.78	1184.06	3482.42	437.975	0	426.94	752.943	0	670.77	643.953	0	1487.1
ID:123969	2230.9	2351.16	0	1501.57	1286.98	335.114	407.937	495.788	1167.62	1028.84	1453.86	1690.27	1486.11	377.842	2036.7	2313.73	746.134	3247.6	4282.37	532.192	1529.03	4518.65	2808.09	2255.52	2096.21	3160.02	2466.1	578.407	2901.18	1126.96	4087.99	1933.61	0	101.661	1185	1018.94	2791.06	215.482	642.589	0	315.683	1608.31	949.769	2159.46	0	2817.27	1556.91	0	2743.84
ID:124193	0	0	0	0	0	0	0	0	0	0	0	0	0	0	0	0	60.3616	0	59.5638	0	0	2759.62	317.875	2129.9	848.092	406.21	0	1568.51	0	0	752.975	0	191.719	0	1152.04	372.066	0	0	8150.62	0	37.2891	9.1752	109.225	658.779	0	188.545	0	82.749	0
ID:124268	0	116.453	232.644	0	0	0	0	185.254	195.418	223.586	192.901	0	0	145.199	177.566	158.653	298.617	0	1358.25	0	664.306	0	320.3	0	455.162	322.735	2124.24	0	436.556	0	1601.36	645.8	265.233	267.151	236.521	602.245	246.923	0	0	945.395	162.238	0	1244.59	1804.85	856.081	614.491	302.15	1307.26	1241.32
ID:124517	0	1927.52	0	0	312.033	0	0	0	435.651	337.701	196.19	0	944.734	0	0	0	315.52	692.666	0	73.3953	0	0	1391.74	426.731	0	0	864.107	0	681.792	0	1462.1	0	0	140.852	48.3375	458.036	0	0	0	0	0	398.144	0	1510.41	0	1270.94	1078.17	0	872.369
ID:124735	0	75.5804	0	0	0	0	0	0	0	0	0	0	0	0	501.489	0	0	0	0	0	1219.33	0	0	0	0	0	0	289.973	0	227.876	1199.4	852.114	1301.89	0	0	615.755	0	0	0	2603.96	244.009	50.9026	0	0	1640.15	0	1673.81	107.356	434.065
ID:124886	0	0	0	0	0	0	0	0	0	63.8961	0	0	0	218.287	401.158	266.283	0	0	222.949	0	0	0	255.978	531.127	0	0	0	1465.42	0	322.31	493.049	0	0	375.915	113.484	0	0	0	0	0	0	3201.33	0	390.396	27.503	0	93.5995	0	0
ID:124909	44.9824	1065.95	0	506.518	0	1638.3	1838.52	0	152.855	160.752	0	0	832.658	0	0	357.855	98.2999	167.106	0	0	0	0	1119.82	214.643	0	1326.21	313.967	0	428.051	0	0	0	0	58.0378	94.2239	0	542.999	0	0	0	0	0	0	1450.03	0	1011.58	404.6	584.38	480.449
ID:125074	0	0	118.014	0	0	279.161	159.818	0	0	63.0749	0	0	0	0	0	0	0	0	121.074	55.0334	0	0	53.8864	0	0	0	0	0	0	91.2034	0	0	0	0	0	191.281	124.552	239.435	0	0	0	0	197.222	0	0	0	136.801	200.07	549.591
ID:125263	584.256	0	1478.57	0	1211.97	0	0	2186.51	0	0	1804.07	0	0	1519.4	1183.94	77.8133	567.916	1111.94	2253.79	268.584	2567.75	0	442.385	2657.3	0	1399.26	3080.1	9019.78	1390.08	0	5702.49	471.103	2580.41	330.231	1130.85	549.243	0	395.235	0	1393.54	1840.26	412.949	1509.25	3129.45	1114.75	1598.91	0	960.247	1101.12
ID:125402	0	0	0	0	0	0	0	0	0	1624.47	0	379.712	2847.84	932.423	3239.13	2666.63	790.21	0	2475.09	838.903	0	2147.22	779.602	6211.73	0	2596.79	3686.44	7470.62	929.013	2456.87	10614.7	6937.47	937.913	5096.17	3604.33	142.824	0	138.509	0	579.184	0	6466.45	2418.19	15786.7	2549.34	5770.47	0	11692	30.1718
ID:125716	6732.4	7016.26	0	0	3528.22	0	0	6894.87	16796.8	3588.07	26919.1	2468.72	0	0	2506.43	499.815	53.086	176959	1785.42	2735.91	2084.32	0	0	0	0	0	0	0	426.235	0	0	0	19220.2	0	10235	6319.81	132349	116947	8248.43	698.216	23941.7	0	0	0	0	0	0	0	0
ID:125799	0	0	5741.51	517.569	789.142	0	760.702	381.899	125.306	429.191	0	0	0	1008.32	5780.92	795.739	1171.77	0	15766.8	0	4939.98	4405.36	1277.57	4622.36	4162.33	2539.46	6802.13	27080.1	2412.08	7371.13	3873.66	2598.94	1080.78	0	0	728.762	226.802	0	333.444	4938.76	546.782	235.085	5448.56	0	0	0	71.8728	358.155	745.864
ID:126253	361.461	773.655	164996	0	66153.1	0	186673	69021.7	78.5225	3174.91	25318.2	0	48061.1	0	731.131	608.407	0	4163.93	3405	2742.12	32632.3	0	0	0	0	1308.02	0	434.765	719.354	50518.8	0	0	0	0	0	662.906	555.119	9078.78	0	0	9044.84	319.448	0	0	0	0	0	0	7998.71
ID:126401	8823.44	3495.13	19832.4	22217.5	0	42804.4	58098.9	15444	0	2669.99	0	0	27489.9	0	0	194.399	0	0	2501.12	0	0	0	0	0	0	9384.76	0	0	5155.61	0	0	0	0	0	194.329	0	1762.76	0	0	0	0	0	0	0	0	0	0	0	3599.84
ID:126695	80.1673	6710.43	0	2321.14	20164.1	0	1286.76	6428.26	7302.59	900.746	18420.4	4226.47	3287.06	0	6569.17	2239.17	0	20903	4444.11	2976.8	7377.78	0	0	2432.8	0	0	0	3708.01	907.49	4350.7	0	0	2861.8	0	5413.11	534.367	2505.37	9661.49	550.741	0	7866.96	0	0	0	0	0	249.04	0	0
ID:126699	320.181	0	0	435.971	3349.08	0	0	0	0	601.719	1329.95	267.958	499.534	1590.89	667.412	306.39	1621.67	2521.65	2939.34	678.684	4070.6	5561.67	1712.57	3399.97	1215.36	3048.89	1940.9	548.949	1750.46	1228.24	1684.3	1716.09	3744.13	527.774	642.414	0	1294.64	0	647.949	1429.18	1375.23	3253.83	0	0	2407.49	0	4390.56	1027.23	978.752
ID:127031	0	365.888	0	0	0	0	0	0	0	266.285	0	0	407.107	2250.26	0	482.016	219.995	0	0	195.979	629.114	0	2319.76	4871.96	0	2511.69	0	0	0	0	2275.41	1090.5	140.589	402.505	362.399	831.104	0	0	0	758.203	0	3064.27	2585.18	2994.85	0	0	0	3955.36	3580.08
ID:127351	0	0	0	0	0	0	0	0	0	247.918	0	0	0	372.942	0	48.6096	0	0	934.965	0	0	0	1329.92	1022.43	0	0	0	232.167	541.591	0	594.381	0	0	117.044	0	0	0	0	0	0	0	0	0	1698.61	581.741	1237.14	412.335	704.892	946.697
ID:127354	0	0	0	0	0	0	0	0	0	0	0	0	89.0284	294.454	0	0	39.1697	0	313.004	0	237.57	522.048	296.136	1674.81	0	366.035	299.593	0	176.024	149.978	0	0	186.41	0	38.958	0	0	0	0	0	86.9054	170.292	308.877	626.371	0	588.374	83.1984	0	0
ID:127432	0	1013.41	2462.44	0	0	0	0	0	107.849	566.052	0	0	0	338.606	0	0	0	0	5179.36	0	2097.04	799.166	0	1712.56	0	543.465	7276.59	7293.07	1635.36	355.933	4613.93	2877.14	1853.51	0	2224.35	3595.26	1224.91	518.106	830.807	2668.61	1060.87	0	10332.8	11737.2	0	4500.7	2655.24	3644.82	4460.1
ID:127575	0	555.931	0	320.323	0	61.6457	0	0	0	832.791	480.234	0	393.109	566.58	0	536.542	0	144.148	0	0	0	5060.1	1310.55	0	0	0	0	600.502	0	1326.41	0	0	0	1713.87	342.468	0	1758.63	0	0	881.958	1070.59	0	939.283	1511.65	0	0	0	2235.13	0
ID:127852	0	0	0	0	0	0	0	0	0	473.713	0	0	145.466	0	363.832	0	434.209	0	377.228	0	0	0	534.102	444.293	0	0	467.501	309.447	437.82	0	146.166	0	0	76.222	0	256.953	94.5426	0	374.889	0	104.815	0	0	0	441.945	676.961	259.729	698.654	947.634
ID:127899	152.388	0	0	0	0	0	0	78.7927	378.362	369.744	0	0	332.943	0	0	1447.87	1228.43	0	6776.52	0	1565.83	0	1386.66	430.286	0	0	0	1736.59	470.226	0	863.034	159.831	1072.68	2649.54	770.081	0	2067.72	224.591	0	3424.54	297.218	290.606	4611.46	7085.96	4465.08	3465.02	3464.73	2929.36	4475.89
ID:128140	1334.18	2973.31	5026.51	1619.26	0	547.313	0	0	425.05	1396.08	3036.9	850.187	1036.43	1029.08	0	1574.34	0	0	3593.99	998.42	3415.34	0	0	0	264.732	0	0	0	0	0	0	0	0	3070.98	0	4309.72	3038.53	3440.64	0	6014.35	1557.06	63.2173	0	0	3541.15	0	0	4161.48	5093.67
ID:128249	0	265.768	2768.8	333.03	0	156.547	0	0	0	0	0	0	363.76	316.509	1181.15	0	0	1579.01	3596.97	208.737	685.173	0	1582.79	3264.96	288.49	1425.11	4734.28	9728.14	1768.53	4105.14	4608.47	963.522	0	469.073	693.552	1022.76	0	0	0	439.049	166.252	22.3454	37.7556	1838.42	241.843	1512.35	0	1988.38	0
ID:128329	6226.45	1115.12	21637.6	2247.73	0	0	5136.92	0	0	0	2569.58	0	0	14923.7	1288.61	3020.57	9135.87	0	5162.14	5093.26	5655.57	8979.2	4589.17	6433.23	19367.3	12294.7	310.872	4560.53	0	6060.42	315.173	11413.5	2938.24	0	19786.4	13463.6	20538.1	0	26419	75915.8	9014.6	17.1316	1047.15	0	0	9836.54	949.426	22623.5	0
ID:128689	162.244	486.227	1115	346.647	533.086	0	0	480.376	0	296.058	0	239.819	0	293.678	0	0	0	0	0	0	0	0	0	916.465	0	425.65	486.183	0	0	0	1401.85	0	0	0	1425.29	401.675	0	518.15	183.147	2321.5	109.717	0	0	45.7774	0	0	0	0	0
ID:128691	0	188.735	100.787	0	0	0	0	0	0	162.503	85.8417	0	194.859	0	0	208.867	0	0	681.008	0	318.385	0	966.609	0	0	0	346.028	0	281.227	0	0	0	0	277.838	0	370.859	255.92	0	134.695	395.149	0	513.508	0	1216.79	1145.95	755.462	845.924	589.548	779.802
ID:129019	918.675	0	3507.79	0	0	0	751.824	0	0	0	0	0	0	0	0	77.2248	0	450.429	0	0	2084.19	1762.24	236.716	2418.64	0	1931.7	7953.64	20345.5	0	2046.21	0	72.0256	1878.15	369.104	874.503	1950.22	0	571.679	561.171	4825.78	363.823	1156.64	3196.68	1895.65	515.826	1340.56	48.7233	967.453	880.952
ID:129821	0	0	0	0	0	0	705.707	1500.04	0	0	540.439	0	0	0	0	0	155.717	0	0	134.776	0	0	0	0	0	0	464.962	768.66	0	0	1480.09	0	354.949	0	0	134.453	0	0	0	772.925	0	180.158	0	231.899	0	0	0	0	561.115
ID:129940	0	0	0	0	315.31	0	137.378	0	0	0	462.86	0	0	1239.27	1465.86	0	782.281	0	1510.1	0	877.818	379.402	178.251	710.283	0	469.862	627.027	1909.01	358.089	490.623	3301.16	778.912	931.641	0	1022.71	641.659	0	0	2607.9	3696.49	216.585	487.856	157.749	0	0	354.864	2701.66	0	733.01
ID:130108	0	0	0	601.688	107.554	139.944	0	0	0	358.712	540.529	0	1686.68	797.122	763.576	103.953	2877.75	578.178	607.264	0	0	840.429	399.912	0	0	1734.37	453.424	1943.22	237.826	501.002	0	0	0	570.829	645.612	260.696	169.543	408.358	383.153	1148.88	292.882	13.4371	1170.16	14792.8	13371.4	5935.08	142.621	2763.85	0
ID:130661	2724.66	53252.8	161437	71978.1	54905.2	87322.7	221901	142091	19953.9	23865.4	5689.84	2950.55	50556	288.832	459.533	1906.17	0	790.862	19124.5	8352.47	52770.1	9892.49	0	1267.4	0	9069.12	107.661	975.269	7490.81	73885.3	0	0	3934.64	0	1613.57	2404.84	1612.78	0	1887.33	0	4020.34	226.227	320.002	278.074	0	0	3384.8	0	30858.3
ID:130747	0	77.5304	0	0	132.361	0	0	0	0	564.131	0	0	548.787	910.464	239.192	197.291	0	0	186.394	0	0	5354.66	1444.93	1382.63	0	474.866	0	555.888	38.8223	0	0	381.488	0	475.88	32.2399	153.6	0	0	0	0	96.7813	11.4355	222.326	1169.96	594.696	678.658	238.937	1193.06	489.793
ID:130855	157.231	663.197	0	0	345.682	0	0	1371.53	425.272	0	260.555	0	156.602	0	621.672	26.8605	275.79	708.476	2736.01	0	1243.95	0	637.421	0	0	343.159	919.612	0	245.092	55.9516	674.692	541.701	663.139	0	168.526	1327.1	0	581.979	303.757	990.224	1050.8	87.0388	0	209.941	307.767	358.385	0	0	0
ID:131015	0	548.354	542.697	1842.34	0	25848.1	62558.6	1264.46	570.415	0	2177.7	0	0	85.519	0	0	0	0	0	0	160.151	0	0	0	0	0	0	0	0	0	0	0	0	0	0	6819.22	0	0	0	0	58.3338	0	1325.94	0	0	0	10638.1	0	586.118
ID:131102	0	19052.5	93626.2	63845.3	846.934	134244	255855	9426.63	0	0	24034.5	282.559	14744.6	1383.55	0	0	0	0	127.457	786.739	6584.08	0	0	0	0	0	0	0	0	8296.24	0	0	0	0	0	20558.1	0	0	0	0	4105.75	0	3759.14	0	0	0	66277.2	70.7823	9679.81
ID:131294	0	0	0	0	0	0	0	0	0	308.068	0	0	857.941	675.325	209.14	139.047	0	0	367.209	35.6292	100.844	4738.29	773.847	859.895	0	717.312	0	798.464	0	1402.32	0	275.469	0	461.072	0	100.327	0	0	0	0	0	0	147.551	1587.09	224.656	933.997	0	1114.52	324.509
ID:131589	0	590.823	1790.72	1103.21	5315.37	0	0	1817.54	771.07	1650.36	6239.8	0	0	0	0	1776.84	3278.94	0	0	3352.8	5026.03	0	0	203.727	0	0	0	2004.56	2926.14	4115.64	0	1130.19	4984.04	0	1810.35	5658.7	4161.34	8448.59	2921.73	6349.5	3945.79	1849.57	6692.96	0	0	0	2790.52	1648.03	5206.54
ID:131957	0	120.876	0	0	0	0	0	46.1019	0	0	0	0	0	182.441	0	0	0	0	31.978	0	156.012	0	0	0	0	0	0	0	0	0	0	0	0	0	0	0	164.318	0	0	0	0	0	354.568	0	99.2887	52.7389	194.796	276.413	60.4317
ID:132014	0	529.769	0	303.663	0	0	0	0	31.0091	94.3272	0	0	348.236	0	0	55.5444	0	76.0221	316.459	0	0	0	178.646	0	0	0	0	0	264.868	0	0	0	0	0	0	62.7203	600.154	0	0	0	0	105.502	34.0019	977.907	213.389	242.625	0	0	678.605
ID:132053	0	167.625	0	0	1027.93	213.754	113.878	195.548	0	1066.58	2357.26	179.031	0	996.844	0	1155.14	942.486	649.192	886.87	1332.12	1557.25	727.48	863.569	617.057	0	289.659	1923.35	790.978	1025.96	1303.55	282.86	0	822.025	263.056	1546.62	1479.35	1150.92	517.974	840.717	1321.3	1234.7	1138.46	1455	1405.66	0	1134.54	496.442	605.691	2063.31
ID:132057	0	0	0	0	0	0	0	0	0	0	0	0	0	286.005	0	0	0	0	199.663	0	0	0	166.695	467.234	0	258.468	1088.41	4162.42	265.191	0	390.999	3012.01	0	30.7774	0	0	0	0	0	304.288	24.8648	279.074	42.337	271.441	1581.12	93.1935	707.813	0	0
ID:132360	0	0	1456.91	402.786	0	0	0	1036.6	175.581	0	2744.72	0	0	0	2950.97	0	0	0	3375.85	0	0	520.952	2670.49	0	0	160.181	0	2082.27	0	3376.22	0	3488.5	4238.82	550.713	3604.71	4711.74	0	0	0	0	1161.26	0	3885.77	2247.47	55.3985	2796.22	4021.38	0	4843.26
ID:132504	0	0	0	0	67.2299	0	0	0	0	0	0	0	0	663.813	39.2907	0	0	558.963	241.265	285.678	0	1096.99	114.578	403.47	0	0	0	233.378	0	0	0	0	0	45.334	0	27.3752	231.949	0	0	1193.5	488.922	442.009	372.116	0	668.561	0	346.99	147.931	441.446
ID:132720	0	181.013	196.177	670.385	0	0	57.204	0	229.22	0	0	0	0	635.712	377.815	0	0	0	0	245.555	673.86	0	0	0	0	0	0	1297.24	919.791	0	0	0	244.113	0	106.918	295.472	421.527	0	173.873	0	299.094	0	1804.09	0	2056.11	0	1078.97	936.932	0
ID:132834	0	583.507	0	395.94	0	938.028	0	293.197	0	1902.43	0	197.996	0	660.972	2693.46	1707.95	2359.47	0	2848.22	517.679	2812.59	0	2435.95	2683.66	0	546.753	3021.73	0	1018.84	2686.13	0	1933.49	0	1810.05	1286.76	2266.96	902.7	2074.63	0	0	1065.1	133.389	44.0669	3537.09	0	2376.73	1549.22	3278.5	2028.63
ID:132950	338.773	0	0	20.284	1338.75	0	0	645.927	332.086	355.501	613.168	0	0	2794.27	699.277	204.402	454.125	1016.41	1694.12	0	1490.74	5727.18	992.167	2497.62	0	0	73.3941	0	816.557	1185.61	1147.59	836.669	743.939	1515.58	956.717	0	928.358	506.902	484.593	1343.12	1356.6	2226.86	1906.72	1218.75	4586.43	1170.13	3360.06	1943.96	3983.18
ID:132980	0	0	0	0	293.564	0	0	0	0	111.099	367.761	201.385	88.6325	0	329.534	138.68	78.8131	0	516.86	46.6904	0	0	0	0	279.383	0	0	401.876	74.9783	394.173	112.567	0	81.7794	299.79	109.109	640.897	0	0	0	282.016	266.126	28.5097	0	177.759	0	210.815	0	794.943	0
ID:133069	7963.52	2950.89	106717	36106.4	23226.6	6675.27	100440	123291	461.169	17191	4778.58	0	73615.2	0	1240.76	830.574	0	8880.28	8139.98	438.35	0	0	0	350.028	0	0	0	2476.93	0	13186.1	0	0	1591.97	0	301.211	377.563	7366.39	12788.3	361.368	0	1130.72	0	0	0	0	0	0	0	2079.47
ID:133168	0	132.681	0	192.146	140.052	0	0	0	283.303	127.392	0	0	250.126	648.252	0	92.8862	303.475	412.837	702.057	189.741	727.347	7594.58	630.724	266.666	0	781.063	0	1108.73	444.146	1218.57	254.095	249.207	264.011	122.914	405.597	212.926	393.992	0	274.981	244.145	348.16	0	1514.85	3614.45	1481.52	1702.89	995.155	937.2	2252.11
ID:133345	0	0	0	0	0	0	0	0	0	0	0	0	0	0	149.047	200.785	0	0	553.65	97.5391	329.626	0	45.9268	0	0	0	0	0	237.602	330.519	418.747	368.671	0	0	406.93	293.179	27.8809	0	654.507	229.423	0	0	0	0	0	574.154	2245.28	0	0
ID:133430	4081.3	4171.84	10679.6	4981	8823.43	666.215	2505.93	7320.49	2078.37	4009.7	0	0	1598.54	8617.56	4843.37	178.985	1262.58	4236.44	10225.7	2416.5	10476.2	47514.4	7569.15	17339	1867.42	3145.51	5550.97	0	7217.56	7968.53	8687.71	6592	6981.23	4036.37	2398.43	795.884	7794.12	2503.13	2949.16	8361.09	7677.26	9022.81	16429.5	0	0	10397.8	9834.54	9758.92	21731.4
ID:133774	0	1961.73	0	0	17189.7	0	36347.1	0	1748.92	0	0	522.328	3247.63	0	0	167.477	0	3440.98	0	1655.42	2703.29	0	0	0	0	0	0	0	358.378	17779.2	0	0	205.181	0	254.48	1675.71	0	0	1874.01	0	7433.62	0	0	0	0	0	0	0	0
ID:133849	12251	1580.98	15281.4	8903.25	13792.6	4039.3	12594.3	9510.56	8757.51	704.385	1424.38	6855.18	8666.43	1678.74	40282.6	456.784	18851.7	37844.8	23500.9	395.561	18712.2	82562.8	14414.9	35835.7	12266.1	9109.36	23094.3	4901.03	8819.72	17490.8	34409.3	12398.6	8977.41	19371.6	9902.59	1401.15	12597.7	16218.9	948.918	43682.7	11910.8	15719.2	73427.3	39727.3	0	0	29021.2	20975	38527.5
ID:134470	1180.22	1555.05	2762.59	2164.49	2819.07	165.451	715.69	701.804	1009.53	1842.6	2353.19	892.55	1209.72	6420.13	3342.32	1183.09	2540.78	4543.24	6333.93	13.7269	5062.98	20171.6	3854.18	10838.1	1586.55	2778.64	1379.93	5102.22	1235.61	3759.61	1996.57	1903.34	342.657	3394.49	2922.73	1992.73	1950.06	1195.12	2353.68	5626.05	2254.5	2967.64	7883.45	0	11300.4	11975.6	5805.76	5514.27	9073.21
ID:134749	1420.17	0	0	0	4604.33	0	0	0	1772.22	0	3031.49	3515.39	5177.72	1049.71	4786.95	2141.93	1765.08	12694	0	3068.88	4520.48	0	0	3576.82	0	0	0	3860.44	243.311	0	0	0	0	0	37782.5	803.617	26124.4	40639.1	9115.65	719.818	8984.77	0	0	0	0	0	0	0	0
ID:134919	0	29.8657	57.8325	0	0	0	0	0	0	0	0	0	0	663.632	0	0	0	0	989.938	0	788.663	0	0	0	0	0	0	0	0	0	0	0	0	0	0	0	0	0	0	143.825	0	0	51.6085	2688.14	1237.6	1207.7	740.798	987.599	1684.63
ID:135047	0	4655.84	18095.2	0	0	0	0	0	0	2907.09	7610.26	0	0	0	0	2006.66	0	0	0	2628.63	0	679.615	85.6264	0	0	146.309	0	7973.88	0	185.45	170.138	0	0	0	11168	0	0	0	6506.29	0	0	0	0	1313.98	0	0	0	0	40.0528
ID:135676	0	0	1262.99	0	293.753	0	0	0	0	24.6924	178.929	0	0	279.93	0	35.3495	0	236.052	0	195.544	747.665	0	274.038	478.876	0	339.796	2083.06	0	0	0	1282.61	679.408	0	0	451.399	0	227.477	1065.61	0	347.214	0	75.2119	0	0	0	256.15	0	0	0
ID:135984	0	0	0	0	1568.68	0	0	1225.36	0	0	1355.47	0	588.397	48.5659	229.785	411.114	1174.03	0	2366.71	1743.26	1799.66	0	1104.33	1754.8	0	0	1724.33	0	1701.45	4137.33	0	0	0	0	1074.33	3673.22	607.117	1606.39	317.539	1431.12	1615.74	321.212	700.043	712.632	0	509.89	0	134.239	1054.63
ID:136697	0	339.058	0	0	0	654.453	2208.38	0	0	195.099	0	0	0	526.77	973.033	41.0995	737.233	0	868.884	521.607	0	2151.05	694.716	2027.37	0	1228.54	260.207	2956.76	860.057	0	0	0	665.093	138.094	0	237.738	0	3934.62	0	950.638	0	63.8352	2011.52	2204.35	3498.18	3083.27	49.278	630.549	0
ID:136698	46049.3	37889.3	393274	120062	337902	24990.8	244673	205204	5845.67	50346.5	176111	4002.28	173141	488.323	47081.6	9640.16	1310.17	129864	45442.8	24753.5	87275.9	2629.66	1469.07	10451.7	1589.88	10439.5	2717.19	32345	21955.4	114806	0	0	14195.2	0	12281.8	7696.31	26157.7	140632	1671.32	0	59540.2	454.028	693.831	1646.63	0	1021.93	1470.32	644.062	0
ID:136790	0	0	0	0	0	0	0	0	0	0	0	0	0	820.402	786.416	0	525.192	0	753.711	0	0	0	320.732	714.565	2856.16	823.053	2876.2	1883.67	0	0	8874.95	1700.65	0	507.597	0	279.255	0	0	0	1247.79	471.897	0	124.335	0	1013.15	1719.66	0	0	0
ID:137489	0	0	0	11099.6	2951.36	5588.37	0	23243.3	0	8349.36	9307.9	1073.96	2803.01	2355.26	0	1197.83	0	1866.94	469.019	1839.8	2515.97	2539.16	0	0	0	4477.37	933.84	4936.03	10341.2	4194.44	1727.77	0	1995.64	0	373.554	3268.04	835.234	0	328.099	156.585	1770.8	1828.68	5540.91	3459.35	302.649	4057.7	1250.66	1290.75	31735.2
ID:138036	0	168.188	617.477	425.695	0	0	204.212	86.0467	0	0	0	0	180.655	0	2008.81	116.678	414.159	191.098	918.823	87.7507	752.338	0	591.626	1639.7	2706.44	1245.45	4186.14	0	1243.46	3303.14	4319.71	0	1446.42	239.728	0	1190.1	511.52	0	0	130.428	578.543	0	1822.55	0	107.212	562.924	17.2786	1075.97	1812.26
ID:138143	0	0	0	265.452	0	1892.01	0	2661.1	0	780.888	0	0	3287	0	0	0	0	0	489.901	0	0	0	0	1136.1	0	0	721.79	1168.85	0	0	0	0	0	64.378	0	1116.4	0	0	357.005	0	275.312	217.214	1772.17	169.866	0	0	259.673	0	5445.24
ID:138813	0	0	0	0	0	0	0	0	0	0	0	0	0	179.966	0	0	0	0	644.69	0	201.024	0	78.4332	785.621	0	0	859.47	4021.78	0	457.173	1090.44	0	94.2066	187.355	0	241.77	0	0	0	2056.58	0	0	413.431	980.752	265.207	336.494	0	0	0
ID:139064	0	116.492	0	0	0	0	0	0	67.6677	194.756	0	0	0	0	204.881	0	0	0	449.494	262.472	0	0	187.925	0	0	0	0	326.527	276.797	225.729	502.707	187.986	217.981	67.5918	125.717	297.413	284.891	0	368.923	0	510.792	150.743	660.34	0	0	148.597	243.272	359.873	362.727
ID:139649	0	0	0	0	0	0	0	0	0	0	0	0	0	239.016	0	81.7768	0	0	525.6	62.6117	414.787	0	271.114	412.519	0	0	0	300.377	0	0	0	0	0	0	102.843	45.4397	112.259	0	0	0	0	0	0	652.213	271.561	351.104	178.395	319.63	819.591
ID:140112	2426.92	0	2028.05	0	326.806	0	0	0	188.435	0	0	0	0	1730.04	200.774	106.896	1367.71	0	586.053	327.938	0	0	420.619	0	1640.96	638.247	0	3028.87	158.496	539.423	1978.96	1428.38	0	0	2892.27	1182.03	799.317	1286.9	587.969	2377.18	1156.12	0	0	0	0	658.223	1547.53	7.7732	0
ID:140401	0	222.435	944.56	0	254.864	1318.13	591.962	495.095	0	301.345	1386.38	0	0	653.849	0	0	1265.09	129.55	2533.93	30.4548	552.943	0	1032.84	2269.16	1297.82	728.541	3460.4	3053.71	201.235	123.442	5754.97	0	1746.25	0	0	0	145.979	0	254.785	5916.78	0	94.0572	5987.25	0	3887.27	1882.3	444.92	755.005	2949.5
ID:140780	0	124.541	0	0	0	0	0	0	0	0	514.18	0	0	1197.68	0	0	384.162	0	0	0	2559.3	1197.11	0	1170.55	0	976.779	6936.65	6329.28	0	0	13294	7499.33	1888.65	0	722.088	1549.98	0	0	3864.72	6481.78	704.182	225.025	1609.79	337.264	4636.11	249.734	0	1337.94	0
ID:141168	13646	12456.4	27769.3	4431.82	86882.7	0	14692.2	13788.7	7166.75	2021.9	43244	2114.09	32730.7	0	15489.8	5129.48	591.875	0	18959.8	2074.89	35166	3491.78	465.418	0	0	0	1560.31	15720.7	6273.12	20188	1660.97	0	0	0	10268.1	2386.01	7216.77	37693.8	676.812	186.068	20693.9	22.2825	0	79.9265	0	85.999	3199.33	392.098	0
ID:141355	0	0	0	0	0	0	0	7881.62	0	365.126	0	0	0	246.228	0	0	133.518	561.548	0	154.683	495.833	0	0	0	0	0	487.252	727.934	465.803	220.668	0	0	936.757	0	201.388	674.957	0	191.993	7182.5	1734.03	1115.01	0	705.236	217.86	0	257.333	0	0	2121.3
ID:141672	0	0	55.1478	0	0	0	0	0	0	211.592	0	0	0	296.556	64.9123	0	0	0	125.459	115.775	0	674.676	206.767	0	0	0	0	0	93.854	0	0	0	0	258.351	0	44.2203	101.229	0	0	0	117.551	199.307	2152.52	1306.16	376.562	287.571	513.336	681.62	0
ID:141707	0	279.85	0	338.951	0	0	0	0	0	0	259.842	0	0	213.126	0	315.444	533.149	0	1627.82	175.679	552.996	0	330.024	1424.4	169.978	160.203	1293.25	3433.53	338.794	1268.67	1443.93	248.097	168.66	0	3946.53	709.817	0	1371.77	0	398.885	649.808	175.91	0	0	0	0	225.968	652.615	0
ID:141804	0	2531.33	3658.69	0	0	0	0	8000.99	0	420.422	3006.54	0	0	0	0	0	350.877	0	3812.58	938.458	2961.13	0	709.267	1324.29	0	0	3336.07	4100.09	3231	2635.22	10652.8	2748.73	3861.12	55.6519	4439.95	0	3434.3	15158.1	8832.42	177.953	954.376	0	0	409.795	226.192	707.024	1255.6	1513.54	4510.88
ID:142057	2471.79	90.3562	1042.24	0	9989.86	0	2539.55	0	0	3949.15	0	0	45559.6	0	1973.14	1810.43	0	3761.09	3518.62	61.1715	10106.8	0	0	0	0	2027.39	0	663.379	6409.67	2411.96	0	0	245.425	0	0	0	1434.69	0	0	0	1297.36	0	0	0	0	0	0	0	0
ID:142080	0	0	0	0	0	0	0	0	0	208.446	0	0	0	164.959	25.2846	0	0	0	132.943	27.5952	0	0	121.52	0	0	0	0	62.5252	43.8136	0	0	0	0	31.6718	0	0	0	0	0	0	0	0	630.158	1026.26	372.88	218.657	0	453.051	499.674
ID:142830	0	0	0	637.185	695.481	0	0	21485.9	235.441	0	7141.39	0	0	368.453	0	0	772.611	958.414	0	1323.7	2243.69	0	0	0	0	0	302.449	0	803.206	0	0	0	4180.24	0	625.158	5711.65	2599.28	46984.4	24954.8	12315	383.316	80.1196	95.8604	0	0	0	3273.59	0	0
ID:143333	25451.5	56766	46343.7	19055.1	177499	2129.03	21499.2	30161	21649.8	7285.24	96100.7	10561.2	32120.4	1247.01	68740.5	9880.56	942.887	98672.7	39924.4	16201.3	50356.7	10919.4	1476.15	16472.4	0	3120.47	0	35899.2	15759.4	49370.2	0	120.552	6822.34	0	43440.8	7440.85	15192.9	123322	7948.77	0	72293.1	0	0	792.028	0	0	11510.2	763.308	379.507
ID:143344	0	0	0	0	15121.1	0	0	461.269	0	0	0	0	0	0	3923.08	0	0	0	10663.3	454.832	0	0	418.292	690.552	1079.9	0	3770.38	1534.49	49.1029	3765.84	0	0	1677.34	0	218.881	2116.32	0	610.431	0	1217.72	0	44.8725	0	1831.71	0	2182.58	4557.06	0	0
ID:143379	0	146.331	4118.01	838.205	0	0	497.034	0	159.616	626.398	0	0	262.21	721.923	2191.84	0	285.678	673.576	3546.49	0	0	9493.54	2058.8	0	1504.88	2286.7	4219.96	3347.63	3534.08	0	0	710.302	1836.53	180.136	0	1177.08	891.671	0	0	0	1118.13	218.813	179.11	2569.72	141.381	4599.61	630.912	1426.58	980.074
ID:143947	0	126.111	625.223	0	0	0	0	234.8	0	211.413	0	0	42.0025	204.115	0	0	0	0	274.228	191.784	163.114	0	102.996	0	0	0	0	0	185.464	0	0	0	308.766	111.775	110.876	0	0	0	1734.39	0	210.782	185.628	2731.49	487.031	265.49	0	116.235	180.97	222.838
ID:143989	0	668.641	183.649	232.177	0	250.846	1429.79	760.201	0	0	893.685	0	0	0	0	0	45.6459	0	361.509	185.41	1222.71	0	0	0	0	0	0	0	0	0	0	0	2776.51	0	459.584	0	1155.71	4675.09	0	3243.03	300.548	422.298	0	67.843	0	0	584.32	0	670.968
ID:144314	0	0	0	0	0	0	0	0	0	0	205.934	0	0	327.791	0	0	0	0	575.666	0	773.895	0	0	0	0	0	516.411	523.753	0	0	225.274	110.606	2243.66	0	918.144	0	0	0	1737.38	315.184	0	527.523	2074.71	277.178	603.901	0	765.853	0	0
ID:144635	0	0	0	0	0	0	0	0	0	47.8814	2268.25	0	0	606.923	1254.08	0	0	0	1056.28	20.3102	946.607	0	0	0	0	0	365.352	0	0	0	0	0	0	0	0	403.893	0	0	0	1411.23	0	0	1403.46	64.5163	0	0	221.047	528.03	0
ID:144826	2191.21	2646.05	6489.01	8563.74	6055.69	695.082	1651.54	14711.4	0	849.21	7766.56	928.5	0	4768.83	331.274	1751.77	6097.12	6180.82	2585.9	3546.41	863.629	6226.49	559.617	1804.46	0	7992.21	16741.6	24704.2	11726.5	6617.13	12865.2	4192.49	10859.5	0	6217.23	10753.7	5810.92	22638.9	33323.6	23161.8	10675.6	792.153	0	6708.52	6606.67	7844.85	4062.46	1353.38	0
ID:145055	0	0	3594.54	103.836	521.13	0	0	0	362.937	0	0	0	0	0	0	0	0	0	0	70.8918	0	2079.34	638.249	657.324	583.35	979.317	0	0	98.8174	1714.64	0	0	0	0	75.4963	0	688.373	0	0	0	0	0	0	85.3098	0	0	0	0	0
ID:145238	0	0	0	0	0	0	0	0	0	0	0	0	0	621.372	0	0	676.501	0	1178.72	0	0	848.218	0	772.696	935.901	1087.9	2172.69	3094.04	0	507.011	0	914.764	0	1074.78	87.5505	461.928	0	0	0	1242.16	564.918	0	135.903	408.239	0	1310.08	0	3985.99	0
ID:145680	27984.8	0	5812.91	5303.77	66648.6	1290.35	23944.1	51543.5	481.514	0	74043.5	2012.71	81547.6	0	10043.5	8629.05	0	49259.8	26545.1	4644.09	27560.8	0	0	876.618	0	4233	0	4432.22	12158.6	23688.9	0	0	7329.4	0	124.612	2370.63	22896.4	51827.2	464.224	615.574	13558.7	0	0	261.321	0	772.841	0	444.495	0
ID:145718	1782.87	630.478	75157.6	7821.77	7492.96	14489.2	114434	20237.9	82.2043	975.597	1439.69	0	1631.63	0	158.129	0	0	0	339.647	0	1243.93	0	0	0	0	0	0	0	219.763	254.802	0	0	0	0	206.075	0	51.6355	2089.83	0	0	509.665	0	0	0	0	0	0	0	0
ID:145865	0	1047.92	1498.25	0	0	0	594.877	1017.44	167.614	0	0	0	0	0	0	0	0	0	0	0	777.957	0	0	0	0	0	0	0	30.6556	0	0	0	783.619	0	557.722	378.341	277.053	5753.45	748.71	18524.1	0	0	2116.23	0	0	0	294.718	0	603.003
ID:145889	0	0	0	0	0	0	0	0	0	30.2784	0	0	0	295.44	325.137	233.944	0	0	1829.29	0	0	0	594.817	0	718.43	215.513	171.229	1861.31	0	0	883.931	421.801	0	637.506	0	287.75	0	0	0	0	0	156.219	0	0	673.391	268.4	0	2015.42	0
ID:146209	2685.7	0	42551.2	23874.4	8216.35	4651.97	21414.9	0	0	1083.99	7185.91	0	0	0	542.276	985.134	0	17370.1	3848.67	841.259	0	0	0	0	0	940.315	0	0	1061.81	2546.62	0	0	0	0	0	0	2192.14	20184.6	0	0	1304.13	0	0	0	0	0	0	0	0
ID:147018	0	0	0	0	0	0	0	0	0	0	0	0	0	0	316.229	434.042	528.913	0	1905.93	0	1233.97	0	1462.71	4553.73	1838.98	0	0	6141.91	1350.05	1951.89	5166.43	3039.29	0	0	567.32	0	48.4867	0	0	205.637	707.986	0	400.682	0	0	282.992	0	0	316.8
ID:147376	0	0	4122.69	0	0	264.615	0	4294.98	0	1105.19	0	0	643.788	0	51.4034	0	0	0	310.747	0	201.881	0	0	0	0	0	1130.02	1660.34	0	287.309	0	0	123.668	54.3833	0	1756.89	0	0	0	0	0	244.787	1844.93	0	0	0	0	443.549	5723.25
ID:147541	0	0	0	0	0	600.055	0	879.092	0	261.615	0	0	0	0	337.452	0	0	0	363.117	0	0	2344.46	605.931	2888.51	0	0	853.182	2918.93	198.957	590.404	1355.88	0	0	1309.6	0	423.51	623.017	0	1653.48	0	603.457	487.925	2814.77	1220.89	0	0	0	475.581	2210.8
ID:148086	2888.09	1720.9	10120.4	2127.85	793.299	704.161	0	4253.92	0	2158.16	0	0	3206.58	660.427	291.435	202.7	4896	2373.8	4097.63	1821.98	2021.6	29555.3	6322.01	11178.7	5254.14	2178.56	5539.64	11157.4	2921.76	0	9235.24	0	2145.89	4454.69	1904.59	9734.05	7220.18	2081.6	20383.5	0	5489.27	1283.16	8518.5	3197.38	0	2398.74	430.425	6258.9	5098.43
ID:148443	480.394	0	0	0	0	391.919	0	0	0	79.8091	0	0	0	0	0	0	881.085	0	92.7573	102.253	0	402.51	761.024	2306.71	0	0	1088.54	2230.83	0	0	771.214	0	0	1371.59	0	0	0	0	28901.3	0	471.929	129.665	1244.88	0	0	0	0	1414.37	0
ID:148557	0	0	345.653	0	0	0	0	0	0	0	0	0	0	0	0	0	0	0	796.236	0	0	7643.48	248.734	1149.67	0	0	1621.81	2815.53	0	0	687.213	287.223	0	63.1069	0	0	0	0	0	0	0	0	0	1519.7	0	740.158	30.402	2592.11	75.9463
ID:148640	0	0	391.292	0	0	0	0	0	0	0	0	227.393	97.0049	941.225	237.236	168.602	0	0	333.965	280.739	0	0	188.447	0	0	203.759	0	441.012	172.206	196.071	194.312	0	0	108.646	49.3752	144.715	189.492	55.9328	0	0	117.002	0	564.897	0	0	246.304	476.626	1233.63	638.56
ID:148717	28968.2	3821.79	0	0	38508	0	880.102	4183.79	22423	1287.12	19844.5	33117.3	37542.5	6375.58	53004.2	11380.2	20472.3	253153	39877.4	20933.6	42992.1	2488.45	1927.29	29719	444.088	1802.97	2370.95	32058.4	4022.47	4817.22	0	486.775	12605.7	0	212921	11269.7	163404	401761	260142	5737.34	18583.5	13.0709	0	493.522	215.987	363.189	0	397.538	0
ID:149125	0	147.614	152.23	209.835	88.4889	0	0	50.97	0	0	0	0	0	179.169	90.966	0	0	0	498.787	30.5281	308.932	0	0	0	0	253.918	0	238.404	451.639	0	0	131.934	0	0	0	173.664	79.2656	38.2663	121.462	0	157.335	0	0	0	131.123	0	0	0	0
ID:149624	1054.78	191.575	2072.35	0	0	0	717.678	1221.68	0	415.586	0	0	732.057	0	202.686	0	584.741	0	1802.37	135.578	214.332	2892.86	1216.48	3046.42	0	388.68	1428.07	3146.37	688.186	443.716	0	0	0	1242.21	268.815	2310.64	815.926	0	4625.58	0	759.773	247.791	2078.16	997.288	0	562.825	0	0	201.955
ID:149760	0	0	0	0	0	0	0	0	0	0	0	0	0	1254.32	0	83.8852	1487.07	0	3279.28	0	502.083	1552.74	822.659	1709.73	4133.55	3696.82	6963.04	4974.76	0	1712.77	8153.28	2957.21	80.1783	0	0	1710.94	0	0	0	0	212.258	110.6	0	0	5356.7	12888.9	0	7658.17	0
ID:150010	6217.17	0	100816	36672.5	42704.1	18177.6	68995.1	91287.8	472.5	19538	44046.3	611.683	50414.8	0	0	5665.82	0	73165.9	13093.2	3851.13	0	0	0	0	0	1185.84	0	0	3065.06	15817.3	0	0	810.494	0	454.628	1576.66	6851.54	65462.8	562.861	0	2105.5	0	0	0	0	0	0	129.763	0
ID:150441	0	259.839	0	256.264	0	0	0	0	371.506	212.946	0	86.0537	311.307	182.626	0	0	0	0	1023.43	89.2799	0	0	435.107	0	0	470.309	0	342.966	606.726	0	211.066	141.357	0	53.4146	0	0	138.41	1479	0	309.7	0	610.562	266.383	0	0	659.168	249.159	752.024	1224.53
ID:150781	0	225.563	0	128.535	63.7905	0	0	0	302.474	117.767	0	0	315.274	73.8852	0	84.1755	0	0	706.864	0	0	0	387.007	0	909.763	502.918	0	0	379.054	0	0	0	0	0	0	0	42.6389	0	0	0	0	0	0	399.701	0	621.585	211.35	430.551	941.528
ID:150926	0	0	0	0	0	0	0	0	0	1220.69	0	97.2215	612.261	542.339	0	481.219	0	0	0	316.222	578.725	5298.79	539.603	2374.3	0	0	925.443	572.483	879.895	921.797	0	0	0	0	0	1068.27	806.341	0	0	0	0	0	212.08	0	0	0	291.605	832.235	180.478
ID:151152	7998.53	1339.19	9252.91	0	7903.39	10281.1	41881	9590.24	1404.52	2316.42	3119.47	900.128	26601.3	0	2976.84	3027.03	0	9111.02	8110.92	0	738.872	0	0	0	0	2211.01	0	1199.56	3976.47	5739.95	0	0	0	0	97.5606	0	6746.04	0	0	0	458.972	0	0	0	0	529.603	0	0	0
ID:151244	0	0	0	0	0	0	0	0	0	0	0	0	0	310.279	385.118	0	95.9185	0	126.137	0	136.682	0	251.309	0	198.406	154.513	1965.31	0	583.133	0	880.655	139.185	538.082	73.4118	0	56.6791	0	0	0	0	0	633.129	3162.85	2550.62	851.359	194.857	1926.39	128.299	3811.13
ID:151918	22296	97344.1	0	11033	38743.4	0	463.993	0	101308	4474.16	1266.72	1660.68	31581	5382.07	8751.37	1202	7227.11	105555	24254.6	10229.2	7737.65	6368.28	555.863	2400.74	0	0	0	5420.52	5218.52	0	0	0	15634.8	0	145203	10701.4	101396	23945.7	98798.1	0	37940.3	0	0	0	0	331.285	1399.22	1341.34	0
ID:152015	29573.9	0	9320.01	0	28432.2	0	0	0	8091.41	0	27816.8	2077.39	0	0	0	1158.81	0	106446	2542.95	0	0	0	0	0	0	0	0	1303.75	0	434.559	0	0	0	0	8357.64	0	27198.1	143793	6564.96	0	17849.8	0	0	0	0	0	0	0	0
ID:152570	0	0	0	0	0	0	0	0	0	45.5262	0	0	0	0	0	0	0	0	295.642	101.619	291.1	0	0	0	0	70.8357	0	0	166.495	0	0	0	306.37	0	0	37.0716	0	0	0	0	0	123.246	247.386	217.419	408.786	0	30.0938	62.9847	433.007
ID:152744	0	32.4178	0	0	632.3	0	0	0	0	0	0	0	0	3082.35	0	229.532	6715.32	623.381	0	0	0	14102.2	4703.15	8940.73	17382.9	17371	8345.93	11371.6	888.869	0	0	4257.82	0	0	226.856	0	333.663	0	0	0	649.398	0	0	9827.74	3019.64	19388.2	3411	11246.9	0
ID:152967	0	138.06	754.941	357.147	311.045	0	0	475.2	185.674	318.089	445.825	0	51.505	1171.32	161.865	37.0674	76.5895	0	1074.21	325.036	1198.18	0	610.281	0	0	688.186	0	810.195	772.228	0	0	367.908	2179.31	589.253	121.691	193.123	83.539	0	233.882	563.11	742.112	67.2864	4808.25	0	1416.23	456.6	1094.81	438.517	2600.12
ID:153795	0	5220.09	9275.94	11242.9	33495	0	30154.4	40685.3	0	13341	71648.8	3372.28	76196.6	0	10582	10129.5	0	0	29406.3	4386.3	36059.9	0	0	0	0	8581.01	573.75	9752.13	4245.84	19042.9	0	0	11395.5	0	3699.2	3284.56	0	58084.8	1263.97	3347.84	13177.6	315.378	33.9256	750.242	0	1657.5	0	0	0
ID:153950	0	0	19289.4	3879.32	13098	0	13260.5	15798.8	171.835	2743.35	16815.8	0	39505.1	0	1374.02	2858.68	0	25175.9	950.506	2118.73	13727	0	0	0	0	0	0	239.062	201.717	5541.56	0	0	263.592	0	0	0	0	30555.7	318.319	0	0	0	0	0	0	0	0	0	187.362
ID:154329	0	0	0	0	0	0	0	0	0	0	1984.8	0	0	5086.08	1984.7	0	4278.51	0	0	195.571	128.25	5229.32	0	914.362	1037.24	2415.41	1467.74	5159.39	0	0	3627.36	2825.97	0	3746.65	0	0	0	0	0	0	41.0875	0	2340.64	866.187	1577.59	1607.94	49.9406	2062.84	0
ID:155132	0	0	0	0	99.7007	0	0	0	0	273.191	0	0	0	1001.88	857.539	0	413.491	599.069	671.553	87.096	0	0	363.644	0	166.774	171.9	301.459	0	293.292	421.462	0	156.631	211.166	0	0	0	0	0	0	0	257.489	389.908	687.624	704.997	921.011	398.23	110.169	353.429	608.124
ID:155821	0	0	0	0	0	0	0	0	0	342.072	0	0	0	607.938	0	0	596.814	1000.94	1760.89	307.345	0	0	0	0	699.821	1171.66	0	0	131.189	0	0	0	0	0	292.373	0	150.131	0	1407.42	94.5252	127.384	50.4455	177.053	0	574.817	0	0	0	0
ID:156081	0	991.353	0	467.262	0	0	0	4525.47	174.978	2569.3	0	0	0	4481.15	5239.19	0	3273.9	3113.73	4981.58	0	0	0	2379.6	0	953.919	0	0	0	1223.72	1492.72	0	0	0	612.865	1341.89	1585.53	1903.92	2153.77	0	5273.42	2155.52	2778.52	11752.4	2751.91	0	0	0	5123.44	5054.47
ID:156206	0	648.395	10352.7	5534.93	6973.6	0	19403.3	35378.6	2103.76	2055.37	3232.12	0	18282.1	0	0	2611.12	0	0	2824.53	0	11343.7	0	0	0	0	1107.51	0	2120.13	394.087	7441.87	0	0	0	0	3298.2	1337.17	51170.2	84444.9	0	0	0	0	0	0	0	0	0	0	0
ID:156445	0	501.919	1258.61	0	688.047	509.292	0	1334.26	0	2528.53	1049.61	150.162	0	3516.76	3269.62	698.037	2100.49	3165.89	4068.43	946.005	2887.93	1065.82	3606.46	1305.13	2021.69	1355.89	2688.39	0	1272.49	0	2363.43	1348.75	1116.22	478.389	1000.54	1198.19	979.051	458.093	751.339	2339.71	1118.77	985.636	5574.54	4749.05	0	3206.1	3970.05	5945.2	4054.99
ID:156878	0	3610.19	0	181.735	0	2244.73	905.148	2974.73	0	60.9131	3007.84	0	0	0	0	0	0	0	1818.44	0	0	0	0	0	0	0	4629.6	0	0	0	801.265	0	0	0	1591.57	10009.5	3048.97	12437.2	6172.09	27548.2	101.743	2174.37	15559.4	165.846	0	0	9324.2	0	9812.28
ID:157882	6370.57	3592.56	11216.8	2718.17	0	1412.16	3388.42	6133.25	0	3223.06	0	0	5018.63	473.153	778.943	0	5649.28	309.204	5078.2	1149.66	0	21850.1	4556.69	18032.3	0	2079.63	8667.83	17739.3	5243.98	0	17954.8	0	7707.12	3686.16	3416.14	14557.1	9251.31	9440.85	37504.5	0	5404.03	2618.68	11103.4	2849.57	0	2637.88	1121.11	5621.45	325.262
ID:158575	0	0	155.348	0	0	0	0	0	0	0	787.689	0	0	0	1733.46	0	3113.02	1499	0	483.406	1548.1	0	0	0	8271.39	3800.31	3430.85	3692.63	0	0	16529.6	2266.77	3010.75	0	0	1541.82	0	0	1479.26	10039.9	0	0	0	1252.55	1799.22	3396.91	3249.7	4214.7	0
ID:159396	0	157.129	1644.31	0	0	0	0	1754.09	0	0	0	0	0	0	0	0	1269.97	0	654.394	0	0	0	725.493	3130.75	0	0	2020.26	3207.65	629.302	445.946	0	245.856	0	595.854	512.672	3743.34	1711	951.145	9189.7	0	1411.33	849.59	2490.85	608.096	0	626.188	0	687.958	1331.4
ID:160089	0	0	0	0	0	0	0	0	0	0	0	0	0	3545.52	322.595	0	1258.44	0	771.203	0	0	963.606	0	634.361	382.934	965.446	0	1071.3	0	0	7975.02	0	0	551.434	0	0	0	0	0	10763.9	5465.07	19.8237	3365.16	0	0	0	0	486	0
ID:160252	0	0	0	1455.63	38602.8	0	3317.61	11115.5	3090.72	0	27079.3	1385.01	5905.26	0	0	5604.47	0	126810	4619.02	10370.2	41489.8	0	263.166	0	0	0	0	6708.31	0	12275	0	0	0	0	14693.2	0	48659.5	177204	16168.3	0	24601.6	0	0	0	0	0	0	261.933	0
ID:160404	0	297.95	0	0	0	0	0	7167.75	0	0	0	0	0	0	0	0	447.429	0	136.013	0	287.11	0	0	850.705	0	0	0	0	0	0	0	0	1694.57	74.5896	0	6724.84	1688.57	8954.26	7885.17	1189.46	405.81	0	551.338	0	0	0	64.9798	0	1666.14
ID:160919	0	0	0	0	0	0	0	0	0	158.261	0	0	0	97.8912	344.628	62.21	0	0	263.196	0	0	0	248.054	0	0	0	0	0	85.2744	0	0	108.183	0	0	0	0	0	0	0	0	89.2653	74.52	235.32	0	0	114.404	249.225	642.585	228.913
ID:161490	0	0	0	0	0	0	0	0	0	0	408.726	0	0	0	0	0	0	0	7479.05	0	7915.54	0	243.983	0	1399.25	1472.54	5154.06	448.833	0	0	7393.88	0	0	0	0	10848.1	0	0	13285.5	19713	0	0	1248.46	0	0	346.604	0	254.315	0
ID:163775	2298.68	678.862	0	4403.69	16546	0	12498.9	2257.61	0	0	3881.31	0	0	0	0	0	0	0	958.393	565.93	1065.77	0	0	0	0	0	0	0	0	0	0	0	386.465	0	1868.23	0	8736.69	15284.9	0	0	2570.46	0	0	0	0	0	482.775	0	0
ID:165400	0	3028.5	0	0	3109.34	0	900.952	4650.06	0	774.213	6604.13	0	0	3028.89	0	624.251	2507.28	0	9009.86	0	9185.12	0	1566.27	0	1826.48	0	7690.47	2804.66	3515.02	0	0	0	0	440.529	2774.42	4198.82	2281.64	5982.96	7076.47	23742.3	3113.23	1860.18	28014.9	0	4138.78	3742.47	0	756.498	6575.06
ID:165781	0	0	0	0	0	0	0	0	0	0	0	0	0	368.859	0	158.519	308.597	0	1822.07	133.299	0	0	399.925	1279.82	1218.55	1713.5	546.224	3459.83	0	1296.85	1436.71	1523.98	0	133.209	467.877	60.7356	0	0	0	0	274.326	169.701	736.494	795.03	788.065	412.458	0	810.198	91.3648
ID:166720	0	0	1963.83	814.685	0	2152.48	0	884.922	361.667	0	0	0	778.86	0	141.29	0	0	0	355.576	82.0892	4219.35	0	0	0	0	0	0	0	116.706	922.451	0	0	0	0	0	1509.73	0	0	0	0	0	0	0	0	0	0	5510.42	0	16971.7
ID:168314	0	0	10793.1	3266.18	4542.48	0	3850.12	2350.29	810.997	1650.8	5553.35	475.292	3742.96	5069.34	10362.6	1134.77	4248.1	5737.17	13625.5	389.727	5762.58	7293.98	4493.95	13538.4	9487.25	10569.5	6076.18	22538	2419.91	10298.6	12697.3	8451.51	5119.12	2765.37	4309.88	3473.1	1117.11	0	1255.42	4709.14	1847.67	3971.51	13123	7673.35	4602.6	5123.57	539.238	4499.16	16706
ID:170858	0	0	0	0	0	0	0	23423.7	0	10485.1	0	0	0	0	0	0	2073.49	0	605.824	0	0	0	0	0	4456.74	4622.2	0	1185.64	204.97	0	1883.03	0	0	10358.2	7973.83	3072.18	12200.7	98180.8	33045.1	126928	0	96.5215	0	0	0	0	125.434	7340.15	0
ID:171417	2112.95	1453.68	13139.6	1087	2757.36	0	1762.77	1750.47	1038.19	0	1521.23	0	0	5514.56	0	289.968	2669.67	0	1875.5	0	2752.5	7606.7	4418.01	9087.25	12016.4	10289	6379.45	14959.5	859.176	4981.74	14583.5	5598.27	2418.47	3785.62	8290.77	1421.08	0	0	2034.7	13776.9	1382	453.908	1308.01	7691.8	4409.35	5565.95	2408.33	5062.96	0
ID:172286	0	222.108	3232.93	252.013	0	3593.76	4898.61	11314.5	0	44.1382	0	0	383.557	0	0	0	0	0	188.947	0	0	0	0	0	0	0	0	0	0	281.066	0	0	214.285	0	0	2814.24	0	3566.67	0	0	208.907	0	807.094	0	0	0	148.445	0	3757.04
ID:173077	0	0	0	0	0	0	0	0	0	0	0	0	0	0	0	0	0	0	421.451	0	0	0	107.562	401.861	581.55	807.824	0	1138.53	0	0	199.79	0	104.744	0	0	0	0	0	0	0	0	252.348	637.919	481.766	584.593	285.962	0	518.753	263.588
ID:174139	0	0	238.615	0	1999.42	663.005	4117.1	9685.7	0	0	0	0	507.981	0	28.8295	0	0	0	538.863	199.797	1889.27	4195.94	0	0	0	0	0	0	0	0	0	0	659.134	0	0	352.561	0	0	0	0	720.286	103.621	0	0	0	0	0	0	0
ID:174712	0	0	2459.42	3675.37	16687.4	312.718	3055.27	19936.4	144.191	410.136	1073.46	531.791	983.692	0	2100.24	0	0	3849.2	2034.13	876.459	8188.92	0	0	264.561	0	639.979	3205.91	14983.4	0	3452.08	0	0	5266.05	0	0	3011.15	0	2124.48	0	0	6217.16	41.1697	0	404.843	0	0	293.398	69.2385	0
ID:175343	0	0	5683.71	0	0	0	3786.02	3720.96	0	91.9279	0	0	0	495.464	279.129	0	1516.91	0	0	0	644.214	0	0	842.89	2619.81	2915.95	1217.16	3724.28	164.558	1216.78	3104.5	1625.01	0	326.326	0	29.8203	0	0	0	0	0	500.03	1129.67	2446.24	2020.28	1276.29	380.541	642.72	4395.39
ID:176283	0	0	0	0	0	0	0	0	0	0	0	0	0	1743.74	0	0	3668.34	0	0	0	0	0	555.266	0	0	1208.91	1773.19	7068.66	0	0	7558.7	335.493	384.725	0	3246.47	141.181	1201.59	0	5038.77	2251.37	4923.79	0	0	690.351	0	688.33	0	626.893	0
ID:177971	0	341.021	0	0	0	0	2942.89	3610.77	1737.94	211.528	0	0	0	1953.71	214.83	0	1071.92	0	509.592	0	0	1550.67	520.435	1742.3	0	2996.71	813.5	2245.82	855.193	1578.2	3848.97	3589.58	2005.99	867.663	2084.61	1246.05	1032.19	14802.4	11235.2	34869	188.094	383.555	781.188	0	0	4680.67	0	1202.79	1487.42
ID:179326	0	0	0	0	0	0	0	0	0	0	0	0	0	0	0	0	306.632	0	921.423	0	0	0	411.269	0	0	811.945	762.001	0	0	0	17824.9	4396.14	0	0	0	2204.95	0	0	0	1867.8	853.079	0	0	1008.32	720.269	0	1766.07	1631.02	0
ID:181861	0	1286.01	0	0	0	1584.81	7658.4	0	0	285.048	2805.25	0	0	0	535.994	936.227	3910.14	0	2811.13	1193.44	8352.11	13409.8	0	5117.71	9044.04	0	27137.4	19093	3113.45	5086.3	64623.6	2045.48	0	0	1190.63	4433.41	843.72	9403.11	0	6104.67	5200.28	0	8461.21	0	1227.43	5105.33	1904.09	2842.56	0
ID:182747	0	0	0	0	0	969.754	2001.34	0	0	0	0	0	0	0	158.636	109.096	1199.77	0	749.006	0	5762.54	5079.79	538.623	0	3456.1	0	11239.2	5078.98	301.381	1466.6	24077.7	0	0	0	469.755	3471.3	0	6154.51	0	0	1638.98	0	4263.72	2220.57	240.666	1763.21	536.3	1164.36	0
ID:184058	0	1318.29	5407.61	0	2132.89	907.18	5848.41	9410.74	0	0	1135.71	0	0	5175.99	209.205	152.312	1150.96	6663.1	1479.48	602.507	2862.22	2705.14	1410.55	3559.5	3958.84	6989.02	0	6475.37	1093.85	0	12547.7	0	0	1105.99	2499.23	4680.63	6360.12	20258.2	8264.76	5801.17	2563.54	774.02	0	5557.66	0	6468.71	4586.34	2149.89	18774.4
ID:184099	0	0	1232.17	0	0	0	0	3013.06	0	0	0	0	0	641.724	0	0	302.852	1139.6	604.606	76.3805	1375.74	3919.59	0	1362.25	1856.48	4066.42	8971.04	9310.23	0	532.279	0	0	2046.72	400.141	0	525.022	0	0	0	2227.45	465.561	0	0	0	13120.3	2525.03	0	1870.18	7505.43
ID:184206	0	85.6054	0	0	0	0	0	395.368	0	0	0	0	0	0	0	0	152.902	0	397.501	0	0	0	231.094	0	1759.02	0	518.468	0	0	0	1078.2	0	0	0	455.5	0	0	1411.6	99.5044	0	0	0	0	1211.11	0	0	849.139	356.847	2503.89
ID:185221	0	490.481	2069.75	0	702.183	216.211	712.068	2493.89	0	0	0	0	0	703.858	333.413	115.284	0	0	1281.83	0	0	0	0	3269.68	1676.91	0	9726.77	13556.5	533.505	0	3541.91	0	0	2008.89	893.235	0	0	0	0	2570.26	804.379	0	0	15502.4	0	6641.02	0	3944.49	8105.19
ID:185576	0	121.413	852.736	0	0	0	0	1563.41	0	0	0	0	0	0	0	0	0	0	541.55	0	549.224	0	0	0	0	0	3844.32	471.218	0	0	0	0	941.193	0	304.365	1197.3	384.503	3052.77	0	3632.29	163.385	119.332	0	677.959	0	339.448	0	316.619	4568.47
ID:185753	0	0	0	0	0	0	0	0	0	0	682.19	0	0	0	0	0	467.654	0	2149.75	103.902	0	0	0	0	1323.62	0	21335.1	0	995.009	0	15585.3	0	0	0	156.516	8076.18	3082.48	6699.39	0	755.896	481.665	0	0	719.446	0	396.636	4271.1	225.653	0
ID:188895	0	0	745.936	0	0	0	0	328.428	0	0	0	0	110.854	0	0	81.1831	0	0	1361.23	0	0	0	0	0	534.432	0	0	1642.16	307.589	0	6392.28	0	0	206.386	101.389	0	0	0	0	0	1204.14	37.0601	215.849	1794.36	0	918.291	0	1166.54	1385.51
ID:191177	0	0	0	0	0	0	0	3039.01	0	0	112.722	0	0	0	37.5241	89.8621	0	1313.2	0	56.3584	0	0	963.561	0	857.292	0	2938.09	530.893	0	0	3407.16	0	0	408.068	556.975	0	513.414	0	2210.32	2776.51	0	0	0	0	0	346.635	0	174.108	0
ID:2659	0	93.1046	187.802	0	0	0	83.6636	0	0	0	0	0	71.4256	0	0	0	0	0	291.312	36.2525	0	0	0	0	0	0	0	0	42.0754	0	23.5372	0	0	0	0	0	23.5989	0	0	0	632.756	9.5442	0	0	0	0	170.737	0	0
ID:4845	0	0	0	0	715.751	0	0	0	0	131.315	2661.43	5409.46	1406.77	0	0	0	1159.67	0	801.664	302.521	0	0	0	0	0	0	0	0	364.018	0	0	53.7914	0	0	333.908	0	0	1188.99	0	0	1092.8	0	146.935	0	0	0	0	0	0
ID:11091	0	0	0	0	0	0	0	0	0	0	0	755.091	0	184.673	0	53.8027	0	0	55.0673	0	0	0	0	0	0	0	0	918.773	0	54.9948	98.4162	0	0	0	0	0	0	0	0	122.781	521.707	0	25.8195	0	140.145	0	0	300.863	393.034
ID:15889	0	0	0	0	0	1735.28	0	2282.31	0	0	0	2578.64	2954.67	0	383.81	1124.06	1036.7	0	1477.01	996.398	0	0	0	338.216	0	0	0	0	0	0	614.197	0	0	654.291	1019.89	0	0	0	0	0	0	0	328.604	0	452.438	0	0	0	0
ID:16779	0	0	0	0	866	0	0	0	0	0	342.169	0	555.32	0	0	68.5194	0	0	135.314	0	0	0	393.393	0	0	0	90.8993	216.125	151.487	131.218	245.736	0	0	0	0	0	0	60.3439	0	0	0	0	0	47.8218	32.2649	155.627	0	116.628	0
ID:17045	0	0	0	0	0	0	0	0	0	0	0	0	0	0	0	0	0	0	640.852	0	0	0	0	998.24	0	997.061	0	0	0	0	0	611.646	0	0	0	0	0	0	0	0	0	0	0	0	0	0	0	0	0
ID:17070	0	0	0	130.474	0	0	0	0	0	117.896	0	0	173.215	0	0	20.8308	121.411	0	88.6634	0	176.572	0	0	0	0	0	131.668	1022.94	505.119	182.099	0	0	0	0	0	0	140.633	0	0	0	27.2462	0	43.529	0	0	0	0	0	0
ID:18650	0	0	0	0	0	0	0	0	0	0	0	14576.8	0	3425.64	0	0	0	278.564	952.944	0	0	432.728	0	2680.91	589.871	0	0	0	0	0	2423.21	0	0	0	4143.73	1737.59	0	10403.4	0	0	0	0	0	0	0	0	785.115	0	0
ID:18939	0	0	0	0	0	0	0	0	1254.9	73.429	0	0	313.575	0	0	0	0	0	0	0	0	0	0	269.672	0	0	0	1191.16	0	264.86	242.959	334.812	0	0	79.7052	0	0	0	0	290.93	0	0	64.3113	0	0	220.385	0	0	0
ID:20756	0	181.275	0	294.386	0	0	0	0	0	249.707	0	0	566.258	143.382	0	0	0	0	101.099	0	195.608	0	0	0	0	0	191.169	1049.54	551.794	178.934	0	0	0	0	0	141.583	287.936	0	0	0	50.5269	0	131.84	0	0	0	0	0	0
ID:20862	0	124.816	0	211.013	0	0	0	0	0	146.111	0	0	0	125.447	35.5139	0	244.878	0	119.913	144.376	149.325	0	0	0	0	0	293.524	1264.85	819.012	0	0	0	0	0	0	0	370.117	0	302.457	0	0	41.877	173.613	0	0	0	0	0	0
ID:21641	0	0	0	0	0	0	0	0	0	0	0	0	0	105.946	0	0	0	0	0	0	0	0	0	0	0	0	599.698	0	0	0	87.8807	421.503	0	114.041	216.51	0	0	0	181.312	0	0	0	0	0	0	0	0	459.961	0
ID:22625	0	0	0	0	0	0	0	0	0	101.77	0	0	0	75.6011	0	79.0773	0	0	46.4669	0	0	0	0	0	0	0	0	771.974	0	102.274	0	0	0	0	0	0	0	0	0	0	62.4879	221.99	231.557	0	172.889	0	0	211.112	0
ID:23467	0	378.072	0	533.021	0	0	0	187.063	611.93	163.368	0	0	291.427	0	0	41.1364	286.634	0	0	0	0	0	0	0	0	0	0	0	0	191.317	0	0	0	0	114.155	0	428.889	516.783	766.392	0	90.386	333.282	865.216	0	0	0	52.8529	0	0
ID:23535	0	0	0	124.791	236.774	0	0	0	222.84	0	0	0	0	230.537	39.5993	0	271.727	0	0	0	248.849	0	0	0	0	0	0	1429.12	611.206	268.315	0	0	0	0	0	0	0	0	0	320.856	121.937	0	0	0	0	0	0	0	0
ID:24308	0	0	0	0	0	0	0	0	0	3991.13	0	0	0	1807.7	0	915.707	0	0	96.5678	0	0	0	0	0	0	0	0	1444.69	0	0	0	859.394	674.821	0	131.527	841.98	2334.63	1929.13	0	82.98	68.0319	0	764.072	0	0	0	0	0	0
ID:24723	0	0	0	0	0	0	0	0	0	0	0	0	0	599.653	0	187.05	0	0	218.35	0	0	0	146.607	0	0	0	0	0	0	0	0	0	0	0	75.2995	0	0	0	0	0	44.0669	240.278	531.019	522.093	0	0	0	541.024	80.7706
ID:25295	270.52	0	0	0	0	0	0	0	0	0	0	0	0	0	103.149	0	983.298	0	336.009	0	0	0	225.641	0	187.007	537.503	0	792.233	96.0982	0	630.563	0	323.725	0	74.5346	457.377	55.7878	0	0	0	1426.88	139.174	0	0	0	0	0	0	0
ID:27742	0	0	0	0	0	0	0	0	0	0	0	0	0	0	27.9604	0	0	0	257.954	0	0	0	0	0	0	0	338.625	0	0	0	0	0	0	0	0	78.5854	0	0	0	121.189	0	0	79.5508	0	0	0	0	0	354.376
ID:30042	0	0	0	438.641	2484.61	0	0	0	0	1908.95	7131.29	4991.02	5583.84	932.99	0	0	0	0	0	1016.29	0	0	397.07	0	0	0	658.179	474.71	715.092	232.769	0	0	0	0	0	0	384.105	4804	798.072	0	0	0	0	0	0	26.5506	0	0	0
ID:30477	1218.53	0	0	0	3668.14	0	0	0	0	0	330.65	0	0	0	50.6327	0	0	0	0	0	2562.81	0	0	0	0	0	1777.35	0	0	262.487	1938.82	2722.85	385.644	0	0	0	0	0	0	0	103.791	0	0	0	0	0	0	2350.56	0
ID:30699	0	0	0	0	0	0	0	0	0	0	0	0	1403.19	0	46.3104	0	0	0	296.532	0	0	0	323.167	1286.36	0	0	384.043	3078.21	263.183	462.723	232.631	527.91	0	0	0	219.686	0	0	0	0	0	312.129	272.727	295.817	0	0	0	0	0
ID:30952	0	0	0	0	0	0	410.014	0	0	0	0	0	0	322.756	0	211.034	197.153	0	0	0	0	0	0	0	0	0	98.4272	0	0	0	0	0	0	0	0	159.821	0	486.611	0	0	386.473	0	781.707	1834.72	1973.98	684.976	0	927.922	0
ID:32336	0	0	0	0	0	0	0	0	0	0	0	0	0	133.879	0	0	0	0	0	0	0	604.083	0	0	0	168.793	0	1334.2	0	0	0	0	0	0	0	0	0	0	0	0	104.588	88.4059	0	0	0	0	0	185.747	0
ID:35204	0	0	0	0	0	0	0	0	0	0	0	0	245.828	0	0	0	0	0	55.9646	135.866	0	0	0	0	0	0	0	1176.05	0	352.318	0	0	0	0	0	0	0	0	0	0	0	211.825	0	123.141	0	0	0	0	0
ID:36586	0	0	0	0	0	0	0	0	0	0	0	0	0	248.33	118.655	0	0	0	1255.57	0	50.7884	0	0	0	0	0	307.973	0	0	179.51	226.094	0	0	0	0	0	0	0	0	0	0	0	0	0	0	0	0	0	0
ID:36819	0	313.394	0	0	0	0	0	0	0	333.337	0	632.264	0	0	0	0	1361.39	126.448	0	1119.06	0	0	0	0	484.567	153.836	456.606	0	0	74.9673	0	0	364.336	0	638.174	0	1815.21	0	0	0	0	1327.44	0	0	0	0	0	0	0
ID:37603	0	0	0	0	0	0	0	0	60.7486	0	0	0	0	0	0	101.341	0	0	597.294	0	95.7901	0	0	0	0	0	0	2100.64	0	0	471.685	0	0	0	0	0	0	0	0	0	180.755	0	0	0	359.072	0	0	0	0
ID:37751	0	0	0	0	0	0	0	0	0	0	0	0	0	8335.23	0	0	0	0	0	0	0	5700.94	0	0	0	0	5661.61	0	0	4161.74	0	0	0	2299.44	0	0	4088.73	0	0	219.593	81.9917	0	2605.16	0	3458.8	2213.64	391.224	0	0
ID:38617	0	0	0	0	0	0	0	0	0	0	0	0	0	686.485	0	302.331	0	0	0	255.852	0	0	554.348	806.653	0	387.125	0	473.237	0	0	349.116	478.426	255.372	0	0	0	0	0	0	0	0	4648.23	378.734	474.163	0	0	0	131.823	0
ID:38790	0	0	0	0	0	0	950.47	0	0	0	0	0	0	210.026	0	0	931.969	0	0	0	0	0	0	926.86	0	0	0	914.618	106.664	0	0	0	0	0	0	0	0	0	0	0	0	0	22.6572	0	0	0	0	0	0
ID:38951	0	0	0	551.858	0	0	0	0	0	760.316	0	0	242.784	0	0	0	69.3738	0	374.884	416.93	130.881	0	0	0	0	0	0	641.133	320.614	0	0	0	0	0	0	0	3475.38	480.855	377.678	0	203.061	0	476.721	0	0	0	1542.8	0	0
ID:40619	0	0	0	0	0	0	0	0	0	0	0	419.377	0	1267.59	0	0	191.033	465.58	0	0	0	0	0	0	0	275.162	365.5	2292.29	0	0	0	198.734	0	0	0	206.652	0	0	0	0	77.0942	156.177	0	0	0	0	0	259.8	0
ID:41434	0	0	0	0	0	0	0	0	0	1617.04	0	0	0	0	0	0	989.749	0	577.644	0	0	0	0	0	312.427	0	62.6207	0	0	0	71.9727	211.033	0	0	0	0	0	0	0	0	149.797	0	67.6052	1092.17	384.065	67.1553	0	0	0
ID:41770	0	0	0	0	0	0	0	0	0	0	1069.19	0	0	0	0	0	944.08	0	330.053	0	0	0	0	790.914	735.234	775.85	0	1141.48	0	0	0	0	1379.72	0	756.439	902.168	0	0	0	0	1088.4	0	0	0	0	0	0	0	0
ID:41972	486.133	0	567.195	903.278	0	0	0	0	0	0	0	576.444	426.987	305.106	44.6122	45.158	313.85	0	0	495.457	0	0	0	0	0	0	0	0	0	0	0	0	0	0	172.18	254.026	26.3152	915.282	1226.22	0	213.594	0	609.298	0	0	0	0	0	0
ID:42150	1279.03	0	0	0	0	0	0	0	0	0	165.568	0	0	0	0	0	367.906	0	0	0	0	312.342	0	0	0	275.395	611.032	3453.6	0	0	119.06	0	0	0	379.883	649.837	536.044	0	961.009	0	0	0	54.6411	0	222.851	0	0	63.3665	0
ID:42776	0	0	0	0	0	0	0	0	0	0	0	0	90.2904	117.887	0	0	0	0	0	0	0	0	186.65	0	0	311.339	0	0	0	0	0	0	0	0	33.5191	0	0	0	793.131	0	0	0	0	0	0	0	65.93	95.0731	0
ID:42833	0	0	0	0	0	0	0	0	0	0	0	0	0	102.682	0	0	281.223	0	0	0	0	0	0	0	0	0	0	217.67	0	0	0	94.0236	0	0	194.844	0	0	0	0	0	0	0	283.227	590.149	356.464	44.093	0	566.642	182.153
ID:44464	0	0	169.149	0	0	0	0	0	0	114.74	0	0	0	205.801	0	0	0	0	252.528	0	67.5412	0	0	0	0	0	209.569	0	0	184.849	0	0	0	0	0	0	0	0	0	0	132.034	0	27.5494	95.7715	276.027	79.4084	0	43.3384	0
ID:45243	0	0	0	0	0	0	0	0	0	0	1681.59	0	0	0	0	0	0	0	0	133.498	0	0	0	0	0	0	0	0	0	0	0	0	0	0	0	0	0	0	0	0	0	0	0	335.407	198.528	0	0	0	0
ID:45379	0	0	0	0	0	0	380.373	0	0	0	0	0	0	0	145.514	0	344.305	660.457	363.918	0	0	0	0	0	0	0	1019.85	2178.4	0	0	0	0	0	0	253.317	0	0	0	0	137.328	0	0	0	0	602.558	0	0	0	0
ID:45503	0	0	0	0	0	0	248.959	0	0	646.366	211.677	0	162.087	0	0	0	0	0	250.132	189.579	0	0	0	0	0	0	157.962	236.429	0	0	0	0	0	0	0	0	0	0	0	300.955	829.174	0	0	0	0	0	0	0	0
ID:45895	0	0	0	0	0	0	0	0	0	0	0	0	0	542.725	0	381.841	586.378	0	0	0	0	0	64.4756	512.37	0	0	0	0	0	0	0	0	0	0	103	0	0	0	0	0	0	0	0	0	0	0	0	0	0
ID:45944	0	0	0	0	0	0	0	0	0	292.291	0	0	0	0	125.496	0	0	0	440.252	0	0	0	0	0	0	0	0	1247.49	0	0	0	194.108	0	119.695	0	210.487	0	0	0	0	0	0	0	126.257	0	0	0	111.417	0
ID:45950	69.4893	0	0	0	0	1213.88	3772.72	0	0	0	0	125.223	0	50.4623	0	475.247	1007.67	0	0	0	0	0	0	0	0	0	0	0	392.156	0	0	0	0	295.095	112.996	0	2380.64	140.78	2072.49	0	0	0	0	0	0	0	0	45.9488	0
ID:45983	0	0	0	0	318.181	0	0	0	0	0	0	0	110.038	1028.85	0	601.665	0	0	0	0	0	0	103.032	0	0	0	0	1148.07	0	0	0	108.935	0	0	0	810.704	0	0	682.2	0	133.887	152.631	451.93	0	0	0	0	0	0
ID:46338	0	0	0	0	0	0	0	0	0	140.681	0	0	0	0	0	0	398.438	0	0	0	0	1133.4	0	297.967	0	0	0	1504.96	0	0	0	0	0	0	91.4865	0	0	0	0	0	151.193	22.0029	206.136	127.283	0	0	0	392.824	0
ID:46961	865.81	0	692.83	625.969	0	130.84	0	0	0	0	254.417	453.183	0	0	0	416.064	591.686	0	0	0	0	0	0	459.467	0	0	0	0	0	279.936	733.324	372.332	0	0	742.833	183.479	0	447.727	0	0	0	132.641	0	0	0	0	0	0	0
ID:48008	0	0	1842.25	0	1355.81	66.9375	0	0	884.346	1891.39	0	2191.54	2075.84	0	0	0	0	0	0	0	0	1003.21	0	2604.06	0	47.0968	0	0	0	0	1904.59	1087.41	0	0	815.153	1966.71	0	2781.07	0	0	0	948.498	0	0	0	65.8888	0	0	0
ID:48751	0	0	0	0	0	0	0	0	0	0	0	0	0	1671.98	0	0	0	0	0	0	0	0	0	0	0	573.366	511.899	397.821	0	0	232.406	752.148	0	0	0	0	0	0	0	0	0	0	0	314.699	0	127.971	0	0	433.352
ID:49243	0	0	0	0	0	0	0	0	0	0	0	0	0	76.1003	0	0	0	0	104.855	0	0	0	0	0	440.423	3686.16	0	172.113	0	0	0	126.782	0	0	0	0	0	0	0	0	0	0	0	0	0	0	0	0	143.582
ID:49948	0	0	0	0	0	0	0	0	0	0	0	0	0	0	0	0	0	0	0	0	0	0	0	0	0	259.767	450.196	377.622	0	0	0	0	0	0	0	0	0	0	0	88.0672	0	0	360.55	123.357	0	0	0	0	0
ID:50087	0	0	378.4	0	0	0	0	0	0	0	647.735	0	0	428.531	0	64.796	199.029	0	0	77.5641	178.46	0	100.701	0	0	0	565.487	0	0	0	0	0	0	0	0	72.454	0	0	0	0	34.1911	0	0	0	0	0	0	0	0
ID:50578	0	0	0	0	0	0	0	0	0	0	0	0	0	0	0	0	112.677	0	0	0	0	0	0	0	0	1247.54	0	0	0	0	0	0	0	0	0	334.54	0	0	0	0	0	0	0	0	0	0	0	0	0
ID:50638	0	0	0	0	0	0	0	0	0	0	0	0	0	0	0	0	0	0	0	0	0	0	0	0	0	0	0	0	0	0	877.945	385.051	0	0	0	0	0	0	0	0	0	0	0	233.624	0	183.455	0	802.413	0
ID:50766	0	0	0	0	0	0	0	0	0	0	0	0	0	0	0	0	0	80.104	0	0	0	0	0	0	0	0	0	0	0	0	0	183.708	0	0	0	0	189.284	0	93.726	0	0	0	21.7302	0	0	0	0	0	0
ID:51328	0	0	0	0	784.254	0	0	0	0	0	0	819.532	211.769	125.577	0	30.5469	349.365	0	0	164.655	0	416.841	0	738.892	0	0	0	0	0	0	1108.48	792.47	0	0	0	0	0	392.169	0	0	114.518	459.952	0	0	0	0	0	0	0
ID:52609	0	0	0	0	758.892	0	130.929	0	0	0	0	0	0	0	0	0	94.7435	0	191.614	0	0	0	407.626	1404.43	0	0	267.822	3273.71	0	0	827.238	0	0	0	0	0	0	0	0	0	0	843.617	690.275	0	0	0	0	1007.1	0
ID:53393	0	199.205	0	149.117	1814.48	0	0	240.727	0	0	0	0	0	0	0	0	1322.8	0	0	0	0	0	151.507	0	0	0	152.68	0	4814.56	70.4169	0	0	0	0	0	221.123	233.688	0	0	40.9637	248.222	0	0	0	0	0	0	86.789	0
ID:54421	0	0	0	0	0	0	0	0	0	0	0	0	0	0	0	0	0	0	0	0	0	0	0	0	0	0	0	0	0	0	369.429	0	0	109.428	0	0	0	0	0	0	0	0	98.7538	0	0	0	0	0	0
ID:54976	3434.4	0	1815.53	3227.63	2388.5	0	0	1181.68	0	0	0	3431.63	1465.82	0	0	0	0	0	0	0	0	1890.48	0	2392.67	0	0	0	0	0	1186.8	3423.87	2885.13	2511.77	0	5363.55	0	0	3473.39	8338.49	0	0	3439.44	0	0	0	0	0	0	0
ID:55314	0	0	0	0	0	0	0	0	0	0	0	0	0	364.484	0	0	198.255	0	0	218.929	0	0	0	0	0	0	769.863	280.446	198.448	0	128.726	0	0	0	0	171.372	0	0	378.241	0	0	34.0576	0	0	0	0	0	0	0
ID:55516	473.683	0	0	0	0	0	0	0	0	0	0	0	0	672.032	676.43	0	106.872	0	200.058	244.125	0	0	0	0	0	0	0	1127.48	0	0	399.868	82.0481	0	0	466.249	0	0	0	0	498.705	0	0	50.5842	563.125	0	470.576	0	362.216	0
ID:56375	0	0	0	0	0	0	0	0	0	0	0	0	0	171.051	77.1318	116.559	0	0	111.201	0	0	0	0	0	0	0	864.638	409.368	0	0	0	0	0	0	135.736	237.984	62.8554	232.201	0	0	26.0932	0	0	0	0	0	0	97.2775	0
ID:56493	0	0	0	0	0	0	0	424.961	0	0	0	0	589.915	0	0	0	0	0	624.581	0	0	0	0	210.432	0	0	413.408	3162.15	0	0	372.146	0	0	0	0	0	0	0	0	0	176.084	272.734	133.368	308.22	0	0	0	346.322	0
ID:58798	151.64	0	0	0	829.385	0	0	0	0	0	363.103	0	0	0	0	149.966	0	0	0	240.999	0	0	0	0	0	0	190.256	0	0	65.8405	0	0	113.11	0	451.269	303.532	60.6668	0	0	0	0	0	0	0	0	0	93.091	187.695	0
ID:59003	0	0	0	0	142.882	0	0	0	0	0	0	0	0	18210.8	0	0	156.762	104.47	0	0	0	0	0	0	0	0	439.135	0	1000.74	0	157.977	0	0	0	275.962	173.011	0	0	0	0	0	0	0	0	0	0	0	0	0
ID:59295	0	0	0	0	0	0	0	0	0	0	0	0	0	513.471	0	0	0	0	0	256.653	191.73	0	45.7184	0	0	0	0	69.7601	50.1862	0	0	97.3653	0	0	0	0	0	0	0	0	86.3559	43.0176	0	0	0	0	0	182.201	0
ID:59844	658.079	95.9838	0	0	0	0	0	0	0	0	0	550.323	554.941	0	0	0	0	0	748.079	0	0	0	0	0	0	0	0	0	0	0	0	0	0	0	0	0	446.977	0	0	0	67.5632	0	160.179	87.7728	0	337.779	0	0	0
ID:59928	0	0	0	0	0	0	0	0	0	0	0	0	0	0	221.813	168.398	0	987.628	0	0	382.732	877.12	0	0	280.116	786.274	0	474.336	0	808.361	0	0	0	0	133.656	0	0	0	0	0	355.563	0	0	537.249	0	489.934	0	473.534	0
ID:60146	0	0	0	0	0	0	0	0	0	0	0	0	0	299.614	102.562	0	108.494	0	86.6848	80.8846	0	0	0	0	0	0	345.615	0	0	81.2799	0	0	0	0	42.2053	0	0	0	0	0	231.654	0	0	0	0	0	68.2414	456.004	0
ID:60816	0	0	0	0	0	0	0	0	97.0899	0	0	0	0	1019.09	0	0	0	658.71	166.551	0	0	0	0	0	0	272.75	0	1266.14	0	0	0	197.362	0	0	399.403	0	0	0	0	0	141.516	0	0	345.147	337.326	248.549	0	465.773	0
ID:61429	414.708	0	0	0	0	0	0	114.1	0	1131.38	0	0	3097.41	0	0	0	0	0	139.585	0	0	2349.69	230.302	478.002	0	0	0	82.6678	0	0	0	0	0	136.49	0	845.896	0	1187.95	0	0	0	0	0	742.125	0	0	0	579.179	0
ID:61576	0	0	0	0	0	0	0	0	0	73.0455	0	0	0	0	0	0	0	0	0	0	0	0	0	0	0	0	0	0	0	0	0	0	0	0	0	0	150.14	0	533.738	0	0	170.909	0	166.258	0	32.7879	60.1876	28.8997	0
ID:62000	0	0	0	0	0	0	0	0	0	0	0	0	0	156.648	153.975	0	0	0	0	0	0	0	0	157.164	0	0	505.585	0	0	0	239.23	305.451	0	171.732	0	0	0	0	0	0	0	268.999	0	379.82	0	235.055	0	436.135	63.1804
ID:62044	0	0	0	0	201.08	233.266	0	0	0	0	0	0	0	0	0	0	0	0	0	0	0	2400.43	0	0	0	0	0	0	115.977	0	0	352.092	0	0	0	455.775	0	583.832	0	0	0	0	0	0	0	421.054	0	0	0
ID:62362	0	0	0	0	0	0	0	0	0	0	0	0	0	75.9032	271.408	0	0	0	365.76	0	527.922	0	126.631	0	0	0	0	0	0	0	0	0	0	24.4648	0	0	0	0	0	0	0	19.0074	266.271	252.107	0	0	0	221.338	0
ID:63087	0	0	0	0	0	0	0	112.292	0	0	0	0	0	0	0	0	0	0	120.162	0	554.027	0	0	0	0	0	0	0	227.477	247.009	0	311.474	0	0	0	335.582	0	0	0	0	0	0	0	293.6	63.4374	0	44.3523	310.311	212.092
ID:63098	0	0	270.873	0	0	0	0	0	95.5347	0	0	0	0	0	0	0	0	0	0	0	664.527	0	0	0	0	0	393.883	0	371.679	0	484.757	335.767	0	0	180.813	0	0	0	0	0	0	0	0	194.108	0	753.901	2222.99	559.301	0
ID:63135	0	0	778.376	0	0	0	0	0	0	327.826	0	0	139.412	0	0	0	0	0	0	0	0	530.995	0	0	0	0	0	0	0	0	0	0	51.0149	0	0	56.3213	0	0	0	0	0	0	804.837	0	0	313.463	143.145	0	40.7019
ID:64170	0	0	0	0	0	0	0	0	0	360.116	0	0	0	0	408.953	0	1284.74	0	0	0	0	0	565.197	0	0	0	0	453.306	0	0	0	0	0	0	0	122.939	0	0	0	0	0	0	0	0	0	0	0	0	0
ID:64431	0	0	0	0	0	0	0	0	0	80.162	0	0	71.8463	0	0	81.2939	0	0	657.442	0	0	0	26.1926	0	0	0	360.227	539.89	0	0	274.542	61.4501	0	0	0	65.4298	122.164	0	0	0	0	0	17.7668	0	0	0	112.63	104.341	0
ID:64869	0	123.468	0	0	0	0	0	0	0	0	0	0	0	1282.92	0	0	0	0	0	0	302.721	0	508.813	0	0	0	0	2551.57	0	0	5284.13	2653.24	0	0	0	0	0	0	0	0	276.788	0	0	0	0	0	0	0	199.839
ID:64899	0	0	0	0	0	0	0	175.345	0	0	0	0	0	0	0	55.3728	0	0	0	382.473	0	0	0	0	0	0	0	0	0	1201.05	392.246	0	0	0	0	161.582	0	0	0	158.19	1270.62	79.1817	988.709	0	0	39.1863	0	0	0
ID:65368	0	62.0217	0	0	0	0	0	0	0	1148.2	0	0	1183.66	0	0	0	0	0	0	129.371	0	0	1000.02	576.019	0	0	0	0	0	85.3064	0	335.142	0	0	0	0	0	0	0	0	0	384.55	0	0	0	0	0	0	0
ID:66197	0	0	0	0	0	0	0	0	0	216.316	115.334	0	0	322.484	0	0	0	0	141.998	112.308	0	0	0	0	0	0	0	0	93.1711	215.892	0	0	119.812	15.5382	0	0	0	0	0	0	36.7233	0	422.366	147.702	0	20.7343	0	89.508	0
ID:66536	0	0	0	0	0	0	0	0	0	131.176	0	0	0	303.504	86.2	0	0	0	93.9429	0	0	0	229.49	918.513	0	981.909	0	1241.04	0	0	0	459.307	0	0	246.326	0	0	0	0	0	35.7966	33.5488	0	94.16	0	0	0	0	0
ID:67263	0	0	0	0	0	0	0	0	0	0	0	0	459.561	0	0	0	0	0	242.028	0	0	0	0	364.777	0	0	466.013	2121.92	0	0	244.471	271.446	0	0	0	0	0	0	0	0	338.495	265.687	555.311	145.656	0	0	0	468.283	0
ID:68163	0	0	0	0	132.009	0	0	101.921	0	483.324	0	450.869	221.923	338.451	0	410.048	0	0	0	0	0	0	0	0	2942.14	1305.03	0	0	0	392.125	0	0	0	52.5401	0	0	0	0	0	0	0	0	0	0	0	536.003	0	568.652	0
ID:68411	0	0	0	0	0	0	0	0	0	0	0	0	0	939.333	0	0	0	0	613.418	0	0	347.443	94.4249	942.09	0	0	0	6626.54	0	1260.79	590.135	482.351	0	0	0	0	0	0	0	0	0	0	699.625	526.938	0	0	0	76.8059	0
ID:69080	0	0	0	0	0	0	1543.89	0	0	0	0	272.001	0	0	0	0	205.584	0	0	0	0	1337.49	240.076	0	0	332.923	0	511.598	0	0	240.581	211.338	0	0	0	0	0	0	637.23	0	0	0	594.573	0	0	0	312.109	0	0
ID:69979	0	0	0	0	0	0	0	0	0	0	0	0	0	0	57.3471	0	338.817	0	0	0	0	0	0	656.32	0	0	545.913	2310.04	0	0	190.958	326.826	0	0	75.6126	0	0	0	0	0	0	244.287	641.494	642.753	0	0	0	839.524	135.416
ID:70024	0	0	0	0	0	0	0	0	0	0	0	0	0	0	0	0	0	0	0	0	0	0	430.336	0	0	0	489.879	0	0	0	0	0	0	394.54	0	0	0	0	0	0	1605.42	232.204	0	85.767	115.98	0	445.67	0	0
ID:70633	0	49.7849	0	0	0	0	4257.48	0	0	0	0	0	0	75.1899	0	47.9974	0	0	0	0	284.927	0	0	0	0	0	0	0	0	0	0	0	0	19.1789	0	0	78.7985	0	0	0	0	9.3947	0	162.706	621.599	0	77.872	78.1382	0
ID:71490	0	0	0	0	0	0	0	0	0	0	0	0	0	0	0	0	0	0	535.515	0	0	0	0	0	0	0	665.849	1378.61	0	0	362.283	0	0	0	0	362.687	0	0	0	0	0	236.393	487.177	197.067	0	0	0	419.886	0
ID:72317	0	0	0	0	0	0	0	0	0	0	0	228.406	0	119.888	0	0	66.7182	0	103.776	0	0	0	60.6432	0	538.152	234.942	0	0	38.0587	0	76.0099	145.961	0	0	0	0	0	0	0	0	0	0	0	0	0	151.926	0	88.8549	0
ID:74987	0	0	0	0	0	0	0	0	0	0	0	0	0	205.919	0	0	0	0	654.757	0	0	0	314.598	62.0583	0	365.649	0	395.595	207.974	234.475	313.566	130.166	190.295	0	0	0	0	0	0	0	0	0	0	0	0	0	0	0	0
ID:76380	733.186	77.5304	172.309	0	0	361.924	0	0	0	0	0	0	0	232.933	1010.13	0	292.656	0	434.22	0	0	0	101.409	0	0	0	0	0	200.844	0	0	0	0	0	71.7078	430.773	172.891	507.012	0	0	0	0	61.7669	0	0	0	0	64.5603	0
ID:76894	0	0	0	0	0	0	122.889	0	0	122.298	0	0	0	1584.63	0	62.9198	0	0	0	0	0	0	0	0	0	0	0	0	69.3444	0	0	0	0	0	0	0	405.29	0	0	0	0	33.6746	0	0	0	0	0	0	0
ID:79737	2742.25	0	0	0	0	0	0	0	0	0	0	0	0	0	0	0	0	0	0	0	0	0	0	0	0	0	0	0	0	0	0	0	0	0	0	0	0	0	0	0	0	0	0	0	0	0	0	2149.7	604.79
ID:81457	0	0	0	0	0	0	0	0	0	0	0	0	0	684.979	248.244	0	0	0	0	0	0	0	160.66	0	0	192.269	0	118.708	0	0	0	0	380.196	78.639	0	0	0	0	0	0	0	49.8221	43.1209	187.473	1013.52	0	0	71.121	113.226
ID:82015	0	0	0	0	146.511	0	0	0	40.9752	83.2639	0	0	335.822	319.341	0	164.881	0	0	0	52.3623	0	0	0	0	0	0	0	0	420.422	0	0	0	58.5782	610.739	134.573	0	0	0	0	0	0	42.3299	0	384.838	0	0	0	138.052	35.3326
ID:82234	0	0	0	0	0	0	0	0	0	0	0	0	0	331.831	0	0	0	0	0	0	0	0	0	0	0	87.6123	0	0	0	0	0	0	0	0	0	0	0	0	0	0	502.112	0	0	142.15	596.015	0	0	0	0
ID:82325	0	0	0	0	0	0	0	0	0	0	0	0	0	3224.08	278.999	0	0	0	487.336	0	0	0	101.969	527.57	0	196.471	0	1431.43	0	0	0	0	0	38.6956	0	0	0	0	0	0	0	256.835	0	394.375	0	0	0	328.307	0
ID:82708	0	0	0	142.704	0	0	110.521	0	0	0	0	0	0	0	0	0	27.2044	113.044	0	298.902	0	0	227.872	0	0	0	0	0	349.143	108.007	0	0	0	0	0	0	0	0	137.382	0	0	0	0	0	0	0	0	191.387	56.6492
ID:84704	0	40.7283	0	0	0	0	0	0	0	0	452.845	0	195.396	104.176	0	53.18	0	0	220.49	0	0	0	0	0	0	0	0	140.095	143.379	56.35	0	0	0	0	166.321	221.546	623.242	1311.66	502.072	1069.75	71.2862	0	0	0	0	0	0	51.9087	0
ID:86785	0	158.66	0	0	0	326.06	0	0	0	0	163.861	0	91.9979	92.4079	0	106.144	0	0	920.715	0	0	0	171.796	0	951.823	207.1	0	434.631	423.892	0	0	0	45.2985	0	0	0	0	0	0	0	0	0	0	0	0	0	0	0	0
ID:87341	5037.19	0	5904.72	0	0	4951.52	0	0	0	0	0	0	6949.11	0	0	0	312.2	0	0	0	0	0	0	767.802	0	0	0	0	0	0	3615.43	2170.24	0	0	0	4055.07	0	3477.54	0	0	0	7040.94	0	0	0	766.719	0	0	0
ID:87460	0	130.548	0	0	0	0	0	0	0	228.184	0	0	0	0	472.723	479.76	0	0	198.748	0	0	0	0	0	0	0	625.835	2472.58	0	0	0	0	0	223.234	118.006	549.274	0	0	0	464.791	0	0	661.942	184.225	0	0	0	680.916	0
ID:88088	0	97.2926	200.554	0	0	0	0	0	509.063	0	0	0	0	0	507.613	0	1620.76	0	0	47.6907	0	0	0	0	0	0	169.119	0	0	0	0	0	0	0	0	0	444.019	144.287	0	0	0	185.661	115.714	0	0	0	318.961	0	0
ID:89642	0	0	1134.35	0	0	312.216	10587.8	7675.3	2986.97	505.264	0	0	0	0	0	0	0	0	0	0	0	0	0	0	0	0	0	0	176.102	441.539	0	0	0	0	0	0	0	0	727.388	0	0	362.417	473.2	162.456	0	0	0	135.247	97.0626
ID:90470	0	0	0	0	0	0	0	0	0	0	0	0	0	0	0	0	0	0	0	0	249.321	0	51.5881	0	0	195.558	0	606.984	0	208.895	0	0	0	188.651	0	0	0	0	0	0	0	0	89.7779	0	0	0	0	72.1689	0
ID:91044	0	0	0	0	0	0	0	0	94.8047	0	0	0	411.405	0	359.283	0	0	0	65.2336	0	0	0	146.028	0	0	0	0	0	0	491.58	0	0	0	60.3079	1053.16	0	0	0	0	63.0536	0	0	497.883	1051.8	0	183.715	0	593.087	0
ID:92350	0	0	0	0	0	0	0	0	0	0	0	0	0	0	0	0	0	0	0	0	0	0	0	0	0	0	0	0	0	0	0	0	0	0	0	0	0	0	0	0	0	0	85.0192	0	0	0	0	0	0
ID:93050	0	255.809	1213.55	0	0	0	4484.62	1569.39	0	0	0	0	59.3495	0	0	0	0	0	805.771	0	0	0	0	0	0	0	0	0	103.324	0	489.692	0	0	0	0	570.925	0	0	230.992	260.498	0	0	803.971	707.275	0	0	1462.77	0	0
ID:94485	0	0	0	0	56.3837	0	0	0	0	0	128.05	0	0	104.486	0	0	0	0	163.017	0	0	0	0	0	0	0	0	0	85.9169	0	0	0	134.231	0	0	0	0	0	0	0	81.3236	33.6159	148.941	0	0	0	0	0	0
ID:94948	0	0	0	0	0	0	0	0	0	0	0	0	0	251.124	1381.96	0	0	0	0	0	0	0	166.361	0	0	0	1005.64	0	488.94	0	0	0	0	0	0	0	0	0	0	0	65.7044	0	0	0	0	40.623	273.181	213.47	0
ID:95746	0	580.431	17092.1	0	0	32.9797	31862.3	0	0	3298.29	346.826	0	0	0	0	0	0	0	442.574	0	0	0	0	0	0	74.7537	0	0	257.571	0	0	0	0	0	0	0	0	0	0	0	0	22.1693	146.109	39.7946	0	0	0	436.464	3786.57
ID:97599	0	0	0	0	0	0	0	0	0	0	0	0	0	0	65.9783	0	246.299	0	0	0	0	0	171.35	614.478	0	0	0	0	0	0	0	0	0	0	0	0	0	0	0	0	0	129.989	750.7	198.745	0	0	0	211.716	0
ID:97896	0	0	0	0	877.888	0	0	0	0	96.0818	0	0	27.7734	0	360.141	0	298.215	0	0	0	0	0	0	0	1184.8	712.5	0	0	0	0	0	0	0	0	0	0	0	0	0	238.824	0	0	0	0	0	88.9511	0	0	0
ID:100949	0	0	0	0	0	0	0	0	0	0	0	71.6538	0	0	0	0	0	0	0	0	0	0	0	0	0	379.337	0	1464.1	0	0	0	0	0	0	0	0	0	0	0	0	315.042	13.535	303.053	0	0	0	0	0	55.5594
ID:102021	0	0	0	0	0	0	0	0	0	77.5387	218.741	0	0	945.869	0	0	0	0	46.3103	0	0	0	0	0	0	0	0	0	0	0	0	0	0	0	0	0	0	0	0	0	92.1424	0	0	305.165	0	0	0	38.0128	0
ID:102164	0	0	0	0	0	0	0	0	0	0	0	0	0	173.257	0	0	0	0	0	0	0	0	0	0	0	0	0	0	0	0	0	0	0	0	70.3168	0	0	0	0	0	0	101.094	252.124	190.131	0	0	0	258.011	144.784
ID:102196	0	0	0	0	0	0	0	0	0	0	0	0	0	0	138.391	0	191.244	0	0	97.1306	0	0	0	0	296.785	52.2897	0	0	0	259.102	0	0	0	0	698.029	149.515	0	0	678.04	3117.99	61.1409	206.101	272.542	155.404	0	0	0	69.3714	0
ID:102371	0	0	0	0	0	0	0	0	0	0	0	0	0	0	2667.26	0	119.198	0	0	0	0	0	104.759	0	0	730.449	0	402.272	0	0	0	0	317.468	0	0	0	0	119.541	0	0	0	138.169	512.987	1127.11	1103.26	324.427	0	0	0
ID:103022	0	698.585	0	0	0	775.512	0	0	0	660.375	0	0	0	0	921.369	0	0	0	222.108	0	0	0	134.216	0	0	0	0	0	711.448	0	0	0	115.749	0	0	0	0	0	0	0	0	0	88.9158	0	954.809	0	472.599	0	488.639
ID:107313	0	0	0	0	0	332.104	0	146.233	0	0	0	0	345.423	626.268	361.1	0	115.159	0	0	0	0	0	0	0	0	0	204.586	0	131.916	0	0	0	0	0	0	0	0	0	0	0	26.5296	199.972	0	234.538	437.594	240.358	0	243.969	0
ID:107571	0	0	0	0	0	0	0	0	0	0	0	0	0	0	0	33.3256	68.5628	0	0	31.827	0	0	0	0	0	0	0	0	0	0	0	0	43.2523	460.241	0	0	0	0	0	0	58.8726	0	30.5153	326.64	0	159.739	75.6582	286.099	0
ID:108119	0	0	0	0	0	0	0	0	0	0	98.1516	0	0	0	428.219	0	0	0	61.6344	0	0	0	0	0	0	62.2377	0	0	132.13	0	0	0	45.7435	190.685	0	0	0	0	0	0	0	91.0687	0	164.165	539.824	45.958	0	42.9754	0
ID:108574	3829.35	0	4149.43	0	2409.01	655.807	0	0	0	0	0	1557.65	52.2639	0	0	0	0	0	0	0	0	0	0	0	0	0	0	0	0	0	5796.12	2376.94	0	0	6544.15	0	0	8348.55	3398.45	0	18.6957	1611.77	3367.22	0	0	0	0	0	0
ID:108724	0	0	0	0	0	0	0	0	0	0	0	0	0	1026.84	0	0	0	0	146.999	0	0	559.574	0	0	0	0	0	412.134	0	0	240.416	0	0	0	0	0	102.077	0	0	0	0	86.5621	375.612	1393.49	0	178.012	0	0	0
ID:110737	0	0	0	0	1218.33	0	0	0	0	0	524.387	693.523	0	1240.58	0	0	0	0	0	188.605	0	785.658	0	0	0	0	0	271.331	0	135.465	0	0	0	0	0	131.877	227.753	636.39	0	0	0	343.493	0	0	0	0	0	0	0
ID:111304	0	0	0	0	0	0	0	0	0	0	0	0	0	394.401	79.8125	0	118.34	0	137.166	127.365	0	0	0	0	0	0	0	302.502	0	0	0	0	483.541	0	534.969	0	0	0	0	0	96.8675	35.4191	264.966	69.9727	0	0	0	0	0
ID:111472	0	0	0	0	0	0	0	0	209.954	0	0	0	0	0	141.739	0	0	0	0	0	0	0	191.127	408.769	0	1180.55	0	0	568.804	0	1755.79	0	0	0	0	0	0	0	0	0	0	1509.58	0	0	0	0	0	0	0
ID:111497	0	0	0	0	0	0	0	0	0	0	0	0	0	1609.2	0	0	0	0	0	0	0	1212.92	0	0	0	0	0	3944.35	0	0	0	0	0	0	0	0	0	0	0	0	0	33.4957	0	1272.85	0	2369.39	0	0	0
ID:111532	324.923	82.1372	0	0	0	0	0	0	0	0	0	0	0	0	1927.23	0	0	0	271.687	0	0	0	0	0	0	0	0	0	0	0	0	0	665.229	0	0	0	0	0	0	212.427	0	32.137	312.138	29.1316	0	0	0	0	290.595
ID:111863	0	0	0	0	0	0	0	0	0	0	0	0	0	0	0	0	0	0	113.764	0	0	0	0	0	0	0	0	0	0	0	0	0	0	0	0	0	0	0	0	0	0	0	365.139	259.356	151.387	0	0	365.614	0
ID:112022	0	83.2366	0	0	470.515	0	0	0	0	174.801	115.492	0	0	0	280.642	0	232.248	0	95.9489	0	0	0	0	0	249.597	739.514	0	0	0	0	0	0	0	0	25.4144	0	0	0	0	0	0	0	1029.07	0	0	0	0	0	175.229
ID:113081	0	190.005	0	0	0	0	0	0	0	74.0704	0	0	0	0	0	0	0	0	0	0	0	0	0	0	0	0	679.891	211.718	0	0	0	0	0	0	498.734	1670.65	1570.09	0	0	0	65.6882	14.5959	531.033	0	0	907.47	0	0	0
ID:114086	0	0	0	0	0	0	0	0	0	0	0	0	0	0	1019.82	0	0	0	261.966	0	0	0	72.6096	0	0	0	0	0	0	146.159	0	0	0	833.402	0	0	61.454	164.556	0	0	0	59.4698	379.459	50.9574	0	0	140.576	58.2205	0
ID:114702	0	0	0	0	0	0	0	0	0	0	0	0	0	133.674	0	0	0	0	560.561	0	271.08	0	39.9683	0	0	0	408.262	427.708	184.228	0	325.002	0	0	24.3516	0	70.0369	0	0	0	150.257	0	6.4369	632.342	0	0	0	0	0	0
ID:114823	0	0	0	0	0	0	0	0	0	0	0	0	0	237.753	0	0	0	0	0	0	0	0	87.1155	0	0	0	0	0	0	0	0	432.156	0	119.335	822.399	0	0	0	0	0	0	1643.82	64.1396	0	646.989	0	0	0	0
ID:116050	0	0	0	0	0	31.7759	0	0	0	0	228.587	0	575.604	0	2796.62	0	0	787.582	1774.65	0	0	0	0	0	0	0	0	3566.87	0	0	0	0	615.844	0	0	0	0	0	0	0	29.8646	0	958.228	1444.79	0	2000.72	0	0	0
ID:118053	0	0	0	0	0	0	0	0	0	0	0	0	0	0	0	0	0	0	0	0	0	0	0	718.993	0	0	0	1936.72	0	0	408.108	356.644	0	0	504.348	558.827	0	0	0	0	0	342.449	1252.98	961.499	0	0	0	275.466	0
ID:118705	0	0	0	0	0	0	0	0	0	0	0	0	0	0	0	49.2138	0	0	105.474	0	0	0	0	153.798	0	0	1409.35	1054.87	0	0	280.2	201.076	0	0	672.847	0	0	0	0	0	65.074	272.53	654.517	1284.61	0	0	0	192.598	0
ID:118788	0	0	0	0	0	0	0	0	0	0	0	0	0	158.326	0	71.8522	0	0	577.938	0	1228.34	928.076	155.95	0	0	0	0	0	0	0	0	0	0	0	0	161.066	97.726	0	0	0	77.1104	0	47.3761	0	0	0	0	305.03	0
ID:119068	0	0	0	0	0	0	0	0	0	0	0	0	0	146.033	657.107	0	0	0	78.159	0	0	0	0	0	0	0	0	0	0	0	0	0	238.307	0	0	0	0	0	0	0	0	89.8148	401.273	7.1899	0	0	218.962	0	238.714
ID:119199	0	59.3519	143.043	0	0	0	0	0	0	10.5272	0	0	0	0	0	112.073	0	0	0	0	0	0	0	0	0	52.9381	0	447.21	0	0	0	0	38.9606	0	0	0	95.4422	0	0	0	0	15.949	456.128	0	0	377.339	153.792	0	0
ID:119292	0	0	0	0	0	0	0	0	0	0	0	0	0	0	858.991	0	0	0	144.544	0	0	0	0	0	503.058	0	602.444	745.863	0	0	0	0	0	0	0	0	0	0	0	0	0	0	0	0	499.679	0	22.0862	2016.41	0
ID:119844	0	48.0704	90.9436	0	94.3521	0	0	0	0	0	0	0	0	0	555.271	0	0	0	967.274	84.3883	998.489	1408.72	494.727	0	0	376.663	0	0	0	390.696	193.411	0	0	0	0	0	0	0	0	0	106.032	0	0	0	0	273.863	0	0	0
ID:120423	0	0	0	0	0	0	0	0	0	0	0	0	0	0	0	0	0	0	0	0	0	0	0	0	0	0	0	0	0	0	0	0	154.082	0	0	0	0	0	0	0	0	1234.12	342.159	212.776	0	0	0	0	0
ID:121989	0	0	0	0	0	0	0	0	157.648	99.8521	0	0	0	0	0	150.222	339.713	0	0	0	0	0	0	733.603	427.36	452.92	481.11	194.097	0	0	0	940.36	0	23.732	672.096	552.702	578.769	0	762.824	0	0	491.359	0	0	0	0	0	0	0
ID:123671	0	0	0	0	0	0	0	0	0	0	0	0	170.699	559.729	0	0	0	0	57.6523	0	0	0	300.273	667.605	0	0	0	225.295	0	0	0	0	0	570.17	0	82.7166	61.2031	0	0	0	0	0	0	299.88	407.018	189.015	261.758	0	0
ID:124172	0	0	0	0	0	0	0	0	0	0	0	0	0	115.021	0	0	0	0	0	0	0	1114.03	0	232.237	0	0	0	0	0	0	0	0	0	311.558	0	0	0	0	0	0	0	0	42.4781	207.364	107.148	0	50.1152	293.546	0
ID:124653	0	0	0	0	0	0	0	0	0	0	0	0	0	0	0	0	0	0	308.236	0	0	0	0	0	0	0	817.806	0	92.9848	0	0	913.901	0	65.3122	0	0	0	0	0	0	0	0	97.3939	454.299	779.854	0	0	633.695	0
ID:126949	0	0	0	0	0	0	0	0	0	0	0	0	0	0	0	130.988	0	0	0	27.8414	0	0	133.287	0	0	0	0	0	0	0	0	0	0	0	0	0	240.262	0	0	0	0	0	217.296	0	370.346	105.533	116.734	0	167.359
ID:126982	0	0	0	0	0	0	0	0	0	0	0	0	0	2460.59	0	0	174.84	0	0	0	219.111	0	0	0	0	0	0	212.036	0	424.346	113.237	319.997	0	378.142	0	169.297	0	0	0	11012.8	1412.52	0	2273.06	0	0	0	0	0	0
ID:127402	0	0	0	0	0	0	0	0	0	25.5544	0	0	0	0	616.195	0	174.381	0	663.755	0	0	0	147.304	0	0	0	0	0	0	0	0	0	0	0	0	0	0	0	0	0	0	46.6183	560.005	11.3702	0	0	650.784	738.44	843.768
ID:128086	0	0	0	0	0	0	0	0	0	0	0	0	0	0	0	0	53.2306	2099	0	0	0	0	0	0	0	0	0	0	0	2412.32	2259.94	2289.42	0	0	0	0	0	0	2031.74	0	0	0	230.985	0	31.1687	0	0	0	0
ID:128435	0	0	0	0	0	0	0	0	0	50.654	0	0	0	127.721	0	0	0	0	228.347	0	0	0	82.0166	0	0	0	0	0	140.831	0	0	0	0	0	0	0	0	0	0	0	0	112.173	170.069	847.223	88.3859	202.802	208.32	90.3519	499.85
ID:128525	0	49.955	0	0	0	304.015	0	0	0	0	0	0	0	0	1873.65	0	348.586	0	705.606	0	0	0	0	0	0	0	0	310.958	0	0	0	0	0	0	0	0	0	0	0	974.956	21.3411	0	32.7202	0	0	0	82.1095	0	0
ID:128650	0	0	0	0	0	0	0	0	0	0	0	0	0	0	0	0	0	0	0	0	0	0	0	0	0	0	0	354.01	0	0	0	0	0	0	0	0	0	0	0	0	0	0	0	0	0	0	0	0	1815.9
ID:129150	663.426	204.924	1158.02	0	0	536.052	0	0	0	0	0	319.112	365.872	0	0	0	0	0	0	0	0	0	0	897.53	193.558	125.371	0	0	0	471.677	1617.88	669.543	0	0	1820.19	524.592	0	0	239.284	0	53.7165	508.77	0	0	0	0	0	0	0
ID:129258	0	0	0	0	961.029	0	0	3057.74	0	0	0	0	0	0	194.812	0	0	0	135.717	0	1259.75	446.4	0	247.239	0	0	0	0	0	7146.59	0	0	0	0	0	6668.44	0	0	0	0	1445.54	0	1768.99	1121.89	0	1657.02	0	0	0
ID:130044	0	0	0	0	0	0	0	0	0	0	0	0	0	2305.72	0	0	0	0	0	0	0	0	0	0	0	0	0	703.073	0	0	0	0	0	0	0	62.8478	0	0	0	0	0	0	3584.95	0	0	0	0	0	0
ID:130243	0	0	0	0	0	0	0	0	0	0	0	0	0	381.454	0	0	0	0	0	0	0	0	193.281	298.654	0	0	0	0	0	0	0	0	0	0	0	0	0	0	0	0	0	9.6658	0	0	0	74.8604	0	0	0
ID:130432	0	0	0	0	0	0	0	0	0	0	0	0	0	0	0	0	683.577	0	1504.88	0	1320.16	0	0	0	0	0	0	0	0	0	0	113.315	235.717	0	0	110.664	82.7777	0	0	766.181	118.774	0	1094.92	0	1829.58	0	727.362	31.9424	95.8124
ID:130803	0	0	0	0	0	0	0	0	0	0	0	0	0	73.8642	0	0	0	0	262.038	0	0	0	0	0	0	0	148.406	0	0	0	0	0	0	0	0	0	0	0	0	0	0	0	0	0	0	0	0	0	0
ID:131990	0	0	0	0	0	0	0	0	0	0	0	0	0	170.791	452.696	0	0	0	42.9422	0	0	0	143.489	0	0	0	235.349	519.262	0	0	0	0	0	0	0	0	0	0	0	0	0	0	0	0	70.6083	18.4904	0	892.129	0
ID:132122	0	0	3500.7	733.37	0	628.52	1762.63	1800.77	0	0	0	0	0	0	114.731	0	0	0	197.53	0	0	0	0	0	0	0	0	748.244	0	4441.97	0	0	0	0	0	920.652	0	0	0	0	0	0	1968.73	1607.62	0	1726.28	0	128.524	7611.41
ID:132383	0	731.239	1647.3	0	560.52	1171.52	190.518	0	0	0	0	0	0	0	0	0	0	0	0	0	0	0	0	0	0	0	0	0	2150.46	0	0	0	0	0	0	0	0	0	0	0	0	0	0	0	0	0	0	4795.07	0
ID:132505	0	0	0	0	0	0	0	0	0	122.43	0	0	170.682	440.269	407.896	128.579	0	0	0	0	941.688	0	0	0	0	0	0	938.291	129.308	390.363	640.747	537.375	0	380.759	0	0	0	0	224.289	0	0	0	0	0	0	0	124.453	240.141	0
ID:132648	0	0	0	0	423.596	0	0	0	0	255.462	0	0	0	0	0	98.9818	416.77	0	614.701	0	0	5076.28	0	0	0	516.242	0	0	0	890.412	202.645	376.774	0	0	0	0	0	0	0	0	0	0	0	0	83.7883	0	0	0	0
ID:133238	0	0	0	1136.51	15080.6	0	1701.45	3721	0	0	0	0	0	0	0	765.527	0	0	0	0	4770.53	2531.52	0	0	0	0	0	1347.68	175.081	15087.8	0	0	1114.61	0	0	1430.42	0	0	0	0	425.707	0	179.455	0	0	0	2165.79	252.618	0
ID:134635	0	0	106.073	0	0	0	0	0	0	0	0	0	0	0	0	0	0	0	0	0	429.107	0	0	0	0	0	1734.01	812.811	0	0	1051.46	731.602	859.526	0	0	561.941	0	0	0	0	0	0	0	0	0	0	0	0	0
ID:134674	0	0	0	0	0	0	0	0	0	0	5620.65	0	0	3018.35	0	1941.42	0	0	0	2758.61	0	0	0	0	0	0	0	8687.61	0	0	0	0	0	0	0	4771.37	0	0	6210.62	165.291	0	0	0	0	7176.69	0	0	0	0
ID:135412	0	0	210.733	0	0	0	0	0	0	0	0	0	0	0	432.049	0	0	0	386.654	0	0	0	84.7908	0	0	0	543.4	1477.83	0	0	551.489	0	0	0	0	0	0	0	0	0	0	0	0	0	0	0	0	0	0
ID:135527	0	135.312	3180.62	3886.29	4581.67	0	0	0	410.513	0	0	0	0	0	0	0	0	0	0	326.613	0	299.411	0	0	0	0	0	0	0	16481.6	0	0	291.4	0	0	0	0	0	0	0	331.927	0	194.975	0	0	0	0	0	0
ID:137920	0	0	0	0	0	0	0	0	0	0	0	0	0	0	0	135.841	64.4198	0	179.323	0	0	0	0	117.872	0	0	259.007	0	0	76.3485	0	82.2334	0	0	161.477	250.11	0	0	0	0	0	63.9246	47.4429	0	0	0	0	0	0
ID:137922	0	0	0	0	0	0	0	0	0	0	0	0	0	207.148	0	0	0	0	0	0	0	0	0	0	1290.13	120.665	0	1031.64	0	0	282.912	98.5187	0	0	0	0	0	0	0	0	0	0	63.6704	0	0	0	0	0	0
ID:138279	0	0	0	0	0	0	0	0	0	0	0	0	0	158.972	0	0	266.186	0	385.342	0	0	0	0	0	0	537.741	1216.16	1097.19	0	0	0	0	619.373	0	0	37.8182	0	0	0	0	0	551.009	732.086	610.498	467.506	126.851	0	0	0
ID:138709	0	0	0	0	0	0	0	0	0	0	0	0	0	437.488	0	0	0	0	22.5524	0	0	0	0	0	0	0	0	0	0	0	0	0	0	0	0	0	0	0	0	0	0	46.1473	84.0617	484.719	0	100.137	0	0	387.778
ID:139240	0	0	0	0	0	0	0	0	0	0	0	0	0	367.169	0	83.6688	0	0	0	0	0	0	0	262.851	0	0	0	433.086	47.3616	0	0	0	0	0	0	0	0	0	0	0	0	0	0	659.468	147.427	260.303	0	341.636	0
ID:140672	0	0	0	0	0	0	0	0	0	0	0	0	0	143.957	0	8.5656	0	0	96.2422	0	85.3395	0	0	0	0	0	0	0	0	0	0	0	0	0	0	0	0	0	0	0	0	30.1382	426.309	91.7925	0	0	77.5741	0	86.5886
ID:141046	0	0	0	0	0	0	0	0	0	0	0	0	0	73.0377	0	0	0	0	98.606	0	0	0	0	0	0	0	0	0	0	0	0	0	0	147.197	0	0	0	0	0	0	0	56.8182	518.027	0	0	0	115.819	0	0
ID:142171	0	38.1632	0	0	0	0	0	0	0	685.241	0	0	0	0	847.09	0	302.646	0	0	18.9118	0	0	0	0	0	0	384.525	0	0	0	0	0	440.56	0	155.049	0	220.141	0	0	1147.09	0	38.7515	0	7026.84	0	0	0	0	137.764
ID:142321	0	0	0	0	0	0	0	0	0	132.781	0	0	0	0	43.231	111.63	0	0	148.55	0	222.484	0	223.076	0	0	0	414.297	0	0	0	0	0	0	93.1593	0	0	0	0	0	0	0	0	62.2075	36.2829	0	0	0	307.482	0
ID:143120	0	0	0	0	447.428	0	0	0	0	0	0	0	68.2829	329.637	0	0	0	0	61.6617	0	2182.2	0	0	3545.77	0	2809.62	141.332	3158.69	367.398	0	0	0	619.641	0	74.2708	132.306	0	0	0	0	0	0	0	0	0	0	0	0	0
ID:143652	0	0	0	0	0	0	0	0	0	0	0	0	0	0	111.304	0	0	0	0	0	0	1325.19	142.324	0	444.852	0	1112.29	273.668	0	706.165	0	0	0	0	0	0	0	0	0	0	0	0	0	0	0	0	0	68.8137	65.4243
ID:145479	0	0	0	0	0	0	0	0	0	0	0	0	0	600.013	657.541	0	0	0	243.172	0	0	0	150.174	0	654.228	0	637.344	225.685	426.45	0	359.23	241.46	0	0	0	0	0	0	0	0	0	0	0	0	0	0	0	0	0
ID:146936	0	0	0	0	0	0	0	0	0	0	0	0	0	40.1122	0	0	0	0	136.433	0	118.835	0	0	0	0	0	0	0	120.449	0	0	0	0	81.5088	0	0	0	0	0	0	0	0	60.0236	538.281	248.52	88.898	0	105.496	158.24
ID:146964	0	0	0	0	0	0	0	0	0	0	0	0	0	0	0	0	0	0	0	0	0	0	62.7584	0	144.108	69.5224	374.655	0	37.9346	68.0832	0	0	120.821	0	0	279.168	0	636.942	0	0	0	0	0	0	0	0	0	69.0982	133.75
ID:149030	0	0	0	0	0	0	0	0	0	0	0	0	0	459.463	0	98.9766	0	0	87.3908	156.265	0	0	158.713	0	0	197.639	0	0	0	0	0	0	0	16.0144	0	40.5433	0	0	0	0	0	0	0	0	0	0	0	421.761	378.425
ID:149872	0	0	0	0	95.2051	0	0	0	0	0	0	0	0	0	0	0	0	0	185.878	195.958	0	0	0	128.817	0	0	0	1046.21	83.5579	1669.41	0	0	150.9	0	0	376.85	0	0	0	0	79.3086	11.9639	224.491	0	0	620.891	0	129.905	0
ID:150139	0	0	0	0	0	0	0	0	0	0	0	0	0	0	0	0	0	0	107.646	0	0	0	0	0	0	0	666.032	0	0	0	372.586	380.13	0	0	0	0	0	0	0	0	0	0	0	259.163	0	48.7216	0	769.268	0
ID:150618	0	0	2126.07	0	858.281	0	500.656	73.3667	0	0	0	0	0	0	0	0	219.357	0	0	0	0	7724.18	0	0	1509.03	0	0	0	809.955	0	0	0	0	0	0	700.739	0	0	0	0	0	0	0	0	0	1150.28	4470.19	348.984	0
ID:153832	0	0	0	0	0	0	0	0	0	23.5962	0	0	0	0	0	0	0	0	0	0	0	1129.81	100.696	323.29	0	0	0	0	0	85.813	0	0	0	0	0	72.314	0	0	0	0	31.9443	0	342.499	62.7401	0	0	0	179.431	0
ID:154586	0	0	0	0	0	0	0	0	0	0	0	0	0	0	0	0	0	0	100.642	0	0	0	88.4028	0	0	0	0	0	0	0	0	0	0	0	0	0	0	0	0	0	0	82.7936	0	0	0	0	0	0	227.43
ID:157761	0	0	0	0	0	0	0	0	0	0	0	0	0	838.845	0	13.3999	0	0	0	0	0	0	693.387	1690.91	0	0	0	0	797.33	0	0	0	0	0	858.016	0	0	0	0	0	0	0	10375.1	0	1869.82	96.4036	112.614	528.833	0
ID:158341	0	0	0	0	0	0	0	0	0	0	0	0	0	0	0	0	208.846	0	351.102	0	0	0	0	1768.93	0	0	3492.56	0	0	0	3984.45	1177.63	0	83.3071	0	0	0	0	0	0	198.853	0	0	1223.47	0	385.474	207.934	3485.95	0
ID:159259	0	0	0	0	0	0	0	0	0	0	0	0	0	0	0	0	979.665	0	198.087	62.1142	0	2412.89	174.346	677.186	0	0	1284.69	1497.75	0	0	0	0	280.548	321.67	87.3939	0	0	0	3975.9	0	540.85	0	0	94.0218	0	0	0	0	0
ID:164911	0	0	0	0	0	0	0	0	0	83.9596	0	0	0	0	587.04	0	0	0	212.951	0	318.679	0	0	0	0	0	245.108	0	0	0	0	0	0	0	0	0	0	0	0	0	0	220.914	442.479	445.814	0	0	0	567.649	0
ID:167786	0	105.171	0	0	0	0	328.868	0	0	0	0	0	0	0	0	0	984.712	0	535.605	0	0	0	0	759.045	0	0	1639.45	633.357	0	0	3349.96	0	2120.54	0	286.518	0	0	0	4584.61	0	1684.8	326.475	1770.4	0	0	0	0	557.649	0
ID:169424	0	0	0	0	0	0	0	0	0	0	0	0	0	0	0	0	0	0	0	0	0	0	0	0	0	0	0	0	0	0	0	0	0	0	0	0	0	0	0	0	0	0	346.548	1982.85	0	1359.89	0	705.078	624.608
ID:174972	0	0	0	0	0	0	0	0	0	0	0	0	0	332.796	0	0	0	0	957.207	0	0	0	231.744	0	0	800.144	0	0	0	0	0	0	0	288.957	0	0	0	0	0	260.498	0	201.276	488.787	1486.9	0	1722.58	116.23	0	0
ID:177664	0	130.011	0	0	0	0	0	0	249.818	0	0	0	0	0	0	0	0	0	252.804	0	0	0	207.317	0	3736.62	0	0	0	0	0	1321.97	0	0	1019.99	0	0	0	0	0	0	153.935	0	0	4480.6	0	1639.18	0	0	0
ID:177773	0	0	0	0	0	0	0	0	0	0	0	0	0	0	0	0	0	0	731.213	0	0	0	591.47	499.58	4180.19	0	778.158	1520.38	0	1034.59	0	0	0	472.193	0	0	0	0	0	0	0	25.1019	0	0	11100.4	3446.6	0	2590.78	0
ID:179035	0	0	0	0	0	0	0	0	0	0	0	0	0	0	0	0	0	0	0	0	0	0	0	0	0	0	0	0	192.109	737.81	605.973	0	0	166.906	0	0	0	0	0	1321.18	0	0	0	0	0	0	114.771	57.6067	563.992
ID:181018	0	0	0	0	0	0	0	0	0	0	0	0	0	0	0	0	0	0	0	0	0	0	0	0	0	1510.75	1418.77	1939.12	0	238.311	2887.66	0	0	0	0	0	0	0	0	0	0	0	274.791	301.762	0	0	0	0	1070.02
ID:184886	0	0	0	0	0	0	0	0	0	0	0	0	0	0	43.985	0	0	0	2251.31	0	0	0	0	0	0	0	0	1481.65	0	0	0	0	0	118.983	0	0	0	0	0	0	0	122.719	489.787	2262.45	0	920.847	0	0	0
ID:186731	0	0	1254.04	0	0	0	0	0	0	0	0	0	0	0	0	0	0	0	306.753	0	0	0	0	0	8299.95	0	0	0	0	0	0	0	0	0	234.607	351.516	446.64	0	0	0	0	0	0	0	0	2142.33	0	2292.65	1892.84
ID:190530	0	0	0	0	0	0	0	0	0	0	0	0	0	0	38.9788	0	0	0	566.737	0	0	0	223.891	0	4643.93	0	0	3109.89	0	0	2066.11	0	0	0	0	0	0	0	0	0	182.232	0	0	5774.6	0	2236.31	0	1693.86	0
[truncated: 71 more columns]
